# Supplementary material for: Deciphering the Protein Phosphorylation Dynamics Triggered by Seconds of Force Stimulation
Source: Mol Cell Proteomics. 2026 Feb 19;25(4):101532. doi: 10.1016/j.mcpro.2026.101532 (PMC13054138; doi:10.1016/j.mcpro.2026.101532)
Supplement: Supplemental Table S1 [file mmc1.xlsx]

## Sheet: Table S1a
Supplemental Table S1a. Yield of protein and peptide preparation
	Biological replicate	Tissue weight (g = gram)	Protein wieght (mg = miligram)	Weight of the initial peptides after protein digestion (L+H) (mg)	Weight of enriched PTM peptides (L + H)(µg=microgram)	Yield of PTM peptides prepared from protein (%)
Inversion	Replicate F1	33 g (H-treatment) + 30 g (L-Control)	411 mg (cytosol)	327 mg	569 µg	0.138
			90 mg (membrane)	60 mg	185 µg	0.206
	Replicate R1	30 g (L-treatment) + 33 g (H-Control)	529 mg (cytosol)	438 mg	763 µg	0.144
			92 mg (membrane)	75 mg	210 µg	0.227
	Replicate F2	33 g (H-treatment) + 30 g (L-Control)	464 mg (cytosol)	349 mg	681 µg	0.147
			120 mg (membrane)	78 mg	228 µg	0.186
	Replicate R2	30 g (L-treatment) + 33 g (H-Control)	480 mg (cytosol)	390 mg	821 µg	0.171
			95 mg (membrane)	74 mg	212 µg	0.221
	Replicate F3	33 g (H-treatment) + 30 g (L-Control)	372 mg (cytosol)	201 mg	469 µg	0.126
			141 mg (membrane)	76 mg	177 µg	0.126
	Replicate R3	30 g (L-treatment) + 33 g (H-Control)	490 mg (cytosol)	229 mg	512 µg	0.104
			114 mg (membrane)	93 mg	199 µg	0.174
F = Forward mixing of heavy isotope-labeled treatment tissue sample mixed with light isotope-coded control tissue sample.
R = Reciprocal mixing of heavy isotope-labeled control tissue sample mixed with light isotope-coded treatment tissue sample.
L = Light stable isotope of 14N.
H = Heavy stable isotope of 15N.

## Sheet: Table S1b
Supplemental Table S1b. Yield of protein and peptide preparation
	Biological replicate	Tissue weight (g = gram)	Protein wieght (mg = miligram)	Weight of the initial peptides after protein digestion (L+H) (mg)	Weight of enriched PTM peptides (L + H)(µg=microgram)	Yield of PTM peptides prepared from protein (%)
Gravistimulation	Replicate F1	35.2 g (H-treatment) + 32 g (L-Control)	500 mg (cytosol)	372 mg	590 µg	0.118
			71 mg (membrane)	73 mg	250 µg	0.352
	Replicate R1	32 g (L-treatment) + 35.2 g (H-Control)	490 mg (cytosol)	447 mg	790 µg	0.161
			50 mg (membrane)	71 mg	179 µg	0.358
	Replicate F2	33 g (H-treatment) + 30 g (L-Control)	337 mg (cytosol)	260 mg	378 µg	0.112
			40 mg (membrane)	68 mg	145 µg	0.363
	Replicate R2	30 g (L-treatment) + 33 g (H-Control)	427 mg (cytosol)	290 mg	418 µg	0.098
			66 mg (membrane)	65 mg	155 µg	0.235
	Replicate F3	30.8 g (H-treatment) + 28 g (L-Control)	304 mg (cytosol)	249 mg	458 µg	0.151
			78 mg (membrane)	85 mg	151 µg	0.194
	Replicate R3	28 g (L-treatment) + 30.8 g (H-Control)	359 mg (cytosol)	260 mg	400 µg	0.111
			64 mg (membrane)	69 mg	129 µg	0.202
F = Forward mixing of heavy isotope-labeled treatment tissue sample mixed with light isotope-coded control tissue sample.
R = Reciprocal mixing of heavy isotope-labeled control tissue sample mixed with light isotope-coded treatment tissue sample.
L = Light stable isotope of 14N.
H = Heavy stable isotope of 15N.
