# Supplementary material for: Deciphering the Protein Phosphorylation Dynamics Triggered by Seconds of Force Stimulation
Source: Mol Cell Proteomics. 2026 Feb 19;25(4):101532. doi: 10.1016/j.mcpro.2026.101532 (PMC13054138; doi:10.1016/j.mcpro.2026.101532)
Supplement: Supplemental Table S2 [file mmc2.xlsx]

## Sheet: Table S2a
Supplemental Table S2a. A table contains all PSMs with q-value <= 0.01 from the inversion experiment.
run_namei	batch_typeii	experiment_typeiii	scan_numiv	spectrum_mzv	spectrum_massvi	theo_massvii	rtviii	chargeix	Peptidex	Modification Free PeptideXi	Label Free PeptideXii	Leading ProteinXiii	Protein GroupXiV	Protein AnnotationXV	UPSPXVi	Label TypeXVii	Label CountXViii	ScoreXiX	Delta ScoreXX	GenotypeXXi	q-ValueXXii
CF1	m1	f1	8770	708.34	2122	2122	1881	3	nGTS(79.966)PQPRPQQEPAPSNPVRc	nGTSPQPRPQQEPAPSNPVRc	nGTS(79.966)PQPRPQQEPAPSNPVRc	AT3G45780.1	AT3G45780.1;AT3G45780.2	| Symbols: PHOT1, NPH1, JK224, RPT1 | phototropin 1 | chr3:16818557-16823960 FORWARD LENGTH=996	AT3G45780.1-S58(79.966);AT3G45780.2-S58(79.966)	light	29	20.57	0	Control	0.00131
CF1	m1	f1	8782	1076.46	2150.91	2150.91	1882	2	nGTS(79.966)PQPRPQQEPAPSNPVRc	nGTSPQPRPQQEPAPSNPVRc	nGTS(79.966)PQPRPQQEPAPSNPVRc	AT3G45780.1	AT3G45780.1;AT3G45780.2	| Symbols: PHOT1, NPH1, JK224, RPT1 | phototropin 1 | chr3:16818557-16823960 FORWARD LENGTH=996	AT3G45780.1-S58(79.966);AT3G45780.2-S58(79.966)	heavy	29	34.29	0	Case	0.002036
CF1	m1	f1	8800	1062	2121.99	2122	1884	2	nGTS(79.966)PQPRPQQEPAPSNPVRc	nGTSPQPRPQQEPAPSNPVRc	nGTS(79.966)PQPRPQQEPAPSNPVRc	AT3G45780.1	AT3G45780.1;AT3G45780.2	| Symbols: PHOT1, NPH1, JK224, RPT1 | phototropin 1 | chr3:16818557-16823960 FORWARD LENGTH=996	AT3G45780.1-S58(79.966);AT3G45780.2-S58(79.966)	light	29	26.56	0	Control	0.000938
CF11	m1	f1	9603	717.979	2150.92	2150.91	1766	3	nGTS(79.966)PQPRPQQEPAPSNPVRc	nGTSPQPRPQQEPAPSNPVRc	nGTS(79.966)PQPRPQQEPAPSNPVRc	AT3G45780.1	AT3G45780.1;AT3G45780.2	| Symbols: PHOT1, NPH1, JK224, RPT1 | phototropin 1 | chr3:16818557-16823960 FORWARD LENGTH=996	AT3G45780.1-S58(79.966);AT3G45780.2-S58(79.966)	heavy	29	18.04	0	Case	0.006159
CF2	m1	f1	8312	1076.46	2150.91	2150.91	1863	2	nGTS(79.966)PQPRPQQEPAPSNPVRc	nGTSPQPRPQQEPAPSNPVRc	nGTS(79.966)PQPRPQQEPAPSNPVRc	AT3G45780.1	AT3G45780.1;AT3G45780.2	| Symbols: PHOT1, NPH1, JK224, RPT1 | phototropin 1 | chr3:16818557-16823960 FORWARD LENGTH=996	AT3G45780.1-S58(79.966);AT3G45780.2-S58(79.966)	heavy	29	36.38	0	Case	0.000495
CF2	m1	f1	8316	708.339	2122	2122	1864	3	nGTS(79.966)PQPRPQQEPAPSNPVRc	nGTSPQPRPQQEPAPSNPVRc	nGTS(79.966)PQPRPQQEPAPSNPVRc	AT3G45780.1	AT3G45780.1;AT3G45780.2	| Symbols: PHOT1, NPH1, JK224, RPT1 | phototropin 1 | chr3:16818557-16823960 FORWARD LENGTH=996	AT3G45780.1-S58(79.966);AT3G45780.2-S58(79.966)	light	29	20.44	1.52	Control	0.000195
CF2	m1	f1	8583	708.339	2122	2122	1896	3	nGTS(79.966)PQPRPQQEPAPSNPVRc	nGTSPQPRPQQEPAPSNPVRc	nGTS(79.966)PQPRPQQEPAPSNPVRc	AT3G45780.1	AT3G45780.1;AT3G45780.2	| Symbols: PHOT1, NPH1, JK224, RPT1 | phototropin 1 | chr3:16818557-16823960 FORWARD LENGTH=996	AT3G45780.1-S58(79.966);AT3G45780.2-S58(79.966)	light	29	17.84	0.8	Control	0.000313
CF20	m3	f2	5665	717.975	2150.9	2150.91	1447	3	nGTS(79.966)PQPRPQQEPAPSNPVRc	nGTSPQPRPQQEPAPSNPVRc	nGTS(79.966)PQPRPQQEPAPSNPVRc	AT3G45780.1	AT3G45780.1;AT3G45780.2	| Symbols: PHOT1, NPH1, JK224, RPT1 | phototropin 1 | chr3:16818557-16823960 FORWARD LENGTH=996	AT3G45780.1-S58(79.966);AT3G45780.2-S58(79.966)	heavy	29	15.13	5.44	Case	0.001526
CF20	m3	f2	3639	1076.46	2150.91	2150.91	1080	2	nGTS(79.966)PQPRPQQEPAPSNPVRc	nGTSPQPRPQQEPAPSNPVRc	nGTS(79.966)PQPRPQQEPAPSNPVRc	AT3G45780.1	AT3G45780.1;AT3G45780.2	| Symbols: PHOT1, NPH1, JK224, RPT1 | phototropin 1 | chr3:16818557-16823960 FORWARD LENGTH=996	AT3G45780.1-S58(79.966);AT3G45780.2-S58(79.966)	heavy	29	32.17	0	Case	0.002587
CF20	m3	f2	3869	708.339	2122	2122	1111	3	nGTS(79.966)PQPRPQQEPAPSNPVRc	nGTSPQPRPQQEPAPSNPVRc	nGTS(79.966)PQPRPQQEPAPSNPVRc	AT3G45780.1	AT3G45780.1;AT3G45780.2	| Symbols: PHOT1, NPH1, JK224, RPT1 | phototropin 1 | chr3:16818557-16823960 FORWARD LENGTH=996	AT3G45780.1-S58(79.966);AT3G45780.2-S58(79.966)	light	29	27.33	3.88	Control	0.00014
CF20	m3	f2	3954	717.978	2150.91	2150.91	1123	3	nGTS(79.966)PQPRPQQEPAPSNPVRc	nGTSPQPRPQQEPAPSNPVRc	nGTS(79.966)PQPRPQQEPAPSNPVRc	AT3G45780.1	AT3G45780.1;AT3G45780.2	| Symbols: PHOT1, NPH1, JK224, RPT1 | phototropin 1 | chr3:16818557-16823960 FORWARD LENGTH=996	AT3G45780.1-S58(79.966);AT3G45780.2-S58(79.966)	heavy	29	12.94	0	Case	0.00441
CF21	m3	f2	4627	717.974	2150.9	2150.91	1172	3	nGTS(79.966)PQPRPQQEPAPSNPVRc	nGTSPQPRPQQEPAPSNPVRc	nGTS(79.966)PQPRPQQEPAPSNPVRc	AT3G45780.1	AT3G45780.1;AT3G45780.2	| Symbols: PHOT1, NPH1, JK224, RPT1 | phototropin 1 | chr3:16818557-16823960 FORWARD LENGTH=996	AT3G45780.1-S58(79.966);AT3G45780.2-S58(79.966)	heavy	29	18	3.17	Case	0.00147
CF21	m3	f2	3780	708.339	2122	2122	1073	3	nGTS(79.966)PQPRPQQEPAPSNPVRc	nGTSPQPRPQQEPAPSNPVRc	nGTS(79.966)PQPRPQQEPAPSNPVRc	AT3G45780.1	AT3G45780.1;AT3G45780.2	| Symbols: PHOT1, NPH1, JK224, RPT1 | phototropin 1 | chr3:16818557-16823960 FORWARD LENGTH=996	AT3G45780.1-S58(79.966);AT3G45780.2-S58(79.966)	light	29	30.72	5.62	Control	6.2e-05
CF21	m3	f2	3781	1062	2121.99	2122	1073	2	nGTS(79.966)PQPRPQQEPAPSNPVRc	nGTSPQPRPQQEPAPSNPVRc	nGTS(79.966)PQPRPQQEPAPSNPVRc	AT3G45780.1	AT3G45780.1;AT3G45780.2	| Symbols: PHOT1, NPH1, JK224, RPT1 | phototropin 1 | chr3:16818557-16823960 FORWARD LENGTH=996	AT3G45780.1-S58(79.966);AT3G45780.2-S58(79.966)	light	29	37.1	0	Control	0.000779
CF22	m3	f2	4445	708.339	2122	2122	1069	3	nGTS(79.966)PQPRPQQEPAPSNPVRc	nGTSPQPRPQQEPAPSNPVRc	nGTS(79.966)PQPRPQQEPAPSNPVRc	AT3G45780.1	AT3G45780.1;AT3G45780.2	| Symbols: PHOT1, NPH1, JK224, RPT1 | phototropin 1 | chr3:16818557-16823960 FORWARD LENGTH=996	AT3G45780.1-S58(79.966);AT3G45780.2-S58(79.966)	light	29	23.89	0.7	Control	0.000188
CF22	m3	f2	4458	1062.01	2122	2122	1069	2	nGTS(79.966)PQPRPQQEPAPSNPVRc	nGTSPQPRPQQEPAPSNPVRc	nGTS(79.966)PQPRPQQEPAPSNPVRc	AT3G45780.1	AT3G45780.1;AT3G45780.2	| Symbols: PHOT1, NPH1, JK224, RPT1 | phototropin 1 | chr3:16818557-16823960 FORWARD LENGTH=996	AT3G45780.1-S58(79.966);AT3G45780.2-S58(79.966)	light	29	36.06	0	Control	0.000513
CF23	m3	f2	4625	708.34	2122	2122	1073	3	nGTS(79.966)PQPRPQQEPAPSNPVRc	nGTSPQPRPQQEPAPSNPVRc	nGTS(79.966)PQPRPQQEPAPSNPVRc	AT3G45780.1	AT3G45780.1;AT3G45780.2	| Symbols: PHOT1, NPH1, JK224, RPT1 | phototropin 1 | chr3:16818557-16823960 FORWARD LENGTH=996	AT3G45780.1-S58(79.966);AT3G45780.2-S58(79.966)	light	29	22.95	3.08	Control	0.000226
CF3	m1	f1	9864	708.339	2122	2122	1779	3	nGTS(79.966)PQPRPQQEPAPSNPVRc	nGTSPQPRPQQEPAPSNPVRc	nGTS(79.966)PQPRPQQEPAPSNPVRc	AT3G45780.1	AT3G45780.1;AT3G45780.2	| Symbols: PHOT1, NPH1, JK224, RPT1 | phototropin 1 | chr3:16818557-16823960 FORWARD LENGTH=996	AT3G45780.1-S58(79.966);AT3G45780.2-S58(79.966)	light	29	21.79	0.61	Control	0.000226
CF3	m1	f1	10205	708.339	2121.99	2122	1812	3	nGTS(79.966)PQPRPQQEPAPSNPVRc	nGTSPQPRPQQEPAPSNPVRc	nGTS(79.966)PQPRPQQEPAPSNPVRc	AT3G45780.1	AT3G45780.1;AT3G45780.2	| Symbols: PHOT1, NPH1, JK224, RPT1 | phototropin 1 | chr3:16818557-16823960 FORWARD LENGTH=996	AT3G45780.1-S58(79.966);AT3G45780.2-S58(79.966)	light	29	23.8	0.72	Control	0.000195
CF4	m1	f1	9475	708.339	2122	2122	1766	3	nGTS(79.966)PQPRPQQEPAPSNPVRc	nGTSPQPRPQQEPAPSNPVRc	nGTS(79.966)PQPRPQQEPAPSNPVRc	AT3G45780.1	AT3G45780.1;AT3G45780.2	| Symbols: PHOT1, NPH1, JK224, RPT1 | phototropin 1 | chr3:16818557-16823960 FORWARD LENGTH=996	AT3G45780.1-S58(79.966);AT3G45780.2-S58(79.966)	light	29	19.14	1.78	Control	0.000302
CF43	m5	f3	5163	708.34	2122	2122	1772	3	nGTS(79.966)PQPRPQQEPAPSNPVRc	nGTSPQPRPQQEPAPSNPVRc	nGTS(79.966)PQPRPQQEPAPSNPVRc	AT3G45780.1	AT3G45780.1;AT3G45780.2	| Symbols: PHOT1, NPH1, JK224, RPT1 | phototropin 1 | chr3:16818557-16823960 FORWARD LENGTH=996	AT3G45780.1-S58(79.966);AT3G45780.2-S58(79.966)	light	29	32.93	6.04	Control	5.3e-05
CF44	m5	f3	3290	708.34	2122	2122	1080	3	nGTS(79.966)PQPRPQQEPAPSNPVRc	nGTSPQPRPQQEPAPSNPVRc	nGTS(79.966)PQPRPQQEPAPSNPVRc	AT3G45780.1	AT3G45780.1;AT3G45780.2	| Symbols: PHOT1, NPH1, JK224, RPT1 | phototropin 1 | chr3:16818557-16823960 FORWARD LENGTH=996	AT3G45780.1-S58(79.966);AT3G45780.2-S58(79.966)	light	29	25.75	4.97	Control	0.000166
CF44	m5	f3	3572	708.34	2122	2122	1114	3	nGTS(79.966)PQPRPQQEPAPSNPVRc	nGTSPQPRPQQEPAPSNPVRc	nGTS(79.966)PQPRPQQEPAPSNPVRc	AT3G45780.1	AT3G45780.1;AT3G45780.2	| Symbols: PHOT1, NPH1, JK224, RPT1 | phototropin 1 | chr3:16818557-16823960 FORWARD LENGTH=996	AT3G45780.1-S58(79.966);AT3G45780.2-S58(79.966)	light	29	21.78	3.44	Control	0.000276
CF45	m5	f3	3710	708.34	2122	2122	1070	3	nGTS(79.966)PQPRPQQEPAPSNPVRc	nGTSPQPRPQQEPAPSNPVRc	nGTS(79.966)PQPRPQQEPAPSNPVRc	AT3G45780.1	AT3G45780.1;AT3G45780.2	| Symbols: PHOT1, NPH1, JK224, RPT1 | phototropin 1 | chr3:16818557-16823960 FORWARD LENGTH=996	AT3G45780.1-S58(79.966);AT3G45780.2-S58(79.966)	light	29	19.51	2.62	Control	0.000325
CF46	m5	f3	4119	708.339	2122	2122	1116	3	nGTS(79.966)PQPRPQQEPAPSNPVRc	nGTSPQPRPQQEPAPSNPVRc	nGTS(79.966)PQPRPQQEPAPSNPVRc	AT3G45780.1	AT3G45780.1;AT3G45780.2	| Symbols: PHOT1, NPH1, JK224, RPT1 | phototropin 1 | chr3:16818557-16823960 FORWARD LENGTH=996	AT3G45780.1-S58(79.966);AT3G45780.2-S58(79.966)	light	29	22.78	3.71	Control	0.000195
CF46	m5	f3	3856	708.339	2122	2122	1084	3	nGTS(79.966)PQPRPQQEPAPSNPVRc	nGTSPQPRPQQEPAPSNPVRc	nGTS(79.966)PQPRPQQEPAPSNPVRc	AT3G45780.1	AT3G45780.1;AT3G45780.2	| Symbols: PHOT1, NPH1, JK224, RPT1 | phototropin 1 | chr3:16818557-16823960 FORWARD LENGTH=996	AT3G45780.1-S58(79.966);AT3G45780.2-S58(79.966)	light	29	21.83	2.84	Control	0.000195
CF47	m5	f3	3714	708.339	2121.99	2122	1082	3	nGTS(79.966)PQPRPQQEPAPSNPVRc	nGTSPQPRPQQEPAPSNPVRc	nGTS(79.966)PQPRPQQEPAPSNPVRc	AT3G45780.1	AT3G45780.1;AT3G45780.2	| Symbols: PHOT1, NPH1, JK224, RPT1 | phototropin 1 | chr3:16818557-16823960 FORWARD LENGTH=996	AT3G45780.1-S58(79.966);AT3G45780.2-S58(79.966)	light	29	29.27	3.28	Control	0.000158
CR1	m2	r1	6595	708.34	2122	2122	1675	3	nGTS(79.966)PQPRPQQEPAPSNPVRc	nGTSPQPRPQQEPAPSNPVRc	nGTS(79.966)PQPRPQQEPAPSNPVRc	AT3G45780.1	AT3G45780.1;AT3G45780.2	| Symbols: PHOT1, NPH1, JK224, RPT1 | phototropin 1 | chr3:16818557-16823960 FORWARD LENGTH=996	AT3G45780.1-S58(79.966);AT3G45780.2-S58(79.966)	light	29	24.62	0.69	Case	0.000195
CR1	m2	r1	6825	708.34	2122	2122	1707	3	nGTS(79.966)PQPRPQQEPAPSNPVRc	nGTSPQPRPQQEPAPSNPVRc	nGTS(79.966)PQPRPQQEPAPSNPVRc	AT3G45780.1	AT3G45780.1;AT3G45780.2	| Symbols: PHOT1, NPH1, JK224, RPT1 | phototropin 1 | chr3:16818557-16823960 FORWARD LENGTH=996	AT3G45780.1-S58(79.966);AT3G45780.2-S58(79.966)	light	29	20.89	0	Case	0.001122
CR1	m2	r1	7058	708.339	2122	2122	1738	3	nGTS(79.966)PQPRPQQEPAPSNPVRc	nGTSPQPRPQQEPAPSNPVRc	nGTS(79.966)PQPRPQQEPAPSNPVRc	AT3G45780.1	AT3G45780.1;AT3G45780.2	| Symbols: PHOT1, NPH1, JK224, RPT1 | phototropin 1 | chr3:16818557-16823960 FORWARD LENGTH=996	AT3G45780.1-S58(79.966);AT3G45780.2-S58(79.966)	light	29	9.92	0	Case	0.006069
CR1	m2	r1	7140	717.978	2150.91	2150.91	1749	3	nGTS(79.966)PQPRPQQEPAPSNPVRc	nGTSPQPRPQQEPAPSNPVRc	nGTS(79.966)PQPRPQQEPAPSNPVRc	AT3G45780.1	AT3G45780.1;AT3G45780.2	| Symbols: PHOT1, NPH1, JK224, RPT1 | phototropin 1 | chr3:16818557-16823960 FORWARD LENGTH=996	AT3G45780.1-S58(79.966);AT3G45780.2-S58(79.966)	heavy	29	12.48	0.14	Control	0.001125
CR2	m2	r1	6819	708.339	2122	2122	1599	3	nGTS(79.966)PQPRPQQEPAPSNPVRc	nGTSPQPRPQQEPAPSNPVRc	nGTS(79.966)PQPRPQQEPAPSNPVRc	AT3G45780.1	AT3G45780.1;AT3G45780.2	| Symbols: PHOT1, NPH1, JK224, RPT1 | phototropin 1 | chr3:16818557-16823960 FORWARD LENGTH=996	AT3G45780.1-S58(79.966);AT3G45780.2-S58(79.966)	light	29	21.38	2.09	Case	0.000186
CR2	m2	r1	7058	708.339	2122	2122	1632	3	nGTS(79.966)PQPRPQQEPAPSNPVRc	nGTSPQPRPQQEPAPSNPVRc	nGTS(79.966)PQPRPQQEPAPSNPVRc	AT3G45780.1	AT3G45780.1;AT3G45780.2	| Symbols: PHOT1, NPH1, JK224, RPT1 | phototropin 1 | chr3:16818557-16823960 FORWARD LENGTH=996	AT3G45780.1-S58(79.966);AT3G45780.2-S58(79.966)	light	29	26.34	2.82	Case	0.000147
CR2	m2	r1	7280	708.34	2122	2122	1662	3	nGTS(79.966)PQPRPQQEPAPSNPVRc	nGTSPQPRPQQEPAPSNPVRc	nGTS(79.966)PQPRPQQEPAPSNPVRc	AT3G45780.1	AT3G45780.1;AT3G45780.2	| Symbols: PHOT1, NPH1, JK224, RPT1 | phototropin 1 | chr3:16818557-16823960 FORWARD LENGTH=996	AT3G45780.1-S58(79.966);AT3G45780.2-S58(79.966)	light	29	19.88	0.63	Case	0.00039
CR2	m2	r1	7524	708.34	2122	2122	1695	3	nGTS(79.966)PQPRPQQEPAPSNPVRc	nGTSPQPRPQQEPAPSNPVRc	nGTS(79.966)PQPRPQQEPAPSNPVRc	AT3G45780.1	AT3G45780.1;AT3G45780.2	| Symbols: PHOT1, NPH1, JK224, RPT1 | phototropin 1 | chr3:16818557-16823960 FORWARD LENGTH=996	AT3G45780.1-S58(79.966);AT3G45780.2-S58(79.966)	light	29	20.12	0.67	Case	0.000324
CR2	m2	r1	8029	708.339	2121.99	2122	1761	3	nGTS(79.966)PQPRPQQEPAPSNPVRc	nGTSPQPRPQQEPAPSNPVRc	nGTS(79.966)PQPRPQQEPAPSNPVRc	AT3G45780.1	AT3G45780.1;AT3G45780.2	| Symbols: PHOT1, NPH1, JK224, RPT1 | phototropin 1 | chr3:16818557-16823960 FORWARD LENGTH=996	AT3G45780.1-S58(79.966);AT3G45780.2-S58(79.966)	light	29	14.25	4.98	Case	0.001074
CR20	m4	r2	3891	717.978	2150.91	2150.91	1060	3	nGTS(79.966)PQPRPQQEPAPSNPVRc	nGTSPQPRPQQEPAPSNPVRc	nGTS(79.966)PQPRPQQEPAPSNPVRc	AT3G45780.1	AT3G45780.1;AT3G45780.2	| Symbols: PHOT1, NPH1, JK224, RPT1 | phototropin 1 | chr3:16818557-16823960 FORWARD LENGTH=996	AT3G45780.1-S58(79.966);AT3G45780.2-S58(79.966)	heavy	29	27.7	0	Control	0.000164
CR20	m4	r2	3896	708.339	2121.99	2122	1061	3	nGTS(79.966)PQPRPQQEPAPSNPVRc	nGTSPQPRPQQEPAPSNPVRc	nGTS(79.966)PQPRPQQEPAPSNPVRc	AT3G45780.1	AT3G45780.1;AT3G45780.2	| Symbols: PHOT1, NPH1, JK224, RPT1 | phototropin 1 | chr3:16818557-16823960 FORWARD LENGTH=996	AT3G45780.1-S58(79.966);AT3G45780.2-S58(79.966)	light	29	28.52	1.39	Case	0.000123
CR20	m4	r2	3901	1076.46	2150.91	2150.91	1062	2	nGTS(79.966)PQPRPQQEPAPSNPVRc	nGTSPQPRPQQEPAPSNPVRc	nGTS(79.966)PQPRPQQEPAPSNPVRc	AT3G45780.1	AT3G45780.1;AT3G45780.2	| Symbols: PHOT1, NPH1, JK224, RPT1 | phototropin 1 | chr3:16818557-16823960 FORWARD LENGTH=996	AT3G45780.1-S58(79.966);AT3G45780.2-S58(79.966)	heavy	29	26.51	0	Control	0.002647
CR21	m4	r2	4139	708.339	2121.99	2122	1072	3	nGTS(79.966)PQPRPQQEPAPSNPVRc	nGTSPQPRPQQEPAPSNPVRc	nGTS(79.966)PQPRPQQEPAPSNPVRc	AT3G45780.1	AT3G45780.1;AT3G45780.2	| Symbols: PHOT1, NPH1, JK224, RPT1 | phototropin 1 | chr3:16818557-16823960 FORWARD LENGTH=996	AT3G45780.1-S58(79.966);AT3G45780.2-S58(79.966)	light	29	25.72	0.75	Case	0.000171
CR22	m4	r2	4172	708.339	2122	2122	1061	3	nGTS(79.966)PQPRPQQEPAPSNPVRc	nGTSPQPRPQQEPAPSNPVRc	nGTS(79.966)PQPRPQQEPAPSNPVRc	AT3G45780.1	AT3G45780.1;AT3G45780.2	| Symbols: PHOT1, NPH1, JK224, RPT1 | phototropin 1 | chr3:16818557-16823960 FORWARD LENGTH=996	AT3G45780.1-S58(79.966);AT3G45780.2-S58(79.966)	light	29	23.89	4.99	Case	0.000164
CR3	m2	r1	8244	708.34	2122	2122	1588	3	nGTS(79.966)PQPRPQQEPAPSNPVRc	nGTSPQPRPQQEPAPSNPVRc	nGTS(79.966)PQPRPQQEPAPSNPVRc	AT3G45780.1	AT3G45780.1;AT3G45780.2	| Symbols: PHOT1, NPH1, JK224, RPT1 | phototropin 1 | chr3:16818557-16823960 FORWARD LENGTH=996	AT3G45780.1-S58(79.966);AT3G45780.2-S58(79.966)	light	29	22.28	0.74	Case	0.000226
CR3	m2	r1	8418	1062.01	2122	2122	1609	2	nGTS(79.966)PQPRPQQEPAPSNPVRc	nGTSPQPRPQQEPAPSNPVRc	nGTS(79.966)PQPRPQQEPAPSNPVRc	AT3G45780.1	AT3G45780.1;AT3G45780.2	| Symbols: PHOT1, NPH1, JK224, RPT1 | phototropin 1 | chr3:16818557-16823960 FORWARD LENGTH=996	AT3G45780.1-S58(79.966);AT3G45780.2-S58(79.966)	light	29	36.07	0	Case	0.000926
CR3	m2	r1	8515	708.34	2122	2122	1620	3	nGTS(79.966)PQPRPQQEPAPSNPVRc	nGTSPQPRPQQEPAPSNPVRc	nGTS(79.966)PQPRPQQEPAPSNPVRc	AT3G45780.1	AT3G45780.1;AT3G45780.2	| Symbols: PHOT1, NPH1, JK224, RPT1 | phototropin 1 | chr3:16818557-16823960 FORWARD LENGTH=996	AT3G45780.1-S58(79.966);AT3G45780.2-S58(79.966)	light	29	26.28	0.77	Case	0.000178
CR3	m2	r1	8815	708.34	2122	2122	1652	3	nGTS(79.966)PQPRPQQEPAPSNPVRc	nGTSPQPRPQQEPAPSNPVRc	nGTS(79.966)PQPRPQQEPAPSNPVRc	AT3G45780.1	AT3G45780.1;AT3G45780.2	| Symbols: PHOT1, NPH1, JK224, RPT1 | phototropin 1 | chr3:16818557-16823960 FORWARD LENGTH=996	AT3G45780.1-S58(79.966);AT3G45780.2-S58(79.966)	light	29	19.19	1.46	Case	0.000409
CR3	m2	r1	7979	717.978	2150.91	2150.91	1555	3	nGTS(79.966)PQPRPQQEPAPSNPVRc	nGTSPQPRPQQEPAPSNPVRc	nGTS(79.966)PQPRPQQEPAPSNPVRc	AT3G45780.1	AT3G45780.1;AT3G45780.2	| Symbols: PHOT1, NPH1, JK224, RPT1 | phototropin 1 | chr3:16818557-16823960 FORWARD LENGTH=996	AT3G45780.1-S58(79.966);AT3G45780.2-S58(79.966)	heavy	29	27.21	0.9	Control	0.00014
CR3	m2	r1	7993	708.339	2122	2122	1557	3	nGTS(79.966)PQPRPQQEPAPSNPVRc	nGTSPQPRPQQEPAPSNPVRc	nGTS(79.966)PQPRPQQEPAPSNPVRc	AT3G45780.1	AT3G45780.1;AT3G45780.2	| Symbols: PHOT1, NPH1, JK224, RPT1 | phototropin 1 | chr3:16818557-16823960 FORWARD LENGTH=996	AT3G45780.1-S58(79.966);AT3G45780.2-S58(79.966)	light	29	28.93	3.59	Case	0.00014
CR3	m2	r1	8162	1062.01	2122	2122	1578	2	nGTS(79.966)PQPRPQQEPAPSNPVRc	nGTSPQPRPQQEPAPSNPVRc	nGTS(79.966)PQPRPQQEPAPSNPVRc	AT3G45780.1	AT3G45780.1;AT3G45780.2	| Symbols: PHOT1, NPH1, JK224, RPT1 | phototropin 1 | chr3:16818557-16823960 FORWARD LENGTH=996	AT3G45780.1-S58(79.966);AT3G45780.2-S58(79.966)	light	29	27.03	0	Case	0.003303
CR4	m2	r1	8388	708.339	2121.99	2122	1576	3	nGTS(79.966)PQPRPQQEPAPSNPVRc	nGTSPQPRPQQEPAPSNPVRc	nGTS(79.966)PQPRPQQEPAPSNPVRc	AT3G45780.1	AT3G45780.1;AT3G45780.2	| Symbols: PHOT1, NPH1, JK224, RPT1 | phototropin 1 | chr3:16818557-16823960 FORWARD LENGTH=996	AT3G45780.1-S58(79.966);AT3G45780.2-S58(79.966)	light	29	23.01	1.59	Case	0.000186
CR4	m2	r1	7658	708.339	2121.99	2122	1483	3	nGTS(79.966)PQPRPQQEPAPSNPVRc	nGTSPQPRPQQEPAPSNPVRc	nGTS(79.966)PQPRPQQEPAPSNPVRc	AT3G45780.1	AT3G45780.1;AT3G45780.2	| Symbols: PHOT1, NPH1, JK224, RPT1 | phototropin 1 | chr3:16818557-16823960 FORWARD LENGTH=996	AT3G45780.1-S58(79.966);AT3G45780.2-S58(79.966)	light	29	16.04	2.24	Case	0.002242
CR4	m2	r1	7706	717.977	2150.91	2150.91	1489	3	nGTS(79.966)PQPRPQQEPAPSNPVRc	nGTSPQPRPQQEPAPSNPVRc	nGTS(79.966)PQPRPQQEPAPSNPVRc	AT3G45780.1	AT3G45780.1;AT3G45780.2	| Symbols: PHOT1, NPH1, JK224, RPT1 | phototropin 1 | chr3:16818557-16823960 FORWARD LENGTH=996	AT3G45780.1-S58(79.966);AT3G45780.2-S58(79.966)	heavy	29	11.47	1.91	Control	0.000495
CR4	m2	r1	7883	708.339	2122	2122	1514	3	nGTS(79.966)PQPRPQQEPAPSNPVRc	nGTSPQPRPQQEPAPSNPVRc	nGTS(79.966)PQPRPQQEPAPSNPVRc	AT3G45780.1	AT3G45780.1;AT3G45780.2	| Symbols: PHOT1, NPH1, JK224, RPT1 | phototropin 1 | chr3:16818557-16823960 FORWARD LENGTH=996	AT3G45780.1-S58(79.966);AT3G45780.2-S58(79.966)	light	29	22.99	2.89	Case	0.000394
CR4	m2	r1	7924	717.977	2150.91	2150.91	1519	3	nGTS(79.966)PQPRPQQEPAPSNPVRc	nGTSPQPRPQQEPAPSNPVRc	nGTS(79.966)PQPRPQQEPAPSNPVRc	AT3G45780.1	AT3G45780.1;AT3G45780.2	| Symbols: PHOT1, NPH1, JK224, RPT1 | phototropin 1 | chr3:16818557-16823960 FORWARD LENGTH=996	AT3G45780.1-S58(79.966);AT3G45780.2-S58(79.966)	heavy	29	20.81	1.25	Control	0.000178
CR4	m2	r1	8039	1076.46	2150.91	2150.91	1535	2	nGTS(79.966)PQPRPQQEPAPSNPVRc	nGTSPQPRPQQEPAPSNPVRc	nGTS(79.966)PQPRPQQEPAPSNPVRc	AT3G45780.1	AT3G45780.1;AT3G45780.2	| Symbols: PHOT1, NPH1, JK224, RPT1 | phototropin 1 | chr3:16818557-16823960 FORWARD LENGTH=996	AT3G45780.1-S58(79.966);AT3G45780.2-S58(79.966)	heavy	29	35.49	0	Control	0.001922
CR4	m2	r1	8125	708.339	2122	2122	1545	3	nGTS(79.966)PQPRPQQEPAPSNPVRc	nGTSPQPRPQQEPAPSNPVRc	nGTS(79.966)PQPRPQQEPAPSNPVRc	AT3G45780.1	AT3G45780.1;AT3G45780.2	| Symbols: PHOT1, NPH1, JK224, RPT1 | phototropin 1 | chr3:16818557-16823960 FORWARD LENGTH=996	AT3G45780.1-S58(79.966);AT3G45780.2-S58(79.966)	light	29	27.36	0.8	Case	0.000166
CR43	m6	r3	6193	708.34	2122	2122	1638	3	nGTS(79.966)PQPRPQQEPAPSNPVRc	nGTSPQPRPQQEPAPSNPVRc	nGTS(79.966)PQPRPQQEPAPSNPVRc	AT3G45780.1	AT3G45780.1;AT3G45780.2	| Symbols: PHOT1, NPH1, JK224, RPT1 | phototropin 1 | chr3:16818557-16823960 FORWARD LENGTH=996	AT3G45780.1-S58(79.966);AT3G45780.2-S58(79.966)	light	29	20.33	1.95	Case	0.000253
CR43	m6	r3	6412	708.34	2122	2122	1669	3	nGTS(79.966)PQPRPQQEPAPSNPVRc	nGTSPQPRPQQEPAPSNPVRc	nGTS(79.966)PQPRPQQEPAPSNPVRc	AT3G45780.1	AT3G45780.1;AT3G45780.2	| Symbols: PHOT1, NPH1, JK224, RPT1 | phototropin 1 | chr3:16818557-16823960 FORWARD LENGTH=996	AT3G45780.1-S58(79.966);AT3G45780.2-S58(79.966)	light	29	21.95	0.72	Case	0.000191
CR43	m6	r3	6646	708.339	2122	2122	1701	3	nGTS(79.966)PQPRPQQEPAPSNPVRc	nGTSPQPRPQQEPAPSNPVRc	nGTS(79.966)PQPRPQQEPAPSNPVRc	AT3G45780.1	AT3G45780.1;AT3G45780.2	| Symbols: PHOT1, NPH1, JK224, RPT1 | phototropin 1 | chr3:16818557-16823960 FORWARD LENGTH=996	AT3G45780.1-S58(79.966);AT3G45780.2-S58(79.966)	light	29	23.64	3.01	Case	0.000178
CR43	m6	r3	6865	708.339	2122	2122	1732	3	nGTS(79.966)PQPRPQQEPAPSNPVRc	nGTSPQPRPQQEPAPSNPVRc	nGTS(79.966)PQPRPQQEPAPSNPVRc	AT3G45780.1	AT3G45780.1;AT3G45780.2	| Symbols: PHOT1, NPH1, JK224, RPT1 | phototropin 1 | chr3:16818557-16823960 FORWARD LENGTH=996	AT3G45780.1-S58(79.966);AT3G45780.2-S58(79.966)	light	29	20.63	0	Case	0.001027
CR43	m6	r3	7730	717.974	2150.9	2150.91	1845	3	nGTS(79.966)PQPRPQQEPAPSNPVRc	nGTSPQPRPQQEPAPSNPVRc	nGTS(79.966)PQPRPQQEPAPSNPVRc	AT3G45780.1	AT3G45780.1;AT3G45780.2	| Symbols: PHOT1, NPH1, JK224, RPT1 | phototropin 1 | chr3:16818557-16823960 FORWARD LENGTH=996	AT3G45780.1-S58(79.966);AT3G45780.2-S58(79.966)	heavy	29	20.89	0	Control	0.004443
CR44	m6	r3	6659	717.977	2150.91	2150.91	1790	3	nGTS(79.966)PQPRPQQEPAPSNPVRc	nGTSPQPRPQQEPAPSNPVRc	nGTS(79.966)PQPRPQQEPAPSNPVRc	AT3G45780.1	AT3G45780.1;AT3G45780.2	| Symbols: PHOT1, NPH1, JK224, RPT1 | phototropin 1 | chr3:16818557-16823960 FORWARD LENGTH=996	AT3G45780.1-S58(79.966);AT3G45780.2-S58(79.966)	heavy	29	18.4	0	Control	0.002272
CR44	m6	r3	6660	708.338	2121.99	2122	1790	3	nGTS(79.966)PQPRPQQEPAPSNPVRc	nGTSPQPRPQQEPAPSNPVRc	nGTS(79.966)PQPRPQQEPAPSNPVRc	AT3G45780.1	AT3G45780.1;AT3G45780.2	| Symbols: PHOT1, NPH1, JK224, RPT1 | phototropin 1 | chr3:16818557-16823960 FORWARD LENGTH=996	AT3G45780.1-S58(79.966);AT3G45780.2-S58(79.966)	light	29	13.39	2.15	Case	0.002531
CR44	m6	r3	6911	708.34	2122	2122	1824	3	nGTS(79.966)PQPRPQQEPAPSNPVRc	nGTSPQPRPQQEPAPSNPVRc	nGTS(79.966)PQPRPQQEPAPSNPVRc	AT3G45780.1	AT3G45780.1;AT3G45780.2	| Symbols: PHOT1, NPH1, JK224, RPT1 | phototropin 1 | chr3:16818557-16823960 FORWARD LENGTH=996	AT3G45780.1-S58(79.966);AT3G45780.2-S58(79.966)	light	29	12.18	2.85	Case	0.000849
CR45	m6	r3	7411	708.34	2122	2122	1795	3	nGTS(79.966)PQPRPQQEPAPSNPVRc	nGTSPQPRPQQEPAPSNPVRc	nGTS(79.966)PQPRPQQEPAPSNPVRc	AT3G45780.1	AT3G45780.1;AT3G45780.2	| Symbols: PHOT1, NPH1, JK224, RPT1 | phototropin 1 | chr3:16818557-16823960 FORWARD LENGTH=996	AT3G45780.1-S58(79.966);AT3G45780.2-S58(79.966)	light	29	13.72	3.46	Case	0.000679
CR45	m6	r3	7135	717.978	2150.91	2150.91	1761	3	nGTS(79.966)PQPRPQQEPAPSNPVRc	nGTSPQPRPQQEPAPSNPVRc	nGTS(79.966)PQPRPQQEPAPSNPVRc	AT3G45780.1	AT3G45780.1;AT3G45780.2	| Symbols: PHOT1, NPH1, JK224, RPT1 | phototropin 1 | chr3:16818557-16823960 FORWARD LENGTH=996	AT3G45780.1-S58(79.966);AT3G45780.2-S58(79.966)	heavy	29	15.57	0.57	Control	0.000409
CR45	m6	r3	7149	708.339	2121.99	2122	1763	3	nGTS(79.966)PQPRPQQEPAPSNPVRc	nGTSPQPRPQQEPAPSNPVRc	nGTS(79.966)PQPRPQQEPAPSNPVRc	AT3G45780.1	AT3G45780.1;AT3G45780.2	| Symbols: PHOT1, NPH1, JK224, RPT1 | phototropin 1 | chr3:16818557-16823960 FORWARD LENGTH=996	AT3G45780.1-S58(79.966);AT3G45780.2-S58(79.966)	light	29	16.55	3.04	Case	0.000399
CR46	m6	r3	7058	708.34	2122	2122	1765	3	nGTS(79.966)PQPRPQQEPAPSNPVRc	nGTSPQPRPQQEPAPSNPVRc	nGTS(79.966)PQPRPQQEPAPSNPVRc	AT3G45780.1	AT3G45780.1;AT3G45780.2	| Symbols: PHOT1, NPH1, JK224, RPT1 | phototropin 1 | chr3:16818557-16823960 FORWARD LENGTH=996	AT3G45780.1-S58(79.966);AT3G45780.2-S58(79.966)	light	29	21.88	1.26	Case	0.000226
CR47	m6	r3	7807	717.977	2150.91	2150.91	1798	3	nGTS(79.966)PQPRPQQEPAPSNPVRc	nGTSPQPRPQQEPAPSNPVRc	nGTS(79.966)PQPRPQQEPAPSNPVRc	AT3G45780.1	AT3G45780.1;AT3G45780.2	| Symbols: PHOT1, NPH1, JK224, RPT1 | phototropin 1 | chr3:16818557-16823960 FORWARD LENGTH=996	AT3G45780.1-S58(79.966);AT3G45780.2-S58(79.966)	heavy	29	24.19	0.81	Control	0.000147
CR47	m6	r3	7808	708.338	2121.99	2122	1798	3	nGTS(79.966)PQPRPQQEPAPSNPVRc	nGTSPQPRPQQEPAPSNPVRc	nGTS(79.966)PQPRPQQEPAPSNPVRc	AT3G45780.1	AT3G45780.1;AT3G45780.2	| Symbols: PHOT1, NPH1, JK224, RPT1 | phototropin 1 | chr3:16818557-16823960 FORWARD LENGTH=996	AT3G45780.1-S58(79.966);AT3G45780.2-S58(79.966)	light	29	21.78	1.1	Case	0.000286
CR5	m2	r1	8118	717.979	2150.91	2150.91	1618	3	nGTS(79.966)PQPRPQQEPAPSNPVRc	nGTSPQPRPQQEPAPSNPVRc	nGTS(79.966)PQPRPQQEPAPSNPVRc	AT3G45780.1	AT3G45780.1;AT3G45780.2	| Symbols: PHOT1, NPH1, JK224, RPT1 | phototropin 1 | chr3:16818557-16823960 FORWARD LENGTH=996	AT3G45780.1-S58(79.966);AT3G45780.2-S58(79.966)	heavy	29	12.11	0	Control	0.000856
CR5	m2	r1	8152	708.338	2121.99	2122	1622	3	nGTS(79.966)PQPRPQQEPAPSNPVRc	nGTSPQPRPQQEPAPSNPVRc	nGTS(79.966)PQPRPQQEPAPSNPVRc	AT3G45780.1	AT3G45780.1;AT3G45780.2	| Symbols: PHOT1, NPH1, JK224, RPT1 | phototropin 1 | chr3:16818557-16823960 FORWARD LENGTH=996	AT3G45780.1-S58(79.966);AT3G45780.2-S58(79.966)	light	29	16.54	4.78	Case	0.000691
MF13	m3	f2	4391	708.339	2121.99	2122	1068	3	nGTS(79.966)PQPRPQQEPAPSNPVRc	nGTSPQPRPQQEPAPSNPVRc	nGTS(79.966)PQPRPQQEPAPSNPVRc	AT3G45780.1	AT3G45780.1;AT3G45780.2	| Symbols: PHOT1, NPH1, JK224, RPT1 | phototropin 1 | chr3:16818557-16823960 FORWARD LENGTH=996	AT3G45780.1-S58(79.966);AT3G45780.2-S58(79.966)	light	29	35.41	0.83	Control	6.6e-05
MF15	m3	f2	4775	708.339	2121.99	2122	1038	3	nGTS(79.966)PQPRPQQEPAPSNPVRc	nGTSPQPRPQQEPAPSNPVRc	nGTS(79.966)PQPRPQQEPAPSNPVRc	AT3G45780.1	AT3G45780.1;AT3G45780.2	| Symbols: PHOT1, NPH1, JK224, RPT1 | phototropin 1 | chr3:16818557-16823960 FORWARD LENGTH=996	AT3G45780.1-S58(79.966);AT3G45780.2-S58(79.966)	light	29	22.97	5.56	Control	0.000332
MF17	m3	f2	5167	708.339	2121.99	2122	1033	3	nGTS(79.966)PQPRPQQEPAPSNPVRc	nGTSPQPRPQQEPAPSNPVRc	nGTS(79.966)PQPRPQQEPAPSNPVRc	AT3G45780.1	AT3G45780.1;AT3G45780.2	| Symbols: PHOT1, NPH1, JK224, RPT1 | phototropin 1 | chr3:16818557-16823960 FORWARD LENGTH=996	AT3G45780.1-S58(79.966);AT3G45780.2-S58(79.966)	light	29	25.63	4.94	Control	0.000149
MF22	m3	f2	4921	708.339	2121.99	2122	1084	3	nGTS(79.966)PQPRPQQEPAPSNPVRc	nGTSPQPRPQQEPAPSNPVRc	nGTS(79.966)PQPRPQQEPAPSNPVRc	AT3G45780.1	AT3G45780.1;AT3G45780.2	| Symbols: PHOT1, NPH1, JK224, RPT1 | phototropin 1 | chr3:16818557-16823960 FORWARD LENGTH=996	AT3G45780.1-S58(79.966);AT3G45780.2-S58(79.966)	light	29	17.32	3.83	Control	0.000329
MF23	m3	f2	3532	708.339	2121.99	2122	1045	3	nGTS(79.966)PQPRPQQEPAPSNPVRc	nGTSPQPRPQQEPAPSNPVRc	nGTS(79.966)PQPRPQQEPAPSNPVRc	AT3G45780.1	AT3G45780.1;AT3G45780.2	| Symbols: PHOT1, NPH1, JK224, RPT1 | phototropin 1 | chr3:16818557-16823960 FORWARD LENGTH=996	AT3G45780.1-S58(79.966);AT3G45780.2-S58(79.966)	light	29	26.73	0	Control	0.000651
MF26	m3	f2	4650	717.978	2150.91	2150.91	1076	3	nGTS(79.966)PQPRPQQEPAPSNPVRc	nGTSPQPRPQQEPAPSNPVRc	nGTS(79.966)PQPRPQQEPAPSNPVRc	AT3G45780.1	AT3G45780.1;AT3G45780.2	| Symbols: PHOT1, NPH1, JK224, RPT1 | phototropin 1 | chr3:16818557-16823960 FORWARD LENGTH=996	AT3G45780.1-S58(79.966);AT3G45780.2-S58(79.966)	heavy	29	17.15	6.58	Case	0.002989
MF27	m5	f3	3554	717.977	2150.91	2150.91	1007	3	nGTS(79.966)PQPRPQQEPAPSNPVRc	nGTSPQPRPQQEPAPSNPVRc	nGTS(79.966)PQPRPQQEPAPSNPVRc	AT3G45780.1	AT3G45780.1;AT3G45780.2	| Symbols: PHOT1, NPH1, JK224, RPT1 | phototropin 1 | chr3:16818557-16823960 FORWARD LENGTH=996	AT3G45780.1-S58(79.966);AT3G45780.2-S58(79.966)	heavy	29	26.23	0.64	Case	0.00014
MF27	m5	f3	3556	708.339	2122	2122	1007	3	nGTS(79.966)PQPRPQQEPAPSNPVRc	nGTSPQPRPQQEPAPSNPVRc	nGTS(79.966)PQPRPQQEPAPSNPVRc	AT3G45780.1	AT3G45780.1;AT3G45780.2	| Symbols: PHOT1, NPH1, JK224, RPT1 | phototropin 1 | chr3:16818557-16823960 FORWARD LENGTH=996	AT3G45780.1-S58(79.966);AT3G45780.2-S58(79.966)	light	29	31.79	2.82	Control	7.4e-05
MF28	m5	f3	4051	708.34	2122	2122	1019	3	nGTS(79.966)PQPRPQQEPAPSNPVRc	nGTSPQPRPQQEPAPSNPVRc	nGTS(79.966)PQPRPQQEPAPSNPVRc	AT3G45780.1	AT3G45780.1;AT3G45780.2	| Symbols: PHOT1, NPH1, JK224, RPT1 | phototropin 1 | chr3:16818557-16823960 FORWARD LENGTH=996	AT3G45780.1-S58(79.966);AT3G45780.2-S58(79.966)	light	29	21.78	1.23	Control	0.000217
MF3	m1	f1	3968	708.339	2121.99	2122	1079	3	nGTS(79.966)PQPRPQQEPAPSNPVRc	nGTSPQPRPQQEPAPSNPVRc	nGTS(79.966)PQPRPQQEPAPSNPVRc	AT3G45780.1	AT3G45780.1;AT3G45780.2	| Symbols: PHOT1, NPH1, JK224, RPT1 | phototropin 1 | chr3:16818557-16823960 FORWARD LENGTH=996	AT3G45780.1-S58(79.966);AT3G45780.2-S58(79.966)	light	29	21.94	0.72	Control	0.000294
MR1	m2	r1	8330	708.339	2122	2122	1742	3	nGTS(79.966)PQPRPQQEPAPSNPVRc	nGTSPQPRPQQEPAPSNPVRc	nGTS(79.966)PQPRPQQEPAPSNPVRc	AT3G45780.1	AT3G45780.1;AT3G45780.2	| Symbols: PHOT1, NPH1, JK224, RPT1 | phototropin 1 | chr3:16818557-16823960 FORWARD LENGTH=996	AT3G45780.1-S58(79.966);AT3G45780.2-S58(79.966)	light	29	14.17	0	Case	0.003701
MR13	m4	r2	4219	708.338	2121.99	2122	1087	3	nGTS(79.966)PQPRPQQEPAPSNPVRc	nGTSPQPRPQQEPAPSNPVRc	nGTS(79.966)PQPRPQQEPAPSNPVRc	AT3G45780.1	AT3G45780.1;AT3G45780.2	| Symbols: PHOT1, NPH1, JK224, RPT1 | phototropin 1 | chr3:16818557-16823960 FORWARD LENGTH=996	AT3G45780.1-S58(79.966);AT3G45780.2-S58(79.966)	light	29	35.1	2.48	Case	2.6e-05
MR14	m4	r2	4701	708.339	2121.99	2122	1079	3	nGTS(79.966)PQPRPQQEPAPSNPVRc	nGTSPQPRPQQEPAPSNPVRc	nGTS(79.966)PQPRPQQEPAPSNPVRc	AT3G45780.1	AT3G45780.1;AT3G45780.2	| Symbols: PHOT1, NPH1, JK224, RPT1 | phototropin 1 | chr3:16818557-16823960 FORWARD LENGTH=996	AT3G45780.1-S58(79.966);AT3G45780.2-S58(79.966)	light	29	23.79	0.87	Case	0.000178
MR2	m2	r1	6904	708.34	2122	2122	1608	3	nGTS(79.966)PQPRPQQEPAPSNPVRc	nGTSPQPRPQQEPAPSNPVRc	nGTS(79.966)PQPRPQQEPAPSNPVRc	AT3G45780.1	AT3G45780.1;AT3G45780.2	| Symbols: PHOT1, NPH1, JK224, RPT1 | phototropin 1 | chr3:16818557-16823960 FORWARD LENGTH=996	AT3G45780.1-S58(79.966);AT3G45780.2-S58(79.966)	light	29	19.54	3.57	Case	0.000302
MR2	m2	r1	7158	708.339	2122	2122	1641	3	nGTS(79.966)PQPRPQQEPAPSNPVRc	nGTSPQPRPQQEPAPSNPVRc	nGTS(79.966)PQPRPQQEPAPSNPVRc	AT3G45780.1	AT3G45780.1;AT3G45780.2	| Symbols: PHOT1, NPH1, JK224, RPT1 | phototropin 1 | chr3:16818557-16823960 FORWARD LENGTH=996	AT3G45780.1-S58(79.966);AT3G45780.2-S58(79.966)	light	29	29.05	5.53	Case	0.000113
MR2	m2	r1	7410	708.339	2122	2122	1673	3	nGTS(79.966)PQPRPQQEPAPSNPVRc	nGTSPQPRPQQEPAPSNPVRc	nGTS(79.966)PQPRPQQEPAPSNPVRc	AT3G45780.1	AT3G45780.1;AT3G45780.2	| Symbols: PHOT1, NPH1, JK224, RPT1 | phototropin 1 | chr3:16818557-16823960 FORWARD LENGTH=996	AT3G45780.1-S58(79.966);AT3G45780.2-S58(79.966)	light	29	19.55	4.59	Case	0.000263
MR28	m6	r3	4204	708.34	2122	2122	1186	3	nGTS(79.966)PQPRPQQEPAPSNPVRc	nGTSPQPRPQQEPAPSNPVRc	nGTS(79.966)PQPRPQQEPAPSNPVRc	AT3G45780.1	AT3G45780.1;AT3G45780.2	| Symbols: PHOT1, NPH1, JK224, RPT1 | phototropin 1 | chr3:16818557-16823960 FORWARD LENGTH=996	AT3G45780.1-S58(79.966);AT3G45780.2-S58(79.966)	light	29	25.6	4.39	Case	0.000166
MR28	m6	r3	4466	708.339	2122	2122	1222	3	nGTS(79.966)PQPRPQQEPAPSNPVRc	nGTSPQPRPQQEPAPSNPVRc	nGTS(79.966)PQPRPQQEPAPSNPVRc	AT3G45780.1	AT3G45780.1;AT3G45780.2	| Symbols: PHOT1, NPH1, JK224, RPT1 | phototropin 1 | chr3:16818557-16823960 FORWARD LENGTH=996	AT3G45780.1-S58(79.966);AT3G45780.2-S58(79.966)	light	29	14.19	5.14	Case	0.005883
MR28	m6	r3	3722	717.977	2150.91	2150.91	1120	3	nGTS(79.966)PQPRPQQEPAPSNPVRc	nGTSPQPRPQQEPAPSNPVRc	nGTS(79.966)PQPRPQQEPAPSNPVRc	AT3G45780.1	AT3G45780.1;AT3G45780.2	| Symbols: PHOT1, NPH1, JK224, RPT1 | phototropin 1 | chr3:16818557-16823960 FORWARD LENGTH=996	AT3G45780.1-S58(79.966);AT3G45780.2-S58(79.966)	heavy	29	25.1	3.88	Control	0.00014
MR28	m6	r3	3732	708.339	2122	2122	1122	3	nGTS(79.966)PQPRPQQEPAPSNPVRc	nGTSPQPRPQQEPAPSNPVRc	nGTS(79.966)PQPRPQQEPAPSNPVRc	AT3G45780.1	AT3G45780.1;AT3G45780.2	| Symbols: PHOT1, NPH1, JK224, RPT1 | phototropin 1 | chr3:16818557-16823960 FORWARD LENGTH=996	AT3G45780.1-S58(79.966);AT3G45780.2-S58(79.966)	light	29	19.22	1.15	Case	0.000284
MR28	m6	r3	3971	708.339	2121.99	2122	1154	3	nGTS(79.966)PQPRPQQEPAPSNPVRc	nGTSPQPRPQQEPAPSNPVRc	nGTS(79.966)PQPRPQQEPAPSNPVRc	AT3G45780.1	AT3G45780.1;AT3G45780.2	| Symbols: PHOT1, NPH1, JK224, RPT1 | phototropin 1 | chr3:16818557-16823960 FORWARD LENGTH=996	AT3G45780.1-S58(79.966);AT3G45780.2-S58(79.966)	light	29	27.69	5.74	Case	0.000158
MR3	m2	r1	6761	717.978	2150.91	2150.91	1480	3	nGTS(79.966)PQPRPQQEPAPSNPVRc	nGTSPQPRPQQEPAPSNPVRc	nGTS(79.966)PQPRPQQEPAPSNPVRc	AT3G45780.1	AT3G45780.1;AT3G45780.2	| Symbols: PHOT1, NPH1, JK224, RPT1 | phototropin 1 | chr3:16818557-16823960 FORWARD LENGTH=996	AT3G45780.1-S58(79.966);AT3G45780.2-S58(79.966)	heavy	29	17.82	0	Control	0.004192
MR3	m2	r1	7188	708.34	2122	2122	1537	3	nGTS(79.966)PQPRPQQEPAPSNPVRc	nGTSPQPRPQQEPAPSNPVRc	nGTS(79.966)PQPRPQQEPAPSNPVRc	AT3G45780.1	AT3G45780.1;AT3G45780.2	| Symbols: PHOT1, NPH1, JK224, RPT1 | phototropin 1 | chr3:16818557-16823960 FORWARD LENGTH=996	AT3G45780.1-S58(79.966);AT3G45780.2-S58(79.966)	light	29	19.45	6.65	Case	0.000328
MR3	m2	r1	7440	708.34	2122	2122	1569	3	nGTS(79.966)PQPRPQQEPAPSNPVRc	nGTSPQPRPQQEPAPSNPVRc	nGTS(79.966)PQPRPQQEPAPSNPVRc	AT3G45780.1	AT3G45780.1;AT3G45780.2	| Symbols: PHOT1, NPH1, JK224, RPT1 | phototropin 1 | chr3:16818557-16823960 FORWARD LENGTH=996	AT3G45780.1-S58(79.966);AT3G45780.2-S58(79.966)	light	29	24.83	2.02	Case	0.000183
MR3	m2	r1	7710	708.339	2122	2122	1601	3	nGTS(79.966)PQPRPQQEPAPSNPVRc	nGTSPQPRPQQEPAPSNPVRc	nGTS(79.966)PQPRPQQEPAPSNPVRc	AT3G45780.1	AT3G45780.1;AT3G45780.2	| Symbols: PHOT1, NPH1, JK224, RPT1 | phototropin 1 | chr3:16818557-16823960 FORWARD LENGTH=996	AT3G45780.1-S58(79.966);AT3G45780.2-S58(79.966)	light	29	22	3.12	Case	0.000183
MR3	m2	r1	7979	708.339	2122	2122	1633	3	nGTS(79.966)PQPRPQQEPAPSNPVRc	nGTSPQPRPQQEPAPSNPVRc	nGTS(79.966)PQPRPQQEPAPSNPVRc	AT3G45780.1	AT3G45780.1;AT3G45780.2	| Symbols: PHOT1, NPH1, JK224, RPT1 | phototropin 1 | chr3:16818557-16823960 FORWARD LENGTH=996	AT3G45780.1-S58(79.966);AT3G45780.2-S58(79.966)	light	29	22.13	0.8	Case	0.000279
MR4	m2	r1	4636	717.977	2150.91	2150.91	1090	3	nGTS(79.966)PQPRPQQEPAPSNPVRc	nGTSPQPRPQQEPAPSNPVRc	nGTS(79.966)PQPRPQQEPAPSNPVRc	AT3G45780.1	AT3G45780.1;AT3G45780.2	| Symbols: PHOT1, NPH1, JK224, RPT1 | phototropin 1 | chr3:16818557-16823960 FORWARD LENGTH=996	AT3G45780.1-S58(79.966);AT3G45780.2-S58(79.966)	heavy	29	14.07	3.03	Control	0.000515
MR4	m2	r1	5896	717.978	2150.91	2150.91	1291	3	nGTS(79.966)PQPRPQQEPAPSNPVRc	nGTSPQPRPQQEPAPSNPVRc	nGTS(79.966)PQPRPQQEPAPSNPVRc	AT3G45780.1	AT3G45780.1;AT3G45780.2	| Symbols: PHOT1, NPH1, JK224, RPT1 | phototropin 1 | chr3:16818557-16823960 FORWARD LENGTH=996	AT3G45780.1-S58(79.966);AT3G45780.2-S58(79.966)	heavy	29	9.51	0	Control	0.009544
MR4	m2	r1	6114	717.977	2150.91	2150.91	1323	3	nGTS(79.966)PQPRPQQEPAPSNPVRc	nGTSPQPRPQQEPAPSNPVRc	nGTS(79.966)PQPRPQQEPAPSNPVRc	AT3G45780.1	AT3G45780.1;AT3G45780.2	| Symbols: PHOT1, NPH1, JK224, RPT1 | phototropin 1 | chr3:16818557-16823960 FORWARD LENGTH=996	AT3G45780.1-S58(79.966);AT3G45780.2-S58(79.966)	heavy	29	12.54	0	Control	0.002783
MR4	m2	r1	6459	717.978	2150.91	2150.91	1374	3	nGTS(79.966)PQPRPQQEPAPSNPVRc	nGTSPQPRPQQEPAPSNPVRc	nGTS(79.966)PQPRPQQEPAPSNPVRc	AT3G45780.1	AT3G45780.1;AT3G45780.2	| Symbols: PHOT1, NPH1, JK224, RPT1 | phototropin 1 | chr3:16818557-16823960 FORWARD LENGTH=996	AT3G45780.1-S58(79.966);AT3G45780.2-S58(79.966)	heavy	29	15.86	0	Control	0.004693
MR17	m4	r2	3971	823.332	2466.97	2466.98	972	3	nSGDGTSDSDS(79.966)DPDPPKPEGDTRRc	nSGDGTSDSDSDPDPPKPEGDTRRc	nSGDGTSDSDS(79.966)DPDPPKPEGDTRRc	AT3G09050.1	AT3G09050.1	| Symbols: | unknown protein; FUNCTIONS IN: molecular_function unknown; INVOLVED IN: biological_process unknown; LOCATED IN: chloroplast thylakoid membrane, chloroplast; EXPRESSED IN: 21 plant structures; EXPRESSED DURING: 13 growth stages; Has 120 Blast hits to 120 proteins in 47 species: Archae - 4; Bacteria - 10; Metazoa - 33; Fungi - 2; Plants - 44; Viruses - 0; Other Eukaryotes - 27 (source:…	AT3G09050.1-S47(79.966)	light	30	14.25	4.42	Case	0.001145
CF16	m1	f1	9847	996.913	1991.81	1991.81	2223	2	nSGTESNSQPIVGDSS(79.966)YERc	nSGTESNSQPIVGDSSYERc	nSGTESNSQPIVGDSS(79.966)YERc	AT2G26430.1	AT2G26430.1;AT2G26430.2;AT2G26430.3	| Symbols: RCY1, ATRCY1 | arginine-rich cyclin 1 | chr2:11243433-11245504 REVERSE LENGTH=416	AT2G26430.1-S328(79.966);AT2G26430.2-S273(79.966);AT2G26430.3-S273(79.966)	light	23	42.95	0	Control	0.000493
CR15	m2	r1	12194	996.914	1991.81	1991.81	2239	2	nSGTESNSQPIVGDSS(79.966)YERc	nSGTESNSQPIVGDSSYERc	nSGTESNSQPIVGDSS(79.966)YERc	AT2G26430.1	AT2G26430.1;AT2G26430.2;AT2G26430.3	| Symbols: RCY1, ATRCY1 | arginine-rich cyclin 1 | chr2:11243433-11245504 REVERSE LENGTH=416	AT2G26430.1-S328(79.966);AT2G26430.2-S273(79.966);AT2G26430.3-S273(79.966)	light	23	27.81	0.04	Case	0.000513
CR16	m2	r1	10908	996.914	1991.81	1991.81	2190	2	nSGTESNSQPIVGDSS(79.966)YERc	nSGTESNSQPIVGDSSYERc	nSGTESNSQPIVGDSS(79.966)YERc	AT2G26430.1	AT2G26430.1;AT2G26430.2;AT2G26430.3	| Symbols: RCY1, ATRCY1 | arginine-rich cyclin 1 | chr2:11243433-11245504 REVERSE LENGTH=416	AT2G26430.1-S328(79.966);AT2G26430.2-S273(79.966);AT2G26430.3-S273(79.966)	light	23	38.89	1.62	Case	0.000337
CR59	m6	r3	9722	1008.38	2014.74	2014.74	2374	2	nSGTESNSQPIVGDSS(79.966)YERc	nSGTESNSQPIVGDSSYERc	nSGTESNSQPIVGDSS(79.966)YERc	AT2G26430.1	AT2G26430.1;AT2G26430.2;AT2G26430.3	| Symbols: RCY1, ATRCY1 | arginine-rich cyclin 1 | chr2:11243433-11245504 REVERSE LENGTH=416	AT2G26430.1-S328(79.966);AT2G26430.2-S273(79.966);AT2G26430.3-S273(79.966)	heavy	23	16.78	0	Control	0.002036
CR19	m2	r1	20015	1268.47	2534.92	2534.93	3579	2	nKGIVEDEEDLS(79.966)S(79.966)DEDDFYDRc	nKGIVEDEEDLSSDEDDFYDRc	nKGIVEDEEDLS(79.966)S(79.966)DEDDFYDRc	AT5G38840.1	AT5G38840.1	| Symbols: | SMAD/FHA domain-containing protein | chr5:15551329-15554846 FORWARD LENGTH=735	AT5G38840.1-S372(79.966)-S373(79.966)	light	24	89.3	73	Case	8e-06
CF41	m3	f2	18167	1043.49	3127.44	3127.43	3178	3	nILYAADGEDVGAAETQTLS(79.966)PIAEGSEERRc	nILYAADGEDVGAAETQTLSPIAEGSEERRc	nILYAADGEDVGAAETQTLS(79.966)PIAEGSEERRc	AT5G67270.1	AT5G67270.1	| Symbols: ATEB1C, EB1C, ATEB1H1 | end binding protein 1C | chr5:26840248-26841984 REVERSE LENGTH=329	AT5G67270.1-S271(79.966)	light	36	42.44	7.03	Control	4.4e-05
CF42	m3	f2	16515	1055.45	3163.32	3163.33	3180	3	nILYAADGEDVGAAETQTLS(79.966)PIAEGSEERRc	nILYAADGEDVGAAETQTLSPIAEGSEERRc	nILYAADGEDVGAAETQTLS(79.966)PIAEGSEERRc	AT5G67270.1	AT5G67270.1	| Symbols: ATEB1C, EB1C, ATEB1H1 | end binding protein 1C | chr5:26840248-26841984 REVERSE LENGTH=329	AT5G67270.1-S271(79.966)	heavy	36	61.66	6.69	Case	8e-06
CF42	m3	f2	16528	1043.49	3127.44	3127.43	3182	3	nILYAADGEDVGAAETQTLS(79.966)PIAEGSEERRc	nILYAADGEDVGAAETQTLSPIAEGSEERRc	nILYAADGEDVGAAETQTLS(79.966)PIAEGSEERRc	AT5G67270.1	AT5G67270.1	| Symbols: ATEB1C, EB1C, ATEB1H1 | end binding protein 1C | chr5:26840248-26841984 REVERSE LENGTH=329	AT5G67270.1-S271(79.966)	light	36	45.92	6.86	Control	2.6e-05
CF43	m5	f3	16456	1043.49	3127.44	3127.43	3392	3	nILYAADGEDVGAAETQTLS(79.966)PIAEGSEERRc	nILYAADGEDVGAAETQTLSPIAEGSEERRc	nILYAADGEDVGAAETQTLS(79.966)PIAEGSEERRc	AT5G67270.1	AT5G67270.1	| Symbols: ATEB1C, EB1C, ATEB1H1 | end binding protein 1C | chr5:26840248-26841984 REVERSE LENGTH=329	AT5G67270.1-S271(79.966)	light	36	13.98	0.65	Control	0.003988
CR1	m2	r1	18454	1043.49	3127.44	3127.43	3333	3	nILYAADGEDVGAAETQTLS(79.966)PIAEGSEERRc	nILYAADGEDVGAAETQTLSPIAEGSEERRc	nILYAADGEDVGAAETQTLS(79.966)PIAEGSEERRc	AT5G67270.1	AT5G67270.1	| Symbols: ATEB1C, EB1C, ATEB1H1 | end binding protein 1C | chr5:26840248-26841984 REVERSE LENGTH=329	AT5G67270.1-S271(79.966)	light	36	42.95	12.29	Case	2.6e-05
CR42	m4	r2	15952	1043.48	3127.43	3127.43	3105	3	nILYAADGEDVGAAETQTLS(79.966)PIAEGSEERRc	nILYAADGEDVGAAETQTLSPIAEGSEERRc	nILYAADGEDVGAAETQTLS(79.966)PIAEGSEERRc	AT5G67270.1	AT5G67270.1	| Symbols: ATEB1C, EB1C, ATEB1H1 | end binding protein 1C | chr5:26840248-26841984 REVERSE LENGTH=329	AT5G67270.1-S271(79.966)	light	36	31.54	0	Case	0.000164
CF14	m1	f1	9267	769.013	2304.02	2304.02	2020	3	nENQQKEETSPPS(79.966)PIASPEEKc	nENQQKEETSPPSPIASPEEKc	nENQQKEETSPPS(79.966)PIASPEEKc	AT3G10480.1	AT3G10480.1;AT3G10480.2;AT3G10480.3	| Symbols: ANAC050, NAC050 | NAC domain containing protein 50 | chr3:3264410-3266781 FORWARD LENGTH=447	AT3G10480.1-S383(79.966);AT3G10480.2-S382(79.966);AT3G10480.3-S462(79.966)	light	25	7.25	7.25	Control	0.008878
CF15	m1	f1	9287	769.011	2304.01	2304.02	1962	3	nENQQKEETSPPS(79.966)PIASPEEKc	nENQQKEETSPPSPIASPEEKc	nENQQKEETSPPS(79.966)PIASPEEKc	AT3G10480.1	AT3G10480.1;AT3G10480.2;AT3G10480.3	| Symbols: ANAC050, NAC050 | NAC domain containing protein 50 | chr3:3264410-3266781 FORWARD LENGTH=447	AT3G10480.1-S383(79.966);AT3G10480.2-S382(79.966);AT3G10480.3-S462(79.966)	light	25	16.29	7.23	Control	0.003389
CF2	m1	f1	9620	1153.01	2304.01	2304.02	2015	2	nENQQKEETSPPS(79.966)PIASPEEKc	nENQQKEETSPPSPIASPEEKc	nENQQKEETSPPS(79.966)PIASPEEKc	AT3G10480.1	AT3G10480.1;AT3G10480.2;AT3G10480.3	| Symbols: ANAC050, NAC050 | NAC domain containing protein 50 | chr3:3264410-3266781 FORWARD LENGTH=447	AT3G10480.1-S383(79.966);AT3G10480.2-S382(79.966);AT3G10480.3-S462(79.966)	light	25	43.45	14.79	Control	0.00063
CF2	m1	f1	9682	769.013	2304.02	2304.02	2022	3	nENQQKEETSPPS(79.966)PIASPEEKc	nENQQKEETSPPSPIASPEEKc	nENQQKEETSPPS(79.966)PIASPEEKc	AT3G10480.1	AT3G10480.1;AT3G10480.2;AT3G10480.3	| Symbols: ANAC050, NAC050 | NAC domain containing protein 50 | chr3:3264410-3266781 FORWARD LENGTH=447	AT3G10480.1-S383(79.966);AT3G10480.2-S382(79.966);AT3G10480.3-S462(79.966)	light	25	18.99	13.71	Control	0.000797
CF20	m3	f2	6986	777.32	2328.94	2328.94	1626	3	nENQQKEETSPPS(79.966)PIASPEEKc	nENQQKEETSPPSPIASPEEKc	nENQQKEETSPPS(79.966)PIASPEEKc	AT3G10480.1	AT3G10480.1;AT3G10480.2;AT3G10480.3	| Symbols: ANAC050, NAC050 | NAC domain containing protein 50 | chr3:3264410-3266781 FORWARD LENGTH=447	AT3G10480.1-S383(79.966);AT3G10480.2-S382(79.966);AT3G10480.3-S462(79.966)	heavy	25	15.23	8.21	Case	0.002846
CF20	m3	f2	7058	769.013	2304.02	2304.02	1636	3	nENQQKEETSPPS(79.966)PIASPEEKc	nENQQKEETSPPSPIASPEEKc	nENQQKEETSPPS(79.966)PIASPEEKc	AT3G10480.1	AT3G10480.1;AT3G10480.2;AT3G10480.3	| Symbols: ANAC050, NAC050 | NAC domain containing protein 50 | chr3:3264410-3266781 FORWARD LENGTH=447	AT3G10480.1-S383(79.966);AT3G10480.2-S382(79.966);AT3G10480.3-S462(79.966)	light	25	31.79	17.46	Control	0.000226
CF21	m3	f2	7217	769.013	2304.02	2304.02	1534	3	nENQQKEETSPPS(79.966)PIASPEEKc	nENQQKEETSPPSPIASPEEKc	nENQQKEETSPPS(79.966)PIASPEEKc	AT3G10480.1	AT3G10480.1;AT3G10480.2;AT3G10480.3	| Symbols: ANAC050, NAC050 | NAC domain containing protein 50 | chr3:3264410-3266781 FORWARD LENGTH=447	AT3G10480.1-S383(79.966);AT3G10480.2-S382(79.966);AT3G10480.3-S462(79.966)	light	25	23.67	16.67	Control	0.000452
CF3	m1	f1	11319	1153.02	2304.02	2304.02	1933	2	nENQQKEETSPPS(79.966)PIASPEEKc	nENQQKEETSPPSPIASPEEKc	nENQQKEETSPPS(79.966)PIASPEEKc	AT3G10480.1	AT3G10480.1;AT3G10480.2;AT3G10480.3	| Symbols: ANAC050, NAC050 | NAC domain containing protein 50 | chr3:3264410-3266781 FORWARD LENGTH=447	AT3G10480.1-S383(79.966);AT3G10480.2-S382(79.966);AT3G10480.3-S462(79.966)	light	25	55.57	16.66	Control	0.000158
CF38	m3	f2	5286	777.322	2328.94	2328.94	1600	3	nENQQKEETSPPS(79.966)PIASPEEKc	nENQQKEETSPPSPIASPEEKc	nENQQKEETSPPS(79.966)PIASPEEKc	AT3G10480.1	AT3G10480.1;AT3G10480.2;AT3G10480.3	| Symbols: ANAC050, NAC050 | NAC domain containing protein 50 | chr3:3264410-3266781 FORWARD LENGTH=447	AT3G10480.1-S383(79.966);AT3G10480.2-S382(79.966);AT3G10480.3-S462(79.966)	heavy	25	12.87	11.6	Case	0.004994
CF61	m5	f3	7567	769.013	2304.02	2304.02	1960	3	nENQQKEETSPPS(79.966)PIASPEEKc	nENQQKEETSPPSPIASPEEKc	nENQQKEETSPPS(79.966)PIASPEEKc	AT3G10480.1	AT3G10480.1;AT3G10480.2;AT3G10480.3	| Symbols: ANAC050, NAC050 | NAC domain containing protein 50 | chr3:3264410-3266781 FORWARD LENGTH=447	AT3G10480.1-S383(79.966);AT3G10480.2-S382(79.966);AT3G10480.3-S462(79.966)	light	25	31.98	19.74	Control	0.000188
CF62	m5	f3	7365	777.321	2328.94	2328.94	1952	3	nENQQKEETSPPS(79.966)PIASPEEKc	nENQQKEETSPPSPIASPEEKc	nENQQKEETSPPS(79.966)PIASPEEKc	AT3G10480.1	AT3G10480.1;AT3G10480.2;AT3G10480.3	| Symbols: ANAC050, NAC050 | NAC domain containing protein 50 | chr3:3264410-3266781 FORWARD LENGTH=447	AT3G10480.1-S383(79.966);AT3G10480.2-S382(79.966);AT3G10480.3-S462(79.966)	heavy	25	27.78	15.82	Case	0.000328
CF62	m5	f3	7387	769.012	2304.02	2304.02	1955	3	nENQQKEETSPPS(79.966)PIASPEEKc	nENQQKEETSPPSPIASPEEKc	nENQQKEETSPPS(79.966)PIASPEEKc	AT3G10480.1	AT3G10480.1;AT3G10480.2;AT3G10480.3	| Symbols: ANAC050, NAC050 | NAC domain containing protein 50 | chr3:3264410-3266781 FORWARD LENGTH=447	AT3G10480.1-S383(79.966);AT3G10480.2-S382(79.966);AT3G10480.3-S462(79.966)	light	25	15.29	8.36	Control	0.004507
CR2	m2	r1	9102	777.321	2328.94	2328.94	1888	3	nENQQKEETSPPS(79.966)PIASPEEKc	nENQQKEETSPPSPIASPEEKc	nENQQKEETSPPS(79.966)PIASPEEKc	AT3G10480.1	AT3G10480.1;AT3G10480.2;AT3G10480.3	| Symbols: ANAC050, NAC050 | NAC domain containing protein 50 | chr3:3264410-3266781 FORWARD LENGTH=447	AT3G10480.1-S383(79.966);AT3G10480.2-S382(79.966);AT3G10480.3-S462(79.966)	heavy	25	33.31	18.07	Control	0.000168
CR2	m2	r1	9277	1153.02	2304.02	2304.02	1908	2	nENQQKEETSPPS(79.966)PIASPEEKc	nENQQKEETSPPSPIASPEEKc	nENQQKEETSPPS(79.966)PIASPEEKc	AT3G10480.1	AT3G10480.1;AT3G10480.2;AT3G10480.3	| Symbols: ANAC050, NAC050 | NAC domain containing protein 50 | chr3:3264410-3266781 FORWARD LENGTH=447	AT3G10480.1-S383(79.966);AT3G10480.2-S382(79.966);AT3G10480.3-S462(79.966)	light	25	46.31	11.9	Case	0.000276
CR2	m2	r1	9311	769.012	2304.01	2304.02	1912	3	nENQQKEETSPPS(79.966)PIASPEEKc	nENQQKEETSPPSPIASPEEKc	nENQQKEETSPPS(79.966)PIASPEEKc	AT3G10480.1	AT3G10480.1;AT3G10480.2;AT3G10480.3	| Symbols: ANAC050, NAC050 | NAC domain containing protein 50 | chr3:3264410-3266781 FORWARD LENGTH=447	AT3G10480.1-S383(79.966);AT3G10480.2-S382(79.966);AT3G10480.3-S462(79.966)	light	25	10.75	10.75	Case	0.003417
CR3	m2	r1	10769	1165.48	2328.94	2328.94	1853	2	nENQQKEETSPPS(79.966)PIASPEEKc	nENQQKEETSPPSPIASPEEKc	nENQQKEETSPPS(79.966)PIASPEEKc	AT3G10480.1	AT3G10480.1;AT3G10480.2;AT3G10480.3	| Symbols: ANAC050, NAC050 | NAC domain containing protein 50 | chr3:3264410-3266781 FORWARD LENGTH=447	AT3G10480.1-S383(79.966);AT3G10480.2-S382(79.966);AT3G10480.3-S462(79.966)	heavy	25	54.07	12.63	Control	0.00014
CR3	m2	r1	10812	1153.02	2304.03	2304.02	1857	2	nENQQKEETSPPS(79.966)PIASPEEKc	nENQQKEETSPPSPIASPEEKc	nENQQKEETSPPS(79.966)PIASPEEKc	AT3G10480.1	AT3G10480.1;AT3G10480.2;AT3G10480.3	| Symbols: ANAC050, NAC050 | NAC domain containing protein 50 | chr3:3264410-3266781 FORWARD LENGTH=447	AT3G10480.1-S383(79.966);AT3G10480.2-S382(79.966);AT3G10480.3-S462(79.966)	light	25	29.16	6.57	Case	0.006997
CR3	m2	r1	10858	777.32	2328.94	2328.94	1861	3	nENQQKEETSPPS(79.966)PIASPEEKc	nENQQKEETSPPSPIASPEEKc	nENQQKEETSPPS(79.966)PIASPEEKc	AT3G10480.1	AT3G10480.1;AT3G10480.2;AT3G10480.3	| Symbols: ANAC050, NAC050 | NAC domain containing protein 50 | chr3:3264410-3266781 FORWARD LENGTH=447	AT3G10480.1-S383(79.966);AT3G10480.2-S382(79.966);AT3G10480.3-S462(79.966)	heavy	25	7.07	7.07	Control	0.005337
CR38	m4	r2	3998	777.322	2328.94	2328.94	1104	3	nENQQKEETSPPS(79.966)PIASPEEKc	nENQQKEETSPPSPIASPEEKc	nENQQKEETSPPS(79.966)PIASPEEKc	AT3G10480.1	AT3G10480.1;AT3G10480.2;AT3G10480.3	| Symbols: ANAC050, NAC050 | NAC domain containing protein 50 | chr3:3264410-3266781 FORWARD LENGTH=447	AT3G10480.1-S383(79.966);AT3G10480.2-S382(79.966);AT3G10480.3-S462(79.966)	heavy	25	20.22	11.78	Control	0.000704
CR39	m4	r2	5426	777.322	2328.94	2328.94	1569	3	nENQQKEETSPPS(79.966)PIASPEEKc	nENQQKEETSPPSPIASPEEKc	nENQQKEETSPPS(79.966)PIASPEEKc	AT3G10480.1	AT3G10480.1;AT3G10480.2;AT3G10480.3	| Symbols: ANAC050, NAC050 | NAC domain containing protein 50 | chr3:3264410-3266781 FORWARD LENGTH=447	AT3G10480.1-S383(79.966);AT3G10480.2-S382(79.966);AT3G10480.3-S462(79.966)	heavy	25	10	8.53	Control	0.005646
CR39	m4	r2	5438	769.013	2304.02	2304.02	1571	3	nENQQKEETSPPS(79.966)PIASPEEKc	nENQQKEETSPPSPIASPEEKc	nENQQKEETSPPS(79.966)PIASPEEKc	AT3G10480.1	AT3G10480.1;AT3G10480.2;AT3G10480.3	| Symbols: ANAC050, NAC050 | NAC domain containing protein 50 | chr3:3264410-3266781 FORWARD LENGTH=447	AT3G10480.1-S383(79.966);AT3G10480.2-S382(79.966);AT3G10480.3-S462(79.966)	light	25	10.24	5.64	Case	0.008742
CR43	m6	r3	8460	777.322	2328.94	2328.94	1938	3	nENQQKEETSPPS(79.966)PIASPEEKc	nENQQKEETSPPSPIASPEEKc	nENQQKEETSPPS(79.966)PIASPEEKc	AT3G10480.1	AT3G10480.1;AT3G10480.2;AT3G10480.3	| Symbols: ANAC050, NAC050 | NAC domain containing protein 50 | chr3:3264410-3266781 FORWARD LENGTH=447	AT3G10480.1-S383(79.966);AT3G10480.2-S382(79.966);AT3G10480.3-S462(79.966)	heavy	25	33.71	11.96	Control	9.8e-05
CR43	m6	r3	8494	769.013	2304.02	2304.02	1942	3	nENQQKEETSPPS(79.966)PIASPEEKc	nENQQKEETSPPSPIASPEEKc	nENQQKEETSPPS(79.966)PIASPEEKc	AT3G10480.1	AT3G10480.1;AT3G10480.2;AT3G10480.3	| Symbols: ANAC050, NAC050 | NAC domain containing protein 50 | chr3:3264410-3266781 FORWARD LENGTH=447	AT3G10480.1-S383(79.966);AT3G10480.2-S382(79.966);AT3G10480.3-S462(79.966)	light	25	33.98	16.13	Case	0.000195
CR56	m6	r3	8210	777.322	2328.95	2328.94	2077	3	nENQQKEETSPPS(79.966)PIASPEEKc	nENQQKEETSPPSPIASPEEKc	nENQQKEETSPPS(79.966)PIASPEEKc	AT3G10480.1	AT3G10480.1;AT3G10480.2;AT3G10480.3	| Symbols: ANAC050, NAC050 | NAC domain containing protein 50 | chr3:3264410-3266781 FORWARD LENGTH=447	AT3G10480.1-S383(79.966);AT3G10480.2-S382(79.966);AT3G10480.3-S462(79.966)	heavy	25	39.43	23.88	Control	0.000147
CR56	m6	r3	8238	769.013	2304.02	2304.02	2080	3	nENQQKEETSPPS(79.966)PIASPEEKc	nENQQKEETSPPSPIASPEEKc	nENQQKEETSPPS(79.966)PIASPEEKc	AT3G10480.1	AT3G10480.1;AT3G10480.2;AT3G10480.3	| Symbols: ANAC050, NAC050 | NAC domain containing protein 50 | chr3:3264410-3266781 FORWARD LENGTH=447	AT3G10480.1-S383(79.966);AT3G10480.2-S382(79.966);AT3G10480.3-S462(79.966)	light	25	19.97	14.03	Case	0.001246
CR57	m6	r3	7903	777.321	2328.94	2328.94	2093	3	nENQQKEETSPPS(79.966)PIASPEEKc	nENQQKEETSPPSPIASPEEKc	nENQQKEETSPPS(79.966)PIASPEEKc	AT3G10480.1	AT3G10480.1;AT3G10480.2;AT3G10480.3	| Symbols: ANAC050, NAC050 | NAC domain containing protein 50 | chr3:3264410-3266781 FORWARD LENGTH=447	AT3G10480.1-S383(79.966);AT3G10480.2-S382(79.966);AT3G10480.3-S462(79.966)	heavy	25	30.26	10.53	Control	0.000178
CR57	m6	r3	7936	769.012	2304.01	2304.02	2098	3	nENQQKEETSPPS(79.966)PIASPEEKc	nENQQKEETSPPSPIASPEEKc	nENQQKEETSPPS(79.966)PIASPEEKc	AT3G10480.1	AT3G10480.1;AT3G10480.2;AT3G10480.3	| Symbols: ANAC050, NAC050 | NAC domain containing protein 50 | chr3:3264410-3266781 FORWARD LENGTH=447	AT3G10480.1-S383(79.966);AT3G10480.2-S382(79.966);AT3G10480.3-S462(79.966)	light	25	45.31	27.02	Case	6.6e-05
CR58	m6	r3	6815	769.012	2304.02	2304.02	2076	3	nENQQKEETSPPS(79.966)PIASPEEKc	nENQQKEETSPPSPIASPEEKc	nENQQKEETSPPS(79.966)PIASPEEKc	AT3G10480.1	AT3G10480.1;AT3G10480.2;AT3G10480.3	| Symbols: ANAC050, NAC050 | NAC domain containing protein 50 | chr3:3264410-3266781 FORWARD LENGTH=447	AT3G10480.1-S383(79.966);AT3G10480.2-S382(79.966);AT3G10480.3-S462(79.966)	light	25	35.98	23.19	Case	0.000158
CR58	m6	r3	7070	769.013	2304.02	2304.02	2110	3	nENQQKEETSPPS(79.966)PIASPEEKc	nENQQKEETSPPSPIASPEEKc	nENQQKEETSPPS(79.966)PIASPEEKc	AT3G10480.1	AT3G10480.1;AT3G10480.2;AT3G10480.3	| Symbols: ANAC050, NAC050 | NAC domain containing protein 50 | chr3:3264410-3266781 FORWARD LENGTH=447	AT3G10480.1-S383(79.966);AT3G10480.2-S382(79.966);AT3G10480.3-S462(79.966)	light	25	27.83	14.4	Case	0.000256
CR59	m6	r3	7653	769.013	2304.02	2304.02	2105	3	nENQQKEETSPPS(79.966)PIASPEEKc	nENQQKEETSPPSPIASPEEKc	nENQQKEETSPPS(79.966)PIASPEEKc	AT3G10480.1	AT3G10480.1;AT3G10480.2;AT3G10480.3	| Symbols: ANAC050, NAC050 | NAC domain containing protein 50 | chr3:3264410-3266781 FORWARD LENGTH=447	AT3G10480.1-S383(79.966);AT3G10480.2-S382(79.966);AT3G10480.3-S462(79.966)	light	25	27.04	11.14	Case	0.000381
MF39	m5	f3	14068	1290.83	3869.47	3869.47	2772	3	nTEDEDYVEGSETGYPEAS(79.966)GNPVDGAASPSATTGYVTKc	nTEDEDYVEGSETGYPEASGNPVDGAASPSATTGYVTKc	nTEDEDYVEGSETGYPEAS(79.966)GNPVDGAASPSATTGYVTKc	AT4G23460.1	AT4G23460.1	| Symbols: | Adaptin family protein | chr4:12243899-12248898 REVERSE LENGTH=893	AT4G23460.1-S610(79.966)	heavy	39	39.25	0	Case	0.000178
MR12	m2	r1	14498	964.011	2889.01	2889	2571	3	nEGSEEGS(79.966)S(79.966)PRASVSDNGNASDFTAAPRc	nEGSEEGSSPRASVSDNGNASDFTAAPRc	nEGSEEGS(79.966)S(79.966)PRASVSDNGNASDFTAAPRc	AT2G45140.1	AT2G45140.1	| Symbols: PVA12 | plant VAP homolog 12 | chr2:18611029-18612971 FORWARD LENGTH=239	AT2G45140.1-S142(79.966)-S143(79.966)	heavy	35	62.98	0	Control	1.3e-05
MF37	m5	f3	12524	1052.4	2102.78	2102.78	2300	2	nLGGGGSGST(79.966)VGS(79.966)PAGGGVELM(15.995)Rc	nLGGGGSGSTVGSPAGGGVELMRc	nLGGGGSGST(79.966)VGS(79.966)PAGGGVELM(15.995)Rc	AT3G06450.1	AT3G06450.1;AT3G06450.2	| Symbols: | HCO3- transporter family | chr3:1976085-1979303 REVERSE LENGTH=732	AT3G06450.1-T658(79.966)-S661(79.966)-M670(15.995);AT3G06450.2-T658(79.966)-S661(79.966)-M670(15.995)	heavy	25	53.98	0	Case	0.000211
CF31	m3	f2	5589	416.555	1246.64	1246.64	1022	3	nRVHFS(79.966)PLRRc	nRVHFSPLRRc	nRVHFS(79.966)PLRRc	AT2G46225.1	AT2G46225.1;AT2G46225.2;AT2G46225.3	| Symbols: ABIL1 | ABI-1-like 1 | chr2:18982113-18984074 FORWARD LENGTH=298	AT2G46225.1-S152(79.966);AT2G46225.2-S152(79.966);AT2G46225.3-S152(79.966)	light	20	9.48	9.48	Control	0.000304
MF21	m3	f2	5374	416.555	1246.64	1246.64	1023	3	nRVHFS(79.966)PLRRc	nRVHFSPLRRc	nRVHFS(79.966)PLRRc	AT2G46225.1	AT2G46225.1;AT2G46225.2;AT2G46225.3	| Symbols: ABIL1 | ABI-1-like 1 | chr2:18982113-18984074 FORWARD LENGTH=298	AT2G46225.1-S152(79.966);AT2G46225.2-S152(79.966);AT2G46225.3-S152(79.966)	light	20	5.47	5.47	Control	0.003502
CR17	m2	r1	19866	870.709	2609.11	2609.1	3482	3	nKLQQT(79.966)PT(79.966)PMAT(79.966)PGYVIPEENRc	nKLQQTPTPMATPGYVIPEENRc	nKLQQT(79.966)PT(79.966)PMAT(79.966)PGYVIPEENRc	AT5G64270.1	AT5G64270.1	| Symbols: | splicing factor, putative | chr5:25706909-25710718 FORWARD LENGTH=1269	AT5G64270.1-T398(79.966)-T400(79.966)-T404(79.966)	light	28	34.73	20.16	Case	0.000166
CF42	m3	f2	16341	1099.48	3295.42	3295.42	3158	3	nIVDVSEST(79.966)DEAEVQQVEPVDVQPVKDAEKc	nIVDVSESTDEAEVQQVEPVDVQPVKDAEKc	nIVDVSEST(79.966)DEAEVQQVEPVDVQPVKDAEKc	AT3G05900.1	AT3G05900.1	| Symbols: | neurofilament protein-related | chr3:1761408-1763854 REVERSE LENGTH=673	AT3G05900.1-T157(79.966)	heavy	34	43.3	0	Case	6.6e-05
CR61	m6	r3	16199	1088.18	3261.52	3261.52	3453	3	nIVDVSEST(79.966)DEAEVQQVEPVDVQPVKDAEKc	nIVDVSESTDEAEVQQVEPVDVQPVKDAEKc	nIVDVSEST(79.966)DEAEVQQVEPVDVQPVKDAEKc	AT3G05900.1	AT3G05900.1	| Symbols: | neurofilament protein-related | chr3:1761408-1763854 REVERSE LENGTH=673	AT3G05900.1-T157(79.966)	light	34	58.93	0	Case	8e-06
MF26	m3	f2	18311	1088.18	3261.51	3261.52	3168	3	nIVDVSEST(79.966)DEAEVQQVEPVDVQPVKDAEKc	nIVDVSESTDEAEVQQVEPVDVQPVKDAEKc	nIVDVSEST(79.966)DEAEVQQVEPVDVQPVKDAEKc	AT3G05900.1	AT3G05900.1	| Symbols: | neurofilament protein-related | chr3:1761408-1763854 REVERSE LENGTH=673	AT3G05900.1-T157(79.966)	light	34	15.71	0	Control	0.000893
MF26	m3	f2	18397	1099.48	3295.42	3295.42	3181	3	nIVDVSEST(79.966)DEAEVQQVEPVDVQPVKDAEKc	nIVDVSESTDEAEVQQVEPVDVQPVKDAEKc	nIVDVSEST(79.966)DEAEVQQVEPVDVQPVKDAEKc	AT3G05900.1	AT3G05900.1	| Symbols: | neurofilament protein-related | chr3:1761408-1763854 REVERSE LENGTH=673	AT3G05900.1-T157(79.966)	heavy	34	11.58	0	Case	0.007479
MF27	m5	f3	18308	1128.51	4509.99	4509.99	3710	4	nSS(79.966)M(15.995)DLANELDIPVRDETLHLSSSSSLPVISQNGVPPSSVQRc	nSSMDLANELDIPVRDETLHLSSSSSLPVISQNGVPPSSVQRc	nSS(79.966)M(15.995)DLANELDIPVRDETLHLSSSSSLPVISQNGVPPSSVQRc	AT1G02120.1	AT1G02120.1	| Symbols: VAD1 | GRAM domain family protein | chr1:395761-399720 FORWARD LENGTH=598	AT1G02120.1-S204(79.966)-M205(15.995)	heavy	53	21.73	0	Case	0.00172
CF4	m1	f1	7452	880.357	1758.7	1758.7	1548	2	nS(79.966)FRTPGRVST(79.966)PTGSKc	nSFRTPGRVSTPTGSKc	nS(79.966)FRTPGRVST(79.966)PTGSKc	AT5G58140.1	AT5G58140.1;AT5G58140.2;AT5G58140.3;AT5G58140.4	| Symbols: PHOT2, NPL1 | phototropin 2 | chr5:23524771-23529993 FORWARD LENGTH=915	AT5G58140.1-S319(79.966)-T328(79.966);AT5G58140.2-S319(79.966)-T328(79.966);AT5G58140.3-S319(79.966)-T328(79.966);AT5G58140.4-S319(79.966)-T328(79.966)	heavy	22	19.37	1.43	Case	0.001746
MR5	m2	r1	3872	869.389	1736.76	1736.76	1073	2	nS(79.966)FRTPGRVST(79.966)PTGSKc	nSFRTPGRVSTPTGSKc	nS(79.966)FRTPGRVST(79.966)PTGSKc	AT5G58140.1	AT5G58140.1;AT5G58140.2;AT5G58140.3;AT5G58140.4	| Symbols: PHOT2, NPL1 | phototropin 2 | chr5:23524771-23529993 FORWARD LENGTH=915	AT5G58140.1-S319(79.966)-T328(79.966);AT5G58140.2-S319(79.966)-T328(79.966);AT5G58140.3-S319(79.966)-T328(79.966);AT5G58140.4-S319(79.966)-T328(79.966)	light	22	26.69	2.69	Case	0.002804
MF12	m1	f1	26707	1469.16	2936.31	2936.32	4510	2	nT(79.966)PIDTLTEDEDDDLAAAATAGIGDPTIRc	nTPIDTLTEDEDDDLAAAATAGIGDPTIRc	nT(79.966)PIDTLTEDEDDDLAAAATAGIGDPTIRc	AT3G58760.1	AT3G58760.1	| Symbols: | Integrin-linked protein kinase family | chr3:21728756-21731740 FORWARD LENGTH=471	AT3G58760.1-T25(79.966)	light	31	119.39	3.04	Control	8e-06
MF38	m5	f3	17838	1484.63	2967.24	2967.23	3953	2	nT(79.966)PIDTLTEDEDDDLAAAATAGIGDPTIRc	nTPIDTLTEDEDDDLAAAATAGIGDPTIRc	nT(79.966)PIDTLTEDEDDDLAAAATAGIGDPTIRc	AT3G58760.1	AT3G58760.1	| Symbols: | Integrin-linked protein kinase family | chr3:21728756-21731740 FORWARD LENGTH=471	AT3G58760.1-T25(79.966)	heavy	31	119.34	0.01	Case	8e-06
MR6	m2	r1	10051	844.688	2531.04	2531.03	1869	3	nSVRAPM(15.995)GSSSSS(79.966)TLTEHNSLTGAKc	nSVRAPMGSSSSSTLTEHNSLTGAKc	nSVRAPM(15.995)GSSSSS(79.966)TLTEHNSLTGAKc	AT3G05710.2	AT3G05710.1;AT3G05710.2	| Symbols: SYP43, ATSYP43 | syntaxin of plants 43 | chr3:1685262-1687229 FORWARD LENGTH=331	AT3G05710.1-M24(15.995)-S30(79.966);AT3G05710.2-M24(15.995)-S30(79.966)	heavy	31	50.96	0	Control	8.9e-05
MF11	m1	f1	13222	945.389	1888.76	1888.76	2292	2	nAGS(79.966)AGESELISC(57.021)NSNASRc	nAGSAGESELISCNSNASRc	nAGS(79.966)AGESELISC(57.021)NSNASRc	AT1G02260.1	AT1G02260.1	| Symbols: | Divalent ion symporter | chr1:440757-442459 REVERSE LENGTH=502	AT1G02260.1-S264(79.966)-C273(57.021)	light	23	80.61	35.21	Control	8e-06
MF2	m1	f1	13650	945.388	1888.76	1888.76	2253	2	nAGS(79.966)AGESELISC(57.021)NSNASRc	nAGSAGESELISCNSNASRc	nAGS(79.966)AGESELISC(57.021)NSNASRc	AT1G02260.1	AT1G02260.1	| Symbols: | Divalent ion symporter | chr1:440757-442459 REVERSE LENGTH=502	AT1G02260.1-S264(79.966)-C273(57.021)	light	23	88.51	31.2	Control	8e-06
MF35	m5	f3	7611	945.39	1888.77	1888.76	1549	2	nAGS(79.966)AGESELISC(57.021)NSNASRc	nAGSAGESELISCNSNASRc	nAGS(79.966)AGESELISC(57.021)NSNASRc	AT1G02260.1	AT1G02260.1	| Symbols: | Divalent ion symporter | chr1:440757-442459 REVERSE LENGTH=502	AT1G02260.1-S264(79.966)-C273(57.021)	light	23	73.23	34.07	Control	8e-06
MF35	m5	f3	7735	630.594	1888.76	1888.76	1565	3	nAGS(79.966)AGESELISC(57.021)NSNASRc	nAGSAGESELISCNSNASRc	nAGS(79.966)AGESELISC(57.021)NSNASRc	AT1G02260.1	AT1G02260.1	| Symbols: | Divalent ion symporter | chr1:440757-442459 REVERSE LENGTH=502	AT1G02260.1-S264(79.966)-C273(57.021)	light	23	43.55	1.82	Control	3e-05
MF35	m5	f3	7843	945.388	1888.76	1888.76	1580	2	nAGS(79.966)AGESELISC(57.021)NSNASRc	nAGSAGESELISCNSNASRc	nAGS(79.966)AGESELISC(57.021)NSNASRc	AT1G02260.1	AT1G02260.1	| Symbols: | Divalent ion symporter | chr1:440757-442459 REVERSE LENGTH=502	AT1G02260.1-S264(79.966)-C273(57.021)	light	23	88.56	47.92	Control	8e-06
MF9	m1	f1	11734	945.39	1888.77	1888.76	2292	2	nAGS(79.966)AGESELISC(57.021)NSNASRc	nAGSAGESELISCNSNASRc	nAGS(79.966)AGESELISC(57.021)NSNASRc	AT1G02260.1	AT1G02260.1	| Symbols: | Divalent ion symporter | chr1:440757-442459 REVERSE LENGTH=502	AT1G02260.1-S264(79.966)-C273(57.021)	light	23	83.14	38.76	Control	8e-06
MR10	m2	r1	11356	945.387	1888.76	1888.76	2254	2	nAGS(79.966)AGESELISC(57.021)NSNASRc	nAGSAGESELISCNSNASRc	nAGS(79.966)AGESELISC(57.021)NSNASRc	AT1G02260.1	AT1G02260.1	| Symbols: | Divalent ion symporter | chr1:440757-442459 REVERSE LENGTH=502	AT1G02260.1-S264(79.966)-C273(57.021)	light	23	96.35	36.84	Case	8e-06
MR22	m4	r2	9601	945.388	1888.76	1888.76	1955	2	nAGS(79.966)AGESELISC(57.021)NSNASRc	nAGSAGESELISCNSNASRc	nAGS(79.966)AGESELISC(57.021)NSNASRc	AT1G02260.1	AT1G02260.1	| Symbols: | Divalent ion symporter | chr1:440757-442459 REVERSE LENGTH=502	AT1G02260.1-S264(79.966)-C273(57.021)	light	23	88.73	35.71	Case	8e-06
MR23	m4	r2	10039	945.388	1888.76	1888.76	2003	2	nAGS(79.966)AGESELISC(57.021)NSNASRc	nAGSAGESELISCNSNASRc	nAGS(79.966)AGESELISC(57.021)NSNASRc	AT1G02260.1	AT1G02260.1	| Symbols: | Divalent ion symporter | chr1:440757-442459 REVERSE LENGTH=502	AT1G02260.1-S264(79.966)-C273(57.021)	light	23	91.9	49.65	Case	8e-06
MR24	m4	r2	11340	945.388	1888.76	1888.76	2063	2	nAGS(79.966)AGESELISC(57.021)NSNASRc	nAGSAGESELISCNSNASRc	nAGS(79.966)AGESELISC(57.021)NSNASRc	AT1G02260.1	AT1G02260.1	| Symbols: | Divalent ion symporter | chr1:440757-442459 REVERSE LENGTH=502	AT1G02260.1-S264(79.966)-C273(57.021)	light	23	65.48	30.93	Case	8e-06
MR35	m6	r3	7995	945.39	1888.77	1888.76	1653	2	nAGS(79.966)AGESELISC(57.021)NSNASRc	nAGSAGESELISCNSNASRc	nAGS(79.966)AGESELISC(57.021)NSNASRc	AT1G02260.1	AT1G02260.1	| Symbols: | Divalent ion symporter | chr1:440757-442459 REVERSE LENGTH=502	AT1G02260.1-S264(79.966)-C273(57.021)	light	23	49.3	23.03	Case	8.2e-05
MR36	m6	r3	6765	945.389	1888.76	1888.76	1631	2	nAGS(79.966)AGESELISC(57.021)NSNASRc	nAGSAGESELISCNSNASRc	nAGS(79.966)AGESELISC(57.021)NSNASRc	AT1G02260.1	AT1G02260.1	| Symbols: | Divalent ion symporter | chr1:440757-442459 REVERSE LENGTH=502	AT1G02260.1-S264(79.966)-C273(57.021)	light	23	50.31	27.32	Case	0.00014
CR39	m4	r2	11177	809.986	2426.94	2426.93	2371	3	nGLSQQTS(79.966)DAASQKS(79.966)ETGLQFRc	nGLSQQTSDAASQKSETGLQFRc	nGLSQQTS(79.966)DAASQKS(79.966)ETGLQFRc	AT3G22270.1	AT3G22270.1	| Symbols: | Topoisomerase II-associated protein PAT1 | chr3:7874480-7877857 FORWARD LENGTH=782	AT3G22270.1-S354(79.966)-S361(79.966)	heavy	29	22.08	3.79	Control	0.00039
MR24	m4	r2	14316	800.347	2398.02	2398.02	2468	3	nGLSQQTS(79.966)DAASQKS(79.966)ETGLQFRc	nGLSQQTSDAASQKSETGLQFRc	nGLSQQTS(79.966)DAASQKS(79.966)ETGLQFRc	AT3G22270.1	AT3G22270.1	| Symbols: | Topoisomerase II-associated protein PAT1 | chr3:7874480-7877857 FORWARD LENGTH=782	AT3G22270.1-S354(79.966)-S361(79.966)	light	29	20.53	0	Case	0.000538
CF14	m1	f1	10898	491.2	980.385	980.384	2232	2	nTLS(79.966)ADDLRc	nTLSADDLRc	nTLS(79.966)ADDLRc	AT1G71697.1	AT1G71697.1	| Symbols: ATCK1, CK, CK1 | choline kinase 1 | chr1:26971537-26973177 FORWARD LENGTH=346	AT1G71697.1-S123(79.966)	heavy	11	19.42	12.21	Case	0.000716
CF15	m1	f1	10982	491.199	980.384	980.384	2183	2	nTLS(79.966)ADDLRc	nTLSADDLRc	nTLS(79.966)ADDLRc	AT1G71697.1	AT1G71697.1	| Symbols: ATCK1, CK, CK1 | choline kinase 1 | chr1:26971537-26973177 FORWARD LENGTH=346	AT1G71697.1-S123(79.966)	heavy	11	24.4	12.66	Case	0.001424
MR37	m6	r3	8187	491.2	980.385	980.384	1748	2	nTLS(79.966)ADDLRc	nTLSADDLRc	nTLS(79.966)ADDLRc	AT1G71697.1	AT1G71697.1	| Symbols: ATCK1, CK, CK1 | choline kinase 1 | chr1:26971537-26973177 FORWARD LENGTH=346	AT1G71697.1-S123(79.966)	heavy	11	20.54	13.11	Control	0.006919
MR7	m2	r1	7594	649.649	1945.93	1945.93	1424	3	nSTQDALIDRVPS(79.966)GKDHKc	nSTQDALIDRVPSGKDHKc	nSTQDALIDRVPS(79.966)GKDHKc	AT1G58250.1	AT1G58250.1;AT1G58250.2	| Symbols: SAB | Golgi-body localisation protein domain ;RNA pol II promoter Fmp27 protein domain | chr1:21587317-21601373 REVERSE LENGTH=2607	AT1G58250.1-S1605(79.966);AT1G58250.2-S1605(79.966)	light	25	11.01	11.01	Case	0.002916
MR7	m2	r1	7794	493.721	1970.85	1970.85	1448	4	nSTQDALIDRVPS(79.966)GKDHKc	nSTQDALIDRVPSGKDHKc	nSTQDALIDRVPS(79.966)GKDHKc	AT1G58250.1	AT1G58250.1;AT1G58250.2	| Symbols: SAB | Golgi-body localisation protein domain ;RNA pol II promoter Fmp27 protein domain | chr1:21587317-21601373 REVERSE LENGTH=2607	AT1G58250.1-S1605(79.966);AT1G58250.2-S1605(79.966)	heavy	25	9.71	9.71	Control	0.005163
MR8	m2	r1	8328	493.72	1970.85	1970.85	1462	4	nSTQDALIDRVPS(79.966)GKDHKc	nSTQDALIDRVPSGKDHKc	nSTQDALIDRVPS(79.966)GKDHKc	AT1G58250.1	AT1G58250.1;AT1G58250.2	| Symbols: SAB | Golgi-body localisation protein domain ;RNA pol II promoter Fmp27 protein domain | chr1:21587317-21601373 REVERSE LENGTH=2607	AT1G58250.1-S1605(79.966);AT1G58250.2-S1605(79.966)	heavy	25	17.14	17.14	Control	0.000586
MR8	m2	r1	8020	493.72	1970.85	1970.85	1423	4	nSTQDALIDRVPS(79.966)GKDHKc	nSTQDALIDRVPSGKDHKc	nSTQDALIDRVPS(79.966)GKDHKc	AT1G58250.1	AT1G58250.1;AT1G58250.2	| Symbols: SAB | Golgi-body localisation protein domain ;RNA pol II promoter Fmp27 protein domain | chr1:21587317-21601373 REVERSE LENGTH=2607	AT1G58250.1-S1605(79.966);AT1G58250.2-S1605(79.966)	heavy	25	6.29	6.29	Control	0.006322
CF25	m3	f2	3915	456.561	1366.66	1366.66	995	3	nSTLKS(79.966)PLRDDRc	nSTLKSPLRDDRc	nSTLKS(79.966)PLRDDRc	AT5G55310.1	AT5G55310.1	| Symbols: TOP1BETA, TOP1 | DNA topoisomerase 1 beta | chr5:22430389-22434590 REVERSE LENGTH=917	AT5G55310.1-S101(79.966)	light	18	10.93	10.93	Control	0.000795
CF6	m1	f1	4143	456.562	1366.66	1366.66	1050	3	nSTLKS(79.966)PLRDDRc	nSTLKSPLRDDRc	nSTLKS(79.966)PLRDDRc	AT5G55310.1	AT5G55310.1	| Symbols: TOP1BETA, TOP1 | DNA topoisomerase 1 beta | chr5:22430389-22434590 REVERSE LENGTH=917	AT5G55310.1-S101(79.966)	light	18	14.09	14.09	Control	0.000789
CF36	m3	f2	17531	1245.9	3734.69	3734.69	3183	3	nFSTSSEASTS(79.966)DANSPSRESTEILPQATNAIVTSNRc	nFSTSSEASTSDANSPSRESTEILPQATNAIVTSNRc	nFSTSSEASTS(79.966)DANSPSRESTEILPQATNAIVTSNRc	AT2G44970.1	AT2G44970.1;AT2G44970.2	| Symbols: | alpha/beta-Hydrolases superfamily protein | chr2:18548999-18552019 REVERSE LENGTH=503	AT2G44970.1-S122(79.966);AT2G44970.2-S121(79.966)	light	45	14.84	1.82	Control	0.002239
MF11	m1	f1	20406	881.892	1761.77	1761.77	3606	2	nSS(79.966)ESDLLAFAEKEEKc	nSSESDLLAFAEKEEKc	nSS(79.966)ESDLLAFAEKEEKc	AT3G28180.1	AT3G28180.1	| Symbols: ATCSLC04, CSLC04, ATCSLC4, CSLC4 | Cellulose-synthase-like C4 | chr3:10506110-10509067 FORWARD LENGTH=673	AT3G28180.1-S562(79.966)	light	17	62.82	0	Control	2.6e-05
MF12	m1	f1	19756	881.893	1761.77	1761.77	3376	2	nSS(79.966)ESDLLAFAEKEEKc	nSSESDLLAFAEKEEKc	nSS(79.966)ESDLLAFAEKEEKc	AT3G28180.1	AT3G28180.1	| Symbols: ATCSLC04, CSLC04, ATCSLC4, CSLC4 | Cellulose-synthase-like C4 | chr3:10506110-10509067 FORWARD LENGTH=673	AT3G28180.1-S562(79.966)	light	17	71.09	0	Control	8e-06
MF13	m3	f2	17460	881.892	1761.77	1761.77	3092	2	nSS(79.966)ESDLLAFAEKEEKc	nSSESDLLAFAEKEEKc	nSS(79.966)ESDLLAFAEKEEKc	AT3G28180.1	AT3G28180.1	| Symbols: ATCSLC04, CSLC04, ATCSLC4, CSLC4 | Cellulose-synthase-like C4 | chr3:10506110-10509067 FORWARD LENGTH=673	AT3G28180.1-S562(79.966)	light	17	67.65	0	Control	8e-06
MF13	m3	f2	17470	890.368	1778.72	1778.72	3094	2	nSS(79.966)ESDLLAFAEKEEKc	nSSESDLLAFAEKEEKc	nSS(79.966)ESDLLAFAEKEEKc	AT3G28180.1	AT3G28180.1	| Symbols: ATCSLC04, CSLC04, ATCSLC4, CSLC4 | Cellulose-synthase-like C4 | chr3:10506110-10509067 FORWARD LENGTH=673	AT3G28180.1-S562(79.966)	heavy	17	71.75	0	Case	8e-06
MF13	m3	f2	17471	593.915	1778.72	1778.72	3094	3	nSS(79.966)ESDLLAFAEKEEKc	nSSESDLLAFAEKEEKc	nSS(79.966)ESDLLAFAEKEEKc	AT3G28180.1	AT3G28180.1	| Symbols: ATCSLC04, CSLC04, ATCSLC4, CSLC4 | Cellulose-synthase-like C4 | chr3:10506110-10509067 FORWARD LENGTH=673	AT3G28180.1-S562(79.966)	heavy	17	44.78	0	Case	3.5e-05
MF14	m3	f2	15570	890.368	1778.72	1778.72	3059	2	nSS(79.966)ESDLLAFAEKEEKc	nSSESDLLAFAEKEEKc	nSS(79.966)ESDLLAFAEKEEKc	AT3G28180.1	AT3G28180.1	| Symbols: ATCSLC04, CSLC04, ATCSLC4, CSLC4 | Cellulose-synthase-like C4 | chr3:10506110-10509067 FORWARD LENGTH=673	AT3G28180.1-S562(79.966)	heavy	17	55.64	0	Case	2.6e-05
MF17	m3	f2	16052	890.368	1778.72	1778.72	3081	2	nSS(79.966)ESDLLAFAEKEEKc	nSSESDLLAFAEKEEKc	nSS(79.966)ESDLLAFAEKEEKc	AT3G28180.1	AT3G28180.1	| Symbols: ATCSLC04, CSLC04, ATCSLC4, CSLC4 | Cellulose-synthase-like C4 | chr3:10506110-10509067 FORWARD LENGTH=673	AT3G28180.1-S562(79.966)	heavy	17	64.07	0	Case	1.3e-05
MF18	m3	f2	18598	890.367	1778.72	1778.72	3118	2	nSS(79.966)ESDLLAFAEKEEKc	nSSESDLLAFAEKEEKc	nSS(79.966)ESDLLAFAEKEEKc	AT3G28180.1	AT3G28180.1	| Symbols: ATCSLC04, CSLC04, ATCSLC4, CSLC4 | Cellulose-synthase-like C4 | chr3:10506110-10509067 FORWARD LENGTH=673	AT3G28180.1-S562(79.966)	heavy	17	63.56	0	Case	1.3e-05
MF2	m1	f1	20887	881.893	1761.77	1761.77	3363	2	nSS(79.966)ESDLLAFAEKEEKc	nSSESDLLAFAEKEEKc	nSS(79.966)ESDLLAFAEKEEKc	AT3G28180.1	AT3G28180.1	| Symbols: ATCSLC04, CSLC04, ATCSLC4, CSLC4 | Cellulose-synthase-like C4 | chr3:10506110-10509067 FORWARD LENGTH=673	AT3G28180.1-S562(79.966)	light	17	86.17	0	Control	8e-06
MF24	m3	f2	17683	890.369	1778.72	1778.72	3186	2	nSS(79.966)ESDLLAFAEKEEKc	nSSESDLLAFAEKEEKc	nSS(79.966)ESDLLAFAEKEEKc	AT3G28180.1	AT3G28180.1	| Symbols: ATCSLC04, CSLC04, ATCSLC4, CSLC4 | Cellulose-synthase-like C4 | chr3:10506110-10509067 FORWARD LENGTH=673	AT3G28180.1-S562(79.966)	heavy	17	29.02	0	Case	0.000698
MF25	m3	f2	16713	890.368	1778.72	1778.72	3154	2	nSS(79.966)ESDLLAFAEKEEKc	nSSESDLLAFAEKEEKc	nSS(79.966)ESDLLAFAEKEEKc	AT3G28180.1	AT3G28180.1	| Symbols: ATCSLC04, CSLC04, ATCSLC4, CSLC4 | Cellulose-synthase-like C4 | chr3:10506110-10509067 FORWARD LENGTH=673	AT3G28180.1-S562(79.966)	heavy	17	77.38	0	Case	8e-06
MF25	m3	f2	16722	881.893	1761.77	1761.77	3156	2	nSS(79.966)ESDLLAFAEKEEKc	nSSESDLLAFAEKEEKc	nSS(79.966)ESDLLAFAEKEEKc	AT3G28180.1	AT3G28180.1	| Symbols: ATCSLC04, CSLC04, ATCSLC4, CSLC4 | Cellulose-synthase-like C4 | chr3:10506110-10509067 FORWARD LENGTH=673	AT3G28180.1-S562(79.966)	light	17	74.15	0	Control	8e-06
MF26	m3	f2	18691	890.37	1778.72	1778.72	3224	2	nSS(79.966)ESDLLAFAEKEEKc	nSSESDLLAFAEKEEKc	nSS(79.966)ESDLLAFAEKEEKc	AT3G28180.1	AT3G28180.1	| Symbols: ATCSLC04, CSLC04, ATCSLC4, CSLC4 | Cellulose-synthase-like C4 | chr3:10506110-10509067 FORWARD LENGTH=673	AT3G28180.1-S562(79.966)	heavy	17	78.88	0	Case	8e-06
MF26	m3	f2	18717	881.892	1761.77	1761.77	3227	2	nSS(79.966)ESDLLAFAEKEEKc	nSSESDLLAFAEKEEKc	nSS(79.966)ESDLLAFAEKEEKc	AT3G28180.1	AT3G28180.1	| Symbols: ATCSLC04, CSLC04, ATCSLC4, CSLC4 | Cellulose-synthase-like C4 | chr3:10506110-10509067 FORWARD LENGTH=673	AT3G28180.1-S562(79.966)	light	17	68.08	0	Control	8e-06
MF27	m5	f3	14955	881.893	1761.77	1761.77	2802	2	nSS(79.966)ESDLLAFAEKEEKc	nSSESDLLAFAEKEEKc	nSS(79.966)ESDLLAFAEKEEKc	AT3G28180.1	AT3G28180.1	| Symbols: ATCSLC04, CSLC04, ATCSLC4, CSLC4 | Cellulose-synthase-like C4 | chr3:10506110-10509067 FORWARD LENGTH=673	AT3G28180.1-S562(79.966)	light	17	60.36	0	Control	1.8e-05
MF27	m5	f3	14990	890.368	1778.72	1778.72	2811	2	nSS(79.966)ESDLLAFAEKEEKc	nSSESDLLAFAEKEEKc	nSS(79.966)ESDLLAFAEKEEKc	AT3G28180.1	AT3G28180.1	| Symbols: ATCSLC04, CSLC04, ATCSLC4, CSLC4 | Cellulose-synthase-like C4 | chr3:10506110-10509067 FORWARD LENGTH=673	AT3G28180.1-S562(79.966)	heavy	17	66.84	0	Case	8e-06
MF28	m5	f3	12654	890.367	1778.72	1778.72	2784	2	nSS(79.966)ESDLLAFAEKEEKc	nSSESDLLAFAEKEEKc	nSS(79.966)ESDLLAFAEKEEKc	AT3G28180.1	AT3G28180.1	| Symbols: ATCSLC04, CSLC04, ATCSLC4, CSLC4 | Cellulose-synthase-like C4 | chr3:10506110-10509067 FORWARD LENGTH=673	AT3G28180.1-S562(79.966)	heavy	17	74.33	0	Case	8e-06
MF28	m5	f3	12678	881.893	1761.77	1761.77	2789	2	nSS(79.966)ESDLLAFAEKEEKc	nSSESDLLAFAEKEEKc	nSS(79.966)ESDLLAFAEKEEKc	AT3G28180.1	AT3G28180.1	| Symbols: ATCSLC04, CSLC04, ATCSLC4, CSLC4 | Cellulose-synthase-like C4 | chr3:10506110-10509067 FORWARD LENGTH=673	AT3G28180.1-S562(79.966)	light	17	66.19	0	Control	8e-06
MF3	m1	f1	18572	881.893	1761.77	1761.77	3325	2	nSS(79.966)ESDLLAFAEKEEKc	nSSESDLLAFAEKEEKc	nSS(79.966)ESDLLAFAEKEEKc	AT3G28180.1	AT3G28180.1	| Symbols: ATCSLC04, CSLC04, ATCSLC4, CSLC4 | Cellulose-synthase-like C4 | chr3:10506110-10509067 FORWARD LENGTH=673	AT3G28180.1-S562(79.966)	light	17	56.22	0	Control	2.6e-05
MF3	m1	f1	18580	890.368	1778.72	1778.72	3326	2	nSS(79.966)ESDLLAFAEKEEKc	nSSESDLLAFAEKEEKc	nSS(79.966)ESDLLAFAEKEEKc	AT3G28180.1	AT3G28180.1	| Symbols: ATCSLC04, CSLC04, ATCSLC4, CSLC4 | Cellulose-synthase-like C4 | chr3:10506110-10509067 FORWARD LENGTH=673	AT3G28180.1-S562(79.966)	heavy	17	72.9	0	Case	8e-06
MF9	m1	f1	20486	890.369	1778.72	1778.72	3516	2	nSS(79.966)ESDLLAFAEKEEKc	nSSESDLLAFAEKEEKc	nSS(79.966)ESDLLAFAEKEEKc	AT3G28180.1	AT3G28180.1	| Symbols: ATCSLC04, CSLC04, ATCSLC4, CSLC4 | Cellulose-synthase-like C4 | chr3:10506110-10509067 FORWARD LENGTH=673	AT3G28180.1-S562(79.966)	heavy	17	44.64	0	Case	0.000168
MF9	m1	f1	20514	593.914	1778.72	1778.72	3519	3	nSS(79.966)ESDLLAFAEKEEKc	nSSESDLLAFAEKEEKc	nSS(79.966)ESDLLAFAEKEEKc	AT3G28180.1	AT3G28180.1	| Symbols: ATCSLC04, CSLC04, ATCSLC4, CSLC4 | Cellulose-synthase-like C4 | chr3:10506110-10509067 FORWARD LENGTH=673	AT3G28180.1-S562(79.966)	heavy	17	31.07	0	Case	0.000166
MF9	m1	f1	20527	881.892	1761.77	1761.77	3521	2	nSS(79.966)ESDLLAFAEKEEKc	nSSESDLLAFAEKEEKc	nSS(79.966)ESDLLAFAEKEEKc	AT3G28180.1	AT3G28180.1	| Symbols: ATCSLC04, CSLC04, ATCSLC4, CSLC4 | Cellulose-synthase-like C4 | chr3:10506110-10509067 FORWARD LENGTH=673	AT3G28180.1-S562(79.966)	light	17	70.11	0	Control	8e-06
MR1	m2	r1	18728	881.892	1761.77	1761.77	3373	2	nSS(79.966)ESDLLAFAEKEEKc	nSSESDLLAFAEKEEKc	nSS(79.966)ESDLLAFAEKEEKc	AT3G28180.1	AT3G28180.1	| Symbols: ATCSLC04, CSLC04, ATCSLC4, CSLC4 | Cellulose-synthase-like C4 | chr3:10506110-10509067 FORWARD LENGTH=673	AT3G28180.1-S562(79.966)	light	17	71.81	0	Case	8e-06
MR1	m2	r1	18757	890.369	1778.72	1778.72	3379	2	nSS(79.966)ESDLLAFAEKEEKc	nSSESDLLAFAEKEEKc	nSS(79.966)ESDLLAFAEKEEKc	AT3G28180.1	AT3G28180.1	| Symbols: ATCSLC04, CSLC04, ATCSLC4, CSLC4 | Cellulose-synthase-like C4 | chr3:10506110-10509067 FORWARD LENGTH=673	AT3G28180.1-S562(79.966)	heavy	17	65.61	0	Control	1.3e-05
MR12	m2	r1	19004	890.369	1778.72	1778.72	3364	2	nSS(79.966)ESDLLAFAEKEEKc	nSSESDLLAFAEKEEKc	nSS(79.966)ESDLLAFAEKEEKc	AT3G28180.1	AT3G28180.1	| Symbols: ATCSLC04, CSLC04, ATCSLC4, CSLC4 | Cellulose-synthase-like C4 | chr3:10506110-10509067 FORWARD LENGTH=673	AT3G28180.1-S562(79.966)	heavy	17	65.23	0	Control	1.8e-05
MR12	m2	r1	19028	881.892	1761.77	1761.77	3368	2	nSS(79.966)ESDLLAFAEKEEKc	nSSESDLLAFAEKEEKc	nSS(79.966)ESDLLAFAEKEEKc	AT3G28180.1	AT3G28180.1	| Symbols: ATCSLC04, CSLC04, ATCSLC4, CSLC4 | Cellulose-synthase-like C4 | chr3:10506110-10509067 FORWARD LENGTH=673	AT3G28180.1-S562(79.966)	light	17	73.8	0	Case	8e-06
MR13	m4	r2	16418	890.367	1778.72	1778.72	3205	2	nSS(79.966)ESDLLAFAEKEEKc	nSSESDLLAFAEKEEKc	nSS(79.966)ESDLLAFAEKEEKc	AT3G28180.1	AT3G28180.1	| Symbols: ATCSLC04, CSLC04, ATCSLC4, CSLC4 | Cellulose-synthase-like C4 | chr3:10506110-10509067 FORWARD LENGTH=673	AT3G28180.1-S562(79.966)	heavy	17	77.13	0	Control	8e-06
MR13	m4	r2	16422	881.893	1761.77	1761.77	3206	2	nSS(79.966)ESDLLAFAEKEEKc	nSSESDLLAFAEKEEKc	nSS(79.966)ESDLLAFAEKEEKc	AT3G28180.1	AT3G28180.1	| Symbols: ATCSLC04, CSLC04, ATCSLC4, CSLC4 | Cellulose-synthase-like C4 | chr3:10506110-10509067 FORWARD LENGTH=673	AT3G28180.1-S562(79.966)	light	17	57.77	0	Case	2.6e-05
MR14	m4	r2	14035	881.891	1761.77	1761.77	3131	2	nSS(79.966)ESDLLAFAEKEEKc	nSSESDLLAFAEKEEKc	nSS(79.966)ESDLLAFAEKEEKc	AT3G28180.1	AT3G28180.1	| Symbols: ATCSLC04, CSLC04, ATCSLC4, CSLC4 | Cellulose-synthase-like C4 | chr3:10506110-10509067 FORWARD LENGTH=673	AT3G28180.1-S562(79.966)	light	17	53.72	0	Case	8.9e-05
MR15	m4	r2	13825	881.893	1761.77	1761.77	3106	2	nSS(79.966)ESDLLAFAEKEEKc	nSSESDLLAFAEKEEKc	nSS(79.966)ESDLLAFAEKEEKc	AT3G28180.1	AT3G28180.1	| Symbols: ATCSLC04, CSLC04, ATCSLC4, CSLC4 | Cellulose-synthase-like C4 | chr3:10506110-10509067 FORWARD LENGTH=673	AT3G28180.1-S562(79.966)	light	17	42.79	0	Case	0.000168
MR15	m4	r2	13848	890.366	1778.72	1778.72	3112	2	nSS(79.966)ESDLLAFAEKEEKc	nSSESDLLAFAEKEEKc	nSS(79.966)ESDLLAFAEKEEKc	AT3G28180.1	AT3G28180.1	| Symbols: ATCSLC04, CSLC04, ATCSLC4, CSLC4 | Cellulose-synthase-like C4 | chr3:10506110-10509067 FORWARD LENGTH=673	AT3G28180.1-S562(79.966)	heavy	17	56.88	0	Control	2.6e-05
MR2	m2	r1	18727	881.893	1761.77	1761.77	3340	2	nSS(79.966)ESDLLAFAEKEEKc	nSSESDLLAFAEKEEKc	nSS(79.966)ESDLLAFAEKEEKc	AT3G28180.1	AT3G28180.1	| Symbols: ATCSLC04, CSLC04, ATCSLC4, CSLC4 | Cellulose-synthase-like C4 | chr3:10506110-10509067 FORWARD LENGTH=673	AT3G28180.1-S562(79.966)	light	17	62.91	0	Case	1.8e-05
MR25	m4	r2	16655	881.892	1761.77	1761.77	3180	2	nSS(79.966)ESDLLAFAEKEEKc	nSSESDLLAFAEKEEKc	nSS(79.966)ESDLLAFAEKEEKc	AT3G28180.1	AT3G28180.1	| Symbols: ATCSLC04, CSLC04, ATCSLC4, CSLC4 | Cellulose-synthase-like C4 | chr3:10506110-10509067 FORWARD LENGTH=673	AT3G28180.1-S562(79.966)	light	17	70.49	0	Case	8e-06
MR27	m6	r3	14439	890.368	1778.72	1778.72	2847	2	nSS(79.966)ESDLLAFAEKEEKc	nSSESDLLAFAEKEEKc	nSS(79.966)ESDLLAFAEKEEKc	AT3G28180.1	AT3G28180.1	| Symbols: ATCSLC04, CSLC04, ATCSLC4, CSLC4 | Cellulose-synthase-like C4 | chr3:10506110-10509067 FORWARD LENGTH=673	AT3G28180.1-S562(79.966)	heavy	17	61.27	0	Control	8e-06
MR27	m6	r3	14441	881.892	1761.77	1761.77	2848	2	nSS(79.966)ESDLLAFAEKEEKc	nSSESDLLAFAEKEEKc	nSS(79.966)ESDLLAFAEKEEKc	AT3G28180.1	AT3G28180.1	| Symbols: ATCSLC04, CSLC04, ATCSLC4, CSLC4 | Cellulose-synthase-like C4 | chr3:10506110-10509067 FORWARD LENGTH=673	AT3G28180.1-S562(79.966)	light	17	78.47	0	Case	8e-06
MR28	m6	r3	14712	881.892	1761.77	1761.77	2790	2	nSS(79.966)ESDLLAFAEKEEKc	nSSESDLLAFAEKEEKc	nSS(79.966)ESDLLAFAEKEEKc	AT3G28180.1	AT3G28180.1	| Symbols: ATCSLC04, CSLC04, ATCSLC4, CSLC4 | Cellulose-synthase-like C4 | chr3:10506110-10509067 FORWARD LENGTH=673	AT3G28180.1-S562(79.966)	light	17	64.2	0	Case	1.3e-05
MR3	m2	r1	19356	881.893	1761.77	1761.77	3329	2	nSS(79.966)ESDLLAFAEKEEKc	nSSESDLLAFAEKEEKc	nSS(79.966)ESDLLAFAEKEEKc	AT3G28180.1	AT3G28180.1	| Symbols: ATCSLC04, CSLC04, ATCSLC4, CSLC4 | Cellulose-synthase-like C4 | chr3:10506110-10509067 FORWARD LENGTH=673	AT3G28180.1-S562(79.966)	light	17	57.08	0	Case	0.000123
MR3	m2	r1	19427	890.367	1778.72	1778.72	3342	2	nSS(79.966)ESDLLAFAEKEEKc	nSSESDLLAFAEKEEKc	nSS(79.966)ESDLLAFAEKEEKc	AT3G28180.1	AT3G28180.1	| Symbols: ATCSLC04, CSLC04, ATCSLC4, CSLC4 | Cellulose-synthase-like C4 | chr3:10506110-10509067 FORWARD LENGTH=673	AT3G28180.1-S562(79.966)	heavy	17	71.65	0	Control	8e-06
MR4	m2	r1	20446	881.894	1761.77	1761.77	3354	2	nSS(79.966)ESDLLAFAEKEEKc	nSSESDLLAFAEKEEKc	nSS(79.966)ESDLLAFAEKEEKc	AT3G28180.1	AT3G28180.1	| Symbols: ATCSLC04, CSLC04, ATCSLC4, CSLC4 | Cellulose-synthase-like C4 | chr3:10506110-10509067 FORWARD LENGTH=673	AT3G28180.1-S562(79.966)	light	17	46.35	0	Case	0.00014
CF18	m1	f1	17282	1246.15	3735.41	3735.41	3156	3	nNLEEGS(79.966)DESEKSRS(79.966)EINDEDEAS(79.966)GEEELLEKc	nNLEEGSDESEKSRSEINDEDEASGEEELLEKc	nNLEEGS(79.966)DESEKSRS(79.966)EINDEDEAS(79.966)GEEELLEKc	AT3G51880.1	AT3G51880.1;AT3G51880.3	| Symbols: HMGB1, NFD1 | high mobility group B1 | chr3:19247241-19248491 REVERSE LENGTH=178	AT3G51880.1-S129(79.966)-S137(79.966)-S146(79.966);AT3G51880.3-S129(79.966)-S137(79.966)-S146(79.966)	light	38	29.86	0	Control	0.000232
CR18	m2	r1	16871	1246.14	3735.41	3735.41	3152	3	nNLEEGS(79.966)DESEKSRS(79.966)EINDEDEAS(79.966)GEEELLEKc	nNLEEGSDESEKSRSEINDEDEASGEEELLEKc	nNLEEGS(79.966)DESEKSRS(79.966)EINDEDEAS(79.966)GEEELLEKc	AT3G51880.1	AT3G51880.1;AT3G51880.3	| Symbols: HMGB1, NFD1 | high mobility group B1 | chr3:19247241-19248491 REVERSE LENGTH=178	AT3G51880.1-S129(79.966)-S137(79.966)-S146(79.966);AT3G51880.3-S129(79.966)-S137(79.966)-S146(79.966)	light	38	18.36	0	Case	0.000938
CR18	m2	r1	17035	1246.15	3735.41	3735.41	3183	3	nNLEEGS(79.966)DESEKSRS(79.966)EINDEDEAS(79.966)GEEELLEKc	nNLEEGSDESEKSRSEINDEDEASGEEELLEKc	nNLEEGS(79.966)DESEKSRS(79.966)EINDEDEAS(79.966)GEEELLEKc	AT3G51880.1	AT3G51880.1;AT3G51880.3	| Symbols: HMGB1, NFD1 | high mobility group B1 | chr3:19247241-19248491 REVERSE LENGTH=178	AT3G51880.1-S129(79.966)-S137(79.966)-S146(79.966);AT3G51880.3-S129(79.966)-S137(79.966)-S146(79.966)	light	38	51.84	0	Case	1.3e-05
CR19	m2	r1	18278	1246.15	3735.41	3735.41	3215	3	nNLEEGS(79.966)DESEKSRS(79.966)EINDEDEAS(79.966)GEEELLEKc	nNLEEGSDESEKSRSEINDEDEASGEEELLEKc	nNLEEGS(79.966)DESEKSRS(79.966)EINDEDEAS(79.966)GEEELLEKc	AT3G51880.1	AT3G51880.1;AT3G51880.3	| Symbols: HMGB1, NFD1 | high mobility group B1 | chr3:19247241-19248491 REVERSE LENGTH=178	AT3G51880.1-S129(79.966)-S137(79.966)-S146(79.966);AT3G51880.3-S129(79.966)-S137(79.966)-S146(79.966)	light	38	25.4	0	Case	0.000313
CF3	m1	f1	8046	873.307	2616.9	2616.9	1593	3	nDKEDDVES(79.966)EEEEEEEEGSGSKKc	nDKEDDVESEEEEEEEEGSGSKKc	nDKEDDVES(79.966)EEEEEEEEGSGSKKc	AT5G63550.1	AT5G63550.1;AT5G63550.2	| Symbols: | DEK domain-containing chromatin associated protein | chr5:25444805-25447934 FORWARD LENGTH=530	AT5G63550.1-S73(79.966);AT5G63550.2-S73(79.966)	heavy	25	80.03	46.49	Case	8e-06
CF3	m1	f1	8076	865	2591.98	2591.98	1597	3	nDKEDDVES(79.966)EEEEEEEEGSGSKKc	nDKEDDVESEEEEEEEEGSGSKKc	nDKEDDVES(79.966)EEEEEEEEGSGSKKc	AT5G63550.1	AT5G63550.1;AT5G63550.2	| Symbols: | DEK domain-containing chromatin associated protein | chr5:25444805-25447934 FORWARD LENGTH=530	AT5G63550.1-S73(79.966);AT5G63550.2-S73(79.966)	light	25	50.76	47.91	Control	8e-06
CR45	m6	r3	5924	873.31	2616.91	2616.9	1590	3	nDKEDDVES(79.966)EEEEEEEEGSGSKKc	nDKEDDVESEEEEEEEEGSGSKKc	nDKEDDVES(79.966)EEEEEEEEGSGSKKc	AT5G63550.1	AT5G63550.1;AT5G63550.2	| Symbols: | DEK domain-containing chromatin associated protein | chr5:25444805-25447934 FORWARD LENGTH=530	AT5G63550.1-S73(79.966);AT5G63550.2-S73(79.966)	heavy	25	16.27	14.92	Control	0.002699
CF39	m3	f2	14768	1081.16	3240.44	3240.44	2917	3	nAPLIAGGPPTM(15.995)SGISDS(79.966)EKNQAQAGLGEGS(79.966)PKc	nAPLIAGGPPTMSGISDSEKNQAQAGLGEGSPKc	nAPLIAGGPPTM(15.995)SGISDS(79.966)EKNQAQAGLGEGS(79.966)PKc	AT3G25840.1	AT3G25840.1;AT3G25840.2	| Symbols: | Protein kinase superfamily protein | chr3:9452993-9457446 REVERSE LENGTH=935	AT3G25840.1-M536(15.995)-S542(79.966)-S555(79.966);AT3G25840.2-M274(15.995)-S280(79.966)-S293(79.966)	light	37	22.67	0	Control	0.001311
CF40	m3	f2	15836	1093.45	3277.33	3277.33	2942	3	nAPLIAGGPPTM(15.995)SGISDS(79.966)EKNQAQAGLGEGS(79.966)PKc	nAPLIAGGPPTMSGISDSEKNQAQAGLGEGSPKc	nAPLIAGGPPTM(15.995)SGISDS(79.966)EKNQAQAGLGEGS(79.966)PKc	AT3G25840.1	AT3G25840.1;AT3G25840.2	| Symbols: | Protein kinase superfamily protein | chr3:9452993-9457446 REVERSE LENGTH=935	AT3G25840.1-M536(15.995)-S542(79.966)-S555(79.966);AT3G25840.2-M274(15.995)-S280(79.966)-S293(79.966)	heavy	37	20.27	0	Case	0.000874
MF37	m5	f3	14391	1093.45	3277.33	3277.33	2571	3	nAPLIAGGPPTM(15.995)SGISDS(79.966)EKNQAQAGLGEGS(79.966)PKc	nAPLIAGGPPTMSGISDSEKNQAQAGLGEGSPKc	nAPLIAGGPPTM(15.995)SGISDS(79.966)EKNQAQAGLGEGS(79.966)PKc	AT3G25840.1	AT3G25840.1;AT3G25840.2	| Symbols: | Protein kinase superfamily protein | chr3:9452993-9457446 REVERSE LENGTH=935	AT3G25840.1-M536(15.995)-S542(79.966)-S555(79.966);AT3G25840.2-M274(15.995)-S280(79.966)-S293(79.966)	heavy	37	13	0	Case	0.006305
CF24	m3	f2	4579	698.618	2092.83	2092.83	1038	3	nGGSSDNRPISQYHNS(79.966)PLRc	nGGSSDNRPISQYHNSPLRc	nGGSSDNRPISQYHNS(79.966)PLRc	AT2G23200.1	AT2G23200.1	| Symbols: | Protein kinase superfamily protein | chr2:9879351-9881855 FORWARD LENGTH=834	AT2G23200.1-S465(79.966)	heavy	29	25.69	16.69	Case	0.000158
CF4	m1	f1	6524	688.98	2063.92	2063.92	1434	3	nGGSSDNRPISQYHNS(79.966)PLRc	nGGSSDNRPISQYHNSPLRc	nGGSSDNRPISQYHNS(79.966)PLRc	AT2G23200.1	AT2G23200.1	| Symbols: | Protein kinase superfamily protein | chr2:9879351-9881855 FORWARD LENGTH=834	AT2G23200.1-S465(79.966)	light	29	13.8	13.8	Control	0.002877
CF5	m1	f1	7004	688.98	2063.92	2063.92	1443	3	nGGSSDNRPISQYHNS(79.966)PLRc	nGGSSDNRPISQYHNSPLRc	nGGSSDNRPISQYHNS(79.966)PLRc	AT2G23200.1	AT2G23200.1	| Symbols: | Protein kinase superfamily protein | chr2:9879351-9881855 FORWARD LENGTH=834	AT2G23200.1-S465(79.966)	light	29	22.35	14.08	Control	0.000194
CF5	m1	f1	7261	688.979	2063.92	2063.92	1476	3	nGGSSDNRPISQYHNS(79.966)PLRc	nGGSSDNRPISQYHNSPLRc	nGGSSDNRPISQYHNS(79.966)PLRc	AT2G23200.1	AT2G23200.1	| Symbols: | Protein kinase superfamily protein | chr2:9879351-9881855 FORWARD LENGTH=834	AT2G23200.1-S465(79.966)	light	29	27.44	20.33	Control	0.000263
CF6	m1	f1	6309	688.98	2063.92	2063.92	1322	3	nGGSSDNRPISQYHNS(79.966)PLRc	nGGSSDNRPISQYHNSPLRc	nGGSSDNRPISQYHNS(79.966)PLRc	AT2G23200.1	AT2G23200.1	| Symbols: | Protein kinase superfamily protein | chr2:9879351-9881855 FORWARD LENGTH=834	AT2G23200.1-S465(79.966)	light	29	21.85	17.61	Control	0.000517
CF6	m1	f1	6534	688.98	2063.92	2063.92	1353	3	nGGSSDNRPISQYHNS(79.966)PLRc	nGGSSDNRPISQYHNSPLRc	nGGSSDNRPISQYHNS(79.966)PLRc	AT2G23200.1	AT2G23200.1	| Symbols: | Protein kinase superfamily protein | chr2:9879351-9881855 FORWARD LENGTH=834	AT2G23200.1-S465(79.966)	light	29	25.66	18.75	Control	0.000158
CF6	m1	f1	6761	688.98	2063.92	2063.92	1384	3	nGGSSDNRPISQYHNS(79.966)PLRc	nGGSSDNRPISQYHNSPLRc	nGGSSDNRPISQYHNS(79.966)PLRc	AT2G23200.1	AT2G23200.1	| Symbols: | Protein kinase superfamily protein | chr2:9879351-9881855 FORWARD LENGTH=834	AT2G23200.1-S465(79.966)	light	29	12.12	10.39	Control	0.000704
CF6	m1	f1	5049	698.619	2092.84	2092.83	1141	3	nGGSSDNRPISQYHNS(79.966)PLRc	nGGSSDNRPISQYHNSPLRc	nGGSSDNRPISQYHNS(79.966)PLRc	AT2G23200.1	AT2G23200.1	| Symbols: | Protein kinase superfamily protein | chr2:9879351-9881855 FORWARD LENGTH=834	AT2G23200.1-S465(79.966)	heavy	29	11.95	10.55	Case	0.003805
CF6	m1	f1	5285	698.618	2092.83	2092.83	1175	3	nGGSSDNRPISQYHNS(79.966)PLRc	nGGSSDNRPISQYHNSPLRc	nGGSSDNRPISQYHNS(79.966)PLRc	AT2G23200.1	AT2G23200.1	| Symbols: | Protein kinase superfamily protein | chr2:9879351-9881855 FORWARD LENGTH=834	AT2G23200.1-S465(79.966)	heavy	29	20.41	16.97	Case	0.00075
CF6	m1	f1	5451	688.979	2063.92	2063.92	1199	3	nGGSSDNRPISQYHNS(79.966)PLRc	nGGSSDNRPISQYHNSPLRc	nGGSSDNRPISQYHNS(79.966)PLRc	AT2G23200.1	AT2G23200.1	| Symbols: | Protein kinase superfamily protein | chr2:9879351-9881855 FORWARD LENGTH=834	AT2G23200.1-S465(79.966)	light	29	23.71	22.05	Control	0.000452
CF6	m1	f1	5664	688.98	2063.92	2063.92	1230	3	nGGSSDNRPISQYHNS(79.966)PLRc	nGGSSDNRPISQYHNSPLRc	nGGSSDNRPISQYHNS(79.966)PLRc	AT2G23200.1	AT2G23200.1	| Symbols: | Protein kinase superfamily protein | chr2:9879351-9881855 FORWARD LENGTH=834	AT2G23200.1-S465(79.966)	light	29	23.87	21.23	Control	0.000409
CF6	m1	f1	5877	688.98	2063.92	2063.92	1261	3	nGGSSDNRPISQYHNS(79.966)PLRc	nGGSSDNRPISQYHNSPLRc	nGGSSDNRPISQYHNS(79.966)PLRc	AT2G23200.1	AT2G23200.1	| Symbols: | Protein kinase superfamily protein | chr2:9879351-9881855 FORWARD LENGTH=834	AT2G23200.1-S465(79.966)	light	29	20.33	11.79	Control	0.001136
CF6	m1	f1	6095	688.98	2063.92	2063.92	1292	3	nGGSSDNRPISQYHNS(79.966)PLRc	nGGSSDNRPISQYHNSPLRc	nGGSSDNRPISQYHNS(79.966)PLRc	AT2G23200.1	AT2G23200.1	| Symbols: | Protein kinase superfamily protein | chr2:9879351-9881855 FORWARD LENGTH=834	AT2G23200.1-S465(79.966)	light	29	22.43	10.5	Control	0.000195
CF7	m1	f1	6178	688.98	2063.92	2063.92	1370	3	nGGSSDNRPISQYHNS(79.966)PLRc	nGGSSDNRPISQYHNSPLRc	nGGSSDNRPISQYHNS(79.966)PLRc	AT2G23200.1	AT2G23200.1	| Symbols: | Protein kinase superfamily protein | chr2:9879351-9881855 FORWARD LENGTH=834	AT2G23200.1-S465(79.966)	light	29	19.42	11.85	Control	0.000412
CF7	m1	f1	6400	688.981	2063.92	2063.92	1401	3	nGGSSDNRPISQYHNS(79.966)PLRc	nGGSSDNRPISQYHNSPLRc	nGGSSDNRPISQYHNS(79.966)PLRc	AT2G23200.1	AT2G23200.1	| Symbols: | Protein kinase superfamily protein | chr2:9879351-9881855 FORWARD LENGTH=834	AT2G23200.1-S465(79.966)	light	29	23.98	11.31	Control	0.000687
CF7	m1	f1	6457	698.618	2092.83	2092.83	1409	3	nGGSSDNRPISQYHNS(79.966)PLRc	nGGSSDNRPISQYHNSPLRc	nGGSSDNRPISQYHNS(79.966)PLRc	AT2G23200.1	AT2G23200.1	| Symbols: | Protein kinase superfamily protein | chr2:9879351-9881855 FORWARD LENGTH=834	AT2G23200.1-S465(79.966)	heavy	29	9.67	9.67	Case	0.001233
CF7	m1	f1	5763	688.98	2063.92	2063.92	1308	3	nGGSSDNRPISQYHNS(79.966)PLRc	nGGSSDNRPISQYHNSPLRc	nGGSSDNRPISQYHNS(79.966)PLRc	AT2G23200.1	AT2G23200.1	| Symbols: | Protein kinase superfamily protein | chr2:9879351-9881855 FORWARD LENGTH=834	AT2G23200.1-S465(79.966)	light	29	33.34	28.24	Control	0.000183
CF7	m1	f1	5786	698.619	2092.84	2092.83	1312	3	nGGSSDNRPISQYHNS(79.966)PLRc	nGGSSDNRPISQYHNSPLRc	nGGSSDNRPISQYHNS(79.966)PLRc	AT2G23200.1	AT2G23200.1	| Symbols: | Protein kinase superfamily protein | chr2:9879351-9881855 FORWARD LENGTH=834	AT2G23200.1-S465(79.966)	heavy	29	11.76	11.76	Case	0.00903
CF7	m1	f1	5969	688.98	2063.92	2063.92	1339	3	nGGSSDNRPISQYHNS(79.966)PLRc	nGGSSDNRPISQYHNSPLRc	nGGSSDNRPISQYHNS(79.966)PLRc	AT2G23200.1	AT2G23200.1	| Symbols: | Protein kinase superfamily protein | chr2:9879351-9881855 FORWARD LENGTH=834	AT2G23200.1-S465(79.966)	light	29	21.86	21.22	Control	0.000533
CF7	m1	f1	6005	698.618	2092.83	2092.83	1345	3	nGGSSDNRPISQYHNS(79.966)PLRc	nGGSSDNRPISQYHNSPLRc	nGGSSDNRPISQYHNS(79.966)PLRc	AT2G23200.1	AT2G23200.1	| Symbols: | Protein kinase superfamily protein | chr2:9879351-9881855 FORWARD LENGTH=834	AT2G23200.1-S465(79.966)	heavy	29	23.4	13.6	Case	0.000211
CF8	m1	f1	6649	698.618	2092.83	2092.83	1401	3	nGGSSDNRPISQYHNS(79.966)PLRc	nGGSSDNRPISQYHNSPLRc	nGGSSDNRPISQYHNS(79.966)PLRc	AT2G23200.1	AT2G23200.1	| Symbols: | Protein kinase superfamily protein | chr2:9879351-9881855 FORWARD LENGTH=834	AT2G23200.1-S465(79.966)	heavy	29	11.38	11.38	Case	0.000806
CF8	m1	f1	6796	688.98	2063.92	2063.92	1422	3	nGGSSDNRPISQYHNS(79.966)PLRc	nGGSSDNRPISQYHNSPLRc	nGGSSDNRPISQYHNS(79.966)PLRc	AT2G23200.1	AT2G23200.1	| Symbols: | Protein kinase superfamily protein | chr2:9879351-9881855 FORWARD LENGTH=834	AT2G23200.1-S465(79.966)	light	29	5.55	5.55	Control	0.004382
CR49	m6	r3	6407	688.979	2063.92	2063.92	1636	3	nGGSSDNRPISQYHNS(79.966)PLRc	nGGSSDNRPISQYHNSPLRc	nGGSSDNRPISQYHNS(79.966)PLRc	AT2G23200.1	AT2G23200.1	| Symbols: | Protein kinase superfamily protein | chr2:9879351-9881855 FORWARD LENGTH=834	AT2G23200.1-S465(79.966)	light	29	21.52	12.58	Case	0.000698
MF30	m5	f3	4106	688.98	2063.92	2063.92	960	3	nGGSSDNRPISQYHNS(79.966)PLRc	nGGSSDNRPISQYHNSPLRc	nGGSSDNRPISQYHNS(79.966)PLRc	AT2G23200.1	AT2G23200.1	| Symbols: | Protein kinase superfamily protein | chr2:9879351-9881855 FORWARD LENGTH=834	AT2G23200.1-S465(79.966)	light	29	26.92	18.17	Control	0.000394
MF7	m1	f1	4027	698.618	2092.83	2092.83	1065	3	nGGSSDNRPISQYHNS(79.966)PLRc	nGGSSDNRPISQYHNSPLRc	nGGSSDNRPISQYHNS(79.966)PLRc	AT2G23200.1	AT2G23200.1	| Symbols: | Protein kinase superfamily protein | chr2:9879351-9881855 FORWARD LENGTH=834	AT2G23200.1-S465(79.966)	heavy	29	8.99	8.99	Case	0.004292
MR4	m2	r1	4286	688.979	2063.92	2063.92	1062	3	nGGSSDNRPISQYHNS(79.966)PLRc	nGGSSDNRPISQYHNSPLRc	nGGSSDNRPISQYHNS(79.966)PLRc	AT2G23200.1	AT2G23200.1	| Symbols: | Protein kinase superfamily protein | chr2:9879351-9881855 FORWARD LENGTH=834	AT2G23200.1-S465(79.966)	light	29	10.21	10.21	Case	0.001223
MR9	m2	r1	3818	688.98	2063.92	2063.92	1071	3	nGGSSDNRPISQYHNS(79.966)PLRc	nGGSSDNRPISQYHNSPLRc	nGGSSDNRPISQYHNS(79.966)PLRc	AT2G23200.1	AT2G23200.1	| Symbols: | Protein kinase superfamily protein | chr2:9879351-9881855 FORWARD LENGTH=834	AT2G23200.1-S465(79.966)	light	29	8.12	8.12	Case	0.003025
CR15	m2	r1	8699	549.869	1646.59	1646.58	1794	3	nASSNESHLS(79.966)PVS(79.966)PRc	nASSNESHLSPVSPRc	nASSNESHLS(79.966)PVS(79.966)PRc	AT3G13000.1	AT3G13000.1;AT3G13000.2	| Symbols: | Protein of unknown function, DUF547 | chr3:4158214-4160818 REVERSE LENGTH=553	AT3G13000.1-S232(79.966)-S235(79.966);AT3G13000.2-S261(79.966)-S264(79.966)	heavy	20	17.34	10.22	Control	0.000313
CR15	m2	r1	8808	814.33	1626.65	1626.64	1808	2	nASSNESHLS(79.966)PVS(79.966)PRc	nASSNESHLSPVSPRc	nASSNESHLS(79.966)PVS(79.966)PRc	AT3G13000.1	AT3G13000.1;AT3G13000.2	| Symbols: | Protein of unknown function, DUF547 | chr3:4158214-4160818 REVERSE LENGTH=553	AT3G13000.1-S232(79.966)-S235(79.966);AT3G13000.2-S261(79.966)-S264(79.966)	light	20	31.97	9.16	Case	0.000334
MF1	m1	f1	6596	824.3	1646.59	1646.58	1656	2	nASSNESHLS(79.966)PVS(79.966)PRc	nASSNESHLSPVSPRc	nASSNESHLS(79.966)PVS(79.966)PRc	AT3G13000.1	AT3G13000.1;AT3G13000.2	| Symbols: | Protein of unknown function, DUF547 | chr3:4158214-4160818 REVERSE LENGTH=553	AT3G13000.1-S232(79.966)-S235(79.966);AT3G13000.2-S261(79.966)-S264(79.966)	heavy	20	21.7	7.39	Case	0.007273
CF1	m1	f1	9567	1011.38	3031.12	3031.11	1977	3	nEASREEEAS(79.966)S(79.966)EEES(79.966)EEEEPPKTVGKc	nEASREEEASSEEESEEEEPPKTVGKc	nEASREEEAS(79.966)S(79.966)EEES(79.966)EEEEPPKTVGKc	AT4G31880.1	AT4G31880.1;AT4G31880.2	| Symbols: | LOCATED IN: cytosol, chloroplast; EXPRESSED IN: 24 plant structures; EXPRESSED DURING: 14 growth stages; BEST Arabidopsis thaliana protein match is: Tudor/PWWP/MBT superfamily protein (TAIR:AT1G15940.1); Has 137162 Blast hits to 70781 proteins in 2973 species: Archae - 289; Bacteria - 24182; Metazoa - 56725; Fungi - 20130; Plants - 6559; Viruses - 758; Other Eukaryotes - 28519 (sourc…	AT4G31880.1-S748(79.966)-S749(79.966)-S753(79.966);AT4G31880.2-S747(79.966)-S748(79.966)-S752(79.966)	light	30	17.75	2.72	Control	0.000441
CF1	m1	f1	9717	1021.35	3061.03	3061.03	1995	3	nEASREEEAS(79.966)S(79.966)EEES(79.966)EEEEPPKTVGKc	nEASREEEASSEEESEEEEPPKTVGKc	nEASREEEAS(79.966)S(79.966)EEES(79.966)EEEEPPKTVGKc	AT4G31880.1	AT4G31880.1;AT4G31880.2	| Symbols: | LOCATED IN: cytosol, chloroplast; EXPRESSED IN: 24 plant structures; EXPRESSED DURING: 14 growth stages; BEST Arabidopsis thaliana protein match is: Tudor/PWWP/MBT superfamily protein (TAIR:AT1G15940.1); Has 137162 Blast hits to 70781 proteins in 2973 species: Archae - 289; Bacteria - 24182; Metazoa - 56725; Fungi - 20130; Plants - 6559; Viruses - 758; Other Eukaryotes - 28519 (sourc…	AT4G31880.1-S748(79.966)-S749(79.966)-S753(79.966);AT4G31880.2-S747(79.966)-S748(79.966)-S752(79.966)	heavy	30	19.77	0.14	Case	0.005278
CF17	m1	f1	8231	1021.35	3061.03	3061.03	1954	3	nEASREEEAS(79.966)S(79.966)EEES(79.966)EEEEPPKTVGKc	nEASREEEASSEEESEEEEPPKTVGKc	nEASREEEAS(79.966)S(79.966)EEES(79.966)EEEEPPKTVGKc	AT4G31880.1	AT4G31880.1;AT4G31880.2	| Symbols: | LOCATED IN: cytosol, chloroplast; EXPRESSED IN: 24 plant structures; EXPRESSED DURING: 14 growth stages; BEST Arabidopsis thaliana protein match is: Tudor/PWWP/MBT superfamily protein (TAIR:AT1G15940.1); Has 137162 Blast hits to 70781 proteins in 2973 species: Archae - 289; Bacteria - 24182; Metazoa - 56725; Fungi - 20130; Plants - 6559; Viruses - 758; Other Eukaryotes - 28519 (sourc…	AT4G31880.1-S748(79.966)-S749(79.966)-S753(79.966);AT4G31880.2-S747(79.966)-S748(79.966)-S752(79.966)	heavy	30	17.54	4.35	Case	0.001201
CF18	m1	f1	8427	1021.35	3061.03	3061.03	1952	3	nEASREEEAS(79.966)S(79.966)EEES(79.966)EEEEPPKTVGKc	nEASREEEASSEEESEEEEPPKTVGKc	nEASREEEAS(79.966)S(79.966)EEES(79.966)EEEEPPKTVGKc	AT4G31880.1	AT4G31880.1;AT4G31880.2	| Symbols: | LOCATED IN: cytosol, chloroplast; EXPRESSED IN: 24 plant structures; EXPRESSED DURING: 14 growth stages; BEST Arabidopsis thaliana protein match is: Tudor/PWWP/MBT superfamily protein (TAIR:AT1G15940.1); Has 137162 Blast hits to 70781 proteins in 2973 species: Archae - 289; Bacteria - 24182; Metazoa - 56725; Fungi - 20130; Plants - 6559; Viruses - 758; Other Eukaryotes - 28519 (sourc…	AT4G31880.1-S748(79.966)-S749(79.966)-S753(79.966);AT4G31880.2-S747(79.966)-S748(79.966)-S752(79.966)	heavy	30	25.63	5.24	Case	0.001837
CF18	m1	f1	8441	1011.38	3031.12	3031.11	1954	3	nEASREEEAS(79.966)S(79.966)EEES(79.966)EEEEPPKTVGKc	nEASREEEASSEEESEEEEPPKTVGKc	nEASREEEAS(79.966)S(79.966)EEES(79.966)EEEEPPKTVGKc	AT4G31880.1	AT4G31880.1;AT4G31880.2	| Symbols: | LOCATED IN: cytosol, chloroplast; EXPRESSED IN: 24 plant structures; EXPRESSED DURING: 14 growth stages; BEST Arabidopsis thaliana protein match is: Tudor/PWWP/MBT superfamily protein (TAIR:AT1G15940.1); Has 137162 Blast hits to 70781 proteins in 2973 species: Archae - 289; Bacteria - 24182; Metazoa - 56725; Fungi - 20130; Plants - 6559; Viruses - 758; Other Eukaryotes - 28519 (sourc…	AT4G31880.1-S748(79.966)-S749(79.966)-S753(79.966);AT4G31880.2-S747(79.966)-S748(79.966)-S752(79.966)	light	30	23.51	6.7	Control	0.000394
CF18	m1	f1	8645	1021.35	3061.03	3061.03	1984	3	nEASREEEAS(79.966)S(79.966)EEES(79.966)EEEEPPKTVGKc	nEASREEEASSEEESEEEEPPKTVGKc	nEASREEEAS(79.966)S(79.966)EEES(79.966)EEEEPPKTVGKc	AT4G31880.1	AT4G31880.1;AT4G31880.2	| Symbols: | LOCATED IN: cytosol, chloroplast; EXPRESSED IN: 24 plant structures; EXPRESSED DURING: 14 growth stages; BEST Arabidopsis thaliana protein match is: Tudor/PWWP/MBT superfamily protein (TAIR:AT1G15940.1); Has 137162 Blast hits to 70781 proteins in 2973 species: Archae - 289; Bacteria - 24182; Metazoa - 56725; Fungi - 20130; Plants - 6559; Viruses - 758; Other Eukaryotes - 28519 (sourc…	AT4G31880.1-S748(79.966)-S749(79.966)-S753(79.966);AT4G31880.2-S747(79.966)-S748(79.966)-S752(79.966)	heavy	30	38.82	6.48	Case	0.000195
CF18	m1	f1	8674	1011.38	3031.12	3031.11	1988	3	nEASREEEAS(79.966)S(79.966)EEES(79.966)EEEEPPKTVGKc	nEASREEEASSEEESEEEEPPKTVGKc	nEASREEEAS(79.966)S(79.966)EEES(79.966)EEEEPPKTVGKc	AT4G31880.1	AT4G31880.1;AT4G31880.2	| Symbols: | LOCATED IN: cytosol, chloroplast; EXPRESSED IN: 24 plant structures; EXPRESSED DURING: 14 growth stages; BEST Arabidopsis thaliana protein match is: Tudor/PWWP/MBT superfamily protein (TAIR:AT1G15940.1); Has 137162 Blast hits to 70781 proteins in 2973 species: Archae - 289; Bacteria - 24182; Metazoa - 56725; Fungi - 20130; Plants - 6559; Viruses - 758; Other Eukaryotes - 28519 (sourc…	AT4G31880.1-S748(79.966)-S749(79.966)-S753(79.966);AT4G31880.2-S747(79.966)-S748(79.966)-S752(79.966)	light	30	15.93	6	Control	0.000725
CR1	m2	r1	7606	1011.38	3031.11	3031.11	1809	3	nEASREEEAS(79.966)S(79.966)EEES(79.966)EEEEPPKTVGKc	nEASREEEASSEEESEEEEPPKTVGKc	nEASREEEAS(79.966)S(79.966)EEES(79.966)EEEEPPKTVGKc	AT4G31880.1	AT4G31880.1;AT4G31880.2	| Symbols: | LOCATED IN: cytosol, chloroplast; EXPRESSED IN: 24 plant structures; EXPRESSED DURING: 14 growth stages; BEST Arabidopsis thaliana protein match is: Tudor/PWWP/MBT superfamily protein (TAIR:AT1G15940.1); Has 137162 Blast hits to 70781 proteins in 2973 species: Archae - 289; Bacteria - 24182; Metazoa - 56725; Fungi - 20130; Plants - 6559; Viruses - 758; Other Eukaryotes - 28519 (sourc…	AT4G31880.1-S748(79.966)-S749(79.966)-S753(79.966);AT4G31880.2-S747(79.966)-S748(79.966)-S752(79.966)	light	30	7.22	7.22	Case	0.005146
CR18	m2	r1	8374	1011.38	3031.12	3031.11	1939	3	nEASREEEAS(79.966)S(79.966)EEES(79.966)EEEEPPKTVGKc	nEASREEEASSEEESEEEEPPKTVGKc	nEASREEEAS(79.966)S(79.966)EEES(79.966)EEEEPPKTVGKc	AT4G31880.1	AT4G31880.1;AT4G31880.2	| Symbols: | LOCATED IN: cytosol, chloroplast; EXPRESSED IN: 24 plant structures; EXPRESSED DURING: 14 growth stages; BEST Arabidopsis thaliana protein match is: Tudor/PWWP/MBT superfamily protein (TAIR:AT1G15940.1); Has 137162 Blast hits to 70781 proteins in 2973 species: Archae - 289; Bacteria - 24182; Metazoa - 56725; Fungi - 20130; Plants - 6559; Viruses - 758; Other Eukaryotes - 28519 (sourc…	AT4G31880.1-S748(79.966)-S749(79.966)-S753(79.966);AT4G31880.2-S747(79.966)-S748(79.966)-S752(79.966)	light	30	26.82	10.84	Case	0.000195
CR18	m2	r1	8430	1021.35	3061.03	3061.03	1947	3	nEASREEEAS(79.966)S(79.966)EEES(79.966)EEEEPPKTVGKc	nEASREEEASSEEESEEEEPPKTVGKc	nEASREEEAS(79.966)S(79.966)EEES(79.966)EEEEPPKTVGKc	AT4G31880.1	AT4G31880.1;AT4G31880.2	| Symbols: | LOCATED IN: cytosol, chloroplast; EXPRESSED IN: 24 plant structures; EXPRESSED DURING: 14 growth stages; BEST Arabidopsis thaliana protein match is: Tudor/PWWP/MBT superfamily protein (TAIR:AT1G15940.1); Has 137162 Blast hits to 70781 proteins in 2973 species: Archae - 289; Bacteria - 24182; Metazoa - 56725; Fungi - 20130; Plants - 6559; Viruses - 758; Other Eukaryotes - 28519 (sourc…	AT4G31880.1-S748(79.966)-S749(79.966)-S753(79.966);AT4G31880.2-S747(79.966)-S748(79.966)-S752(79.966)	heavy	30	25.14	8.43	Control	0.000375
CR18	m2	r1	8132	1011.38	3031.11	3031.11	1907	3	nEASREEEAS(79.966)S(79.966)EEES(79.966)EEEEPPKTVGKc	nEASREEEASSEEESEEEEPPKTVGKc	nEASREEEAS(79.966)S(79.966)EEES(79.966)EEEEPPKTVGKc	AT4G31880.1	AT4G31880.1;AT4G31880.2	| Symbols: | LOCATED IN: cytosol, chloroplast; EXPRESSED IN: 24 plant structures; EXPRESSED DURING: 14 growth stages; BEST Arabidopsis thaliana protein match is: Tudor/PWWP/MBT superfamily protein (TAIR:AT1G15940.1); Has 137162 Blast hits to 70781 proteins in 2973 species: Archae - 289; Bacteria - 24182; Metazoa - 56725; Fungi - 20130; Plants - 6559; Viruses - 758; Other Eukaryotes - 28519 (sourc…	AT4G31880.1-S748(79.966)-S749(79.966)-S753(79.966);AT4G31880.2-S747(79.966)-S748(79.966)-S752(79.966)	light	30	5.05	3.42	Case	0.004394
CR19	m2	r1	11068	1021.35	3061.03	3061.03	2110	3	nEASREEEAS(79.966)S(79.966)EEES(79.966)EEEEPPKTVGKc	nEASREEEASSEEESEEEEPPKTVGKc	nEASREEEAS(79.966)S(79.966)EEES(79.966)EEEEPPKTVGKc	AT4G31880.1	AT4G31880.1;AT4G31880.2	| Symbols: | LOCATED IN: cytosol, chloroplast; EXPRESSED IN: 24 plant structures; EXPRESSED DURING: 14 growth stages; BEST Arabidopsis thaliana protein match is: Tudor/PWWP/MBT superfamily protein (TAIR:AT1G15940.1); Has 137162 Blast hits to 70781 proteins in 2973 species: Archae - 289; Bacteria - 24182; Metazoa - 56725; Fungi - 20130; Plants - 6559; Viruses - 758; Other Eukaryotes - 28519 (sourc…	AT4G31880.1-S748(79.966)-S749(79.966)-S753(79.966);AT4G31880.2-S747(79.966)-S748(79.966)-S752(79.966)	heavy	30	15.66	1.52	Control	0.008557
CR19	m2	r1	11149	1011.38	3031.11	3031.11	2121	3	nEASREEEAS(79.966)S(79.966)EEES(79.966)EEEEPPKTVGKc	nEASREEEASSEEESEEEEPPKTVGKc	nEASREEEAS(79.966)S(79.966)EEES(79.966)EEEEPPKTVGKc	AT4G31880.1	AT4G31880.1;AT4G31880.2	| Symbols: | LOCATED IN: cytosol, chloroplast; EXPRESSED IN: 24 plant structures; EXPRESSED DURING: 14 growth stages; BEST Arabidopsis thaliana protein match is: Tudor/PWWP/MBT superfamily protein (TAIR:AT1G15940.1); Has 137162 Blast hits to 70781 proteins in 2973 species: Archae - 289; Bacteria - 24182; Metazoa - 56725; Fungi - 20130; Plants - 6559; Viruses - 758; Other Eukaryotes - 28519 (sourc…	AT4G31880.1-S748(79.966)-S749(79.966)-S753(79.966);AT4G31880.2-S747(79.966)-S748(79.966)-S752(79.966)	light	30	7.11	7.09	Case	0.004313
CR60	m6	r3	7368	1021.35	3061.03	3061.03	2052	3	nEASREEEAS(79.966)S(79.966)EEES(79.966)EEEEPPKTVGKc	nEASREEEASSEEESEEEEPPKTVGKc	nEASREEEAS(79.966)S(79.966)EEES(79.966)EEEEPPKTVGKc	AT4G31880.1	AT4G31880.1;AT4G31880.2	| Symbols: | LOCATED IN: cytosol, chloroplast; EXPRESSED IN: 24 plant structures; EXPRESSED DURING: 14 growth stages; BEST Arabidopsis thaliana protein match is: Tudor/PWWP/MBT superfamily protein (TAIR:AT1G15940.1); Has 137162 Blast hits to 70781 proteins in 2973 species: Archae - 289; Bacteria - 24182; Metazoa - 56725; Fungi - 20130; Plants - 6559; Viruses - 758; Other Eukaryotes - 28519 (sourc…	AT4G31880.1-S748(79.966)-S749(79.966)-S753(79.966);AT4G31880.2-S747(79.966)-S748(79.966)-S752(79.966)	heavy	30	31.4	8.54	Control	0.000496
MF1	m1	f1	7844	1021.35	3061.03	3061.03	1825	3	nEASREEEAS(79.966)S(79.966)EEES(79.966)EEEEPPKTVGKc	nEASREEEASSEEESEEEEPPKTVGKc	nEASREEEAS(79.966)S(79.966)EEES(79.966)EEEEPPKTVGKc	AT4G31880.1	AT4G31880.1;AT4G31880.2	| Symbols: | LOCATED IN: cytosol, chloroplast; EXPRESSED IN: 24 plant structures; EXPRESSED DURING: 14 growth stages; BEST Arabidopsis thaliana protein match is: Tudor/PWWP/MBT superfamily protein (TAIR:AT1G15940.1); Has 137162 Blast hits to 70781 proteins in 2973 species: Archae - 289; Bacteria - 24182; Metazoa - 56725; Fungi - 20130; Plants - 6559; Viruses - 758; Other Eukaryotes - 28519 (sourc…	AT4G31880.1-S748(79.966)-S749(79.966)-S753(79.966);AT4G31880.2-S747(79.966)-S748(79.966)-S752(79.966)	heavy	30	20.56	15.5	Case	0.000806
MF1	m1	f1	7900	1011.38	3031.11	3031.11	1832	3	nEASREEEAS(79.966)S(79.966)EEES(79.966)EEEEPPKTVGKc	nEASREEEASSEEESEEEEPPKTVGKc	nEASREEEAS(79.966)S(79.966)EEES(79.966)EEEEPPKTVGKc	AT4G31880.1	AT4G31880.1;AT4G31880.2	| Symbols: | LOCATED IN: cytosol, chloroplast; EXPRESSED IN: 24 plant structures; EXPRESSED DURING: 14 growth stages; BEST Arabidopsis thaliana protein match is: Tudor/PWWP/MBT superfamily protein (TAIR:AT1G15940.1); Has 137162 Blast hits to 70781 proteins in 2973 species: Archae - 289; Bacteria - 24182; Metazoa - 56725; Fungi - 20130; Plants - 6559; Viruses - 758; Other Eukaryotes - 28519 (sourc…	AT4G31880.1-S748(79.966)-S749(79.966)-S753(79.966);AT4G31880.2-S747(79.966)-S748(79.966)-S752(79.966)	light	30	6.48	4.49	Control	0.007554
MF38	m5	f3	3955	1021.35	3061.03	3061.03	1051	3	nEASREEEAS(79.966)S(79.966)EEES(79.966)EEEEPPKTVGKc	nEASREEEASSEEESEEEEPPKTVGKc	nEASREEEAS(79.966)S(79.966)EEES(79.966)EEEEPPKTVGKc	AT4G31880.1	AT4G31880.1;AT4G31880.2	| Symbols: | LOCATED IN: cytosol, chloroplast; EXPRESSED IN: 24 plant structures; EXPRESSED DURING: 14 growth stages; BEST Arabidopsis thaliana protein match is: Tudor/PWWP/MBT superfamily protein (TAIR:AT1G15940.1); Has 137162 Blast hits to 70781 proteins in 2973 species: Archae - 289; Bacteria - 24182; Metazoa - 56725; Fungi - 20130; Plants - 6559; Viruses - 758; Other Eukaryotes - 28519 (sourc…	AT4G31880.1-S748(79.966)-S749(79.966)-S753(79.966);AT4G31880.2-S747(79.966)-S748(79.966)-S752(79.966)	heavy	30	21.13	2.64	Case	0.001594
MF39	m5	f3	4204	1021.35	3061.03	3061.03	1059	3	nEASREEEAS(79.966)S(79.966)EEES(79.966)EEEEPPKTVGKc	nEASREEEASSEEESEEEEPPKTVGKc	nEASREEEAS(79.966)S(79.966)EEES(79.966)EEEEPPKTVGKc	AT4G31880.1	AT4G31880.1;AT4G31880.2	| Symbols: | LOCATED IN: cytosol, chloroplast; EXPRESSED IN: 24 plant structures; EXPRESSED DURING: 14 growth stages; BEST Arabidopsis thaliana protein match is: Tudor/PWWP/MBT superfamily protein (TAIR:AT1G15940.1); Has 137162 Blast hits to 70781 proteins in 2973 species: Archae - 289; Bacteria - 24182; Metazoa - 56725; Fungi - 20130; Plants - 6559; Viruses - 758; Other Eukaryotes - 28519 (sourc…	AT4G31880.1-S748(79.966)-S749(79.966)-S753(79.966);AT4G31880.2-S747(79.966)-S748(79.966)-S752(79.966)	heavy	30	26.29	5.53	Case	0.001384
MF39	m5	f3	4277	1011.38	3031.11	3031.11	1067	3	nEASREEEAS(79.966)S(79.966)EEES(79.966)EEEEPPKTVGKc	nEASREEEASSEEESEEEEPPKTVGKc	nEASREEEAS(79.966)S(79.966)EEES(79.966)EEEEPPKTVGKc	AT4G31880.1	AT4G31880.1;AT4G31880.2	| Symbols: | LOCATED IN: cytosol, chloroplast; EXPRESSED IN: 24 plant structures; EXPRESSED DURING: 14 growth stages; BEST Arabidopsis thaliana protein match is: Tudor/PWWP/MBT superfamily protein (TAIR:AT1G15940.1); Has 137162 Blast hits to 70781 proteins in 2973 species: Archae - 289; Bacteria - 24182; Metazoa - 56725; Fungi - 20130; Plants - 6559; Viruses - 758; Other Eukaryotes - 28519 (sourc…	AT4G31880.1-S748(79.966)-S749(79.966)-S753(79.966);AT4G31880.2-S747(79.966)-S748(79.966)-S752(79.966)	light	30	31.38	15.87	Control	0.000113
MF39	m5	f3	4518	1021.35	3061.03	3061.03	1098	3	nEASREEEAS(79.966)S(79.966)EEES(79.966)EEEEPPKTVGKc	nEASREEEASSEEESEEEEPPKTVGKc	nEASREEEAS(79.966)S(79.966)EEES(79.966)EEEEPPKTVGKc	AT4G31880.1	AT4G31880.1;AT4G31880.2	| Symbols: | LOCATED IN: cytosol, chloroplast; EXPRESSED IN: 24 plant structures; EXPRESSED DURING: 14 growth stages; BEST Arabidopsis thaliana protein match is: Tudor/PWWP/MBT superfamily protein (TAIR:AT1G15940.1); Has 137162 Blast hits to 70781 proteins in 2973 species: Archae - 289; Bacteria - 24182; Metazoa - 56725; Fungi - 20130; Plants - 6559; Viruses - 758; Other Eukaryotes - 28519 (sourc…	AT4G31880.1-S748(79.966)-S749(79.966)-S753(79.966);AT4G31880.2-S747(79.966)-S748(79.966)-S752(79.966)	heavy	30	46.39	19.62	Case	7e-05
MF39	m5	f3	4532	1011.38	3031.12	3031.11	1100	3	nEASREEEAS(79.966)S(79.966)EEES(79.966)EEEEPPKTVGKc	nEASREEEASSEEESEEEEPPKTVGKc	nEASREEEAS(79.966)S(79.966)EEES(79.966)EEEEPPKTVGKc	AT4G31880.1	AT4G31880.1;AT4G31880.2	| Symbols: | LOCATED IN: cytosol, chloroplast; EXPRESSED IN: 24 plant structures; EXPRESSED DURING: 14 growth stages; BEST Arabidopsis thaliana protein match is: Tudor/PWWP/MBT superfamily protein (TAIR:AT1G15940.1); Has 137162 Blast hits to 70781 proteins in 2973 species: Archae - 289; Bacteria - 24182; Metazoa - 56725; Fungi - 20130; Plants - 6559; Viruses - 758; Other Eukaryotes - 28519 (sourc…	AT4G31880.1-S748(79.966)-S749(79.966)-S753(79.966);AT4G31880.2-S747(79.966)-S748(79.966)-S752(79.966)	light	30	18.89	7.58	Control	0.00075
MF39	m5	f3	5603	1021.35	3061.03	3061.03	1332	3	nEASREEEAS(79.966)S(79.966)EEES(79.966)EEEEPPKTVGKc	nEASREEEASSEEESEEEEPPKTVGKc	nEASREEEAS(79.966)S(79.966)EEES(79.966)EEEEPPKTVGKc	AT4G31880.1	AT4G31880.1;AT4G31880.2	| Symbols: | LOCATED IN: cytosol, chloroplast; EXPRESSED IN: 24 plant structures; EXPRESSED DURING: 14 growth stages; BEST Arabidopsis thaliana protein match is: Tudor/PWWP/MBT superfamily protein (TAIR:AT1G15940.1); Has 137162 Blast hits to 70781 proteins in 2973 species: Archae - 289; Bacteria - 24182; Metazoa - 56725; Fungi - 20130; Plants - 6559; Viruses - 758; Other Eukaryotes - 28519 (sourc…	AT4G31880.1-S748(79.966)-S749(79.966)-S753(79.966);AT4G31880.2-S747(79.966)-S748(79.966)-S752(79.966)	heavy	30	19.91	3.1	Case	0.001683
MF39	m5	f3	5628	1011.38	3031.11	3031.11	1336	3	nEASREEEAS(79.966)S(79.966)EEES(79.966)EEEEPPKTVGKc	nEASREEEASSEEESEEEEPPKTVGKc	nEASREEEAS(79.966)S(79.966)EEES(79.966)EEEEPPKTVGKc	AT4G31880.1	AT4G31880.1;AT4G31880.2	| Symbols: | LOCATED IN: cytosol, chloroplast; EXPRESSED IN: 24 plant structures; EXPRESSED DURING: 14 growth stages; BEST Arabidopsis thaliana protein match is: Tudor/PWWP/MBT superfamily protein (TAIR:AT1G15940.1); Has 137162 Blast hits to 70781 proteins in 2973 species: Archae - 289; Bacteria - 24182; Metazoa - 56725; Fungi - 20130; Plants - 6559; Viruses - 758; Other Eukaryotes - 28519 (sourc…	AT4G31880.1-S748(79.966)-S749(79.966)-S753(79.966);AT4G31880.2-S747(79.966)-S748(79.966)-S752(79.966)	light	30	8.3	4.99	Control	0.006277
MR13	m4	r2	7114	1021.35	3061.02	3061.03	1502	3	nEASREEEAS(79.966)S(79.966)EEES(79.966)EEEEPPKTVGKc	nEASREEEASSEEESEEEEPPKTVGKc	nEASREEEAS(79.966)S(79.966)EEES(79.966)EEEEPPKTVGKc	AT4G31880.1	AT4G31880.1;AT4G31880.2	| Symbols: | LOCATED IN: cytosol, chloroplast; EXPRESSED IN: 24 plant structures; EXPRESSED DURING: 14 growth stages; BEST Arabidopsis thaliana protein match is: Tudor/PWWP/MBT superfamily protein (TAIR:AT1G15940.1); Has 137162 Blast hits to 70781 proteins in 2973 species: Archae - 289; Bacteria - 24182; Metazoa - 56725; Fungi - 20130; Plants - 6559; Viruses - 758; Other Eukaryotes - 28519 (sourc…	AT4G31880.1-S748(79.966)-S749(79.966)-S753(79.966);AT4G31880.2-S747(79.966)-S748(79.966)-S752(79.966)	heavy	30	9.73	9.73	Control	0.006674
MR13	m4	r2	7411	1011.38	3031.11	3031.11	1541	3	nEASREEEAS(79.966)S(79.966)EEES(79.966)EEEEPPKTVGKc	nEASREEEASSEEESEEEEPPKTVGKc	nEASREEEAS(79.966)S(79.966)EEES(79.966)EEEEPPKTVGKc	AT4G31880.1	AT4G31880.1;AT4G31880.2	| Symbols: | LOCATED IN: cytosol, chloroplast; EXPRESSED IN: 24 plant structures; EXPRESSED DURING: 14 growth stages; BEST Arabidopsis thaliana protein match is: Tudor/PWWP/MBT superfamily protein (TAIR:AT1G15940.1); Has 137162 Blast hits to 70781 proteins in 2973 species: Archae - 289; Bacteria - 24182; Metazoa - 56725; Fungi - 20130; Plants - 6559; Viruses - 758; Other Eukaryotes - 28519 (sourc…	AT4G31880.1-S748(79.966)-S749(79.966)-S753(79.966);AT4G31880.2-S747(79.966)-S748(79.966)-S752(79.966)	light	30	33.32	16.49	Case	2.4e-05
MR13	m4	r2	7679	1011.38	3031.12	3031.11	1575	3	nEASREEEAS(79.966)S(79.966)EEES(79.966)EEEEPPKTVGKc	nEASREEEASSEEESEEEEPPKTVGKc	nEASREEEAS(79.966)S(79.966)EEES(79.966)EEEEPPKTVGKc	AT4G31880.1	AT4G31880.1;AT4G31880.2	| Symbols: | LOCATED IN: cytosol, chloroplast; EXPRESSED IN: 24 plant structures; EXPRESSED DURING: 14 growth stages; BEST Arabidopsis thaliana protein match is: Tudor/PWWP/MBT superfamily protein (TAIR:AT1G15940.1); Has 137162 Blast hits to 70781 proteins in 2973 species: Archae - 289; Bacteria - 24182; Metazoa - 56725; Fungi - 20130; Plants - 6559; Viruses - 758; Other Eukaryotes - 28519 (sourc…	AT4G31880.1-S748(79.966)-S749(79.966)-S753(79.966);AT4G31880.2-S747(79.966)-S748(79.966)-S752(79.966)	light	30	24.3	4.69	Case	0.000166
MR14	m4	r2	6951	1011.38	3031.12	3031.11	1443	3	nEASREEEAS(79.966)S(79.966)EEES(79.966)EEEEPPKTVGKc	nEASREEEASSEEESEEEEPPKTVGKc	nEASREEEAS(79.966)S(79.966)EEES(79.966)EEEEPPKTVGKc	AT4G31880.1	AT4G31880.1;AT4G31880.2	| Symbols: | LOCATED IN: cytosol, chloroplast; EXPRESSED IN: 24 plant structures; EXPRESSED DURING: 14 growth stages; BEST Arabidopsis thaliana protein match is: Tudor/PWWP/MBT superfamily protein (TAIR:AT1G15940.1); Has 137162 Blast hits to 70781 proteins in 2973 species: Archae - 289; Bacteria - 24182; Metazoa - 56725; Fungi - 20130; Plants - 6559; Viruses - 758; Other Eukaryotes - 28519 (sourc…	AT4G31880.1-S748(79.966)-S749(79.966)-S753(79.966);AT4G31880.2-S747(79.966)-S748(79.966)-S752(79.966)	light	30	8.14	7.79	Case	0.004445
MR26	m4	r2	4770	1011.38	3031.11	3031.11	1365	3	nEASREEEAS(79.966)S(79.966)EEES(79.966)EEEEPPKTVGKc	nEASREEEASSEEESEEEEPPKTVGKc	nEASREEEAS(79.966)S(79.966)EEES(79.966)EEEEPPKTVGKc	AT4G31880.1	AT4G31880.1;AT4G31880.2	| Symbols: | LOCATED IN: cytosol, chloroplast; EXPRESSED IN: 24 plant structures; EXPRESSED DURING: 14 growth stages; BEST Arabidopsis thaliana protein match is: Tudor/PWWP/MBT superfamily protein (TAIR:AT1G15940.1); Has 137162 Blast hits to 70781 proteins in 2973 species: Archae - 289; Bacteria - 24182; Metazoa - 56725; Fungi - 20130; Plants - 6559; Viruses - 758; Other Eukaryotes - 28519 (sourc…	AT4G31880.1-S748(79.966)-S749(79.966)-S753(79.966);AT4G31880.2-S747(79.966)-S748(79.966)-S752(79.966)	light	30	20.63	0	Case	0.001509
MR26	m4	r2	4892	1011.38	3031.11	3031.11	1395	3	nEASREEEAS(79.966)S(79.966)EEES(79.966)EEEEPPKTVGKc	nEASREEEASSEEESEEEEPPKTVGKc	nEASREEEAS(79.966)S(79.966)EEES(79.966)EEEEPPKTVGKc	AT4G31880.1	AT4G31880.1;AT4G31880.2	| Symbols: | LOCATED IN: cytosol, chloroplast; EXPRESSED IN: 24 plant structures; EXPRESSED DURING: 14 growth stages; BEST Arabidopsis thaliana protein match is: Tudor/PWWP/MBT superfamily protein (TAIR:AT1G15940.1); Has 137162 Blast hits to 70781 proteins in 2973 species: Archae - 289; Bacteria - 24182; Metazoa - 56725; Fungi - 20130; Plants - 6559; Viruses - 758; Other Eukaryotes - 28519 (sourc…	AT4G31880.1-S748(79.966)-S749(79.966)-S753(79.966);AT4G31880.2-S747(79.966)-S748(79.966)-S752(79.966)	light	30	23.88	0	Case	0.000457
MR26	m4	r2	5023	1011.38	3031.12	3031.11	1425	3	nEASREEEAS(79.966)S(79.966)EEES(79.966)EEEEPPKTVGKc	nEASREEEASSEEESEEEEPPKTVGKc	nEASREEEAS(79.966)S(79.966)EEES(79.966)EEEEPPKTVGKc	AT4G31880.1	AT4G31880.1;AT4G31880.2	| Symbols: | LOCATED IN: cytosol, chloroplast; EXPRESSED IN: 24 plant structures; EXPRESSED DURING: 14 growth stages; BEST Arabidopsis thaliana protein match is: Tudor/PWWP/MBT superfamily protein (TAIR:AT1G15940.1); Has 137162 Blast hits to 70781 proteins in 2973 species: Archae - 289; Bacteria - 24182; Metazoa - 56725; Fungi - 20130; Plants - 6559; Viruses - 758; Other Eukaryotes - 28519 (sourc…	AT4G31880.1-S748(79.966)-S749(79.966)-S753(79.966);AT4G31880.2-S747(79.966)-S748(79.966)-S752(79.966)	light	30	28.89	5.37	Case	0.000166
MR26	m4	r2	5157	1011.38	3031.12	3031.11	1456	3	nEASREEEAS(79.966)S(79.966)EEES(79.966)EEEEPPKTVGKc	nEASREEEASSEEESEEEEPPKTVGKc	nEASREEEAS(79.966)S(79.966)EEES(79.966)EEEEPPKTVGKc	AT4G31880.1	AT4G31880.1;AT4G31880.2	| Symbols: | LOCATED IN: cytosol, chloroplast; EXPRESSED IN: 24 plant structures; EXPRESSED DURING: 14 growth stages; BEST Arabidopsis thaliana protein match is: Tudor/PWWP/MBT superfamily protein (TAIR:AT1G15940.1); Has 137162 Blast hits to 70781 proteins in 2973 species: Archae - 289; Bacteria - 24182; Metazoa - 56725; Fungi - 20130; Plants - 6559; Viruses - 758; Other Eukaryotes - 28519 (sourc…	AT4G31880.1-S748(79.966)-S749(79.966)-S753(79.966);AT4G31880.2-S747(79.966)-S748(79.966)-S752(79.966)	light	30	43.61	16.92	Case	1.3e-05
MR26	m4	r2	5287	1011.38	3031.11	3031.11	1486	3	nEASREEEAS(79.966)S(79.966)EEES(79.966)EEEEPPKTVGKc	nEASREEEASSEEESEEEEPPKTVGKc	nEASREEEAS(79.966)S(79.966)EEES(79.966)EEEEPPKTVGKc	AT4G31880.1	AT4G31880.1;AT4G31880.2	| Symbols: | LOCATED IN: cytosol, chloroplast; EXPRESSED IN: 24 plant structures; EXPRESSED DURING: 14 growth stages; BEST Arabidopsis thaliana protein match is: Tudor/PWWP/MBT superfamily protein (TAIR:AT1G15940.1); Has 137162 Blast hits to 70781 proteins in 2973 species: Archae - 289; Bacteria - 24182; Metazoa - 56725; Fungi - 20130; Plants - 6559; Viruses - 758; Other Eukaryotes - 28519 (sourc…	AT4G31880.1-S748(79.966)-S749(79.966)-S753(79.966);AT4G31880.2-S747(79.966)-S748(79.966)-S752(79.966)	light	30	16.62	1.59	Case	0.000711
MR26	m4	r2	5439	1011.38	3031.11	3031.11	1517	3	nEASREEEAS(79.966)S(79.966)EEES(79.966)EEEEPPKTVGKc	nEASREEEASSEEESEEEEPPKTVGKc	nEASREEEAS(79.966)S(79.966)EEES(79.966)EEEEPPKTVGKc	AT4G31880.1	AT4G31880.1;AT4G31880.2	| Symbols: | LOCATED IN: cytosol, chloroplast; EXPRESSED IN: 24 plant structures; EXPRESSED DURING: 14 growth stages; BEST Arabidopsis thaliana protein match is: Tudor/PWWP/MBT superfamily protein (TAIR:AT1G15940.1); Has 137162 Blast hits to 70781 proteins in 2973 species: Archae - 289; Bacteria - 24182; Metazoa - 56725; Fungi - 20130; Plants - 6559; Viruses - 758; Other Eukaryotes - 28519 (sourc…	AT4G31880.1-S748(79.966)-S749(79.966)-S753(79.966);AT4G31880.2-S747(79.966)-S748(79.966)-S752(79.966)	light	30	35.26	0	Case	0.000188
MR26	m4	r2	5589	1021.35	3061.03	3061.03	1547	3	nEASREEEAS(79.966)S(79.966)EEES(79.966)EEEEPPKTVGKc	nEASREEEASSEEESEEEEPPKTVGKc	nEASREEEAS(79.966)S(79.966)EEES(79.966)EEEEPPKTVGKc	AT4G31880.1	AT4G31880.1;AT4G31880.2	| Symbols: | LOCATED IN: cytosol, chloroplast; EXPRESSED IN: 24 plant structures; EXPRESSED DURING: 14 growth stages; BEST Arabidopsis thaliana protein match is: Tudor/PWWP/MBT superfamily protein (TAIR:AT1G15940.1); Has 137162 Blast hits to 70781 proteins in 2973 species: Archae - 289; Bacteria - 24182; Metazoa - 56725; Fungi - 20130; Plants - 6559; Viruses - 758; Other Eukaryotes - 28519 (sourc…	AT4G31880.1-S748(79.966)-S749(79.966)-S753(79.966);AT4G31880.2-S747(79.966)-S748(79.966)-S752(79.966)	heavy	30	17.09	1.62	Control	0.001876
MR26	m4	r2	5590	1011.38	3031.11	3031.11	1547	3	nEASREEEAS(79.966)S(79.966)EEES(79.966)EEEEPPKTVGKc	nEASREEEASSEEESEEEEPPKTVGKc	nEASREEEAS(79.966)S(79.966)EEES(79.966)EEEEPPKTVGKc	AT4G31880.1	AT4G31880.1;AT4G31880.2	| Symbols: | LOCATED IN: cytosol, chloroplast; EXPRESSED IN: 24 plant structures; EXPRESSED DURING: 14 growth stages; BEST Arabidopsis thaliana protein match is: Tudor/PWWP/MBT superfamily protein (TAIR:AT1G15940.1); Has 137162 Blast hits to 70781 proteins in 2973 species: Archae - 289; Bacteria - 24182; Metazoa - 56725; Fungi - 20130; Plants - 6559; Viruses - 758; Other Eukaryotes - 28519 (sourc…	AT4G31880.1-S748(79.966)-S749(79.966)-S753(79.966);AT4G31880.2-S747(79.966)-S748(79.966)-S752(79.966)	light	30	10.87	6.3	Case	0.002583
MR26	m4	r2	3850	1021.35	3061.03	3061.03	1091	3	nEASREEEAS(79.966)S(79.966)EEES(79.966)EEEEPPKTVGKc	nEASREEEASSEEESEEEEPPKTVGKc	nEASREEEAS(79.966)S(79.966)EEES(79.966)EEEEPPKTVGKc	AT4G31880.1	AT4G31880.1;AT4G31880.2	| Symbols: | LOCATED IN: cytosol, chloroplast; EXPRESSED IN: 24 plant structures; EXPRESSED DURING: 14 growth stages; BEST Arabidopsis thaliana protein match is: Tudor/PWWP/MBT superfamily protein (TAIR:AT1G15940.1); Has 137162 Blast hits to 70781 proteins in 2973 species: Archae - 289; Bacteria - 24182; Metazoa - 56725; Fungi - 20130; Plants - 6559; Viruses - 758; Other Eukaryotes - 28519 (sourc…	AT4G31880.1-S748(79.966)-S749(79.966)-S753(79.966);AT4G31880.2-S747(79.966)-S748(79.966)-S752(79.966)	heavy	30	43.95	10.01	Control	8.2e-05
MR26	m4	r2	4024	1011.38	3031.12	3031.11	1114	3	nEASREEEAS(79.966)S(79.966)EEES(79.966)EEEEPPKTVGKc	nEASREEEASSEEESEEEEPPKTVGKc	nEASREEEAS(79.966)S(79.966)EEES(79.966)EEEEPPKTVGKc	AT4G31880.1	AT4G31880.1;AT4G31880.2	| Symbols: | LOCATED IN: cytosol, chloroplast; EXPRESSED IN: 24 plant structures; EXPRESSED DURING: 14 growth stages; BEST Arabidopsis thaliana protein match is: Tudor/PWWP/MBT superfamily protein (TAIR:AT1G15940.1); Has 137162 Blast hits to 70781 proteins in 2973 species: Archae - 289; Bacteria - 24182; Metazoa - 56725; Fungi - 20130; Plants - 6559; Viruses - 758; Other Eukaryotes - 28519 (sourc…	AT4G31880.1-S748(79.966)-S749(79.966)-S753(79.966);AT4G31880.2-S747(79.966)-S748(79.966)-S752(79.966)	light	30	16.48	2.88	Case	0.003147
MR39	m6	r3	5494	1021.35	3061.03	3061.03	1428	3	nEASREEEAS(79.966)S(79.966)EEES(79.966)EEEEPPKTVGKc	nEASREEEASSEEESEEEEPPKTVGKc	nEASREEEAS(79.966)S(79.966)EEES(79.966)EEEEPPKTVGKc	AT4G31880.1	AT4G31880.1;AT4G31880.2	| Symbols: | LOCATED IN: cytosol, chloroplast; EXPRESSED IN: 24 plant structures; EXPRESSED DURING: 14 growth stages; BEST Arabidopsis thaliana protein match is: Tudor/PWWP/MBT superfamily protein (TAIR:AT1G15940.1); Has 137162 Blast hits to 70781 proteins in 2973 species: Archae - 289; Bacteria - 24182; Metazoa - 56725; Fungi - 20130; Plants - 6559; Viruses - 758; Other Eukaryotes - 28519 (sourc…	AT4G31880.1-S748(79.966)-S749(79.966)-S753(79.966);AT4G31880.2-S747(79.966)-S748(79.966)-S752(79.966)	heavy	30	22.44	3.8	Control	0.003246
MF1	m1	f1	15048	1178.87	3533.6	3533.6	2807	3	nFSPSPAPSSVYPPSTS(79.966)PSVASSKQPSVM(15.995)STSSNRc	nFSPSPAPSSVYPPSTSPSVASSKQPSVMSTSSNRc	nFSPSPAPSSVYPPSTS(79.966)PSVASSKQPSVM(15.995)STSSNRc	AT3G60320.1	AT3G60320.1	| Symbols: | Protein of unknown function (DUF630 and DUF632) | chr3:22292073-22295228 REVERSE LENGTH=796	AT3G60320.1-S107(79.966)-M119(15.995)	light	40	12.99	0	Control	0.000691
MR1	m2	r1	15522	1178.88	3533.6	3533.6	2796	3	nFSPSPAPSSVYPPSTS(79.966)PSVASSKQPSVM(15.995)STSSNRc	nFSPSPAPSSVYPPSTSPSVASSKQPSVMSTSSNRc	nFSPSPAPSSVYPPSTS(79.966)PSVASSKQPSVM(15.995)STSSNRc	AT3G60320.1	AT3G60320.1	| Symbols: | Protein of unknown function (DUF630 and DUF632) | chr3:22292073-22295228 REVERSE LENGTH=796	AT3G60320.1-S107(79.966)-M119(15.995)	light	40	6.91	0	Case	0.004693
MR1	m2	r1	15523	1192.17	3573.48	3573.48	2796	3	nFSPSPAPSSVYPPSTS(79.966)PSVASSKQPSVM(15.995)STSSNRc	nFSPSPAPSSVYPPSTSPSVASSKQPSVMSTSSNRc	nFSPSPAPSSVYPPSTS(79.966)PSVASSKQPSVM(15.995)STSSNRc	AT3G60320.1	AT3G60320.1	| Symbols: | Protein of unknown function (DUF630 and DUF632) | chr3:22292073-22295228 REVERSE LENGTH=796	AT3G60320.1-S107(79.966)-M119(15.995)	heavy	40	13.64	0	Control	0.000614
MR2	m2	r1	15427	1178.87	3533.6	3533.6	2762	3	nFSPSPAPSSVYPPSTS(79.966)PSVASSKQPSVM(15.995)STSSNRc	nFSPSPAPSSVYPPSTSPSVASSKQPSVMSTSSNRc	nFSPSPAPSSVYPPSTS(79.966)PSVASSKQPSVM(15.995)STSSNRc	AT3G60320.1	AT3G60320.1	| Symbols: | Protein of unknown function (DUF630 and DUF632) | chr3:22292073-22295228 REVERSE LENGTH=796	AT3G60320.1-S107(79.966)-M119(15.995)	light	40	14.76	0	Case	0.000883
MR2	m2	r1	15445	1192.17	3573.49	3573.48	2765	3	nFSPSPAPSSVYPPSTS(79.966)PSVASSKQPSVM(15.995)STSSNRc	nFSPSPAPSSVYPPSTSPSVASSKQPSVMSTSSNRc	nFSPSPAPSSVYPPSTS(79.966)PSVASSKQPSVM(15.995)STSSNRc	AT3G60320.1	AT3G60320.1	| Symbols: | Protein of unknown function (DUF630 and DUF632) | chr3:22292073-22295228 REVERSE LENGTH=796	AT3G60320.1-S107(79.966)-M119(15.995)	heavy	40	26.09	0	Control	0.000409
CF16	m1	f1	19677	1383.53	2765.05	2765.06	3620	2	nETENVES(79.966)EDDDIM(15.995)EVENPMMVSKc	nETENVESEDDDIMEVENPMMVSKc	nETENVES(79.966)EDDDIM(15.995)EVENPMMVSKc	AT2G21470.1	AT2G21470.1;AT2G21470.2;AT2G21470.3	| Symbols: SAE2, ATSAE2, EMB2764 | SUMO-activating enzyme 2 | chr2:9198752-9202136 FORWARD LENGTH=625	AT2G21470.1-S603(79.966)-M609(15.995);AT2G21470.2-S678(79.966)-M684(15.995);AT2G21470.3-S606(79.966)-M612(15.995)	light	26	60.59	3.99	Control	0.000195
CF17	m1	f1	20103	922.697	2765.07	2765.06	3657	3	nETENVES(79.966)EDDDIM(15.995)EVENPMMVSKc	nETENVESEDDDIMEVENPMMVSKc	nETENVES(79.966)EDDDIM(15.995)EVENPMMVSKc	AT2G21470.1	AT2G21470.1;AT2G21470.2;AT2G21470.3	| Symbols: SAE2, ATSAE2, EMB2764 | SUMO-activating enzyme 2 | chr2:9198752-9202136 FORWARD LENGTH=625	AT2G21470.1-S603(79.966)-M609(15.995);AT2G21470.2-S678(79.966)-M684(15.995);AT2G21470.3-S606(79.966)-M612(15.995)	light	26	31.23	0.02	Control	0.000313
CR18	m2	r1	19080	1396.5	2790.98	2790.99	3606	2	nETENVES(79.966)EDDDIM(15.995)EVENPMMVSKc	nETENVESEDDDIMEVENPMMVSKc	nETENVES(79.966)EDDDIM(15.995)EVENPMMVSKc	AT2G21470.1	AT2G21470.1;AT2G21470.2;AT2G21470.3	| Symbols: SAE2, ATSAE2, EMB2764 | SUMO-activating enzyme 2 | chr2:9198752-9202136 FORWARD LENGTH=625	AT2G21470.1-S603(79.966)-M609(15.995);AT2G21470.2-S678(79.966)-M684(15.995);AT2G21470.3-S606(79.966)-M612(15.995)	heavy	26	86.75	10.15	Control	8e-06
CF3	m1	f1	6628	751.314	1500.61	1500.62	1423	2	nAT(79.966)SEGEISEKVEKc	nATSEGEISEKVEKc	nAT(79.966)SEGEISEKVEKc	AT2G47400.1	AT2G47400.1	| Symbols: CP12-1, CP12 | CP12 domain-containing protein 1 | chr2:19446889-19447263 FORWARD LENGTH=124	AT2G47400.1-T48(79.966)	heavy	15	83.42	15.19	Case	8e-06
MF13	m3	f2	4110	496.227	1485.66	1485.66	1044	3	nAT(79.966)SEGEISEKVEKc	nATSEGEISEKVEKc	nAT(79.966)SEGEISEKVEKc	AT2G47400.1	AT2G47400.1	| Symbols: CP12-1, CP12 | CP12 domain-containing protein 1 | chr2:19446889-19447263 FORWARD LENGTH=124	AT2G47400.1-T48(79.966)	light	15	40.22	5.48	Control	7e-05
MF22	m3	f2	4681	751.315	1500.61	1500.62	1061	2	nAT(79.966)SEGEISEKVEKc	nATSEGEISEKVEKc	nAT(79.966)SEGEISEKVEKc	AT2G47400.1	AT2G47400.1	| Symbols: CP12-1, CP12 | CP12 domain-containing protein 1 | chr2:19446889-19447263 FORWARD LENGTH=124	AT2G47400.1-T48(79.966)	heavy	15	19.11	5.88	Case	0.002549
MF23	m3	f2	3272	743.836	1485.66	1485.66	1016	2	nAT(79.966)SEGEISEKVEKc	nATSEGEISEKVEKc	nAT(79.966)SEGEISEKVEKc	AT2G47400.1	AT2G47400.1	| Symbols: CP12-1, CP12 | CP12 domain-containing protein 1 | chr2:19446889-19447263 FORWARD LENGTH=124	AT2G47400.1-T48(79.966)	light	15	90.22	18.28	Control	8e-06
MF23	m3	f2	3289	496.227	1485.66	1485.66	1018	3	nAT(79.966)SEGEISEKVEKc	nATSEGEISEKVEKc	nAT(79.966)SEGEISEKVEKc	AT2G47400.1	AT2G47400.1	| Symbols: CP12-1, CP12 | CP12 domain-containing protein 1 | chr2:19446889-19447263 FORWARD LENGTH=124	AT2G47400.1-T48(79.966)	light	15	22.57	6.62	Control	0.000166
MR13	m4	r2	3929	751.315	1500.62	1500.62	1059	2	nAT(79.966)SEGEISEKVEKc	nATSEGEISEKVEKc	nAT(79.966)SEGEISEKVEKc	AT2G47400.1	AT2G47400.1	| Symbols: CP12-1, CP12 | CP12 domain-containing protein 1 | chr2:19446889-19447263 FORWARD LENGTH=124	AT2G47400.1-T48(79.966)	heavy	15	71.58	16.28	Control	8e-06
MR14	m4	r2	4475	743.837	1485.66	1485.66	1059	2	nAT(79.966)SEGEISEKVEKc	nATSEGEISEKVEKc	nAT(79.966)SEGEISEKVEKc	AT2G47400.1	AT2G47400.1	| Symbols: CP12-1, CP12 | CP12 domain-containing protein 1 | chr2:19446889-19447263 FORWARD LENGTH=124	AT2G47400.1-T48(79.966)	light	15	90.01	18.3	Case	8e-06
MR14	m4	r2	4480	501.212	1500.62	1500.62	1059	3	nAT(79.966)SEGEISEKVEKc	nATSEGEISEKVEKc	nAT(79.966)SEGEISEKVEKc	AT2G47400.1	AT2G47400.1	| Symbols: CP12-1, CP12 | CP12 domain-containing protein 1 | chr2:19446889-19447263 FORWARD LENGTH=124	AT2G47400.1-T48(79.966)	heavy	15	56.49	11.29	Control	8e-06
MR14	m4	r2	4481	496.227	1485.66	1485.66	1060	3	nAT(79.966)SEGEISEKVEKc	nATSEGEISEKVEKc	nAT(79.966)SEGEISEKVEKc	AT2G47400.1	AT2G47400.1	| Symbols: CP12-1, CP12 | CP12 domain-containing protein 1 | chr2:19446889-19447263 FORWARD LENGTH=124	AT2G47400.1-T48(79.966)	light	15	34.81	5.89	Case	1.8e-05
MR14	m4	r2	4508	751.315	1500.61	1500.62	1062	2	nAT(79.966)SEGEISEKVEKc	nATSEGEISEKVEKc	nAT(79.966)SEGEISEKVEKc	AT2G47400.1	AT2G47400.1	| Symbols: CP12-1, CP12 | CP12 domain-containing protein 1 | chr2:19446889-19447263 FORWARD LENGTH=124	AT2G47400.1-T48(79.966)	heavy	15	19.7	4.93	Control	0.001045
MR15	m4	r2	4269	743.837	1485.66	1485.66	1026	2	nAT(79.966)SEGEISEKVEKc	nATSEGEISEKVEKc	nAT(79.966)SEGEISEKVEKc	AT2G47400.1	AT2G47400.1	| Symbols: CP12-1, CP12 | CP12 domain-containing protein 1 | chr2:19446889-19447263 FORWARD LENGTH=124	AT2G47400.1-T48(79.966)	light	15	58.16	12.7	Case	2.6e-05
MR23	m4	r2	4141	743.837	1485.66	1485.66	1124	2	nAT(79.966)SEGEISEKVEKc	nATSEGEISEKVEKc	nAT(79.966)SEGEISEKVEKc	AT2G47400.1	AT2G47400.1	| Symbols: CP12-1, CP12 | CP12 domain-containing protein 1 | chr2:19446889-19447263 FORWARD LENGTH=124	AT2G47400.1-T48(79.966)	light	15	78.5	1.23	Case	8e-06
MR23	m4	r2	4157	496.227	1485.66	1485.66	1127	3	nAT(79.966)SEGEISEKVEKc	nATSEGEISEKVEKc	nAT(79.966)SEGEISEKVEKc	AT2G47400.1	AT2G47400.1	| Symbols: CP12-1, CP12 | CP12 domain-containing protein 1 | chr2:19446889-19447263 FORWARD LENGTH=124	AT2G47400.1-T48(79.966)	light	15	36.26	0.21	Case	0.00014
MR24	m4	r2	4744	501.213	1500.62	1500.62	1055	3	nAT(79.966)SEGEISEKVEKc	nATSEGEISEKVEKc	nAT(79.966)SEGEISEKVEKc	AT2G47400.1	AT2G47400.1	| Symbols: CP12-1, CP12 | CP12 domain-containing protein 1 | chr2:19446889-19447263 FORWARD LENGTH=124	AT2G47400.1-T48(79.966)	heavy	15	55.98	13.67	Control	8e-06
MR24	m4	r2	4745	496.227	1485.66	1485.66	1055	3	nAT(79.966)SEGEISEKVEKc	nATSEGEISEKVEKc	nAT(79.966)SEGEISEKVEKc	AT2G47400.1	AT2G47400.1	| Symbols: CP12-1, CP12 | CP12 domain-containing protein 1 | chr2:19446889-19447263 FORWARD LENGTH=124	AT2G47400.1-T48(79.966)	light	15	41.96	1.91	Case	2.6e-05
MR24	m4	r2	4749	743.837	1485.66	1485.66	1055	2	nAT(79.966)SEGEISEKVEKc	nATSEGEISEKVEKc	nAT(79.966)SEGEISEKVEKc	AT2G47400.1	AT2G47400.1	| Symbols: CP12-1, CP12 | CP12 domain-containing protein 1 | chr2:19446889-19447263 FORWARD LENGTH=124	AT2G47400.1-T48(79.966)	light	15	90.31	18.3	Case	8e-06
MR24	m4	r2	4772	751.315	1500.62	1500.62	1058	2	nAT(79.966)SEGEISEKVEKc	nATSEGEISEKVEKc	nAT(79.966)SEGEISEKVEKc	AT2G47400.1	AT2G47400.1	| Symbols: CP12-1, CP12 | CP12 domain-containing protein 1 | chr2:19446889-19447263 FORWARD LENGTH=124	AT2G47400.1-T48(79.966)	heavy	15	9.72	4.47	Control	0.008535
MF15	m3	f2	9543	1111.49	2220.97	2220.97	1803	2	nVDSS(79.966)GDVC(57.021)GATFKVDAETKRc	nVDSSGDVCGATFKVDAETKRc	nVDSS(79.966)GDVC(57.021)GATFKVDAETKRc	AT5G43830.1	AT5G43830.1	| Symbols: | Aluminium induced protein with YGL and LRDR motifs | chr5:17622593-17624239 REVERSE LENGTH=251	AT5G43830.1-S217(79.966)-C221(57.021)	light	25	62.64	0	Control	2.6e-05
MF19	m3	f2	10721	741.33	2220.97	2220.97	1913	3	nVDSS(79.966)GDVC(57.021)GATFKVDAETKRc	nVDSSGDVCGATFKVDAETKRc	nVDSS(79.966)GDVC(57.021)GATFKVDAETKRc	AT5G43830.1	AT5G43830.1	| Symbols: | Aluminium induced protein with YGL and LRDR motifs | chr5:17622593-17624239 REVERSE LENGTH=251	AT5G43830.1-S217(79.966)-C221(57.021)	light	25	12.57	0	Control	0.001061
MF30	m5	f3	6343	741.331	2220.97	2220.97	1440	3	nVDSS(79.966)GDVC(57.021)GATFKVDAETKRc	nVDSSGDVCGATFKVDAETKRc	nVDSS(79.966)GDVC(57.021)GATFKVDAETKRc	AT5G43830.1	AT5G43830.1	| Symbols: | Aluminium induced protein with YGL and LRDR motifs | chr5:17622593-17624239 REVERSE LENGTH=251	AT5G43830.1-S217(79.966)-C221(57.021)	light	25	14.72	0	Control	0.00228
MF4	m1	f1	12436	1111.49	2220.97	2220.97	2223	2	nVDSS(79.966)GDVC(57.021)GATFKVDAETKRc	nVDSSGDVCGATFKVDAETKRc	nVDSS(79.966)GDVC(57.021)GATFKVDAETKRc	AT5G43830.1	AT5G43830.1	| Symbols: | Aluminium induced protein with YGL and LRDR motifs | chr5:17622593-17624239 REVERSE LENGTH=251	AT5G43830.1-S217(79.966)-C221(57.021)	light	25	80	0	Control	8e-06
MF5	m1	f1	12999	1111.49	2220.97	2220.97	2238	2	nVDSS(79.966)GDVC(57.021)GATFKVDAETKRc	nVDSSGDVCGATFKVDAETKRc	nVDSS(79.966)GDVC(57.021)GATFKVDAETKRc	AT5G43830.1	AT5G43830.1	| Symbols: | Aluminium induced protein with YGL and LRDR motifs | chr5:17622593-17624239 REVERSE LENGTH=251	AT5G43830.1-S217(79.966)-C221(57.021)	light	25	75.32	0	Control	1.3e-05
MR16	m4	r2	10002	1111.49	2220.97	2220.97	1961	2	nVDSS(79.966)GDVC(57.021)GATFKVDAETKRc	nVDSSGDVCGATFKVDAETKRc	nVDSS(79.966)GDVC(57.021)GATFKVDAETKRc	AT5G43830.1	AT5G43830.1	| Symbols: | Aluminium induced protein with YGL and LRDR motifs | chr5:17622593-17624239 REVERSE LENGTH=251	AT5G43830.1-S217(79.966)-C221(57.021)	light	25	51.47	0	Case	0.00014
MR17	m4	r2	10461	1111.49	2220.97	2220.97	1991	2	nVDSS(79.966)GDVC(57.021)GATFKVDAETKRc	nVDSSGDVCGATFKVDAETKRc	nVDSS(79.966)GDVC(57.021)GATFKVDAETKRc	AT5G43830.1	AT5G43830.1	| Symbols: | Aluminium induced protein with YGL and LRDR motifs | chr5:17622593-17624239 REVERSE LENGTH=251	AT5G43830.1-S217(79.966)-C221(57.021)	light	25	60.34	0	Case	0.00014
MR29	m6	r3	7194	1111.5	2220.98	2220.97	1527	2	nVDSS(79.966)GDVC(57.021)GATFKVDAETKRc	nVDSSGDVCGATFKVDAETKRc	nVDSS(79.966)GDVC(57.021)GATFKVDAETKRc	AT5G43830.1	AT5G43830.1	| Symbols: | Aluminium induced protein with YGL and LRDR motifs | chr5:17622593-17624239 REVERSE LENGTH=251	AT5G43830.1-S217(79.966)-C221(57.021)	light	25	36.47	0	Case	0.002338
MR29	m6	r3	7423	1111.49	2220.97	2220.97	1558	2	nVDSS(79.966)GDVC(57.021)GATFKVDAETKRc	nVDSSGDVCGATFKVDAETKRc	nVDSS(79.966)GDVC(57.021)GATFKVDAETKRc	AT5G43830.1	AT5G43830.1	| Symbols: | Aluminium induced protein with YGL and LRDR motifs | chr5:17622593-17624239 REVERSE LENGTH=251	AT5G43830.1-S217(79.966)-C221(57.021)	light	25	73.37	0	Case	8e-06
MR29	m6	r3	7669	1111.49	2220.97	2220.97	1593	2	nVDSS(79.966)GDVC(57.021)GATFKVDAETKRc	nVDSSGDVCGATFKVDAETKRc	nVDSS(79.966)GDVC(57.021)GATFKVDAETKRc	AT5G43830.1	AT5G43830.1	| Symbols: | Aluminium induced protein with YGL and LRDR motifs | chr5:17622593-17624239 REVERSE LENGTH=251	AT5G43830.1-S217(79.966)-C221(57.021)	light	25	59.52	0	Case	3e-05
CF16	m1	f1	12710	772.33	1542.64	1542.65	2584	2	nAIS(79.966)EEDATTELERc	nAISEEDATTELERc	nAIS(79.966)EEDATTELERc	AT4G23540.1	AT4G23540.1	| Symbols: | ARM repeat superfamily protein | chr4:12280547-12286420 REVERSE LENGTH=1131	AT4G23540.1-S623(79.966)	light	16	76.95	61.81	Control	8e-06
CF17	m1	f1	13494	772.329	1542.64	1542.65	2629	2	nAIS(79.966)EEDATTELERc	nAISEEDATTELERc	nAIS(79.966)EEDATTELERc	AT4G23540.1	AT4G23540.1	| Symbols: | ARM repeat superfamily protein | chr4:12280547-12286420 REVERSE LENGTH=1131	AT4G23540.1-S623(79.966)	light	16	91.69	69.58	Control	8e-06
CF17	m1	f1	13517	780.307	1558.6	1558.6	2632	2	nAIS(79.966)EEDATTELERc	nAISEEDATTELERc	nAIS(79.966)EEDATTELERc	AT4G23540.1	AT4G23540.1	| Symbols: | ARM repeat superfamily protein | chr4:12280547-12286420 REVERSE LENGTH=1131	AT4G23540.1-S623(79.966)	heavy	16	69.55	53.02	Case	8e-06
CF18	m1	f1	13320	772.33	1542.65	1542.65	2575	2	nAIS(79.966)EEDATTELERc	nAISEEDATTELERc	nAIS(79.966)EEDATTELERc	AT4G23540.1	AT4G23540.1	| Symbols: | ARM repeat superfamily protein | chr4:12280547-12286420 REVERSE LENGTH=1131	AT4G23540.1-S623(79.966)	light	16	78.88	64.33	Control	8e-06
CR17	m2	r1	14176	780.307	1558.6	1558.6	2561	2	nAIS(79.966)EEDATTELERc	nAISEEDATTELERc	nAIS(79.966)EEDATTELERc	AT4G23540.1	AT4G23540.1	| Symbols: | ARM repeat superfamily protein | chr4:12280547-12286420 REVERSE LENGTH=1131	AT4G23540.1-S623(79.966)	heavy	16	60.15	42.32	Control	8e-06
MF4	m1	f1	14882	625.286	1248.56	1248.56	2662	2	nGVTFGS(79.966)FKVSKc	nGVTFGSFKVSKc	nGVTFGS(79.966)FKVSKc	AT1G08640.1	AT1G08640.1	| Symbols: CJD1 | Chloroplast J-like domain 1 | chr1:2748714-2751209 REVERSE LENGTH=294	AT1G08640.1-S136(79.966)	heavy	13	27.52	12.97	Case	0.000683
MR4	m2	r1	15932	625.286	1248.56	1248.56	2658	2	nGVTFGS(79.966)FKVSKc	nGVTFGSFKVSKc	nGVTFGS(79.966)FKVSKc	AT1G08640.1	AT1G08640.1	| Symbols: CJD1 | Chloroplast J-like domain 1 | chr1:2748714-2751209 REVERSE LENGTH=294	AT1G08640.1-S136(79.966)	heavy	13	41.13	22.37	Control	0.000166
MR13	m4	r2	15060	862.033	2583.08	2583.08	2905	3	nDVTAEPEVIHPQAQST(79.966)TPNWPRc	nDVTAEPEVIHPQAQSTTPNWPRc	nDVTAEPEVIHPQAQST(79.966)TPNWPRc	AT5G23450.1	AT5G23450.1;AT5G23450.2;AT5G23450.3	| Symbols: ATLCBK1, LCBK1 | long-chain base (LCB) kinase 1 | chr5:7905041-7908960 REVERSE LENGTH=763	AT5G23450.1-T543(79.966);AT5G23450.2-T543(79.966);AT5G23450.3-T558(79.966)	heavy	31	10.82	0	Control	0.001968
MF1	m1	f1	16556	877.057	2628.15	2628.15	3030	3	nVVEAYAS(79.966)GDEDVDVPAEELREEKc	nVVEAYASGDEDVDVPAEELREEKc	nVVEAYAS(79.966)GDEDVDVPAEELREEKc	AT5G45380.1	AT5G45380.1	| Symbols: ATDUR3, DUR3 | solute:sodium symporters;urea transmembrane transporters | chr5:18391337-18395696 FORWARD LENGTH=704	AT5G45380.1-S568(79.966)	light	27	51.76	26.46	Control	8e-06
MF1	m1	f1	16580	1328.54	2655.06	2655.07	3034	2	nVVEAYAS(79.966)GDEDVDVPAEELREEKc	nVVEAYASGDEDVDVPAEELREEKc	nVVEAYAS(79.966)GDEDVDVPAEELREEKc	AT5G45380.1	AT5G45380.1	| Symbols: ATDUR3, DUR3 | solute:sodium symporters;urea transmembrane transporters | chr5:18391337-18395696 FORWARD LENGTH=704	AT5G45380.1-S568(79.966)	heavy	27	72.98	27.6	Case	8e-06
MF1	m1	f1	16586	1315.09	2628.16	2628.15	3034	2	nVVEAYAS(79.966)GDEDVDVPAEELREEKc	nVVEAYASGDEDVDVPAEELREEKc	nVVEAYAS(79.966)GDEDVDVPAEELREEKc	AT5G45380.1	AT5G45380.1	| Symbols: ATDUR3, DUR3 | solute:sodium symporters;urea transmembrane transporters | chr5:18391337-18395696 FORWARD LENGTH=704	AT5G45380.1-S568(79.966)	light	27	83.82	33.75	Control	8e-06
MF12	m1	f1	17603	877.056	2628.15	2628.15	3017	3	nVVEAYAS(79.966)GDEDVDVPAEELREEKc	nVVEAYASGDEDVDVPAEELREEKc	nVVEAYAS(79.966)GDEDVDVPAEELREEKc	AT5G45380.1	AT5G45380.1	| Symbols: ATDUR3, DUR3 | solute:sodium symporters;urea transmembrane transporters | chr5:18391337-18395696 FORWARD LENGTH=704	AT5G45380.1-S568(79.966)	light	27	48.58	24.25	Control	8e-06
MF12	m1	f1	17635	886.031	2655.07	2655.07	3023	3	nVVEAYAS(79.966)GDEDVDVPAEELREEKc	nVVEAYASGDEDVDVPAEELREEKc	nVVEAYAS(79.966)GDEDVDVPAEELREEKc	AT5G45380.1	AT5G45380.1	| Symbols: ATDUR3, DUR3 | solute:sodium symporters;urea transmembrane transporters | chr5:18391337-18395696 FORWARD LENGTH=704	AT5G45380.1-S568(79.966)	heavy	27	42	16.47	Case	1.3e-05
MF13	m3	f2	15576	886.034	2655.08	2655.07	2715	3	nVVEAYAS(79.966)GDEDVDVPAEELREEKc	nVVEAYASGDEDVDVPAEELREEKc	nVVEAYAS(79.966)GDEDVDVPAEELREEKc	AT5G45380.1	AT5G45380.1	| Symbols: ATDUR3, DUR3 | solute:sodium symporters;urea transmembrane transporters | chr5:18391337-18395696 FORWARD LENGTH=704	AT5G45380.1-S568(79.966)	heavy	27	22.25	14.65	Case	0.000481
MF13	m3	f2	15589	877.055	2628.14	2628.15	2718	3	nVVEAYAS(79.966)GDEDVDVPAEELREEKc	nVVEAYASGDEDVDVPAEELREEKc	nVVEAYAS(79.966)GDEDVDVPAEELREEKc	AT5G45380.1	AT5G45380.1	| Symbols: ATDUR3, DUR3 | solute:sodium symporters;urea transmembrane transporters | chr5:18391337-18395696 FORWARD LENGTH=704	AT5G45380.1-S568(79.966)	light	27	16.59	1.7	Control	0.004348
MF2	m1	f1	19007	886.03	2655.07	2655.07	3036	3	nVVEAYAS(79.966)GDEDVDVPAEELREEKc	nVVEAYASGDEDVDVPAEELREEKc	nVVEAYAS(79.966)GDEDVDVPAEELREEKc	AT5G45380.1	AT5G45380.1	| Symbols: ATDUR3, DUR3 | solute:sodium symporters;urea transmembrane transporters | chr5:18391337-18395696 FORWARD LENGTH=704	AT5G45380.1-S568(79.966)	heavy	27	35.9	18.77	Case	1.3e-05
MF2	m1	f1	19028	877.057	2628.15	2628.15	3040	3	nVVEAYAS(79.966)GDEDVDVPAEELREEKc	nVVEAYASGDEDVDVPAEELREEKc	nVVEAYAS(79.966)GDEDVDVPAEELREEKc	AT5G45380.1	AT5G45380.1	| Symbols: ATDUR3, DUR3 | solute:sodium symporters;urea transmembrane transporters | chr5:18391337-18395696 FORWARD LENGTH=704	AT5G45380.1-S568(79.966)	light	27	35.28	21.64	Control	2.6e-05
MF25	m3	f2	15034	877.056	2628.15	2628.15	2797	3	nVVEAYAS(79.966)GDEDVDVPAEELREEKc	nVVEAYASGDEDVDVPAEELREEKc	nVVEAYAS(79.966)GDEDVDVPAEELREEKc	AT5G45380.1	AT5G45380.1	| Symbols: ATDUR3, DUR3 | solute:sodium symporters;urea transmembrane transporters | chr5:18391337-18395696 FORWARD LENGTH=704	AT5G45380.1-S568(79.966)	light	27	41.62	20.37	Control	1.3e-05
MF25	m3	f2	15056	1328.54	2655.07	2655.07	2802	2	nVVEAYAS(79.966)GDEDVDVPAEELREEKc	nVVEAYASGDEDVDVPAEELREEKc	nVVEAYAS(79.966)GDEDVDVPAEELREEKc	AT5G45380.1	AT5G45380.1	| Symbols: ATDUR3, DUR3 | solute:sodium symporters;urea transmembrane transporters | chr5:18391337-18395696 FORWARD LENGTH=704	AT5G45380.1-S568(79.966)	heavy	27	62.81	19.2	Case	8e-06
MF25	m3	f2	15137	886.03	2655.07	2655.07	2817	3	nVVEAYAS(79.966)GDEDVDVPAEELREEKc	nVVEAYASGDEDVDVPAEELREEKc	nVVEAYAS(79.966)GDEDVDVPAEELREEKc	AT5G45380.1	AT5G45380.1	| Symbols: ATDUR3, DUR3 | solute:sodium symporters;urea transmembrane transporters | chr5:18391337-18395696 FORWARD LENGTH=704	AT5G45380.1-S568(79.966)	heavy	27	37.71	3.56	Case	0.000134
MF26	m3	f2	15836	886.031	2655.07	2655.07	2811	3	nVVEAYAS(79.966)GDEDVDVPAEELREEKc	nVVEAYASGDEDVDVPAEELREEKc	nVVEAYAS(79.966)GDEDVDVPAEELREEKc	AT5G45380.1	AT5G45380.1	| Symbols: ATDUR3, DUR3 | solute:sodium symporters;urea transmembrane transporters | chr5:18391337-18395696 FORWARD LENGTH=704	AT5G45380.1-S568(79.966)	heavy	27	45.36	24.6	Case	8e-06
MF26	m3	f2	15877	877.057	2628.15	2628.15	2816	3	nVVEAYAS(79.966)GDEDVDVPAEELREEKc	nVVEAYASGDEDVDVPAEELREEKc	nVVEAYAS(79.966)GDEDVDVPAEELREEKc	AT5G45380.1	AT5G45380.1	| Symbols: ATDUR3, DUR3 | solute:sodium symporters;urea transmembrane transporters | chr5:18391337-18395696 FORWARD LENGTH=704	AT5G45380.1-S568(79.966)	light	27	51.63	27.74	Control	8e-06
MF27	m5	f3	13399	886.031	2655.07	2655.07	2438	3	nVVEAYAS(79.966)GDEDVDVPAEELREEKc	nVVEAYASGDEDVDVPAEELREEKc	nVVEAYAS(79.966)GDEDVDVPAEELREEKc	AT5G45380.1	AT5G45380.1	| Symbols: ATDUR3, DUR3 | solute:sodium symporters;urea transmembrane transporters | chr5:18391337-18395696 FORWARD LENGTH=704	AT5G45380.1-S568(79.966)	heavy	27	37.75	9.8	Case	2.6e-05
MF27	m5	f3	13401	877.059	2628.16	2628.15	2439	3	nVVEAYAS(79.966)GDEDVDVPAEELREEKc	nVVEAYASGDEDVDVPAEELREEKc	nVVEAYAS(79.966)GDEDVDVPAEELREEKc	AT5G45380.1	AT5G45380.1	| Symbols: ATDUR3, DUR3 | solute:sodium symporters;urea transmembrane transporters | chr5:18391337-18395696 FORWARD LENGTH=704	AT5G45380.1-S568(79.966)	light	27	37.47	20.09	Control	0.000166
MF27	m5	f3	13415	1315.08	2628.15	2628.15	2442	2	nVVEAYAS(79.966)GDEDVDVPAEELREEKc	nVVEAYASGDEDVDVPAEELREEKc	nVVEAYAS(79.966)GDEDVDVPAEELREEKc	AT5G45380.1	AT5G45380.1	| Symbols: ATDUR3, DUR3 | solute:sodium symporters;urea transmembrane transporters | chr5:18391337-18395696 FORWARD LENGTH=704	AT5G45380.1-S568(79.966)	light	27	93.95	43.44	Control	8e-06
MF27	m5	f3	13435	1328.55	2655.08	2655.07	2447	2	nVVEAYAS(79.966)GDEDVDVPAEELREEKc	nVVEAYASGDEDVDVPAEELREEKc	nVVEAYAS(79.966)GDEDVDVPAEELREEKc	AT5G45380.1	AT5G45380.1	| Symbols: ATDUR3, DUR3 | solute:sodium symporters;urea transmembrane transporters | chr5:18391337-18395696 FORWARD LENGTH=704	AT5G45380.1-S568(79.966)	heavy	27	94.77	36.36	Case	8e-06
MR1	m2	r1	16723	877.057	2628.15	2628.15	3014	3	nVVEAYAS(79.966)GDEDVDVPAEELREEKc	nVVEAYASGDEDVDVPAEELREEKc	nVVEAYAS(79.966)GDEDVDVPAEELREEKc	AT5G45380.1	AT5G45380.1	| Symbols: ATDUR3, DUR3 | solute:sodium symporters;urea transmembrane transporters | chr5:18391337-18395696 FORWARD LENGTH=704	AT5G45380.1-S568(79.966)	light	27	41.79	15.75	Case	1.3e-05
MR1	m2	r1	16728	886.03	2655.07	2655.07	3015	3	nVVEAYAS(79.966)GDEDVDVPAEELREEKc	nVVEAYASGDEDVDVPAEELREEKc	nVVEAYAS(79.966)GDEDVDVPAEELREEKc	AT5G45380.1	AT5G45380.1	| Symbols: ATDUR3, DUR3 | solute:sodium symporters;urea transmembrane transporters | chr5:18391337-18395696 FORWARD LENGTH=704	AT5G45380.1-S568(79.966)	heavy	27	43.94	3.3	Control	0.000121
MR1	m2	r1	16803	1328.54	2655.07	2655.07	3028	2	nVVEAYAS(79.966)GDEDVDVPAEELREEKc	nVVEAYASGDEDVDVPAEELREEKc	nVVEAYAS(79.966)GDEDVDVPAEELREEKc	AT5G45380.1	AT5G45380.1	| Symbols: ATDUR3, DUR3 | solute:sodium symporters;urea transmembrane transporters | chr5:18391337-18395696 FORWARD LENGTH=704	AT5G45380.1-S568(79.966)	heavy	27	65.8	36.59	Control	8e-06
MR12	m2	r1	16961	886.031	2655.07	2655.07	3001	3	nVVEAYAS(79.966)GDEDVDVPAEELREEKc	nVVEAYASGDEDVDVPAEELREEKc	nVVEAYAS(79.966)GDEDVDVPAEELREEKc	AT5G45380.1	AT5G45380.1	| Symbols: ATDUR3, DUR3 | solute:sodium symporters;urea transmembrane transporters | chr5:18391337-18395696 FORWARD LENGTH=704	AT5G45380.1-S568(79.966)	heavy	27	45.01	17.35	Control	8e-06
MR12	m2	r1	16991	877.056	2628.15	2628.15	3006	3	nVVEAYAS(79.966)GDEDVDVPAEELREEKc	nVVEAYASGDEDVDVPAEELREEKc	nVVEAYAS(79.966)GDEDVDVPAEELREEKc	AT5G45380.1	AT5G45380.1	| Symbols: ATDUR3, DUR3 | solute:sodium symporters;urea transmembrane transporters | chr5:18391337-18395696 FORWARD LENGTH=704	AT5G45380.1-S568(79.966)	light	27	44.58	23.68	Case	2.6e-05
MR13	m4	r2	14649	877.057	2628.15	2628.15	2815	3	nVVEAYAS(79.966)GDEDVDVPAEELREEKc	nVVEAYASGDEDVDVPAEELREEKc	nVVEAYAS(79.966)GDEDVDVPAEELREEKc	AT5G45380.1	AT5G45380.1	| Symbols: ATDUR3, DUR3 | solute:sodium symporters;urea transmembrane transporters | chr5:18391337-18395696 FORWARD LENGTH=704	AT5G45380.1-S568(79.966)	light	27	24.8	8.59	Case	0.000158
MR2	m2	r1	16731	877.058	2628.15	2628.15	2986	3	nVVEAYAS(79.966)GDEDVDVPAEELREEKc	nVVEAYASGDEDVDVPAEELREEKc	nVVEAYAS(79.966)GDEDVDVPAEELREEKc	AT5G45380.1	AT5G45380.1	| Symbols: ATDUR3, DUR3 | solute:sodium symporters;urea transmembrane transporters | chr5:18391337-18395696 FORWARD LENGTH=704	AT5G45380.1-S568(79.966)	light	27	45.56	9.73	Case	8e-06
MR2	m2	r1	16738	1315.08	2628.15	2628.15	2987	2	nVVEAYAS(79.966)GDEDVDVPAEELREEKc	nVVEAYASGDEDVDVPAEELREEKc	nVVEAYAS(79.966)GDEDVDVPAEELREEKc	AT5G45380.1	AT5G45380.1	| Symbols: ATDUR3, DUR3 | solute:sodium symporters;urea transmembrane transporters | chr5:18391337-18395696 FORWARD LENGTH=704	AT5G45380.1-S568(79.966)	light	27	68.93	30.96	Case	8e-06
MR26	m4	r2	14310	886.031	2655.07	2655.07	2816	3	nVVEAYAS(79.966)GDEDVDVPAEELREEKc	nVVEAYASGDEDVDVPAEELREEKc	nVVEAYAS(79.966)GDEDVDVPAEELREEKc	AT5G45380.1	AT5G45380.1	| Symbols: ATDUR3, DUR3 | solute:sodium symporters;urea transmembrane transporters | chr5:18391337-18395696 FORWARD LENGTH=704	AT5G45380.1-S568(79.966)	heavy	27	38.18	6.12	Control	0.000158
MR26	m4	r2	14321	877.056	2628.15	2628.15	2818	3	nVVEAYAS(79.966)GDEDVDVPAEELREEKc	nVVEAYASGDEDVDVPAEELREEKc	nVVEAYAS(79.966)GDEDVDVPAEELREEKc	AT5G45380.1	AT5G45380.1	| Symbols: ATDUR3, DUR3 | solute:sodium symporters;urea transmembrane transporters | chr5:18391337-18395696 FORWARD LENGTH=704	AT5G45380.1-S568(79.966)	light	27	45.39	20.27	Case	8e-06
MR27	m6	r3	12757	877.055	2628.14	2628.15	2477	3	nVVEAYAS(79.966)GDEDVDVPAEELREEKc	nVVEAYASGDEDVDVPAEELREEKc	nVVEAYAS(79.966)GDEDVDVPAEELREEKc	AT5G45380.1	AT5G45380.1	| Symbols: ATDUR3, DUR3 | solute:sodium symporters;urea transmembrane transporters | chr5:18391337-18395696 FORWARD LENGTH=704	AT5G45380.1-S568(79.966)	light	27	34.75	17.17	Case	8.2e-05
MR28	m6	r3	13220	877.056	2628.15	2628.15	2509	3	nVVEAYAS(79.966)GDEDVDVPAEELREEKc	nVVEAYASGDEDVDVPAEELREEKc	nVVEAYAS(79.966)GDEDVDVPAEELREEKc	AT5G45380.1	AT5G45380.1	| Symbols: ATDUR3, DUR3 | solute:sodium symporters;urea transmembrane transporters | chr5:18391337-18395696 FORWARD LENGTH=704	AT5G45380.1-S568(79.966)	light	27	14.94	14.94	Case	0.000464
MR3	m2	r1	17396	1315.08	2628.15	2628.15	2993	2	nVVEAYAS(79.966)GDEDVDVPAEELREEKc	nVVEAYASGDEDVDVPAEELREEKc	nVVEAYAS(79.966)GDEDVDVPAEELREEKc	AT5G45380.1	AT5G45380.1	| Symbols: ATDUR3, DUR3 | solute:sodium symporters;urea transmembrane transporters | chr5:18391337-18395696 FORWARD LENGTH=704	AT5G45380.1-S568(79.966)	light	27	73.23	23.85	Case	1.3e-05
MR3	m2	r1	17427	877.058	2628.15	2628.15	2999	3	nVVEAYAS(79.966)GDEDVDVPAEELREEKc	nVVEAYASGDEDVDVPAEELREEKc	nVVEAYAS(79.966)GDEDVDVPAEELREEKc	AT5G45380.1	AT5G45380.1	| Symbols: ATDUR3, DUR3 | solute:sodium symporters;urea transmembrane transporters | chr5:18391337-18395696 FORWARD LENGTH=704	AT5G45380.1-S568(79.966)	light	27	30.11	19.95	Case	0.000123
MR39	m6	r3	12749	886.03	2655.07	2655.07	2451	3	nVVEAYAS(79.966)GDEDVDVPAEELREEKc	nVVEAYASGDEDVDVPAEELREEKc	nVVEAYAS(79.966)GDEDVDVPAEELREEKc	AT5G45380.1	AT5G45380.1	| Symbols: ATDUR3, DUR3 | solute:sodium symporters;urea transmembrane transporters | chr5:18391337-18395696 FORWARD LENGTH=704	AT5G45380.1-S568(79.966)	heavy	27	36.79	9.48	Control	2.6e-05
MR39	m6	r3	12765	877.056	2628.15	2628.15	2453	3	nVVEAYAS(79.966)GDEDVDVPAEELREEKc	nVVEAYASGDEDVDVPAEELREEKc	nVVEAYAS(79.966)GDEDVDVPAEELREEKc	AT5G45380.1	AT5G45380.1	| Symbols: ATDUR3, DUR3 | solute:sodium symporters;urea transmembrane transporters | chr5:18391337-18395696 FORWARD LENGTH=704	AT5G45380.1-S568(79.966)	light	27	49.07	14.12	Case	8e-06
CF12	m1	f1	15803	866.387	1730.76	1730.76	2874	2	nMPS(79.966)PVYASSSNALEAKc	nMPSPVYASSSNALEAKc	nMPS(79.966)PVYASSSNALEAKc	AT2G40980.1	AT2G40980.1	| Symbols: | Protein kinase superfamily protein | chr2:17102090-17104443 FORWARD LENGTH=617	AT2G40980.1-S95(79.966)	light	18	63.19	39.27	Control	8e-06
CF12	m1	f1	15842	875.361	1748.71	1748.71	2882	2	nMPS(79.966)PVYASSSNALEAKc	nMPSPVYASSSNALEAKc	nMPS(79.966)PVYASSSNALEAKc	AT2G40980.1	AT2G40980.1	| Symbols: | Protein kinase superfamily protein | chr2:17102090-17104443 FORWARD LENGTH=617	AT2G40980.1-S95(79.966)	heavy	18	70.93	45.55	Case	8e-06
CF12	m1	f1	15974	866.387	1730.76	1730.76	2905	2	nMPS(79.966)PVYASSSNALEAKc	nMPSPVYASSSNALEAKc	nMPS(79.966)PVYASSSNALEAKc	AT2G40980.1	AT2G40980.1	| Symbols: | Protein kinase superfamily protein | chr2:17102090-17104443 FORWARD LENGTH=617	AT2G40980.1-S95(79.966)	light	18	96.53	53.93	Control	8e-06
CF12	m1	f1	16045	875.361	1748.71	1748.71	2916	2	nMPS(79.966)PVYASSSNALEAKc	nMPSPVYASSSNALEAKc	nMPS(79.966)PVYASSSNALEAKc	AT2G40980.1	AT2G40980.1	| Symbols: | Protein kinase superfamily protein | chr2:17102090-17104443 FORWARD LENGTH=617	AT2G40980.1-S95(79.966)	heavy	18	98.04	53.6	Case	8e-06
CF13	m1	f1	16489	866.388	1730.76	1730.76	2865	2	nMPS(79.966)PVYASSSNALEAKc	nMPSPVYASSSNALEAKc	nMPS(79.966)PVYASSSNALEAKc	AT2G40980.1	AT2G40980.1	| Symbols: | Protein kinase superfamily protein | chr2:17102090-17104443 FORWARD LENGTH=617	AT2G40980.1-S95(79.966)	light	18	69.5	46.07	Control	8e-06
CF13	m1	f1	16545	875.36	1748.71	1748.71	2876	2	nMPS(79.966)PVYASSSNALEAKc	nMPSPVYASSSNALEAKc	nMPS(79.966)PVYASSSNALEAKc	AT2G40980.1	AT2G40980.1	| Symbols: | Protein kinase superfamily protein | chr2:17102090-17104443 FORWARD LENGTH=617	AT2G40980.1-S95(79.966)	heavy	18	65.94	38.63	Case	8e-06
CF14	m1	f1	16044	875.36	1748.71	1748.71	2904	2	nMPS(79.966)PVYASSSNALEAKc	nMPSPVYASSSNALEAKc	nMPS(79.966)PVYASSSNALEAKc	AT2G40980.1	AT2G40980.1	| Symbols: | Protein kinase superfamily protein | chr2:17102090-17104443 FORWARD LENGTH=617	AT2G40980.1-S95(79.966)	heavy	18	85.43	51.6	Case	8e-06
CF14	m1	f1	16051	875.362	1748.71	1748.71	2905	2	nMPS(79.966)PVYASSSNALEAKc	nMPSPVYASSSNALEAKc	nMPS(79.966)PVYASSSNALEAKc	AT2G40980.1	AT2G40980.1	| Symbols: | Protein kinase superfamily protein | chr2:17102090-17104443 FORWARD LENGTH=617	AT2G40980.1-S95(79.966)	heavy	18	63.27	42.97	Case	8e-06
CF14	m1	f1	16071	866.388	1730.76	1730.76	2908	2	nMPS(79.966)PVYASSSNALEAKc	nMPSPVYASSSNALEAKc	nMPS(79.966)PVYASSSNALEAKc	AT2G40980.1	AT2G40980.1	| Symbols: | Protein kinase superfamily protein | chr2:17102090-17104443 FORWARD LENGTH=617	AT2G40980.1-S95(79.966)	light	18	70.28	46.09	Control	8e-06
CF33	m3	f2	14226	866.386	1730.76	1730.76	2609	2	nMPS(79.966)PVYASSSNALEAKc	nMPSPVYASSSNALEAKc	nMPS(79.966)PVYASSSNALEAKc	AT2G40980.1	AT2G40980.1	| Symbols: | Protein kinase superfamily protein | chr2:17102090-17104443 FORWARD LENGTH=617	AT2G40980.1-S95(79.966)	light	18	94.91	51.53	Control	8e-06
CF33	m3	f2	14297	875.361	1748.71	1748.71	2618	2	nMPS(79.966)PVYASSSNALEAKc	nMPSPVYASSSNALEAKc	nMPS(79.966)PVYASSSNALEAKc	AT2G40980.1	AT2G40980.1	| Symbols: | Protein kinase superfamily protein | chr2:17102090-17104443 FORWARD LENGTH=617	AT2G40980.1-S95(79.966)	heavy	18	75.69	44.36	Case	8e-06
CF33	m3	f2	14471	866.386	1730.76	1730.76	2642	2	nMPS(79.966)PVYASSSNALEAKc	nMPSPVYASSSNALEAKc	nMPS(79.966)PVYASSSNALEAKc	AT2G40980.1	AT2G40980.1	| Symbols: | Protein kinase superfamily protein | chr2:17102090-17104443 FORWARD LENGTH=617	AT2G40980.1-S95(79.966)	light	18	107.93	55.44	Control	8e-06
CF33	m3	f2	14587	875.363	1748.71	1748.71	2657	2	nMPS(79.966)PVYASSSNALEAKc	nMPSPVYASSSNALEAKc	nMPS(79.966)PVYASSSNALEAKc	AT2G40980.1	AT2G40980.1	| Symbols: | Protein kinase superfamily protein | chr2:17102090-17104443 FORWARD LENGTH=617	AT2G40980.1-S95(79.966)	heavy	18	61.31	42.77	Case	1.8e-05
CF34	m3	f2	14346	875.36	1748.71	1748.71	2589	2	nMPS(79.966)PVYASSSNALEAKc	nMPSPVYASSSNALEAKc	nMPS(79.966)PVYASSSNALEAKc	AT2G40980.1	AT2G40980.1	| Symbols: | Protein kinase superfamily protein | chr2:17102090-17104443 FORWARD LENGTH=617	AT2G40980.1-S95(79.966)	heavy	18	105.44	55.31	Case	8e-06
CF34	m3	f2	14541	866.386	1730.76	1730.76	2616	2	nMPS(79.966)PVYASSSNALEAKc	nMPSPVYASSSNALEAKc	nMPS(79.966)PVYASSSNALEAKc	AT2G40980.1	AT2G40980.1	| Symbols: | Protein kinase superfamily protein | chr2:17102090-17104443 FORWARD LENGTH=617	AT2G40980.1-S95(79.966)	light	18	83.92	48.89	Control	8e-06
CF34	m3	f2	14315	866.386	1730.76	1730.76	2585	2	nMPS(79.966)PVYASSSNALEAKc	nMPSPVYASSSNALEAKc	nMPS(79.966)PVYASSSNALEAKc	AT2G40980.1	AT2G40980.1	| Symbols: | Protein kinase superfamily protein | chr2:17102090-17104443 FORWARD LENGTH=617	AT2G40980.1-S95(79.966)	light	18	95.33	52.9	Control	8e-06
CF35	m3	f2	14522	866.388	1730.76	1730.76	2655	2	nMPS(79.966)PVYASSSNALEAKc	nMPSPVYASSSNALEAKc	nMPS(79.966)PVYASSSNALEAKc	AT2G40980.1	AT2G40980.1	| Symbols: | Protein kinase superfamily protein | chr2:17102090-17104443 FORWARD LENGTH=617	AT2G40980.1-S95(79.966)	light	18	81.51	45.32	Control	8e-06
CF35	m3	f2	14584	875.358	1748.7	1748.71	2664	2	nMPS(79.966)PVYASSSNALEAKc	nMPSPVYASSSNALEAKc	nMPS(79.966)PVYASSSNALEAKc	AT2G40980.1	AT2G40980.1	| Symbols: | Protein kinase superfamily protein | chr2:17102090-17104443 FORWARD LENGTH=617	AT2G40980.1-S95(79.966)	heavy	18	85.04	52.73	Case	8e-06
CF35	m3	f2	14304	875.362	1748.71	1748.71	2623	2	nMPS(79.966)PVYASSSNALEAKc	nMPSPVYASSSNALEAKc	nMPS(79.966)PVYASSSNALEAKc	AT2G40980.1	AT2G40980.1	| Symbols: | Protein kinase superfamily protein | chr2:17102090-17104443 FORWARD LENGTH=617	AT2G40980.1-S95(79.966)	heavy	18	85.87	53.95	Case	8e-06
CF35	m3	f2	14305	866.386	1730.76	1730.76	2623	2	nMPS(79.966)PVYASSSNALEAKc	nMPSPVYASSSNALEAKc	nMPS(79.966)PVYASSSNALEAKc	AT2G40980.1	AT2G40980.1	| Symbols: | Protein kinase superfamily protein | chr2:17102090-17104443 FORWARD LENGTH=617	AT2G40980.1-S95(79.966)	light	18	74.81	43.83	Control	8e-06
CF36	m3	f2	13517	866.386	1730.76	1730.76	2635	2	nMPS(79.966)PVYASSSNALEAKc	nMPSPVYASSSNALEAKc	nMPS(79.966)PVYASSSNALEAKc	AT2G40980.1	AT2G40980.1	| Symbols: | Protein kinase superfamily protein | chr2:17102090-17104443 FORWARD LENGTH=617	AT2G40980.1-S95(79.966)	light	18	69.34	39.36	Control	8e-06
CF37	m3	f2	12138	866.388	1730.76	1730.76	2651	2	nMPS(79.966)PVYASSSNALEAKc	nMPSPVYASSSNALEAKc	nMPS(79.966)PVYASSSNALEAKc	AT2G40980.1	AT2G40980.1	| Symbols: | Protein kinase superfamily protein | chr2:17102090-17104443 FORWARD LENGTH=617	AT2G40980.1-S95(79.966)	light	18	58.8	42.36	Control	1.3e-05
CF55	m5	f3	12990	875.361	1748.71	1748.71	2888	2	nMPS(79.966)PVYASSSNALEAKc	nMPSPVYASSSNALEAKc	nMPS(79.966)PVYASSSNALEAKc	AT2G40980.1	AT2G40980.1	| Symbols: | Protein kinase superfamily protein | chr2:17102090-17104443 FORWARD LENGTH=617	AT2G40980.1-S95(79.966)	heavy	18	47.28	30.37	Case	2.6e-05
CF55	m5	f3	13010	866.386	1730.76	1730.76	2892	2	nMPS(79.966)PVYASSSNALEAKc	nMPSPVYASSSNALEAKc	nMPS(79.966)PVYASSSNALEAKc	AT2G40980.1	AT2G40980.1	| Symbols: | Protein kinase superfamily protein | chr2:17102090-17104443 FORWARD LENGTH=617	AT2G40980.1-S95(79.966)	light	18	80.95	45.24	Control	8e-06
CF56	m5	f3	12357	866.385	1730.76	1730.76	2874	2	nMPS(79.966)PVYASSSNALEAKc	nMPSPVYASSSNALEAKc	nMPS(79.966)PVYASSSNALEAKc	AT2G40980.1	AT2G40980.1	| Symbols: | Protein kinase superfamily protein | chr2:17102090-17104443 FORWARD LENGTH=617	AT2G40980.1-S95(79.966)	light	18	72.08	41.34	Control	8e-06
CF56	m5	f3	12371	875.359	1748.7	1748.71	2878	2	nMPS(79.966)PVYASSSNALEAKc	nMPSPVYASSSNALEAKc	nMPS(79.966)PVYASSSNALEAKc	AT2G40980.1	AT2G40980.1	| Symbols: | Protein kinase superfamily protein | chr2:17102090-17104443 FORWARD LENGTH=617	AT2G40980.1-S95(79.966)	heavy	18	83.05	53.61	Case	8e-06
CF57	m5	f3	12190	866.386	1730.76	1730.76	2879	2	nMPS(79.966)PVYASSSNALEAKc	nMPSPVYASSSNALEAKc	nMPS(79.966)PVYASSSNALEAKc	AT2G40980.1	AT2G40980.1	| Symbols: | Protein kinase superfamily protein | chr2:17102090-17104443 FORWARD LENGTH=617	AT2G40980.1-S95(79.966)	light	18	78.54	44.57	Control	8e-06
CF57	m5	f3	12203	875.359	1748.7	1748.71	2882	2	nMPS(79.966)PVYASSSNALEAKc	nMPSPVYASSSNALEAKc	nMPS(79.966)PVYASSSNALEAKc	AT2G40980.1	AT2G40980.1	| Symbols: | Protein kinase superfamily protein | chr2:17102090-17104443 FORWARD LENGTH=617	AT2G40980.1-S95(79.966)	heavy	18	84.06	51.3	Case	8e-06
CR12	m2	r1	16681	866.386	1730.76	1730.76	2830	2	nMPS(79.966)PVYASSSNALEAKc	nMPSPVYASSSNALEAKc	nMPS(79.966)PVYASSSNALEAKc	AT2G40980.1	AT2G40980.1	| Symbols: | Protein kinase superfamily protein | chr2:17102090-17104443 FORWARD LENGTH=617	AT2G40980.1-S95(79.966)	light	18	66.49	33.34	Case	8e-06
CR12	m2	r1	16845	866.387	1730.76	1730.76	2860	2	nMPS(79.966)PVYASSSNALEAKc	nMPSPVYASSSNALEAKc	nMPS(79.966)PVYASSSNALEAKc	AT2G40980.1	AT2G40980.1	| Symbols: | Protein kinase superfamily protein | chr2:17102090-17104443 FORWARD LENGTH=617	AT2G40980.1-S95(79.966)	light	18	94.97	53.34	Case	8e-06
CR12	m2	r1	16848	875.36	1748.71	1748.71	2860	2	nMPS(79.966)PVYASSSNALEAKc	nMPSPVYASSSNALEAKc	nMPS(79.966)PVYASSSNALEAKc	AT2G40980.1	AT2G40980.1	| Symbols: | Protein kinase superfamily protein | chr2:17102090-17104443 FORWARD LENGTH=617	AT2G40980.1-S95(79.966)	heavy	18	96.63	56.21	Control	8e-06
CR13	m2	r1	16606	866.387	1730.76	1730.76	2843	2	nMPS(79.966)PVYASSSNALEAKc	nMPSPVYASSSNALEAKc	nMPS(79.966)PVYASSSNALEAKc	AT2G40980.1	AT2G40980.1	| Symbols: | Protein kinase superfamily protein | chr2:17102090-17104443 FORWARD LENGTH=617	AT2G40980.1-S95(79.966)	light	18	69.24	40.31	Case	8e-06
CR13	m2	r1	16615	875.36	1748.71	1748.71	2846	2	nMPS(79.966)PVYASSSNALEAKc	nMPSPVYASSSNALEAKc	nMPS(79.966)PVYASSSNALEAKc	AT2G40980.1	AT2G40980.1	| Symbols: | Protein kinase superfamily protein | chr2:17102090-17104443 FORWARD LENGTH=617	AT2G40980.1-S95(79.966)	heavy	18	80.96	48.53	Control	8e-06
CR14	m2	r1	17335	866.387	1730.76	1730.76	2876	2	nMPS(79.966)PVYASSSNALEAKc	nMPSPVYASSSNALEAKc	nMPS(79.966)PVYASSSNALEAKc	AT2G40980.1	AT2G40980.1	| Symbols: | Protein kinase superfamily protein | chr2:17102090-17104443 FORWARD LENGTH=617	AT2G40980.1-S95(79.966)	light	18	58.65	41.13	Case	1.3e-05
CR33	m4	r2	14579	875.359	1748.7	1748.71	2546	2	nMPS(79.966)PVYASSSNALEAKc	nMPSPVYASSSNALEAKc	nMPS(79.966)PVYASSSNALEAKc	AT2G40980.1	AT2G40980.1	| Symbols: | Protein kinase superfamily protein | chr2:17102090-17104443 FORWARD LENGTH=617	AT2G40980.1-S95(79.966)	heavy	18	48.66	32.2	Control	5.3e-05
CR33	m4	r2	14618	866.384	1730.75	1730.76	2551	2	nMPS(79.966)PVYASSSNALEAKc	nMPSPVYASSSNALEAKc	nMPS(79.966)PVYASSSNALEAKc	AT2G40980.1	AT2G40980.1	| Symbols: | Protein kinase superfamily protein | chr2:17102090-17104443 FORWARD LENGTH=617	AT2G40980.1-S95(79.966)	light	18	73.76	43.98	Case	8e-06
CR33	m4	r2	14754	875.36	1748.71	1748.71	2577	2	nMPS(79.966)PVYASSSNALEAKc	nMPSPVYASSSNALEAKc	nMPS(79.966)PVYASSSNALEAKc	AT2G40980.1	AT2G40980.1	| Symbols: | Protein kinase superfamily protein | chr2:17102090-17104443 FORWARD LENGTH=617	AT2G40980.1-S95(79.966)	heavy	18	114.97	59.84	Control	8e-06
CR33	m4	r2	14775	866.387	1730.76	1730.76	2581	2	nMPS(79.966)PVYASSSNALEAKc	nMPSPVYASSSNALEAKc	nMPS(79.966)PVYASSSNALEAKc	AT2G40980.1	AT2G40980.1	| Symbols: | Protein kinase superfamily protein | chr2:17102090-17104443 FORWARD LENGTH=617	AT2G40980.1-S95(79.966)	light	18	102.99	50.85	Case	8e-06
CR34	m4	r2	14521	866.386	1730.76	1730.76	2497	2	nMPS(79.966)PVYASSSNALEAKc	nMPSPVYASSSNALEAKc	nMPS(79.966)PVYASSSNALEAKc	AT2G40980.1	AT2G40980.1	| Symbols: | Protein kinase superfamily protein | chr2:17102090-17104443 FORWARD LENGTH=617	AT2G40980.1-S95(79.966)	light	18	77.54	45.05	Case	8e-06
CR34	m4	r2	14531	875.36	1748.71	1748.71	2498	2	nMPS(79.966)PVYASSSNALEAKc	nMPSPVYASSSNALEAKc	nMPS(79.966)PVYASSSNALEAKc	AT2G40980.1	AT2G40980.1	| Symbols: | Protein kinase superfamily protein | chr2:17102090-17104443 FORWARD LENGTH=617	AT2G40980.1-S95(79.966)	heavy	18	68.87	43.82	Control	8e-06
CR35	m4	r2	14441	866.386	1730.76	1730.76	2540	2	nMPS(79.966)PVYASSSNALEAKc	nMPSPVYASSSNALEAKc	nMPS(79.966)PVYASSSNALEAKc	AT2G40980.1	AT2G40980.1	| Symbols: | Protein kinase superfamily protein | chr2:17102090-17104443 FORWARD LENGTH=617	AT2G40980.1-S95(79.966)	light	18	42.6	31.86	Case	8.2e-05
CR35	m4	r2	14601	875.361	1748.71	1748.71	2571	2	nMPS(79.966)PVYASSSNALEAKc	nMPSPVYASSSNALEAKc	nMPS(79.966)PVYASSSNALEAKc	AT2G40980.1	AT2G40980.1	| Symbols: | Protein kinase superfamily protein | chr2:17102090-17104443 FORWARD LENGTH=617	AT2G40980.1-S95(79.966)	heavy	18	49.9	35.35	Control	2.4e-05
CR55	m6	r3	12799	866.386	1730.76	1730.76	2967	2	nMPS(79.966)PVYASSSNALEAKc	nMPSPVYASSSNALEAKc	nMPS(79.966)PVYASSSNALEAKc	AT2G40980.1	AT2G40980.1	| Symbols: | Protein kinase superfamily protein | chr2:17102090-17104443 FORWARD LENGTH=617	AT2G40980.1-S95(79.966)	light	18	82.25	50.01	Case	8e-06
CR55	m6	r3	12812	875.36	1748.7	1748.71	2972	2	nMPS(79.966)PVYASSSNALEAKc	nMPSPVYASSSNALEAKc	nMPS(79.966)PVYASSSNALEAKc	AT2G40980.1	AT2G40980.1	| Symbols: | Protein kinase superfamily protein | chr2:17102090-17104443 FORWARD LENGTH=617	AT2G40980.1-S95(79.966)	heavy	18	83.13	39.79	Control	8e-06
MF22	m3	f2	15111	875.36	1748.71	1748.71	2647	2	nMPS(79.966)PVYASSSNALEAKc	nMPSPVYASSSNALEAKc	nMPS(79.966)PVYASSSNALEAKc	AT2G40980.1	AT2G40980.1	| Symbols: | Protein kinase superfamily protein | chr2:17102090-17104443 FORWARD LENGTH=617	AT2G40980.1-S95(79.966)	heavy	18	69.55	44.54	Case	8e-06
MF22	m3	f2	15112	866.388	1730.76	1730.76	2647	2	nMPS(79.966)PVYASSSNALEAKc	nMPSPVYASSSNALEAKc	nMPS(79.966)PVYASSSNALEAKc	AT2G40980.1	AT2G40980.1	| Symbols: | Protein kinase superfamily protein | chr2:17102090-17104443 FORWARD LENGTH=617	AT2G40980.1-S95(79.966)	light	18	74.42	48.24	Control	8e-06
MF23	m3	f2	14476	875.361	1748.71	1748.71	2667	2	nMPS(79.966)PVYASSSNALEAKc	nMPSPVYASSSNALEAKc	nMPS(79.966)PVYASSSNALEAKc	AT2G40980.1	AT2G40980.1	| Symbols: | Protein kinase superfamily protein | chr2:17102090-17104443 FORWARD LENGTH=617	AT2G40980.1-S95(79.966)	heavy	18	71.05	46.71	Case	8e-06
MF24	m3	f2	13918	866.386	1730.76	1730.76	2641	2	nMPS(79.966)PVYASSSNALEAKc	nMPSPVYASSSNALEAKc	nMPS(79.966)PVYASSSNALEAKc	AT2G40980.1	AT2G40980.1	| Symbols: | Protein kinase superfamily protein | chr2:17102090-17104443 FORWARD LENGTH=617	AT2G40980.1-S95(79.966)	light	18	59.22	39.09	Control	8e-06
MF24	m3	f2	13987	875.36	1748.71	1748.71	2651	2	nMPS(79.966)PVYASSSNALEAKc	nMPSPVYASSSNALEAKc	nMPS(79.966)PVYASSSNALEAKc	AT2G40980.1	AT2G40980.1	| Symbols: | Protein kinase superfamily protein | chr2:17102090-17104443 FORWARD LENGTH=617	AT2G40980.1-S95(79.966)	heavy	18	57.28	33.27	Case	8e-06
MF35	m5	f3	11545	866.386	1730.76	1730.76	2296	2	nMPS(79.966)PVYASSSNALEAKc	nMPSPVYASSSNALEAKc	nMPS(79.966)PVYASSSNALEAKc	AT2G40980.1	AT2G40980.1	| Symbols: | Protein kinase superfamily protein | chr2:17102090-17104443 FORWARD LENGTH=617	AT2G40980.1-S95(79.966)	light	18	61.34	43.03	Control	8e-06
MF35	m5	f3	11595	875.361	1748.71	1748.71	2309	2	nMPS(79.966)PVYASSSNALEAKc	nMPSPVYASSSNALEAKc	nMPS(79.966)PVYASSSNALEAKc	AT2G40980.1	AT2G40980.1	| Symbols: | Protein kinase superfamily protein | chr2:17102090-17104443 FORWARD LENGTH=617	AT2G40980.1-S95(79.966)	heavy	18	86.7	51.77	Case	8e-06
MF35	m5	f3	11674	866.388	1730.76	1730.76	2326	2	nMPS(79.966)PVYASSSNALEAKc	nMPSPVYASSSNALEAKc	nMPS(79.966)PVYASSSNALEAKc	AT2G40980.1	AT2G40980.1	| Symbols: | Protein kinase superfamily protein | chr2:17102090-17104443 FORWARD LENGTH=617	AT2G40980.1-S95(79.966)	light	18	83.36	48.31	Control	8e-06
MR10	m2	r1	15685	875.36	1748.71	1748.71	2866	2	nMPS(79.966)PVYASSSNALEAKc	nMPSPVYASSSNALEAKc	nMPS(79.966)PVYASSSNALEAKc	AT2G40980.1	AT2G40980.1	| Symbols: | Protein kinase superfamily protein | chr2:17102090-17104443 FORWARD LENGTH=617	AT2G40980.1-S95(79.966)	heavy	18	63.85	40.41	Control	8e-06
MR10	m2	r1	15728	866.387	1730.76	1730.76	2872	2	nMPS(79.966)PVYASSSNALEAKc	nMPSPVYASSSNALEAKc	nMPS(79.966)PVYASSSNALEAKc	AT2G40980.1	AT2G40980.1	| Symbols: | Protein kinase superfamily protein | chr2:17102090-17104443 FORWARD LENGTH=617	AT2G40980.1-S95(79.966)	light	18	61.8	43.07	Case	8e-06
MR22	m4	r2	14322	875.361	1748.71	1748.71	2641	2	nMPS(79.966)PVYASSSNALEAKc	nMPSPVYASSSNALEAKc	nMPS(79.966)PVYASSSNALEAKc	AT2G40980.1	AT2G40980.1	| Symbols: | Protein kinase superfamily protein | chr2:17102090-17104443 FORWARD LENGTH=617	AT2G40980.1-S95(79.966)	heavy	18	74.85	41.03	Control	8e-06
MR22	m4	r2	14326	866.386	1730.76	1730.76	2642	2	nMPS(79.966)PVYASSSNALEAKc	nMPSPVYASSSNALEAKc	nMPS(79.966)PVYASSSNALEAKc	AT2G40980.1	AT2G40980.1	| Symbols: | Protein kinase superfamily protein | chr2:17102090-17104443 FORWARD LENGTH=617	AT2G40980.1-S95(79.966)	light	18	90.24	51.75	Case	8e-06
MR23	m4	r2	14628	866.386	1730.76	1730.76	2623	2	nMPS(79.966)PVYASSSNALEAKc	nMPSPVYASSSNALEAKc	nMPS(79.966)PVYASSSNALEAKc	AT2G40980.1	AT2G40980.1	| Symbols: | Protein kinase superfamily protein | chr2:17102090-17104443 FORWARD LENGTH=617	AT2G40980.1-S95(79.966)	light	18	51.66	37.85	Case	2.6e-05
MR23	m4	r2	14667	875.36	1748.71	1748.71	2628	2	nMPS(79.966)PVYASSSNALEAKc	nMPSPVYASSSNALEAKc	nMPS(79.966)PVYASSSNALEAKc	AT2G40980.1	AT2G40980.1	| Symbols: | Protein kinase superfamily protein | chr2:17102090-17104443 FORWARD LENGTH=617	AT2G40980.1-S95(79.966)	heavy	18	89.49	45.86	Control	8e-06
MR35	m6	r3	12309	875.36	1748.71	1748.71	2325	2	nMPS(79.966)PVYASSSNALEAKc	nMPSPVYASSSNALEAKc	nMPS(79.966)PVYASSSNALEAKc	AT2G40980.1	AT2G40980.1	| Symbols: | Protein kinase superfamily protein | chr2:17102090-17104443 FORWARD LENGTH=617	AT2G40980.1-S95(79.966)	heavy	18	91.55	53.3	Control	8e-06
MR35	m6	r3	12266	875.36	1748.71	1748.71	2315	2	nMPS(79.966)PVYASSSNALEAKc	nMPSPVYASSSNALEAKc	nMPS(79.966)PVYASSSNALEAKc	AT2G40980.1	AT2G40980.1	| Symbols: | Protein kinase superfamily protein | chr2:17102090-17104443 FORWARD LENGTH=617	AT2G40980.1-S95(79.966)	heavy	18	91.71	55.6	Control	8e-06
MR35	m6	r3	12276	866.386	1730.76	1730.76	2318	2	nMPS(79.966)PVYASSSNALEAKc	nMPSPVYASSSNALEAKc	nMPS(79.966)PVYASSSNALEAKc	AT2G40980.1	AT2G40980.1	| Symbols: | Protein kinase superfamily protein | chr2:17102090-17104443 FORWARD LENGTH=617	AT2G40980.1-S95(79.966)	light	18	76.38	49.36	Case	8e-06
MR36	m6	r3	11739	866.387	1730.76	1730.76	2291	2	nMPS(79.966)PVYASSSNALEAKc	nMPSPVYASSSNALEAKc	nMPS(79.966)PVYASSSNALEAKc	AT2G40980.1	AT2G40980.1	| Symbols: | Protein kinase superfamily protein | chr2:17102090-17104443 FORWARD LENGTH=617	AT2G40980.1-S95(79.966)	light	18	54.65	39.66	Case	1.8e-05
MR9	m2	r1	16533	875.36	1748.7	1748.71	2868	2	nMPS(79.966)PVYASSSNALEAKc	nMPSPVYASSSNALEAKc	nMPS(79.966)PVYASSSNALEAKc	AT2G40980.1	AT2G40980.1	| Symbols: | Protein kinase superfamily protein | chr2:17102090-17104443 FORWARD LENGTH=617	AT2G40980.1-S95(79.966)	heavy	18	87.35	49.9	Control	8e-06
MR9	m2	r1	16536	866.387	1730.76	1730.76	2869	2	nMPS(79.966)PVYASSSNALEAKc	nMPSPVYASSSNALEAKc	nMPS(79.966)PVYASSSNALEAKc	AT2G40980.1	AT2G40980.1	| Symbols: | Protein kinase superfamily protein | chr2:17102090-17104443 FORWARD LENGTH=617	AT2G40980.1-S95(79.966)	light	18	72.5	47	Case	8e-06
MF3	m1	f1	17798	891.949	1781.88	1781.88	3180	2	nSIGFNPTS(79.966)PTRLSIGRc	nSIGFNPTSPTRLSIGRc	nSIGFNPTS(79.966)PTRLSIGRc	AT1G65320.1	AT1G65320.1	| Symbols: | Cystathionine beta-synthase (CBS) family protein | chr1:24260168-24262644 REVERSE LENGTH=425	AT1G65320.1-S337(79.966)	light	23	23.3	1.2	Control	0.000294
MF3	m1	f1	17808	903.415	1804.82	1804.81	3181	2	nSIGFNPTS(79.966)PTRLSIGRc	nSIGFNPTSPTRLSIGRc	nSIGFNPTS(79.966)PTRLSIGRc	AT1G65320.1	AT1G65320.1	| Symbols: | Cystathionine beta-synthase (CBS) family protein | chr1:24260168-24262644 REVERSE LENGTH=425	AT1G65320.1-S337(79.966)	heavy	23	44.38	10.61	Case	0.000226
MF3	m1	f1	17820	602.613	1804.82	1804.81	3183	3	nSIGFNPTS(79.966)PTRLSIGRc	nSIGFNPTSPTRLSIGRc	nSIGFNPTS(79.966)PTRLSIGRc	AT1G65320.1	AT1G65320.1	| Symbols: | Cystathionine beta-synthase (CBS) family protein | chr1:24260168-24262644 REVERSE LENGTH=425	AT1G65320.1-S337(79.966)	heavy	23	20.84	0.79	Case	0.001547
MF3	m1	f1	17821	594.968	1781.88	1781.88	3183	3	nSIGFNPTS(79.966)PTRLSIGRc	nSIGFNPTSPTRLSIGRc	nSIGFNPTS(79.966)PTRLSIGRc	AT1G65320.1	AT1G65320.1	| Symbols: | Cystathionine beta-synthase (CBS) family protein | chr1:24260168-24262644 REVERSE LENGTH=425	AT1G65320.1-S337(79.966)	light	23	22.55	0	Control	0.000948
MR3	m2	r1	18546	891.949	1781.88	1781.88	3190	2	nSIGFNPTS(79.966)PTRLSIGRc	nSIGFNPTSPTRLSIGRc	nSIGFNPTS(79.966)PTRLSIGRc	AT1G65320.1	AT1G65320.1	| Symbols: | Cystathionine beta-synthase (CBS) family protein | chr1:24260168-24262644 REVERSE LENGTH=425	AT1G65320.1-S337(79.966)	light	23	29.18	1.56	Case	0.000826
MR3	m2	r1	18551	594.969	1781.88	1781.88	3190	3	nSIGFNPTS(79.966)PTRLSIGRc	nSIGFNPTSPTRLSIGRc	nSIGFNPTS(79.966)PTRLSIGRc	AT1G65320.1	AT1G65320.1	| Symbols: | Cystathionine beta-synthase (CBS) family protein | chr1:24260168-24262644 REVERSE LENGTH=425	AT1G65320.1-S337(79.966)	light	23	22.78	1.83	Case	0.000585
MR4	m2	r1	19452	602.612	1804.82	1804.81	3208	3	nSIGFNPTS(79.966)PTRLSIGRc	nSIGFNPTSPTRLSIGRc	nSIGFNPTS(79.966)PTRLSIGRc	AT1G65320.1	AT1G65320.1	| Symbols: | Cystathionine beta-synthase (CBS) family protein | chr1:24260168-24262644 REVERSE LENGTH=425	AT1G65320.1-S337(79.966)	heavy	23	17.96	3.33	Control	0.00107
MR4	m2	r1	19473	594.968	1781.88	1781.88	3210	3	nSIGFNPTS(79.966)PTRLSIGRc	nSIGFNPTSPTRLSIGRc	nSIGFNPTS(79.966)PTRLSIGRc	AT1G65320.1	AT1G65320.1	| Symbols: | Cystathionine beta-synthase (CBS) family protein | chr1:24260168-24262644 REVERSE LENGTH=425	AT1G65320.1-S337(79.966)	light	23	20.95	0	Case	0.001798
MR4	m2	r1	19498	891.948	1781.88	1781.88	3214	2	nSIGFNPTS(79.966)PTRLSIGRc	nSIGFNPTSPTRLSIGRc	nSIGFNPTS(79.966)PTRLSIGRc	AT1G65320.1	AT1G65320.1	| Symbols: | Cystathionine beta-synthase (CBS) family protein | chr1:24260168-24262644 REVERSE LENGTH=425	AT1G65320.1-S337(79.966)	light	23	12.54	0.46	Case	0.003
CR1	m2	r1	12821	866.066	2595.18	2595.18	2433	3	nSDAILS(79.966)AAASTPPAASSGDEKPTPM(15.995)Kc	nSDAILSAAASTPPAASSGDEKPTPMKc	nSDAILS(79.966)AAASTPPAASSGDEKPTPM(15.995)Kc	AT4G36080.1	AT4G36080.1;AT4G36080.2;AT4G36080.3	| Symbols: | phosphotransferases, alcohol group as acceptor;binding;inositol or phosphatidylinositol kinases | chr4:17059996-17077628 REVERSE LENGTH=3834	AT4G36080.1-S1584(79.966)-M1603(15.995);AT4G36080.2-S1554(79.966)-M1573(15.995);AT4G36080.3-S1559(79.966)-M1578(15.995)	light	28	17.64	1.06	Case	0.000679
MF27	m5	f3	10095	866.068	2595.18	2595.18	1817	3	nSDAILS(79.966)AAASTPPAASSGDEKPTPM(15.995)Kc	nSDAILSAAASTPPAASSGDEKPTPMKc	nSDAILS(79.966)AAASTPPAASSGDEKPTPM(15.995)Kc	AT4G36080.1	AT4G36080.1;AT4G36080.2;AT4G36080.3	| Symbols: | phosphotransferases, alcohol group as acceptor;binding;inositol or phosphatidylinositol kinases | chr4:17059996-17077628 REVERSE LENGTH=3834	AT4G36080.1-S1584(79.966)-M1603(15.995);AT4G36080.2-S1554(79.966)-M1573(15.995);AT4G36080.3-S1559(79.966)-M1578(15.995)	light	28	18.28	2.93	Control	0.001201
MR22	m4	r2	11316	875.373	2623.1	2623.09	2179	3	nSDAILS(79.966)AAASTPPAASSGDEKPTPM(15.995)Kc	nSDAILSAAASTPPAASSGDEKPTPMKc	nSDAILS(79.966)AAASTPPAASSGDEKPTPM(15.995)Kc	AT4G36080.1	AT4G36080.1;AT4G36080.2;AT4G36080.3	| Symbols: | phosphotransferases, alcohol group as acceptor;binding;inositol or phosphatidylinositol kinases | chr4:17059996-17077628 REVERSE LENGTH=3834	AT4G36080.1-S1584(79.966)-M1603(15.995);AT4G36080.2-S1554(79.966)-M1573(15.995);AT4G36080.3-S1559(79.966)-M1578(15.995)	heavy	28	9.75	0.09	Control	0.003956
MF28	m5	f3	16318	1303.36	5209.4	5209.4	3830	4	nAIGGSHVYEPVEEPTEPVS(79.966)PSDVTLDLNPIKDDEVANSPPSEEAWWKc	nAIGGSHVYEPVEEPTEPVSPSDVTLDLNPIKDDEVANSPPSEEAWWKc	nAIGGSHVYEPVEEPTEPVS(79.966)PSDVTLDLNPIKDDEVANSPPSEEAWWKc	AT4G00355.1	AT4G00355.1;AT4G00355.2;AT4G00355.3;AT4G00355.4	| Symbols: | unknown protein; BEST Arabidopsis thaliana protein match is: unknown protein (TAIR:AT2G45980.1); Has 100 Blast hits to 97 proteins in 16 species: Archae - 0; Bacteria - 0; Metazoa - 0; Fungi - 0; Plants - 100; Viruses - 0; Other Eukaryotes - 0 (source: NCBI BLink). | chr4:155207-156090 FORWARD LENGTH=266	AT4G00355.1-S150(79.966);AT4G00355.2-S150(79.966);AT4G00355.3-S150(79.966);AT4G00355.4-S150(79.966)	light	55	22.28	0.87	Control	0.000496
CF15	m1	f1	25158	1294.35	6466.74	6466.72	4444	5	nHSSIQSQQASEAIEPAATDNENDAPKPSLSASLPLVSQTTT(79.966)PRLT(79.966)PPGS(79.966)PPILS(79.966)ASGTPKc	nHSSIQSQQASEAIEPAATDNENDAPKPSLSASLPLVSQTTTPRLTPPGSPPILSASGTPKc	nHSSIQSQQASEAIEPAATDNENDAPKPSLSASLPLVSQTTT(79.966)PRLT(79.966)PPGS(79.966)PPILS(79.966)ASGTPKc	AT4G15545.1	AT4G15545.1	| Symbols: | unknown protein; BEST Arabidopsis thaliana protein match is: unknown protein (TAIR:AT1G16520.1); Has 30201 Blast hits to 17322 proteins in 780 species: Archae - 12; Bacteria - 1396; Metazoa - 17338; Fungi - 3422; Plants - 5037; Viruses - 0; Other Eukaryotes - 2996 (source: NCBI BLink). | chr4:8875932-8877567 FORWARD LENGTH=337	AT4G15545.1-T209(79.966)-T213(79.966)-S217(79.966)-S222(79.966)	heavy	73	14.92	2.93	Case	0.009634
CF17	m1	f1	24430	1294.36	6466.74	6466.72	4531	5	nHSSIQSQQASEAIEPAATDNENDAPKPSLSASLPLVSQTTT(79.966)PRLT(79.966)PPGS(79.966)PPILS(79.966)ASGTPKc	nHSSIQSQQASEAIEPAATDNENDAPKPSLSASLPLVSQTTTPRLTPPGSPPILSASGTPKc	nHSSIQSQQASEAIEPAATDNENDAPKPSLSASLPLVSQTTT(79.966)PRLT(79.966)PPGS(79.966)PPILS(79.966)ASGTPKc	AT4G15545.1	AT4G15545.1	| Symbols: | unknown protein; BEST Arabidopsis thaliana protein match is: unknown protein (TAIR:AT1G16520.1); Has 30201 Blast hits to 17322 proteins in 780 species: Archae - 12; Bacteria - 1396; Metazoa - 17338; Fungi - 3422; Plants - 5037; Viruses - 0; Other Eukaryotes - 2996 (source: NCBI BLink). | chr4:8875932-8877567 FORWARD LENGTH=337	AT4G15545.1-T209(79.966)-T213(79.966)-S217(79.966)-S222(79.966)	heavy	73	20.27	5.66	Case	0.005785
CF17	m1	f1	24441	1279.79	6393.93	6393.94	4534	5	nHSSIQSQQASEAIEPAATDNENDAPKPSLSASLPLVSQTTT(79.966)PRLT(79.966)PPGS(79.966)PPILS(79.966)ASGTPKc	nHSSIQSQQASEAIEPAATDNENDAPKPSLSASLPLVSQTTTPRLTPPGSPPILSASGTPKc	nHSSIQSQQASEAIEPAATDNENDAPKPSLSASLPLVSQTTT(79.966)PRLT(79.966)PPGS(79.966)PPILS(79.966)ASGTPKc	AT4G15545.1	AT4G15545.1	| Symbols: | unknown protein; BEST Arabidopsis thaliana protein match is: unknown protein (TAIR:AT1G16520.1); Has 30201 Blast hits to 17322 proteins in 780 species: Archae - 12; Bacteria - 1396; Metazoa - 17338; Fungi - 3422; Plants - 5037; Viruses - 0; Other Eukaryotes - 2996 (source: NCBI BLink). | chr4:8875932-8877567 FORWARD LENGTH=337	AT4G15545.1-T209(79.966)-T213(79.966)-S217(79.966)-S222(79.966)	light	73	34.01	3.5	Control	0.000332
CF18	m1	f1	24409	1279.79	6393.92	6393.94	4505	5	nHSSIQSQQASEAIEPAATDNENDAPKPSLSASLPLVSQTTT(79.966)PRLT(79.966)PPGS(79.966)PPILS(79.966)ASGTPKc	nHSSIQSQQASEAIEPAATDNENDAPKPSLSASLPLVSQTTTPRLTPPGSPPILSASGTPKc	nHSSIQSQQASEAIEPAATDNENDAPKPSLSASLPLVSQTTT(79.966)PRLT(79.966)PPGS(79.966)PPILS(79.966)ASGTPKc	AT4G15545.1	AT4G15545.1	| Symbols: | unknown protein; BEST Arabidopsis thaliana protein match is: unknown protein (TAIR:AT1G16520.1); Has 30201 Blast hits to 17322 proteins in 780 species: Archae - 12; Bacteria - 1396; Metazoa - 17338; Fungi - 3422; Plants - 5037; Viruses - 0; Other Eukaryotes - 2996 (source: NCBI BLink). | chr4:8875932-8877567 FORWARD LENGTH=337	AT4G15545.1-T209(79.966)-T213(79.966)-S217(79.966)-S222(79.966)	light	73	20.47	6.87	Control	0.004667
CF19	m1	f1	25576	1279.8	6393.95	6393.94	4404	5	nHSSIQSQQASEAIEPAATDNENDAPKPSLSASLPLVSQTTT(79.966)PRLT(79.966)PPGS(79.966)PPILS(79.966)ASGTPKc	nHSSIQSQQASEAIEPAATDNENDAPKPSLSASLPLVSQTTTPRLTPPGSPPILSASGTPKc	nHSSIQSQQASEAIEPAATDNENDAPKPSLSASLPLVSQTTT(79.966)PRLT(79.966)PPGS(79.966)PPILS(79.966)ASGTPKc	AT4G15545.1	AT4G15545.1	| Symbols: | unknown protein; BEST Arabidopsis thaliana protein match is: unknown protein (TAIR:AT1G16520.1); Has 30201 Blast hits to 17322 proteins in 780 species: Archae - 12; Bacteria - 1396; Metazoa - 17338; Fungi - 3422; Plants - 5037; Viruses - 0; Other Eukaryotes - 2996 (source: NCBI BLink). | chr4:8875932-8877567 FORWARD LENGTH=337	AT4G15545.1-T209(79.966)-T213(79.966)-S217(79.966)-S222(79.966)	light	73	19.11	3.01	Control	0.004232
CF19	m1	f1	25964	1279.79	6393.92	6393.94	4472	5	nHSSIQSQQASEAIEPAATDNENDAPKPSLSASLPLVSQTTT(79.966)PRLT(79.966)PPGS(79.966)PPILS(79.966)ASGTPKc	nHSSIQSQQASEAIEPAATDNENDAPKPSLSASLPLVSQTTTPRLTPPGSPPILSASGTPKc	nHSSIQSQQASEAIEPAATDNENDAPKPSLSASLPLVSQTTT(79.966)PRLT(79.966)PPGS(79.966)PPILS(79.966)ASGTPKc	AT4G15545.1	AT4G15545.1	| Symbols: | unknown protein; BEST Arabidopsis thaliana protein match is: unknown protein (TAIR:AT1G16520.1); Has 30201 Blast hits to 17322 proteins in 780 species: Archae - 12; Bacteria - 1396; Metazoa - 17338; Fungi - 3422; Plants - 5037; Viruses - 0; Other Eukaryotes - 2996 (source: NCBI BLink). | chr4:8875932-8877567 FORWARD LENGTH=337	AT4G15545.1-T209(79.966)-T213(79.966)-S217(79.966)-S222(79.966)	light	73	20.65	3.89	Control	0.004688
CF19	m1	f1	26143	1294.35	6466.71	6466.72	4504	5	nHSSIQSQQASEAIEPAATDNENDAPKPSLSASLPLVSQTTT(79.966)PRLT(79.966)PPGS(79.966)PPILS(79.966)ASGTPKc	nHSSIQSQQASEAIEPAATDNENDAPKPSLSASLPLVSQTTTPRLTPPGSPPILSASGTPKc	nHSSIQSQQASEAIEPAATDNENDAPKPSLSASLPLVSQTTT(79.966)PRLT(79.966)PPGS(79.966)PPILS(79.966)ASGTPKc	AT4G15545.1	AT4G15545.1	| Symbols: | unknown protein; BEST Arabidopsis thaliana protein match is: unknown protein (TAIR:AT1G16520.1); Has 30201 Blast hits to 17322 proteins in 780 species: Archae - 12; Bacteria - 1396; Metazoa - 17338; Fungi - 3422; Plants - 5037; Viruses - 0; Other Eukaryotes - 2996 (source: NCBI BLink). | chr4:8875932-8877567 FORWARD LENGTH=337	AT4G15545.1-T209(79.966)-T213(79.966)-S217(79.966)-S222(79.966)	heavy	73	29.12	0.35	Case	0.000519
CF19	m1	f1	26231	1279.79	6393.93	6393.94	4520	5	nHSSIQSQQASEAIEPAATDNENDAPKPSLSASLPLVSQTTT(79.966)PRLT(79.966)PPGS(79.966)PPILS(79.966)ASGTPKc	nHSSIQSQQASEAIEPAATDNENDAPKPSLSASLPLVSQTTTPRLTPPGSPPILSASGTPKc	nHSSIQSQQASEAIEPAATDNENDAPKPSLSASLPLVSQTTT(79.966)PRLT(79.966)PPGS(79.966)PPILS(79.966)ASGTPKc	AT4G15545.1	AT4G15545.1	| Symbols: | unknown protein; BEST Arabidopsis thaliana protein match is: unknown protein (TAIR:AT1G16520.1); Has 30201 Blast hits to 17322 proteins in 780 species: Archae - 12; Bacteria - 1396; Metazoa - 17338; Fungi - 3422; Plants - 5037; Viruses - 0; Other Eukaryotes - 2996 (source: NCBI BLink). | chr4:8875932-8877567 FORWARD LENGTH=337	AT4G15545.1-T209(79.966)-T213(79.966)-S217(79.966)-S222(79.966)	light	73	13.65	4.08	Control	0.006631
CF40	m3	f2	22873	1294.35	6466.72	6466.72	4196	5	nHSSIQSQQASEAIEPAATDNENDAPKPSLSASLPLVSQTTT(79.966)PRLT(79.966)PPGS(79.966)PPILS(79.966)ASGTPKc	nHSSIQSQQASEAIEPAATDNENDAPKPSLSASLPLVSQTTTPRLTPPGSPPILSASGTPKc	nHSSIQSQQASEAIEPAATDNENDAPKPSLSASLPLVSQTTT(79.966)PRLT(79.966)PPGS(79.966)PPILS(79.966)ASGTPKc	AT4G15545.1	AT4G15545.1	| Symbols: | unknown protein; BEST Arabidopsis thaliana protein match is: unknown protein (TAIR:AT1G16520.1); Has 30201 Blast hits to 17322 proteins in 780 species: Archae - 12; Bacteria - 1396; Metazoa - 17338; Fungi - 3422; Plants - 5037; Viruses - 0; Other Eukaryotes - 2996 (source: NCBI BLink). | chr4:8875932-8877567 FORWARD LENGTH=337	AT4G15545.1-T209(79.966)-T213(79.966)-S217(79.966)-S222(79.966)	heavy	73	18.62	0.94	Case	0.00172
CF42	m3	f2	24513	1279.8	6393.94	6393.94	4252	5	nHSSIQSQQASEAIEPAATDNENDAPKPSLSASLPLVSQTTT(79.966)PRLT(79.966)PPGS(79.966)PPILS(79.966)ASGTPKc	nHSSIQSQQASEAIEPAATDNENDAPKPSLSASLPLVSQTTTPRLTPPGSPPILSASGTPKc	nHSSIQSQQASEAIEPAATDNENDAPKPSLSASLPLVSQTTT(79.966)PRLT(79.966)PPGS(79.966)PPILS(79.966)ASGTPKc	AT4G15545.1	AT4G15545.1	| Symbols: | unknown protein; BEST Arabidopsis thaliana protein match is: unknown protein (TAIR:AT1G16520.1); Has 30201 Blast hits to 17322 proteins in 780 species: Archae - 12; Bacteria - 1396; Metazoa - 17338; Fungi - 3422; Plants - 5037; Viruses - 0; Other Eukaryotes - 2996 (source: NCBI BLink). | chr4:8875932-8877567 FORWARD LENGTH=337	AT4G15545.1-T209(79.966)-T213(79.966)-S217(79.966)-S222(79.966)	light	73	17.15	5.02	Control	0.002549
CF9	m1	f1	27852	1279.8	6393.94	6393.94	4416	5	nHSSIQSQQASEAIEPAATDNENDAPKPSLSASLPLVSQTTT(79.966)PRLT(79.966)PPGS(79.966)PPILS(79.966)ASGTPKc	nHSSIQSQQASEAIEPAATDNENDAPKPSLSASLPLVSQTTTPRLTPPGSPPILSASGTPKc	nHSSIQSQQASEAIEPAATDNENDAPKPSLSASLPLVSQTTT(79.966)PRLT(79.966)PPGS(79.966)PPILS(79.966)ASGTPKc	AT4G15545.1	AT4G15545.1	| Symbols: | unknown protein; BEST Arabidopsis thaliana protein match is: unknown protein (TAIR:AT1G16520.1); Has 30201 Blast hits to 17322 proteins in 780 species: Archae - 12; Bacteria - 1396; Metazoa - 17338; Fungi - 3422; Plants - 5037; Viruses - 0; Other Eukaryotes - 2996 (source: NCBI BLink). | chr4:8875932-8877567 FORWARD LENGTH=337	AT4G15545.1-T209(79.966)-T213(79.966)-S217(79.966)-S222(79.966)	light	73	21.07	3.11	Control	0.002228
CR16	m2	r1	22795	1294.35	6466.74	6466.72	4424	5	nHSSIQSQQASEAIEPAATDNENDAPKPSLSASLPLVSQTTT(79.966)PRLT(79.966)PPGS(79.966)PPILS(79.966)ASGTPKc	nHSSIQSQQASEAIEPAATDNENDAPKPSLSASLPLVSQTTTPRLTPPGSPPILSASGTPKc	nHSSIQSQQASEAIEPAATDNENDAPKPSLSASLPLVSQTTT(79.966)PRLT(79.966)PPGS(79.966)PPILS(79.966)ASGTPKc	AT4G15545.1	AT4G15545.1	| Symbols: | unknown protein; BEST Arabidopsis thaliana protein match is: unknown protein (TAIR:AT1G16520.1); Has 30201 Blast hits to 17322 proteins in 780 species: Archae - 12; Bacteria - 1396; Metazoa - 17338; Fungi - 3422; Plants - 5037; Viruses - 0; Other Eukaryotes - 2996 (source: NCBI BLink). | chr4:8875932-8877567 FORWARD LENGTH=337	AT4G15545.1-T209(79.966)-T213(79.966)-S217(79.966)-S222(79.966)	heavy	73	25.07	1.44	Control	0.002051
CR17	m2	r1	24622	1279.8	6393.94	6393.94	4438	5	nHSSIQSQQASEAIEPAATDNENDAPKPSLSASLPLVSQTTT(79.966)PRLT(79.966)PPGS(79.966)PPILS(79.966)ASGTPKc	nHSSIQSQQASEAIEPAATDNENDAPKPSLSASLPLVSQTTTPRLTPPGSPPILSASGTPKc	nHSSIQSQQASEAIEPAATDNENDAPKPSLSASLPLVSQTTT(79.966)PRLT(79.966)PPGS(79.966)PPILS(79.966)ASGTPKc	AT4G15545.1	AT4G15545.1	| Symbols: | unknown protein; BEST Arabidopsis thaliana protein match is: unknown protein (TAIR:AT1G16520.1); Has 30201 Blast hits to 17322 proteins in 780 species: Archae - 12; Bacteria - 1396; Metazoa - 17338; Fungi - 3422; Plants - 5037; Viruses - 0; Other Eukaryotes - 2996 (source: NCBI BLink). | chr4:8875932-8877567 FORWARD LENGTH=337	AT4G15545.1-T209(79.966)-T213(79.966)-S217(79.966)-S222(79.966)	light	73	18.99	3.3	Case	0.003057
CR17	m2	r1	24781	1279.79	6393.93	6393.94	4470	5	nHSSIQSQQASEAIEPAATDNENDAPKPSLSASLPLVSQTTT(79.966)PRLT(79.966)PPGS(79.966)PPILS(79.966)ASGTPKc	nHSSIQSQQASEAIEPAATDNENDAPKPSLSASLPLVSQTTTPRLTPPGSPPILSASGTPKc	nHSSIQSQQASEAIEPAATDNENDAPKPSLSASLPLVSQTTT(79.966)PRLT(79.966)PPGS(79.966)PPILS(79.966)ASGTPKc	AT4G15545.1	AT4G15545.1	| Symbols: | unknown protein; BEST Arabidopsis thaliana protein match is: unknown protein (TAIR:AT1G16520.1); Has 30201 Blast hits to 17322 proteins in 780 species: Archae - 12; Bacteria - 1396; Metazoa - 17338; Fungi - 3422; Plants - 5037; Viruses - 0; Other Eukaryotes - 2996 (source: NCBI BLink). | chr4:8875932-8877567 FORWARD LENGTH=337	AT4G15545.1-T209(79.966)-T213(79.966)-S217(79.966)-S222(79.966)	light	73	18.38	3.31	Case	0.003657
CR17	m2	r1	24935	1294.35	6466.72	6466.72	4500	5	nHSSIQSQQASEAIEPAATDNENDAPKPSLSASLPLVSQTTT(79.966)PRLT(79.966)PPGS(79.966)PPILS(79.966)ASGTPKc	nHSSIQSQQASEAIEPAATDNENDAPKPSLSASLPLVSQTTTPRLTPPGSPPILSASGTPKc	nHSSIQSQQASEAIEPAATDNENDAPKPSLSASLPLVSQTTT(79.966)PRLT(79.966)PPGS(79.966)PPILS(79.966)ASGTPKc	AT4G15545.1	AT4G15545.1	| Symbols: | unknown protein; BEST Arabidopsis thaliana protein match is: unknown protein (TAIR:AT1G16520.1); Has 30201 Blast hits to 17322 proteins in 780 species: Archae - 12; Bacteria - 1396; Metazoa - 17338; Fungi - 3422; Plants - 5037; Viruses - 0; Other Eukaryotes - 2996 (source: NCBI BLink). | chr4:8875932-8877567 FORWARD LENGTH=337	AT4G15545.1-T209(79.966)-T213(79.966)-S217(79.966)-S222(79.966)	heavy	73	20.7	5.51	Control	0.001293
CR19	m2	r1	24776	1279.79	6393.92	6393.94	4554	5	nHSSIQSQQASEAIEPAATDNENDAPKPSLSASLPLVSQTTT(79.966)PRLT(79.966)PPGS(79.966)PPILS(79.966)ASGTPKc	nHSSIQSQQASEAIEPAATDNENDAPKPSLSASLPLVSQTTTPRLTPPGSPPILSASGTPKc	nHSSIQSQQASEAIEPAATDNENDAPKPSLSASLPLVSQTTT(79.966)PRLT(79.966)PPGS(79.966)PPILS(79.966)ASGTPKc	AT4G15545.1	AT4G15545.1	| Symbols: | unknown protein; BEST Arabidopsis thaliana protein match is: unknown protein (TAIR:AT1G16520.1); Has 30201 Blast hits to 17322 proteins in 780 species: Archae - 12; Bacteria - 1396; Metazoa - 17338; Fungi - 3422; Plants - 5037; Viruses - 0; Other Eukaryotes - 2996 (source: NCBI BLink). | chr4:8875932-8877567 FORWARD LENGTH=337	AT4G15545.1-T209(79.966)-T213(79.966)-S217(79.966)-S222(79.966)	light	73	22.14	5.76	Case	0.003788
CR19	m2	r1	24859	1294.36	6466.74	6466.72	4569	5	nHSSIQSQQASEAIEPAATDNENDAPKPSLSASLPLVSQTTT(79.966)PRLT(79.966)PPGS(79.966)PPILS(79.966)ASGTPKc	nHSSIQSQQASEAIEPAATDNENDAPKPSLSASLPLVSQTTTPRLTPPGSPPILSASGTPKc	nHSSIQSQQASEAIEPAATDNENDAPKPSLSASLPLVSQTTT(79.966)PRLT(79.966)PPGS(79.966)PPILS(79.966)ASGTPKc	AT4G15545.1	AT4G15545.1	| Symbols: | unknown protein; BEST Arabidopsis thaliana protein match is: unknown protein (TAIR:AT1G16520.1); Has 30201 Blast hits to 17322 proteins in 780 species: Archae - 12; Bacteria - 1396; Metazoa - 17338; Fungi - 3422; Plants - 5037; Viruses - 0; Other Eukaryotes - 2996 (source: NCBI BLink). | chr4:8875932-8877567 FORWARD LENGTH=337	AT4G15545.1-T209(79.966)-T213(79.966)-S217(79.966)-S222(79.966)	heavy	73	23.79	0.06	Control	0.004167
CR41	m4	r2	21617	1279.8	6393.94	6393.94	4166	5	nHSSIQSQQASEAIEPAATDNENDAPKPSLSASLPLVSQTTT(79.966)PRLT(79.966)PPGS(79.966)PPILS(79.966)ASGTPKc	nHSSIQSQQASEAIEPAATDNENDAPKPSLSASLPLVSQTTTPRLTPPGSPPILSASGTPKc	nHSSIQSQQASEAIEPAATDNENDAPKPSLSASLPLVSQTTT(79.966)PRLT(79.966)PPGS(79.966)PPILS(79.966)ASGTPKc	AT4G15545.1	AT4G15545.1	| Symbols: | unknown protein; BEST Arabidopsis thaliana protein match is: unknown protein (TAIR:AT1G16520.1); Has 30201 Blast hits to 17322 proteins in 780 species: Archae - 12; Bacteria - 1396; Metazoa - 17338; Fungi - 3422; Plants - 5037; Viruses - 0; Other Eukaryotes - 2996 (source: NCBI BLink). | chr4:8875932-8877567 FORWARD LENGTH=337	AT4G15545.1-T209(79.966)-T213(79.966)-S217(79.966)-S222(79.966)	light	73	25.06	1.23	Case	0.000926
CR41	m4	r2	21742	1294.35	6466.74	6466.72	4189	5	nHSSIQSQQASEAIEPAATDNENDAPKPSLSASLPLVSQTTT(79.966)PRLT(79.966)PPGS(79.966)PPILS(79.966)ASGTPKc	nHSSIQSQQASEAIEPAATDNENDAPKPSLSASLPLVSQTTTPRLTPPGSPPILSASGTPKc	nHSSIQSQQASEAIEPAATDNENDAPKPSLSASLPLVSQTTT(79.966)PRLT(79.966)PPGS(79.966)PPILS(79.966)ASGTPKc	AT4G15545.1	AT4G15545.1	| Symbols: | unknown protein; BEST Arabidopsis thaliana protein match is: unknown protein (TAIR:AT1G16520.1); Has 30201 Blast hits to 17322 proteins in 780 species: Archae - 12; Bacteria - 1396; Metazoa - 17338; Fungi - 3422; Plants - 5037; Viruses - 0; Other Eukaryotes - 2996 (source: NCBI BLink). | chr4:8875932-8877567 FORWARD LENGTH=337	AT4G15545.1-T209(79.966)-T213(79.966)-S217(79.966)-S222(79.966)	heavy	73	32.09	5.21	Control	0.000677
CR42	m4	r2	22795	1279.8	6393.94	6393.94	4071	5	nHSSIQSQQASEAIEPAATDNENDAPKPSLSASLPLVSQTTT(79.966)PRLT(79.966)PPGS(79.966)PPILS(79.966)ASGTPKc	nHSSIQSQQASEAIEPAATDNENDAPKPSLSASLPLVSQTTTPRLTPPGSPPILSASGTPKc	nHSSIQSQQASEAIEPAATDNENDAPKPSLSASLPLVSQTTT(79.966)PRLT(79.966)PPGS(79.966)PPILS(79.966)ASGTPKc	AT4G15545.1	AT4G15545.1	| Symbols: | unknown protein; BEST Arabidopsis thaliana protein match is: unknown protein (TAIR:AT1G16520.1); Has 30201 Blast hits to 17322 proteins in 780 species: Archae - 12; Bacteria - 1396; Metazoa - 17338; Fungi - 3422; Plants - 5037; Viruses - 0; Other Eukaryotes - 2996 (source: NCBI BLink). | chr4:8875932-8877567 FORWARD LENGTH=337	AT4G15545.1-T209(79.966)-T213(79.966)-S217(79.966)-S222(79.966)	light	73	19.6	2.68	Case	0.002874
CR59	m6	r3	17433	1279.79	6393.92	6393.94	4542	5	nHSSIQSQQASEAIEPAATDNENDAPKPSLSASLPLVSQTTT(79.966)PRLT(79.966)PPGS(79.966)PPILS(79.966)ASGTPKc	nHSSIQSQQASEAIEPAATDNENDAPKPSLSASLPLVSQTTTPRLTPPGSPPILSASGTPKc	nHSSIQSQQASEAIEPAATDNENDAPKPSLSASLPLVSQTTT(79.966)PRLT(79.966)PPGS(79.966)PPILS(79.966)ASGTPKc	AT4G15545.1	AT4G15545.1	| Symbols: | unknown protein; BEST Arabidopsis thaliana protein match is: unknown protein (TAIR:AT1G16520.1); Has 30201 Blast hits to 17322 proteins in 780 species: Archae - 12; Bacteria - 1396; Metazoa - 17338; Fungi - 3422; Plants - 5037; Viruses - 0; Other Eukaryotes - 2996 (source: NCBI BLink). | chr4:8875932-8877567 FORWARD LENGTH=337	AT4G15545.1-T209(79.966)-T213(79.966)-S217(79.966)-S222(79.966)	light	73	19.16	6.12	Case	0.004891
CR60	m6	r3	17333	1279.79	6393.93	6393.94	4544	5	nHSSIQSQQASEAIEPAATDNENDAPKPSLSASLPLVSQTTT(79.966)PRLT(79.966)PPGS(79.966)PPILS(79.966)ASGTPKc	nHSSIQSQQASEAIEPAATDNENDAPKPSLSASLPLVSQTTTPRLTPPGSPPILSASGTPKc	nHSSIQSQQASEAIEPAATDNENDAPKPSLSASLPLVSQTTT(79.966)PRLT(79.966)PPGS(79.966)PPILS(79.966)ASGTPKc	AT4G15545.1	AT4G15545.1	| Symbols: | unknown protein; BEST Arabidopsis thaliana protein match is: unknown protein (TAIR:AT1G16520.1); Has 30201 Blast hits to 17322 proteins in 780 species: Archae - 12; Bacteria - 1396; Metazoa - 17338; Fungi - 3422; Plants - 5037; Viruses - 0; Other Eukaryotes - 2996 (source: NCBI BLink). | chr4:8875932-8877567 FORWARD LENGTH=337	AT4G15545.1-T209(79.966)-T213(79.966)-S217(79.966)-S222(79.966)	light	73	12.8	0.34	Case	0.009325
CR61	m6	r3	20051	1279.79	6393.93	6393.94	4547	5	nHSSIQSQQASEAIEPAATDNENDAPKPSLSASLPLVSQTTT(79.966)PRLT(79.966)PPGS(79.966)PPILS(79.966)ASGTPKc	nHSSIQSQQASEAIEPAATDNENDAPKPSLSASLPLVSQTTTPRLTPPGSPPILSASGTPKc	nHSSIQSQQASEAIEPAATDNENDAPKPSLSASLPLVSQTTT(79.966)PRLT(79.966)PPGS(79.966)PPILS(79.966)ASGTPKc	AT4G15545.1	AT4G15545.1	| Symbols: | unknown protein; BEST Arabidopsis thaliana protein match is: unknown protein (TAIR:AT1G16520.1); Has 30201 Blast hits to 17322 proteins in 780 species: Archae - 12; Bacteria - 1396; Metazoa - 17338; Fungi - 3422; Plants - 5037; Viruses - 0; Other Eukaryotes - 2996 (source: NCBI BLink). | chr4:8875932-8877567 FORWARD LENGTH=337	AT4G15545.1-T209(79.966)-T213(79.966)-S217(79.966)-S222(79.966)	light	73	20.7	4.01	Case	0.002396
CR62	m6	r3	20459	1279.8	6393.94	6393.94	4536	5	nHSSIQSQQASEAIEPAATDNENDAPKPSLSASLPLVSQTTT(79.966)PRLT(79.966)PPGS(79.966)PPILS(79.966)ASGTPKc	nHSSIQSQQASEAIEPAATDNENDAPKPSLSASLPLVSQTTTPRLTPPGSPPILSASGTPKc	nHSSIQSQQASEAIEPAATDNENDAPKPSLSASLPLVSQTTT(79.966)PRLT(79.966)PPGS(79.966)PPILS(79.966)ASGTPKc	AT4G15545.1	AT4G15545.1	| Symbols: | unknown protein; BEST Arabidopsis thaliana protein match is: unknown protein (TAIR:AT1G16520.1); Has 30201 Blast hits to 17322 proteins in 780 species: Archae - 12; Bacteria - 1396; Metazoa - 17338; Fungi - 3422; Plants - 5037; Viruses - 0; Other Eukaryotes - 2996 (source: NCBI BLink). | chr4:8875932-8877567 FORWARD LENGTH=337	AT4G15545.1-T209(79.966)-T213(79.966)-S217(79.966)-S222(79.966)	light	73	22.33	6.15	Case	0.002139
MF25	m3	f2	21812	1294.36	6466.74	6466.72	4227	5	nHSSIQSQQASEAIEPAATDNENDAPKPSLSASLPLVSQTTT(79.966)PRLT(79.966)PPGS(79.966)PPILS(79.966)ASGTPKc	nHSSIQSQQASEAIEPAATDNENDAPKPSLSASLPLVSQTTTPRLTPPGSPPILSASGTPKc	nHSSIQSQQASEAIEPAATDNENDAPKPSLSASLPLVSQTTT(79.966)PRLT(79.966)PPGS(79.966)PPILS(79.966)ASGTPKc	AT4G15545.1	AT4G15545.1	| Symbols: | unknown protein; BEST Arabidopsis thaliana protein match is: unknown protein (TAIR:AT1G16520.1); Has 30201 Blast hits to 17322 proteins in 780 species: Archae - 12; Bacteria - 1396; Metazoa - 17338; Fungi - 3422; Plants - 5037; Viruses - 0; Other Eukaryotes - 2996 (source: NCBI BLink). | chr4:8875932-8877567 FORWARD LENGTH=337	AT4G15545.1-T209(79.966)-T213(79.966)-S217(79.966)-S222(79.966)	heavy	73	24.56	0.09	Case	0.003814
MF39	m5	f3	18666	1279.8	6393.94	6393.94	3844	5	nHSSIQSQQASEAIEPAATDNENDAPKPSLSASLPLVSQTTT(79.966)PRLT(79.966)PPGS(79.966)PPILS(79.966)ASGTPKc	nHSSIQSQQASEAIEPAATDNENDAPKPSLSASLPLVSQTTTPRLTPPGSPPILSASGTPKc	nHSSIQSQQASEAIEPAATDNENDAPKPSLSASLPLVSQTTT(79.966)PRLT(79.966)PPGS(79.966)PPILS(79.966)ASGTPKc	AT4G15545.1	AT4G15545.1	| Symbols: | unknown protein; BEST Arabidopsis thaliana protein match is: unknown protein (TAIR:AT1G16520.1); Has 30201 Blast hits to 17322 proteins in 780 species: Archae - 12; Bacteria - 1396; Metazoa - 17338; Fungi - 3422; Plants - 5037; Viruses - 0; Other Eukaryotes - 2996 (source: NCBI BLink). | chr4:8875932-8877567 FORWARD LENGTH=337	AT4G15545.1-T209(79.966)-T213(79.966)-S217(79.966)-S222(79.966)	light	73	31.08	4.62	Control	0.000426
MR12	m2	r1	25250	1294.35	6466.72	6466.72	4406	5	nHSSIQSQQASEAIEPAATDNENDAPKPSLSASLPLVSQTTT(79.966)PRLT(79.966)PPGS(79.966)PPILS(79.966)ASGTPKc	nHSSIQSQQASEAIEPAATDNENDAPKPSLSASLPLVSQTTTPRLTPPGSPPILSASGTPKc	nHSSIQSQQASEAIEPAATDNENDAPKPSLSASLPLVSQTTT(79.966)PRLT(79.966)PPGS(79.966)PPILS(79.966)ASGTPKc	AT4G15545.1	AT4G15545.1	| Symbols: | unknown protein; BEST Arabidopsis thaliana protein match is: unknown protein (TAIR:AT1G16520.1); Has 30201 Blast hits to 17322 proteins in 780 species: Archae - 12; Bacteria - 1396; Metazoa - 17338; Fungi - 3422; Plants - 5037; Viruses - 0; Other Eukaryotes - 2996 (source: NCBI BLink). | chr4:8875932-8877567 FORWARD LENGTH=337	AT4G15545.1-T209(79.966)-T213(79.966)-S217(79.966)-S222(79.966)	heavy	73	18.61	6.49	Control	0.001792
MR25	m4	r2	20934	1279.79	6393.94	6393.94	4272	5	nHSSIQSQQASEAIEPAATDNENDAPKPSLSASLPLVSQTTT(79.966)PRLT(79.966)PPGS(79.966)PPILS(79.966)ASGTPKc	nHSSIQSQQASEAIEPAATDNENDAPKPSLSASLPLVSQTTTPRLTPPGSPPILSASGTPKc	nHSSIQSQQASEAIEPAATDNENDAPKPSLSASLPLVSQTTT(79.966)PRLT(79.966)PPGS(79.966)PPILS(79.966)ASGTPKc	AT4G15545.1	AT4G15545.1	| Symbols: | unknown protein; BEST Arabidopsis thaliana protein match is: unknown protein (TAIR:AT1G16520.1); Has 30201 Blast hits to 17322 proteins in 780 species: Archae - 12; Bacteria - 1396; Metazoa - 17338; Fungi - 3422; Plants - 5037; Viruses - 0; Other Eukaryotes - 2996 (source: NCBI BLink). | chr4:8875932-8877567 FORWARD LENGTH=337	AT4G15545.1-T209(79.966)-T213(79.966)-S217(79.966)-S222(79.966)	light	73	20.91	5.45	Case	0.001858
MR26	m4	r2	22690	1279.79	6393.94	6393.94	4279	5	nHSSIQSQQASEAIEPAATDNENDAPKPSLSASLPLVSQTTT(79.966)PRLT(79.966)PPGS(79.966)PPILS(79.966)ASGTPKc	nHSSIQSQQASEAIEPAATDNENDAPKPSLSASLPLVSQTTTPRLTPPGSPPILSASGTPKc	nHSSIQSQQASEAIEPAATDNENDAPKPSLSASLPLVSQTTT(79.966)PRLT(79.966)PPGS(79.966)PPILS(79.966)ASGTPKc	AT4G15545.1	AT4G15545.1	| Symbols: | unknown protein; BEST Arabidopsis thaliana protein match is: unknown protein (TAIR:AT1G16520.1); Has 30201 Blast hits to 17322 proteins in 780 species: Archae - 12; Bacteria - 1396; Metazoa - 17338; Fungi - 3422; Plants - 5037; Viruses - 0; Other Eukaryotes - 2996 (source: NCBI BLink). | chr4:8875932-8877567 FORWARD LENGTH=337	AT4G15545.1-T209(79.966)-T213(79.966)-S217(79.966)-S222(79.966)	light	73	13.62	0.08	Case	0.005533
MR39	m6	r3	22085	1279.8	6393.95	6393.94	3807	5	nHSSIQSQQASEAIEPAATDNENDAPKPSLSASLPLVSQTTT(79.966)PRLT(79.966)PPGS(79.966)PPILS(79.966)ASGTPKc	nHSSIQSQQASEAIEPAATDNENDAPKPSLSASLPLVSQTTTPRLTPPGSPPILSASGTPKc	nHSSIQSQQASEAIEPAATDNENDAPKPSLSASLPLVSQTTT(79.966)PRLT(79.966)PPGS(79.966)PPILS(79.966)ASGTPKc	AT4G15545.1	AT4G15545.1	| Symbols: | unknown protein; BEST Arabidopsis thaliana protein match is: unknown protein (TAIR:AT1G16520.1); Has 30201 Blast hits to 17322 proteins in 780 species: Archae - 12; Bacteria - 1396; Metazoa - 17338; Fungi - 3422; Plants - 5037; Viruses - 0; Other Eukaryotes - 2996 (source: NCBI BLink). | chr4:8875932-8877567 FORWARD LENGTH=337	AT4G15545.1-T209(79.966)-T213(79.966)-S217(79.966)-S222(79.966)	light	73	22.4	3.96	Case	0.003023
MF6	m1	f1	12259	964.062	2889.17	2889.17	2312	3	nEAELEM(15.995)YAEGHGNS(79.966)GDRTANNTNWKc	nEAELEMYAEGHGNSGDRTANNTNWKc	nEAELEM(15.995)YAEGHGNS(79.966)GDRTANNTNWKc	AT4G39400.1	AT4G39400.1	| Symbols: BRI1, CBB2, DWF2, BIN1, ATBRI1 | Leucine-rich receptor-like protein kinase family protein | chr4:18324826-18328416 FORWARD LENGTH=1196	AT4G39400.1-M830(15.995)-S838(79.966)	light	36	21.36	9.07	Control	0.000334
CF33	m3	f2	12805	711.363	1420.71	1420.71	2420	2	nIPAVVDS(79.966)PPPPPRc	nIPAVVDSPPPPPRc	nIPAVVDS(79.966)PPPPPRc	AT3G10525.1	AT3G10525.1	| Symbols: LGO, SMR1 | LOSS OF GIANT CELLS FROM ORGANS | chr3:3281576-3281962 REVERSE LENGTH=128	AT3G10525.1-S57(79.966)	light	16	46.29	46.29	Control	2.6e-05
CF14	m1	f1	26180	1283.57	3847.69	3847.69	4696	3	nFSSQLISPPS(79.966)PLPLDYTQEPPPPGVSNGASLEYSRc	nFSSQLISPPSPLPLDYTQEPPPPGVSNGASLEYSRc	nFSSQLISPPS(79.966)PLPLDYTQEPPPPGVSNGASLEYSRc	AT4G10110.1	AT4G10110.1	| Symbols: | RNA-binding (RRM/RBD/RNP motifs) family protein | chr4:6309606-6310809 REVERSE LENGTH=173	AT4G10110.1-S130(79.966)	heavy	41	45.11	0	Case	0.000158
CF16	m1	f1	25188	1283.57	3847.68	3847.69	4668	3	nFSSQLISPPS(79.966)PLPLDYTQEPPPPGVSNGASLEYSRc	nFSSQLISPPSPLPLDYTQEPPPPGVSNGASLEYSRc	nFSSQLISPPS(79.966)PLPLDYTQEPPPPGVSNGASLEYSRc	AT4G10110.1	AT4G10110.1	| Symbols: | RNA-binding (RRM/RBD/RNP motifs) family protein | chr4:6309606-6310809 REVERSE LENGTH=173	AT4G10110.1-S130(79.966)	heavy	41	14.91	0.72	Case	0.007319
CF38	m3	f2	23512	1283.57	3847.68	3847.69	4464	3	nFSSQLISPPS(79.966)PLPLDYTQEPPPPGVSNGASLEYSRc	nFSSQLISPPSPLPLDYTQEPPPPGVSNGASLEYSRc	nFSSQLISPPS(79.966)PLPLDYTQEPPPPGVSNGASLEYSRc	AT4G10110.1	AT4G10110.1	| Symbols: | RNA-binding (RRM/RBD/RNP motifs) family protein | chr4:6309606-6310809 REVERSE LENGTH=173	AT4G10110.1-S130(79.966)	heavy	41	27.67	0	Case	0.000926
CR14	m2	r1	25889	1283.57	3847.7	3847.69	4629	3	nFSSQLISPPS(79.966)PLPLDYTQEPPPPGVSNGASLEYSRc	nFSSQLISPPSPLPLDYTQEPPPPGVSNGASLEYSRc	nFSSQLISPPS(79.966)PLPLDYTQEPPPPGVSNGASLEYSRc	AT4G10110.1	AT4G10110.1	| Symbols: | RNA-binding (RRM/RBD/RNP motifs) family protein | chr4:6309606-6310809 REVERSE LENGTH=173	AT4G10110.1-S130(79.966)	heavy	41	47.72	0	Control	0.000166
CR15	m2	r1	24814	1283.57	3847.68	3847.69	4633	3	nFSSQLISPPS(79.966)PLPLDYTQEPPPPGVSNGASLEYSRc	nFSSQLISPPSPLPLDYTQEPPPPGVSNGASLEYSRc	nFSSQLISPPS(79.966)PLPLDYTQEPPPPGVSNGASLEYSRc	AT4G10110.1	AT4G10110.1	| Symbols: | RNA-binding (RRM/RBD/RNP motifs) family protein | chr4:6309606-6310809 REVERSE LENGTH=173	AT4G10110.1-S130(79.966)	heavy	41	39.12	2.65	Control	0.000226
CR38	m4	r2	21562	1283.57	3847.69	3847.69	4278	3	nFSSQLISPPS(79.966)PLPLDYTQEPPPPGVSNGASLEYSRc	nFSSQLISPPSPLPLDYTQEPPPPGVSNGASLEYSRc	nFSSQLISPPS(79.966)PLPLDYTQEPPPPGVSNGASLEYSRc	AT4G10110.1	AT4G10110.1	| Symbols: | RNA-binding (RRM/RBD/RNP motifs) family protein | chr4:6309606-6310809 REVERSE LENGTH=173	AT4G10110.1-S130(79.966)	heavy	41	24.75	3.14	Control	0.00039
CR38	m4	r2	22003	1283.56	3847.67	3847.69	4397	3	nFSSQLISPPS(79.966)PLPLDYTQEPPPPGVSNGASLEYSRc	nFSSQLISPPSPLPLDYTQEPPPPGVSNGASLEYSRc	nFSSQLISPPS(79.966)PLPLDYTQEPPPPGVSNGASLEYSRc	AT4G10110.1	AT4G10110.1	| Symbols: | RNA-binding (RRM/RBD/RNP motifs) family protein | chr4:6309606-6310809 REVERSE LENGTH=173	AT4G10110.1-S130(79.966)	heavy	41	38.95	0	Control	0.000381
CR39	m4	r2	25478	1283.57	3847.68	3847.69	4347	3	nFSSQLISPPS(79.966)PLPLDYTQEPPPPGVSNGASLEYSRc	nFSSQLISPPSPLPLDYTQEPPPPGVSNGASLEYSRc	nFSSQLISPPS(79.966)PLPLDYTQEPPPPGVSNGASLEYSRc	AT4G10110.1	AT4G10110.1	| Symbols: | RNA-binding (RRM/RBD/RNP motifs) family protein | chr4:6309606-6310809 REVERSE LENGTH=173	AT4G10110.1-S130(79.966)	heavy	41	20.4	0.87	Control	0.000685
MF10	m1	f1	27360	1283.57	3847.69	3847.69	4581	3	nFSSQLISPPS(79.966)PLPLDYTQEPPPPGVSNGASLEYSRc	nFSSQLISPPSPLPLDYTQEPPPPGVSNGASLEYSRc	nFSSQLISPPS(79.966)PLPLDYTQEPPPPGVSNGASLEYSRc	AT4G10110.1	AT4G10110.1	| Symbols: | RNA-binding (RRM/RBD/RNP motifs) family protein | chr4:6309606-6310809 REVERSE LENGTH=173	AT4G10110.1-S130(79.966)	heavy	41	13.07	1.08	Case	0.003231
MF11	m1	f1	25839	1283.57	3847.69	3847.69	4598	3	nFSSQLISPPS(79.966)PLPLDYTQEPPPPGVSNGASLEYSRc	nFSSQLISPPSPLPLDYTQEPPPPGVSNGASLEYSRc	nFSSQLISPPS(79.966)PLPLDYTQEPPPPGVSNGASLEYSRc	AT4G10110.1	AT4G10110.1	| Symbols: | RNA-binding (RRM/RBD/RNP motifs) family protein | chr4:6309606-6310809 REVERSE LENGTH=173	AT4G10110.1-S130(79.966)	heavy	41	15.36	1.32	Case	0.003887
MF11	m1	f1	26256	1283.57	3847.7	3847.69	4670	3	nFSSQLISPPS(79.966)PLPLDYTQEPPPPGVSNGASLEYSRc	nFSSQLISPPSPLPLDYTQEPPPPGVSNGASLEYSRc	nFSSQLISPPS(79.966)PLPLDYTQEPPPPGVSNGASLEYSRc	AT4G10110.1	AT4G10110.1	| Symbols: | RNA-binding (RRM/RBD/RNP motifs) family protein | chr4:6309606-6310809 REVERSE LENGTH=173	AT4G10110.1-S130(79.966)	heavy	41	25.93	0	Case	0.002047
CF12	m1	f1	17310	1325.5	2648.99	2649	3123	2	nAYEAPTPGSGWAST(79.966)PGGSYSDAGTPRc	nAYEAPTPGSGWASTPGGSYSDAGTPRc	nAYEAPTPGSGWAST(79.966)PGGSYSDAGTPRc	AT4G08350.1	AT4G08350.1	| Symbols: GTA02, GTA2 | global transcription factor group A2 | chr4:5286351-5292072 FORWARD LENGTH=1041	AT4G08350.1-T864(79.966)	heavy	30	45.7	0.84	Case	0.000123
CF12	m1	f1	17324	1310.55	2619.09	2619.09	3125	2	nAYEAPTPGSGWAST(79.966)PGGSYSDAGTPRc	nAYEAPTPGSGWASTPGGSYSDAGTPRc	nAYEAPTPGSGWAST(79.966)PGGSYSDAGTPRc	AT4G08350.1	AT4G08350.1	| Symbols: GTA02, GTA2 | global transcription factor group A2 | chr4:5286351-5292072 FORWARD LENGTH=1041	AT4G08350.1-T864(79.966)	light	30	61.62	8.34	Control	2.6e-05
CF12	m1	f1	17331	874.038	2619.09	2619.09	3127	3	nAYEAPTPGSGWAST(79.966)PGGSYSDAGTPRc	nAYEAPTPGSGWASTPGGSYSDAGTPRc	nAYEAPTPGSGWAST(79.966)PGGSYSDAGTPRc	AT4G08350.1	AT4G08350.1	| Symbols: GTA02, GTA2 | global transcription factor group A2 | chr4:5286351-5292072 FORWARD LENGTH=1041	AT4G08350.1-T864(79.966)	light	30	41.81	4.28	Control	2.4e-05
CF13	m1	f1	17916	1310.56	2619.1	2619.09	3111	2	nAYEAPTPGSGWAST(79.966)PGGSYSDAGTPRc	nAYEAPTPGSGWASTPGGSYSDAGTPRc	nAYEAPTPGSGWAST(79.966)PGGSYSDAGTPRc	AT4G08350.1	AT4G08350.1	| Symbols: GTA02, GTA2 | global transcription factor group A2 | chr4:5286351-5292072 FORWARD LENGTH=1041	AT4G08350.1-T864(79.966)	light	30	55.28	1.79	Control	2.6e-05
CF35	m3	f2	15892	1310.56	2619.1	2619.09	2850	2	nAYEAPTPGSGWAST(79.966)PGGSYSDAGTPRc	nAYEAPTPGSGWASTPGGSYSDAGTPRc	nAYEAPTPGSGWAST(79.966)PGGSYSDAGTPRc	AT4G08350.1	AT4G08350.1	| Symbols: GTA02, GTA2 | global transcription factor group A2 | chr4:5286351-5292072 FORWARD LENGTH=1041	AT4G08350.1-T864(79.966)	light	30	56.09	7.47	Control	8e-06
CF35	m3	f2	15913	874.038	2619.09	2619.09	2853	3	nAYEAPTPGSGWAST(79.966)PGGSYSDAGTPRc	nAYEAPTPGSGWASTPGGSYSDAGTPRc	nAYEAPTPGSGWAST(79.966)PGGSYSDAGTPRc	AT4G08350.1	AT4G08350.1	| Symbols: GTA02, GTA2 | global transcription factor group A2 | chr4:5286351-5292072 FORWARD LENGTH=1041	AT4G08350.1-T864(79.966)	light	30	40.33	5.28	Control	1.8e-05
CF36	m3	f2	15190	1325.51	2649.01	2649	2853	2	nAYEAPTPGSGWAST(79.966)PGGSYSDAGTPRc	nAYEAPTPGSGWASTPGGSYSDAGTPRc	nAYEAPTPGSGWAST(79.966)PGGSYSDAGTPRc	AT4G08350.1	AT4G08350.1	| Symbols: GTA02, GTA2 | global transcription factor group A2 | chr4:5286351-5292072 FORWARD LENGTH=1041	AT4G08350.1-T864(79.966)	heavy	30	52.84	0	Case	2.6e-05
CF36	m3	f2	15201	874.038	2619.09	2619.09	2854	3	nAYEAPTPGSGWAST(79.966)PGGSYSDAGTPRc	nAYEAPTPGSGWASTPGGSYSDAGTPRc	nAYEAPTPGSGWAST(79.966)PGGSYSDAGTPRc	AT4G08350.1	AT4G08350.1	| Symbols: GTA02, GTA2 | global transcription factor group A2 | chr4:5286351-5292072 FORWARD LENGTH=1041	AT4G08350.1-T864(79.966)	light	30	43.89	5.63	Control	1.3e-05
CF37	m3	f2	13773	884.009	2649.01	2649	2861	3	nAYEAPTPGSGWAST(79.966)PGGSYSDAGTPRc	nAYEAPTPGSGWASTPGGSYSDAGTPRc	nAYEAPTPGSGWAST(79.966)PGGSYSDAGTPRc	AT4G08350.1	AT4G08350.1	| Symbols: GTA02, GTA2 | global transcription factor group A2 | chr4:5286351-5292072 FORWARD LENGTH=1041	AT4G08350.1-T864(79.966)	heavy	30	47.61	1.34	Case	1.3e-05
CF37	m3	f2	13833	874.038	2619.09	2619.09	2868	3	nAYEAPTPGSGWAST(79.966)PGGSYSDAGTPRc	nAYEAPTPGSGWASTPGGSYSDAGTPRc	nAYEAPTPGSGWAST(79.966)PGGSYSDAGTPRc	AT4G08350.1	AT4G08350.1	| Symbols: GTA02, GTA2 | global transcription factor group A2 | chr4:5286351-5292072 FORWARD LENGTH=1041	AT4G08350.1-T864(79.966)	light	30	20.08	1.64	Control	0.000269
CR12	m2	r1	18083	1325.51	2649.01	2649	3079	2	nAYEAPTPGSGWAST(79.966)PGGSYSDAGTPRc	nAYEAPTPGSGWASTPGGSYSDAGTPRc	nAYEAPTPGSGWAST(79.966)PGGSYSDAGTPRc	AT4G08350.1	AT4G08350.1	| Symbols: GTA02, GTA2 | global transcription factor group A2 | chr4:5286351-5292072 FORWARD LENGTH=1041	AT4G08350.1-T864(79.966)	heavy	30	44.16	5.47	Control	2.6e-05
CR12	m2	r1	18092	1310.55	2619.09	2619.09	3081	2	nAYEAPTPGSGWAST(79.966)PGGSYSDAGTPRc	nAYEAPTPGSGWASTPGGSYSDAGTPRc	nAYEAPTPGSGWAST(79.966)PGGSYSDAGTPRc	AT4G08350.1	AT4G08350.1	| Symbols: GTA02, GTA2 | global transcription factor group A2 | chr4:5286351-5292072 FORWARD LENGTH=1041	AT4G08350.1-T864(79.966)	light	30	47.19	4.56	Case	2.6e-05
CR13	m2	r1	17889	1310.56	2619.1	2619.09	3085	2	nAYEAPTPGSGWAST(79.966)PGGSYSDAGTPRc	nAYEAPTPGSGWASTPGGSYSDAGTPRc	nAYEAPTPGSGWAST(79.966)PGGSYSDAGTPRc	AT4G08350.1	AT4G08350.1	| Symbols: GTA02, GTA2 | global transcription factor group A2 | chr4:5286351-5292072 FORWARD LENGTH=1041	AT4G08350.1-T864(79.966)	light	30	53.79	1.58	Case	0.000168
CR13	m2	r1	17901	874.038	2619.09	2619.09	3086	3	nAYEAPTPGSGWAST(79.966)PGGSYSDAGTPRc	nAYEAPTPGSGWASTPGGSYSDAGTPRc	nAYEAPTPGSGWAST(79.966)PGGSYSDAGTPRc	AT4G08350.1	AT4G08350.1	| Symbols: GTA02, GTA2 | global transcription factor group A2 | chr4:5286351-5292072 FORWARD LENGTH=1041	AT4G08350.1-T864(79.966)	light	30	43.71	2.1	Case	1.3e-05
CR35	m4	r2	15642	1325.51	2649	2649	2777	2	nAYEAPTPGSGWAST(79.966)PGGSYSDAGTPRc	nAYEAPTPGSGWASTPGGSYSDAGTPRc	nAYEAPTPGSGWAST(79.966)PGGSYSDAGTPRc	AT4G08350.1	AT4G08350.1	| Symbols: GTA02, GTA2 | global transcription factor group A2 | chr4:5286351-5292072 FORWARD LENGTH=1041	AT4G08350.1-T864(79.966)	heavy	30	49.57	3.94	Control	1.3e-05
CR35	m4	r2	15644	1310.56	2619.1	2619.09	2778	2	nAYEAPTPGSGWAST(79.966)PGGSYSDAGTPRc	nAYEAPTPGSGWASTPGGSYSDAGTPRc	nAYEAPTPGSGWAST(79.966)PGGSYSDAGTPRc	AT4G08350.1	AT4G08350.1	| Symbols: GTA02, GTA2 | global transcription factor group A2 | chr4:5286351-5292072 FORWARD LENGTH=1041	AT4G08350.1-T864(79.966)	light	30	43.22	1.13	Case	0.00014
CR35	m4	r2	15677	884.009	2649	2649	2784	3	nAYEAPTPGSGWAST(79.966)PGGSYSDAGTPRc	nAYEAPTPGSGWASTPGGSYSDAGTPRc	nAYEAPTPGSGWAST(79.966)PGGSYSDAGTPRc	AT4G08350.1	AT4G08350.1	| Symbols: GTA02, GTA2 | global transcription factor group A2 | chr4:5286351-5292072 FORWARD LENGTH=1041	AT4G08350.1-T864(79.966)	heavy	30	36.97	7.22	Control	0.000131
CR36	m4	r2	15130	884.009	2649	2649	2794	3	nAYEAPTPGSGWAST(79.966)PGGSYSDAGTPRc	nAYEAPTPGSGWASTPGGSYSDAGTPRc	nAYEAPTPGSGWAST(79.966)PGGSYSDAGTPRc	AT4G08350.1	AT4G08350.1	| Symbols: GTA02, GTA2 | global transcription factor group A2 | chr4:5286351-5292072 FORWARD LENGTH=1041	AT4G08350.1-T864(79.966)	heavy	30	25.16	5.87	Control	0.000304
CF21	m3	f2	12734	892.399	1782.78	1782.78	2193	2	nVKPSS(79.966)PAELESLM(15.995)GPKc	nVKPSSPAELESLMGPKc	nVKPSS(79.966)PAELESLM(15.995)GPKc	AT2G35370.1	AT2G35370.1	| Symbols: GDCH | glycine decarboxylase complex H | chr2:14891239-14892050 FORWARD LENGTH=165	AT2G35370.1-S141(79.966)-M149(15.995)	heavy	18	55.92	9.4	Case	1.3e-05
CF21	m3	f2	12808	883.425	1764.84	1764.84	2202	2	nVKPSS(79.966)PAELESLM(15.995)GPKc	nVKPSSPAELESLMGPKc	nVKPSS(79.966)PAELESLM(15.995)GPKc	AT2G35370.1	AT2G35370.1	| Symbols: GDCH | glycine decarboxylase complex H | chr2:14891239-14892050 FORWARD LENGTH=165	AT2G35370.1-S141(79.966)-M149(15.995)	light	18	15.05	4.67	Control	0.006451
CF22	m3	f2	13178	892.402	1782.79	1782.78	2143	2	nVKPSS(79.966)PAELESLM(15.995)GPKc	nVKPSSPAELESLMGPKc	nVKPSS(79.966)PAELESLM(15.995)GPKc	AT2G35370.1	AT2G35370.1	| Symbols: GDCH | glycine decarboxylase complex H | chr2:14891239-14892050 FORWARD LENGTH=165	AT2G35370.1-S141(79.966)-M149(15.995)	heavy	18	47.44	8.67	Case	0.000134
CF22	m3	f2	13189	883.428	1764.84	1764.84	2145	2	nVKPSS(79.966)PAELESLM(15.995)GPKc	nVKPSSPAELESLMGPKc	nVKPSS(79.966)PAELESLM(15.995)GPKc	AT2G35370.1	AT2G35370.1	| Symbols: GDCH | glycine decarboxylase complex H | chr2:14891239-14892050 FORWARD LENGTH=165	AT2G35370.1-S141(79.966)-M149(15.995)	light	18	45.05	10.09	Control	0.00014
CF3	m1	f1	14741	892.401	1782.79	1782.78	2450	2	nVKPSS(79.966)PAELESLM(15.995)GPKc	nVKPSSPAELESLMGPKc	nVKPSS(79.966)PAELESLM(15.995)GPKc	AT2G35370.1	AT2G35370.1	| Symbols: GDCH | glycine decarboxylase complex H | chr2:14891239-14892050 FORWARD LENGTH=165	AT2G35370.1-S141(79.966)-M149(15.995)	heavy	18	50.24	9.19	Case	2.6e-05
CF3	m1	f1	14760	883.426	1764.84	1764.84	2453	2	nVKPSS(79.966)PAELESLM(15.995)GPKc	nVKPSSPAELESLMGPKc	nVKPSS(79.966)PAELESLM(15.995)GPKc	AT2G35370.1	AT2G35370.1	| Symbols: GDCH | glycine decarboxylase complex H | chr2:14891239-14892050 FORWARD LENGTH=165	AT2G35370.1-S141(79.966)-M149(15.995)	light	18	48.25	10.66	Control	3e-05
CF33	m3	f2	11347	595.267	1782.78	1782.78	2235	3	nVKPSS(79.966)PAELESLM(15.995)GPKc	nVKPSSPAELESLMGPKc	nVKPSS(79.966)PAELESLM(15.995)GPKc	AT2G35370.1	AT2G35370.1	| Symbols: GDCH | glycine decarboxylase complex H | chr2:14891239-14892050 FORWARD LENGTH=165	AT2G35370.1-S141(79.966)-M149(15.995)	heavy	18	24.71	0	Case	0.000693
CR2	m2	r1	14224	892.4	1782.79	1782.78	2452	2	nVKPSS(79.966)PAELESLM(15.995)GPKc	nVKPSSPAELESLMGPKc	nVKPSS(79.966)PAELESLM(15.995)GPKc	AT2G35370.1	AT2G35370.1	| Symbols: GDCH | glycine decarboxylase complex H | chr2:14891239-14892050 FORWARD LENGTH=165	AT2G35370.1-S141(79.966)-M149(15.995)	heavy	18	26.6	6.61	Control	0.000522
CR3	m2	r1	15046	883.426	1764.84	1764.84	2401	2	nVKPSS(79.966)PAELESLM(15.995)GPKc	nVKPSSPAELESLMGPKc	nVKPSS(79.966)PAELESLM(15.995)GPKc	AT2G35370.1	AT2G35370.1	| Symbols: GDCH | glycine decarboxylase complex H | chr2:14891239-14892050 FORWARD LENGTH=165	AT2G35370.1-S141(79.966)-M149(15.995)	light	18	50.24	10.88	Case	2.6e-05
CR3	m2	r1	15058	892.401	1782.79	1782.78	2402	2	nVKPSS(79.966)PAELESLM(15.995)GPKc	nVKPSSPAELESLMGPKc	nVKPSS(79.966)PAELESLM(15.995)GPKc	AT2G35370.1	AT2G35370.1	| Symbols: GDCH | glycine decarboxylase complex H | chr2:14891239-14892050 FORWARD LENGTH=165	AT2G35370.1-S141(79.966)-M149(15.995)	heavy	18	34.31	8.03	Control	0.000239
CR3	m2	r1	15103	589.286	1764.84	1764.84	2409	3	nVKPSS(79.966)PAELESLM(15.995)GPKc	nVKPSSPAELESLMGPKc	nVKPSS(79.966)PAELESLM(15.995)GPKc	AT2G35370.1	AT2G35370.1	| Symbols: GDCH | glycine decarboxylase complex H | chr2:14891239-14892050 FORWARD LENGTH=165	AT2G35370.1-S141(79.966)-M149(15.995)	light	18	22.2	0	Case	0.000711
CR33	m4	r2	12011	892.401	1782.79	1782.78	2142	2	nVKPSS(79.966)PAELESLM(15.995)GPKc	nVKPSSPAELESLMGPKc	nVKPSS(79.966)PAELESLM(15.995)GPKc	AT2G35370.1	AT2G35370.1	| Symbols: GDCH | glycine decarboxylase complex H | chr2:14891239-14892050 FORWARD LENGTH=165	AT2G35370.1-S141(79.966)-M149(15.995)	heavy	18	22.11	3.93	Control	0.003132
CR33	m4	r2	12020	883.426	1764.84	1764.84	2143	2	nVKPSS(79.966)PAELESLM(15.995)GPKc	nVKPSSPAELESLMGPKc	nVKPSS(79.966)PAELESLM(15.995)GPKc	AT2G35370.1	AT2G35370.1	| Symbols: GDCH | glycine decarboxylase complex H | chr2:14891239-14892050 FORWARD LENGTH=165	AT2G35370.1-S141(79.966)-M149(15.995)	light	18	13.65	4.41	Case	0.006754
CR33	m4	r2	12040	595.268	1782.78	1782.78	2146	3	nVKPSS(79.966)PAELESLM(15.995)GPKc	nVKPSSPAELESLMGPKc	nVKPSS(79.966)PAELESLM(15.995)GPKc	AT2G35370.1	AT2G35370.1	| Symbols: GDCH | glycine decarboxylase complex H | chr2:14891239-14892050 FORWARD LENGTH=165	AT2G35370.1-S141(79.966)-M149(15.995)	heavy	18	41.7	0	Control	0.000102
CR33	m4	r2	12042	589.286	1764.84	1764.84	2146	3	nVKPSS(79.966)PAELESLM(15.995)GPKc	nVKPSSPAELESLMGPKc	nVKPSS(79.966)PAELESLM(15.995)GPKc	AT2G35370.1	AT2G35370.1	| Symbols: GDCH | glycine decarboxylase complex H | chr2:14891239-14892050 FORWARD LENGTH=165	AT2G35370.1-S141(79.966)-M149(15.995)	light	18	43.28	0	Case	7.4e-05
CR34	m4	r2	12268	892.398	1782.78	1782.78	2120	2	nVKPSS(79.966)PAELESLM(15.995)GPKc	nVKPSSPAELESLMGPKc	nVKPSS(79.966)PAELESLM(15.995)GPKc	AT2G35370.1	AT2G35370.1	| Symbols: GDCH | glycine decarboxylase complex H | chr2:14891239-14892050 FORWARD LENGTH=165	AT2G35370.1-S141(79.966)-M149(15.995)	heavy	18	22.81	6.64	Control	0.002364
CF22	m3	f2	16118	535.935	1604.78	1604.78	2574	3	nRAPSFS(79.966)GPLNLPNRc	nRAPSFSGPLNLPNRc	nRAPSFS(79.966)GPLNLPNRc	AT4G10730.1	AT4G10730.1	| Symbols: | Protein kinase superfamily protein | chr4:6609793-6614786 REVERSE LENGTH=711	AT4G10730.1-S516(79.966)	light	22	9.98	0	Control	0.00688
CF23	m3	f2	17098	535.935	1604.78	1604.78	2634	3	nRAPSFS(79.966)GPLNLPNRc	nRAPSFSGPLNLPNRc	nRAPSFS(79.966)GPLNLPNRc	AT4G10730.1	AT4G10730.1	| Symbols: | Protein kinase superfamily protein | chr4:6609793-6614786 REVERSE LENGTH=711	AT4G10730.1-S516(79.966)	light	22	20.53	0	Control	0.001201
CF24	m3	f2	17584	814.367	1626.72	1626.72	2617	2	nRAPSFS(79.966)GPLNLPNRc	nRAPSFSGPLNLPNRc	nRAPSFS(79.966)GPLNLPNRc	AT4G10730.1	AT4G10730.1	| Symbols: | Protein kinase superfamily protein | chr4:6609793-6614786 REVERSE LENGTH=711	AT4G10730.1-S516(79.966)	heavy	22	26.19	1.38	Case	0.00117
CF4	m1	f1	17805	535.935	1604.78	1604.78	2892	3	nRAPSFS(79.966)GPLNLPNRc	nRAPSFSGPLNLPNRc	nRAPSFS(79.966)GPLNLPNRc	AT4G10730.1	AT4G10730.1	| Symbols: | Protein kinase superfamily protein | chr4:6609793-6614786 REVERSE LENGTH=711	AT4G10730.1-S516(79.966)	light	22	36.98	0	Control	0.000166
CF4	m1	f1	17980	803.398	1604.78	1604.78	2923	2	nRAPSFS(79.966)GPLNLPNRc	nRAPSFSGPLNLPNRc	nRAPSFS(79.966)GPLNLPNRc	AT4G10730.1	AT4G10730.1	| Symbols: | Protein kinase superfamily protein | chr4:6609793-6614786 REVERSE LENGTH=711	AT4G10730.1-S516(79.966)	light	22	21.47	1.56	Control	0.009436
CF46	m5	f3	13874	814.365	1626.72	1626.72	2833	2	nRAPSFS(79.966)GPLNLPNRc	nRAPSFSGPLNLPNRc	nRAPSFS(79.966)GPLNLPNRc	AT4G10730.1	AT4G10730.1	| Symbols: | Protein kinase superfamily protein | chr4:6609793-6614786 REVERSE LENGTH=711	AT4G10730.1-S516(79.966)	heavy	22	34.7	9.5	Case	0.000195
CF5	m1	f1	17975	814.366	1626.72	1626.72	2899	2	nRAPSFS(79.966)GPLNLPNRc	nRAPSFSGPLNLPNRc	nRAPSFS(79.966)GPLNLPNRc	AT4G10730.1	AT4G10730.1	| Symbols: | Protein kinase superfamily protein | chr4:6609793-6614786 REVERSE LENGTH=711	AT4G10730.1-S516(79.966)	heavy	22	53.3	16.31	Case	4.4e-05
CR4	m2	r1	17578	535.935	1604.78	1604.78	2823	3	nRAPSFS(79.966)GPLNLPNRc	nRAPSFSGPLNLPNRc	nRAPSFS(79.966)GPLNLPNRc	AT4G10730.1	AT4G10730.1	| Symbols: | Protein kinase superfamily protein | chr4:6609793-6614786 REVERSE LENGTH=711	AT4G10730.1-S516(79.966)	light	22	21.47	0	Case	0.000725
CR4	m2	r1	17585	543.247	1626.72	1626.72	2824	3	nRAPSFS(79.966)GPLNLPNRc	nRAPSFSGPLNLPNRc	nRAPSFS(79.966)GPLNLPNRc	AT4G10730.1	AT4G10730.1	| Symbols: | Protein kinase superfamily protein | chr4:6609793-6614786 REVERSE LENGTH=711	AT4G10730.1-S516(79.966)	heavy	22	10.71	0	Control	0.008196
CR4	m2	r1	17677	803.398	1604.78	1604.78	2841	2	nRAPSFS(79.966)GPLNLPNRc	nRAPSFSGPLNLPNRc	nRAPSFS(79.966)GPLNLPNRc	AT4G10730.1	AT4G10730.1	| Symbols: | Protein kinase superfamily protein | chr4:6609793-6614786 REVERSE LENGTH=711	AT4G10730.1-S516(79.966)	light	22	18.76	1.99	Case	0.002109
CR4	m2	r1	17700	814.366	1626.72	1626.72	2845	2	nRAPSFS(79.966)GPLNLPNRc	nRAPSFSGPLNLPNRc	nRAPSFS(79.966)GPLNLPNRc	AT4G10730.1	AT4G10730.1	| Symbols: | Protein kinase superfamily protein | chr4:6609793-6614786 REVERSE LENGTH=711	AT4G10730.1-S516(79.966)	heavy	22	39.91	11.35	Control	0.000181
MF29	m5	f3	12027	535.935	1604.78	1604.78	2281	3	nRAPSFS(79.966)GPLNLPNRc	nRAPSFSGPLNLPNRc	nRAPSFS(79.966)GPLNLPNRc	AT4G10730.1	AT4G10730.1	| Symbols: | Protein kinase superfamily protein | chr4:6609793-6614786 REVERSE LENGTH=711	AT4G10730.1-S516(79.966)	light	22	18.56	0	Control	0.001891
CF6	m1	f1	6980	569.292	1704.86	1704.86	1413	3	nTLLHKSST(79.966)PSSLAQRc	nTLLHKSSTPSSLAQRc	nTLLHKSST(79.966)PSSLAQRc	AT4G28080.1	AT4G28080.1	| Symbols: | Tetratricopeptide repeat (TPR)-like superfamily protein | chr4:13948993-13957840 REVERSE LENGTH=1819	AT4G28080.1-T535(79.966)	light	22	16.1	3.69	Control	0.000702
CF6	m1	f1	7232	569.293	1704.86	1704.86	1445	3	nTLLHKSST(79.966)PSSLAQRc	nTLLHKSSTPSSLAQRc	nTLLHKSST(79.966)PSSLAQRc	AT4G28080.1	AT4G28080.1	| Symbols: | Tetratricopeptide repeat (TPR)-like superfamily protein | chr4:13948993-13957840 REVERSE LENGTH=1819	AT4G28080.1-T535(79.966)	light	22	34.67	1.7	Control	0.000158
MR13	m4	r2	9600	1055.73	3164.17	3164.17	1816	3	nTSKIEEES(79.966)ENEEEEEGEEEDDDEEVKc	nTSKIEEESENEEEEEGEEEDDDEEVKc	nTSKIEEES(79.966)ENEEEEEGEEEDDDEEVKc	AT3G01780.1	AT3G01780.1	| Symbols: TPLATE | ARM repeat superfamily protein | chr3:279171-283399 FORWARD LENGTH=1176	AT3G01780.1-S1100(79.966)	light	29	52.4	13.09	Case	8e-06
MR13	m4	r2	9650	1065.37	3193.08	3193.09	1822	3	nTSKIEEES(79.966)ENEEEEEGEEEDDDEEVKc	nTSKIEEESENEEEEEGEEEDDDEEVKc	nTSKIEEES(79.966)ENEEEEEGEEEDDDEEVKc	AT3G01780.1	AT3G01780.1	| Symbols: TPLATE | ARM repeat superfamily protein | chr3:279171-283399 FORWARD LENGTH=1176	AT3G01780.1-S1100(79.966)	heavy	29	37.04	18.93	Control	2.6e-05
MR26	m4	r2	7200	1055.73	3164.17	3164.17	1780	3	nTSKIEEES(79.966)ENEEEEEGEEEDDDEEVKc	nTSKIEEESENEEEEEGEEEDDDEEVKc	nTSKIEEES(79.966)ENEEEEEGEEEDDDEEVKc	AT3G01780.1	AT3G01780.1	| Symbols: TPLATE | ARM repeat superfamily protein | chr3:279171-283399 FORWARD LENGTH=1176	AT3G01780.1-S1100(79.966)	light	29	56.14	6.55	Case	2.4e-05
MR26	m4	r2	7210	1065.37	3193.09	3193.09	1782	3	nTSKIEEES(79.966)ENEEEEEGEEEDDDEEVKc	nTSKIEEESENEEEEEGEEEDDDEEVKc	nTSKIEEES(79.966)ENEEEEEGEEEDDDEEVKc	AT3G01780.1	AT3G01780.1	| Symbols: TPLATE | ARM repeat superfamily protein | chr3:279171-283399 FORWARD LENGTH=1176	AT3G01780.1-S1100(79.966)	heavy	29	66.54	18.1	Control	8e-06
CF12	m1	f1	11729	715.819	1429.62	1429.62	2323	2	nLDVTNSGAAYS(79.966)PRc	nLDVTNSGAAYSPRc	nLDVTNSGAAYS(79.966)PRc	AT3G52290.1	AT3G52290.1	| Symbols: IQD3 | IQ-domain 3 | chr3:19394441-19396196 FORWARD LENGTH=430	AT3G52290.1-S48(79.966)	light	17	75.8	27.15	Control	8e-06
CF12	m1	f1	11751	724.294	1446.57	1446.57	2326	2	nLDVTNSGAAYS(79.966)PRc	nLDVTNSGAAYSPRc	nLDVTNSGAAYS(79.966)PRc	AT3G52290.1	AT3G52290.1	| Symbols: IQD3 | IQ-domain 3 | chr3:19394441-19396196 FORWARD LENGTH=430	AT3G52290.1-S48(79.966)	heavy	17	81.64	35.74	Case	8e-06
CF33	m3	f2	9487	724.295	1446.58	1446.57	2005	2	nLDVTNSGAAYS(79.966)PRc	nLDVTNSGAAYSPRc	nLDVTNSGAAYS(79.966)PRc	AT3G52290.1	AT3G52290.1	| Symbols: IQD3 | IQ-domain 3 | chr3:19394441-19396196 FORWARD LENGTH=430	AT3G52290.1-S48(79.966)	heavy	17	58.42	25.11	Case	1.3e-05
CF33	m3	f2	9553	715.821	1429.63	1429.62	2013	2	nLDVTNSGAAYS(79.966)PRc	nLDVTNSGAAYSPRc	nLDVTNSGAAYS(79.966)PRc	AT3G52290.1	AT3G52290.1	| Symbols: IQD3 | IQ-domain 3 | chr3:19394441-19396196 FORWARD LENGTH=430	AT3G52290.1-S48(79.966)	light	17	30.99	12.23	Control	0.004479
CR12	m2	r1	12785	715.82	1429.63	1429.62	2267	2	nLDVTNSGAAYS(79.966)PRc	nLDVTNSGAAYSPRc	nLDVTNSGAAYS(79.966)PRc	AT3G52290.1	AT3G52290.1	| Symbols: IQD3 | IQ-domain 3 | chr3:19394441-19396196 FORWARD LENGTH=430	AT3G52290.1-S48(79.966)	light	17	73.08	37.65	Case	8e-06
CR12	m2	r1	12805	724.295	1446.57	1446.57	2270	2	nLDVTNSGAAYS(79.966)PRc	nLDVTNSGAAYSPRc	nLDVTNSGAAYS(79.966)PRc	AT3G52290.1	AT3G52290.1	| Symbols: IQD3 | IQ-domain 3 | chr3:19394441-19396196 FORWARD LENGTH=430	AT3G52290.1-S48(79.966)	heavy	17	81.5	35.74	Control	8e-06
MF35	m5	f3	7951	724.294	1446.57	1446.57	1595	2	nLDVTNSGAAYS(79.966)PRc	nLDVTNSGAAYSPRc	nLDVTNSGAAYS(79.966)PRc	AT3G52290.1	AT3G52290.1	| Symbols: IQD3 | IQ-domain 3 | chr3:19394441-19396196 FORWARD LENGTH=430	AT3G52290.1-S48(79.966)	heavy	17	58.09	29.35	Case	1.3e-05
MF35	m5	f3	8036	715.819	1429.62	1429.62	1606	2	nLDVTNSGAAYS(79.966)PRc	nLDVTNSGAAYSPRc	nLDVTNSGAAYS(79.966)PRc	AT3G52290.1	AT3G52290.1	| Symbols: IQD3 | IQ-domain 3 | chr3:19394441-19396196 FORWARD LENGTH=430	AT3G52290.1-S48(79.966)	light	17	49.13	21.48	Control	7e-05
MR35	m6	r3	8316	724.294	1446.57	1446.57	1694	2	nLDVTNSGAAYS(79.966)PRc	nLDVTNSGAAYSPRc	nLDVTNSGAAYS(79.966)PRc	AT3G52290.1	AT3G52290.1	| Symbols: IQD3 | IQ-domain 3 | chr3:19394441-19396196 FORWARD LENGTH=430	AT3G52290.1-S48(79.966)	heavy	17	34.34	11.05	Control	0.000403
CF18	m1	f1	11555	1146.7	3437.08	3437.07	2359	3	nTASNDES(79.966)S(79.966)SFDGHDEEDSVEHDESTADTARc	nTASNDESSSFDGHDEEDSVEHDESTADTARc	nTASNDES(79.966)S(79.966)SFDGHDEEDSVEHDESTADTARc	AT3G10380.1	AT3G10380.1	| Symbols: SEC8, ATSEC8 | subunit of exocyst complex 8 | chr3:3219922-3228356 REVERSE LENGTH=1053	AT3G10380.1-S275(79.966)-S276(79.966)	heavy	38	35.91	2.32	Case	0.000195
CR17	m2	r1	12556	1146.7	3437.07	3437.07	2343	3	nTASNDES(79.966)S(79.966)SFDGHDEEDSVEHDESTADTARc	nTASNDESSSFDGHDEEDSVEHDESTADTARc	nTASNDES(79.966)S(79.966)SFDGHDEEDSVEHDESTADTARc	AT3G10380.1	AT3G10380.1	| Symbols: SEC8, ATSEC8 | subunit of exocyst complex 8 | chr3:3219922-3228356 REVERSE LENGTH=1053	AT3G10380.1-S275(79.966)-S276(79.966)	heavy	38	16.79	0.41	Control	0.000414
MF39	m5	f3	8487	1134.07	3399.19	3399.18	1745	3	nTASNDES(79.966)S(79.966)SFDGHDEEDSVEHDESTADTARc	nTASNDESSSFDGHDEEDSVEHDESTADTARc	nTASNDES(79.966)S(79.966)SFDGHDEEDSVEHDESTADTARc	AT3G10380.1	AT3G10380.1	| Symbols: SEC8, ATSEC8 | subunit of exocyst complex 8 | chr3:3219922-3228356 REVERSE LENGTH=1053	AT3G10380.1-S275(79.966)-S276(79.966)	light	38	20.42	0.29	Control	0.001308
CF22	m3	f2	12470	855.398	1708.78	1708.78	2043	2	nSFS(79.966)TSASSSKAPAFVRc	nSFSTSASSSKAPAFVRc	nSFS(79.966)TSASSSKAPAFVRc	AT1G07490.1	AT1G07490.1	| Symbols: RTFL3, DVL9 | ROTUNDIFOLIA like 3 | chr1:2301526-2301849 REVERSE LENGTH=107	AT1G07490.1-S33(79.966)	light	20	67.5	4.01	Control	8e-06
CF23	m3	f2	13270	855.398	1708.78	1708.78	2100	2	nSFS(79.966)TSASSSKAPAFVRc	nSFSTSASSSKAPAFVRc	nSFS(79.966)TSASSSKAPAFVRc	AT1G07490.1	AT1G07490.1	| Symbols: RTFL3, DVL9 | ROTUNDIFOLIA like 3 | chr1:2301526-2301849 REVERSE LENGTH=107	AT1G07490.1-S33(79.966)	light	20	33.75	9.48	Control	0.000195
CF3	m1	f1	13998	865.37	1728.73	1728.72	2320	2	nSFS(79.966)TSASSSKAPAFVRc	nSFSTSASSSKAPAFVRc	nSFS(79.966)TSASSSKAPAFVRc	AT1G07490.1	AT1G07490.1	| Symbols: RTFL3, DVL9 | ROTUNDIFOLIA like 3 | chr1:2301526-2301849 REVERSE LENGTH=107	AT1G07490.1-S33(79.966)	heavy	20	91.48	3.33	Case	8e-06
CF3	m1	f1	14013	855.398	1708.78	1708.78	2324	2	nSFS(79.966)TSASSSKAPAFVRc	nSFSTSASSSKAPAFVRc	nSFS(79.966)TSASSSKAPAFVRc	AT1G07490.1	AT1G07490.1	| Symbols: RTFL3, DVL9 | ROTUNDIFOLIA like 3 | chr1:2301526-2301849 REVERSE LENGTH=107	AT1G07490.1-S33(79.966)	light	20	72.15	3.3	Control	8e-06
CF4	m1	f1	14515	865.368	1728.72	1728.72	2368	2	nSFS(79.966)TSASSSKAPAFVRc	nSFSTSASSSKAPAFVRc	nSFS(79.966)TSASSSKAPAFVRc	AT1G07490.1	AT1G07490.1	| Symbols: RTFL3, DVL9 | ROTUNDIFOLIA like 3 | chr1:2301526-2301849 REVERSE LENGTH=107	AT1G07490.1-S33(79.966)	heavy	20	74.47	2.64	Case	8e-06
CF4	m1	f1	14526	855.398	1708.78	1708.78	2370	2	nSFS(79.966)TSASSSKAPAFVRc	nSFSTSASSSKAPAFVRc	nSFS(79.966)TSASSSKAPAFVRc	AT1G07490.1	AT1G07490.1	| Symbols: RTFL3, DVL9 | ROTUNDIFOLIA like 3 | chr1:2301526-2301849 REVERSE LENGTH=107	AT1G07490.1-S33(79.966)	light	20	49.16	3.49	Control	2.6e-05
CR20	m4	r2	12174	855.398	1708.78	1708.78	2042	2	nSFS(79.966)TSASSSKAPAFVRc	nSFSTSASSSKAPAFVRc	nSFS(79.966)TSASSSKAPAFVRc	AT1G07490.1	AT1G07490.1	| Symbols: RTFL3, DVL9 | ROTUNDIFOLIA like 3 | chr1:2301526-2301849 REVERSE LENGTH=107	AT1G07490.1-S33(79.966)	light	20	23.73	2.31	Case	0.000687
CR21	m4	r2	11414	855.399	1708.78	1708.78	2013	2	nSFS(79.966)TSASSSKAPAFVRc	nSFSTSASSSKAPAFVRc	nSFS(79.966)TSASSSKAPAFVRc	AT1G07490.1	AT1G07490.1	| Symbols: RTFL3, DVL9 | ROTUNDIFOLIA like 3 | chr1:2301526-2301849 REVERSE LENGTH=107	AT1G07490.1-S33(79.966)	light	20	64.36	2.84	Case	8e-06
CR22	m4	r2	11814	855.399	1708.78	1708.78	2002	2	nSFS(79.966)TSASSSKAPAFVRc	nSFSTSASSSKAPAFVRc	nSFS(79.966)TSASSSKAPAFVRc	AT1G07490.1	AT1G07490.1	| Symbols: RTFL3, DVL9 | ROTUNDIFOLIA like 3 | chr1:2301526-2301849 REVERSE LENGTH=107	AT1G07490.1-S33(79.966)	light	20	66.76	2.89	Case	8e-06
CR3	m2	r1	14250	855.399	1708.78	1708.78	2277	2	nSFS(79.966)TSASSSKAPAFVRc	nSFSTSASSSKAPAFVRc	nSFS(79.966)TSASSSKAPAFVRc	AT1G07490.1	AT1G07490.1	| Symbols: RTFL3, DVL9 | ROTUNDIFOLIA like 3 | chr1:2301526-2301849 REVERSE LENGTH=107	AT1G07490.1-S33(79.966)	light	20	61.77	2.92	Case	1.3e-05
CR3	m2	r1	14283	570.601	1708.78	1708.78	2282	3	nSFS(79.966)TSASSSKAPAFVRc	nSFSTSASSSKAPAFVRc	nSFS(79.966)TSASSSKAPAFVRc	AT1G07490.1	AT1G07490.1	| Symbols: RTFL3, DVL9 | ROTUNDIFOLIA like 3 | chr1:2301526-2301849 REVERSE LENGTH=107	AT1G07490.1-S33(79.966)	light	20	42.95	3.88	Case	8e-06
CR4	m2	r1	14492	855.397	1708.78	1708.78	2298	2	nSFS(79.966)TSASSSKAPAFVRc	nSFSTSASSSKAPAFVRc	nSFS(79.966)TSASSSKAPAFVRc	AT1G07490.1	AT1G07490.1	| Symbols: RTFL3, DVL9 | ROTUNDIFOLIA like 3 | chr1:2301526-2301849 REVERSE LENGTH=107	AT1G07490.1-S33(79.966)	light	20	40.34	10	Case	0.000147
CR44	m6	r3	11651	865.372	1728.73	1728.72	2439	2	nSFS(79.966)TSASSSKAPAFVRc	nSFSTSASSSKAPAFVRc	nSFS(79.966)TSASSSKAPAFVRc	AT1G07490.1	AT1G07490.1	| Symbols: RTFL3, DVL9 | ROTUNDIFOLIA like 3 | chr1:2301526-2301849 REVERSE LENGTH=107	AT1G07490.1-S33(79.966)	heavy	20	76.33	4.06	Control	8e-06
CR44	m6	r3	11669	855.398	1708.78	1708.78	2441	2	nSFS(79.966)TSASSSKAPAFVRc	nSFSTSASSSKAPAFVRc	nSFS(79.966)TSASSSKAPAFVRc	AT1G07490.1	AT1G07490.1	| Symbols: RTFL3, DVL9 | ROTUNDIFOLIA like 3 | chr1:2301526-2301849 REVERSE LENGTH=107	AT1G07490.1-S33(79.966)	light	20	73.92	1.82	Case	8e-06
CR45	m6	r3	11571	855.398	1708.78	1708.78	2393	2	nSFS(79.966)TSASSSKAPAFVRc	nSFSTSASSSKAPAFVRc	nSFS(79.966)TSASSSKAPAFVRc	AT1G07490.1	AT1G07490.1	| Symbols: RTFL3, DVL9 | ROTUNDIFOLIA like 3 | chr1:2301526-2301849 REVERSE LENGTH=107	AT1G07490.1-S33(79.966)	light	20	56.34	5.99	Case	1.8e-05
MF13	m3	f2	11831	865.369	1728.72	1728.72	2034	2	nSFS(79.966)TSASSSKAPAFVRc	nSFSTSASSSKAPAFVRc	nSFS(79.966)TSASSSKAPAFVRc	AT1G07490.1	AT1G07490.1	| Symbols: RTFL3, DVL9 | ROTUNDIFOLIA like 3 | chr1:2301526-2301849 REVERSE LENGTH=107	AT1G07490.1-S33(79.966)	heavy	20	80.04	3.1	Case	8e-06
MF14	m3	f2	11119	855.397	1708.78	1708.78	2021	2	nSFS(79.966)TSASSSKAPAFVRc	nSFSTSASSSKAPAFVRc	nSFS(79.966)TSASSSKAPAFVRc	AT1G07490.1	AT1G07490.1	| Symbols: RTFL3, DVL9 | ROTUNDIFOLIA like 3 | chr1:2301526-2301849 REVERSE LENGTH=107	AT1G07490.1-S33(79.966)	light	20	57.22	13.1	Control	2.6e-05
MF14	m3	f2	11129	865.368	1728.72	1728.72	2022	2	nSFS(79.966)TSASSSKAPAFVRc	nSFSTSASSSKAPAFVRc	nSFS(79.966)TSASSSKAPAFVRc	AT1G07490.1	AT1G07490.1	| Symbols: RTFL3, DVL9 | ROTUNDIFOLIA like 3 | chr1:2301526-2301849 REVERSE LENGTH=107	AT1G07490.1-S33(79.966)	heavy	20	80.33	2.99	Case	8e-06
MF15	m3	f2	10673	865.366	1728.72	1728.72	1994	2	nSFS(79.966)TSASSSKAPAFVRc	nSFSTSASSSKAPAFVRc	nSFS(79.966)TSASSSKAPAFVRc	AT1G07490.1	AT1G07490.1	| Symbols: RTFL3, DVL9 | ROTUNDIFOLIA like 3 | chr1:2301526-2301849 REVERSE LENGTH=107	AT1G07490.1-S33(79.966)	heavy	20	60.81	12.53	Case	3e-05
MF3	m1	f1	13081	865.37	1728.73	1728.72	2301	2	nSFS(79.966)TSASSSKAPAFVRc	nSFSTSASSSKAPAFVRc	nSFS(79.966)TSASSSKAPAFVRc	AT1G07490.1	AT1G07490.1	| Symbols: RTFL3, DVL9 | ROTUNDIFOLIA like 3 | chr1:2301526-2301849 REVERSE LENGTH=107	AT1G07490.1-S33(79.966)	heavy	20	88.95	7.72	Case	8e-06
MF3	m1	f1	13095	855.397	1708.78	1708.78	2303	2	nSFS(79.966)TSASSSKAPAFVRc	nSFSTSASSSKAPAFVRc	nSFS(79.966)TSASSSKAPAFVRc	AT1G07490.1	AT1G07490.1	| Symbols: RTFL3, DVL9 | ROTUNDIFOLIA like 3 | chr1:2301526-2301849 REVERSE LENGTH=107	AT1G07490.1-S33(79.966)	light	20	83.34	6.25	Control	8e-06
MF4	m1	f1	13225	865.37	1728.72	1728.72	2358	2	nSFS(79.966)TSASSSKAPAFVRc	nSFSTSASSSKAPAFVRc	nSFS(79.966)TSASSSKAPAFVRc	AT1G07490.1	AT1G07490.1	| Symbols: RTFL3, DVL9 | ROTUNDIFOLIA like 3 | chr1:2301526-2301849 REVERSE LENGTH=107	AT1G07490.1-S33(79.966)	heavy	20	68.76	3.22	Case	8e-06
MF4	m1	f1	13241	855.399	1708.78	1708.78	2361	2	nSFS(79.966)TSASSSKAPAFVRc	nSFSTSASSSKAPAFVRc	nSFS(79.966)TSASSSKAPAFVRc	AT1G07490.1	AT1G07490.1	| Symbols: RTFL3, DVL9 | ROTUNDIFOLIA like 3 | chr1:2301526-2301849 REVERSE LENGTH=107	AT1G07490.1-S33(79.966)	light	20	74.34	4.97	Control	8e-06
MF4	m1	f1	13255	577.249	1728.73	1728.72	2364	3	nSFS(79.966)TSASSSKAPAFVRc	nSFSTSASSSKAPAFVRc	nSFS(79.966)TSASSSKAPAFVRc	AT1G07490.1	AT1G07490.1	| Symbols: RTFL3, DVL9 | ROTUNDIFOLIA like 3 | chr1:2301526-2301849 REVERSE LENGTH=107	AT1G07490.1-S33(79.966)	heavy	20	37.3	5.14	Case	0.000113
MF6	m1	f1	12587	855.399	1708.78	1708.78	2367	2	nSFS(79.966)TSASSSKAPAFVRc	nSFSTSASSSKAPAFVRc	nSFS(79.966)TSASSSKAPAFVRc	AT1G07490.1	AT1G07490.1	| Symbols: RTFL3, DVL9 | ROTUNDIFOLIA like 3 | chr1:2301526-2301849 REVERSE LENGTH=107	AT1G07490.1-S33(79.966)	light	20	69.97	13.96	Control	8e-06
MR14	m4	r2	9931	855.397	1708.78	1708.78	2064	2	nSFS(79.966)TSASSSKAPAFVRc	nSFSTSASSSKAPAFVRc	nSFS(79.966)TSASSSKAPAFVRc	AT1G07490.1	AT1G07490.1	| Symbols: RTFL3, DVL9 | ROTUNDIFOLIA like 3 | chr1:2301526-2301849 REVERSE LENGTH=107	AT1G07490.1-S33(79.966)	light	20	67.62	2.59	Case	8e-06
MR15	m4	r2	9850	855.397	1708.78	1708.78	2073	2	nSFS(79.966)TSASSSKAPAFVRc	nSFSTSASSSKAPAFVRc	nSFS(79.966)TSASSSKAPAFVRc	AT1G07490.1	AT1G07490.1	| Symbols: RTFL3, DVL9 | ROTUNDIFOLIA like 3 | chr1:2301526-2301849 REVERSE LENGTH=107	AT1G07490.1-S33(79.966)	light	20	76.45	3.87	Case	8e-06
MR16	m4	r2	10923	855.398	1708.78	1708.78	2137	2	nSFS(79.966)TSASSSKAPAFVRc	nSFSTSASSSKAPAFVRc	nSFS(79.966)TSASSSKAPAFVRc	AT1G07490.1	AT1G07490.1	| Symbols: RTFL3, DVL9 | ROTUNDIFOLIA like 3 | chr1:2301526-2301849 REVERSE LENGTH=107	AT1G07490.1-S33(79.966)	light	20	47.7	4.2	Case	0.000113
MR2	m2	r1	12819	855.396	1708.78	1708.78	2340	2	nSFS(79.966)TSASSSKAPAFVRc	nSFSTSASSSKAPAFVRc	nSFS(79.966)TSASSSKAPAFVRc	AT1G07490.1	AT1G07490.1	| Symbols: RTFL3, DVL9 | ROTUNDIFOLIA like 3 | chr1:2301526-2301849 REVERSE LENGTH=107	AT1G07490.1-S33(79.966)	light	20	82.91	5.66	Case	8e-06
MR2	m2	r1	12845	865.369	1728.72	1728.72	2344	2	nSFS(79.966)TSASSSKAPAFVRc	nSFSTSASSSKAPAFVRc	nSFS(79.966)TSASSSKAPAFVRc	AT1G07490.1	AT1G07490.1	| Symbols: RTFL3, DVL9 | ROTUNDIFOLIA like 3 | chr1:2301526-2301849 REVERSE LENGTH=107	AT1G07490.1-S33(79.966)	heavy	20	95.91	1.82	Control	8e-06
MR28	m6	r3	9398	855.398	1708.78	1708.78	1864	2	nSFS(79.966)TSASSSKAPAFVRc	nSFSTSASSSKAPAFVRc	nSFS(79.966)TSASSSKAPAFVRc	AT1G07490.1	AT1G07490.1	| Symbols: RTFL3, DVL9 | ROTUNDIFOLIA like 3 | chr1:2301526-2301849 REVERSE LENGTH=107	AT1G07490.1-S33(79.966)	light	20	84.14	2.15	Case	8e-06
MR28	m6	r3	9407	570.601	1708.78	1708.78	1865	3	nSFS(79.966)TSASSSKAPAFVRc	nSFSTSASSSKAPAFVRc	nSFS(79.966)TSASSSKAPAFVRc	AT1G07490.1	AT1G07490.1	| Symbols: RTFL3, DVL9 | ROTUNDIFOLIA like 3 | chr1:2301526-2301849 REVERSE LENGTH=107	AT1G07490.1-S33(79.966)	light	20	49.76	8.8	Case	8e-06
MR28	m6	r3	9438	577.248	1728.72	1728.72	1869	3	nSFS(79.966)TSASSSKAPAFVRc	nSFSTSASSSKAPAFVRc	nSFS(79.966)TSASSSKAPAFVRc	AT1G07490.1	AT1G07490.1	| Symbols: RTFL3, DVL9 | ROTUNDIFOLIA like 3 | chr1:2301526-2301849 REVERSE LENGTH=107	AT1G07490.1-S33(79.966)	heavy	20	42.45	7.99	Control	8e-06
MR28	m6	r3	9454	865.368	1728.72	1728.72	1871	2	nSFS(79.966)TSASSSKAPAFVRc	nSFSTSASSSKAPAFVRc	nSFS(79.966)TSASSSKAPAFVRc	AT1G07490.1	AT1G07490.1	| Symbols: RTFL3, DVL9 | ROTUNDIFOLIA like 3 | chr1:2301526-2301849 REVERSE LENGTH=107	AT1G07490.1-S33(79.966)	heavy	20	95.12	4.91	Control	8e-06
MR29	m6	r3	8787	865.37	1728.73	1728.72	1770	2	nSFS(79.966)TSASSSKAPAFVRc	nSFSTSASSSKAPAFVRc	nSFS(79.966)TSASSSKAPAFVRc	AT1G07490.1	AT1G07490.1	| Symbols: RTFL3, DVL9 | ROTUNDIFOLIA like 3 | chr1:2301526-2301849 REVERSE LENGTH=107	AT1G07490.1-S33(79.966)	heavy	20	51.3	0.97	Control	7.9e-05
MR29	m6	r3	8791	855.399	1708.78	1708.78	1771	2	nSFS(79.966)TSASSSKAPAFVRc	nSFSTSASSSKAPAFVRc	nSFS(79.966)TSASSSKAPAFVRc	AT1G07490.1	AT1G07490.1	| Symbols: RTFL3, DVL9 | ROTUNDIFOLIA like 3 | chr1:2301526-2301849 REVERSE LENGTH=107	AT1G07490.1-S33(79.966)	light	20	61.94	12.13	Case	1.3e-05
MR3	m2	r1	13457	855.398	1708.78	1708.78	2321	2	nSFS(79.966)TSASSSKAPAFVRc	nSFSTSASSSKAPAFVRc	nSFS(79.966)TSASSSKAPAFVRc	AT1G07490.1	AT1G07490.1	| Symbols: RTFL3, DVL9 | ROTUNDIFOLIA like 3 | chr1:2301526-2301849 REVERSE LENGTH=107	AT1G07490.1-S33(79.966)	light	20	82.91	6.25	Case	8e-06
MR3	m2	r1	13464	570.602	1708.78	1708.78	2322	3	nSFS(79.966)TSASSSKAPAFVRc	nSFSTSASSSKAPAFVRc	nSFS(79.966)TSASSSKAPAFVRc	AT1G07490.1	AT1G07490.1	| Symbols: RTFL3, DVL9 | ROTUNDIFOLIA like 3 | chr1:2301526-2301849 REVERSE LENGTH=107	AT1G07490.1-S33(79.966)	light	20	21.16	1.51	Case	0.000531
MR3	m2	r1	13522	865.368	1728.72	1728.72	2330	2	nSFS(79.966)TSASSSKAPAFVRc	nSFSTSASSSKAPAFVRc	nSFS(79.966)TSASSSKAPAFVRc	AT1G07490.1	AT1G07490.1	| Symbols: RTFL3, DVL9 | ROTUNDIFOLIA like 3 | chr1:2301526-2301849 REVERSE LENGTH=107	AT1G07490.1-S33(79.966)	heavy	20	79.21	14.53	Control	8e-06
MR4	m2	r1	13789	865.369	1728.72	1728.72	2346	2	nSFS(79.966)TSASSSKAPAFVRc	nSFSTSASSSKAPAFVRc	nSFS(79.966)TSASSSKAPAFVRc	AT1G07490.1	AT1G07490.1	| Symbols: RTFL3, DVL9 | ROTUNDIFOLIA like 3 | chr1:2301526-2301849 REVERSE LENGTH=107	AT1G07490.1-S33(79.966)	heavy	20	78.32	2.61	Control	8e-06
MR4	m2	r1	13795	855.396	1708.78	1708.78	2347	2	nSFS(79.966)TSASSSKAPAFVRc	nSFSTSASSSKAPAFVRc	nSFS(79.966)TSASSSKAPAFVRc	AT1G07490.1	AT1G07490.1	| Symbols: RTFL3, DVL9 | ROTUNDIFOLIA like 3 | chr1:2301526-2301849 REVERSE LENGTH=107	AT1G07490.1-S33(79.966)	light	20	85.17	4.2	Case	8e-06
MR5	m2	r1	13184	855.399	1708.78	1708.78	2376	2	nSFS(79.966)TSASSSKAPAFVRc	nSFSTSASSSKAPAFVRc	nSFS(79.966)TSASSSKAPAFVRc	AT1G07490.1	AT1G07490.1	| Symbols: RTFL3, DVL9 | ROTUNDIFOLIA like 3 | chr1:2301526-2301849 REVERSE LENGTH=107	AT1G07490.1-S33(79.966)	light	20	75.91	2.85	Case	8e-06
CF35	m3	f2	11314	1136.16	3405.46	3405.45	2233	3	nS(79.966)VVNHSPTDSVSPSSSAISGSNSDSM(15.995)ETSTSIRc	nSVVNHSPTDSVSPSSSAISGSNSDSMETSTSIRc	nS(79.966)VVNHSPTDSVSPSSSAISGSNSDSM(15.995)ETSTSIRc	AT1G28420.1	AT1G28420.1	| Symbols: HB-1 | homeobox-1 | chr1:9979936-9987460 FORWARD LENGTH=1705	AT1G28420.1-S1196(79.966)-M1221(15.995)	light	40	22.48	1.19	Control	0.000524
MR24	m4	r2	13080	1136.16	3405.46	3405.45	2289	3	nS(79.966)VVNHSPTDSVSPSSSAISGSNSDSM(15.995)ETSTSIRc	nSVVNHSPTDSVSPSSSAISGSNSDSMETSTSIRc	nS(79.966)VVNHSPTDSVSPSSSAISGSNSDSM(15.995)ETSTSIRc	AT1G28420.1	AT1G28420.1	| Symbols: HB-1 | homeobox-1 | chr1:9979936-9987460 FORWARD LENGTH=1705	AT1G28420.1-S1196(79.966)-M1221(15.995)	light	40	25.33	0.13	Case	0.000495
CF6	m1	f1	7645	832.715	2495.12	2495.12	1494	3	nKLDVM(15.995)APSTNNRQDSPANQS(79.966)ARc	nKLDVMAPSTNNRQDSPANQSARc	nKLDVM(15.995)APSTNNRQDSPANQS(79.966)ARc	AT5G64010.1	AT5G64010.1	| Symbols: | unknown protein; FUNCTIONS IN: molecular_function unknown; INVOLVED IN: biological_process unknown; LOCATED IN: cellular_component unknown; EXPRESSED IN: 23 plant structures; EXPRESSED DURING: 13 growth stages; Has 34 Blast hits to 34 proteins in 12 species: Archae - 0; Bacteria - 0; Metazoa - 0; Fungi - 0; Plants - 34; Viruses - 0; Other Eukaryotes - 0 (source: NCBI BLink). | chr5:2…	AT5G64010.1-M187(15.995)-S202(79.966)	light	34	15.71	0	Control	0.002863
CF6	m1	f1	7962	832.715	2495.12	2495.12	1531	3	nKLDVM(15.995)APSTNNRQDSPANQS(79.966)ARc	nKLDVMAPSTNNRQDSPANQSARc	nKLDVM(15.995)APSTNNRQDSPANQS(79.966)ARc	AT5G64010.1	AT5G64010.1	| Symbols: | unknown protein; FUNCTIONS IN: molecular_function unknown; INVOLVED IN: biological_process unknown; LOCATED IN: cellular_component unknown; EXPRESSED IN: 23 plant structures; EXPRESSED DURING: 13 growth stages; Has 34 Blast hits to 34 proteins in 12 species: Archae - 0; Bacteria - 0; Metazoa - 0; Fungi - 0; Plants - 34; Viruses - 0; Other Eukaryotes - 0 (source: NCBI BLink). | chr5:2…	AT5G64010.1-M187(15.995)-S202(79.966)	light	34	17	0	Control	0.002297
CF4	m1	f1	21950	952.474	2854.4	2854.4	3709	3	nSIFETPRAPST(79.966)SEISEIEDKGALGIKc	nSIFETPRAPSTSEISEIEDKGALGIKc	nSIFETPRAPST(79.966)SEISEIEDKGALGIKc	AT1G24460.1	AT1G24460.1;AT1G24460.2	| Symbols: | unknown protein; FUNCTIONS IN: molecular_function unknown; INVOLVED IN: biological_process unknown; LOCATED IN: cellular_component unknown; EXPRESSED IN: 23 plant structures; EXPRESSED DURING: 14 growth stages; BEST Arabidopsis thaliana protein match is: unknown protein (TAIR:AT4G31570.1); Has 181008 Blast hits to 85359 proteins in 3551 species: Archae - 3290; Bacteria - 48304; Metaz…	AT1G24460.1-T1688(79.966);AT1G24460.2-T1613(79.966)	light	31	62.77	0	Control	8e-06
CF5	m1	f1	21959	952.473	2854.4	2854.4	3693	3	nSIFETPRAPST(79.966)SEISEIEDKGALGIKc	nSIFETPRAPSTSEISEIEDKGALGIKc	nSIFETPRAPST(79.966)SEISEIEDKGALGIKc	AT1G24460.1	AT1G24460.1;AT1G24460.2	| Symbols: | unknown protein; FUNCTIONS IN: molecular_function unknown; INVOLVED IN: biological_process unknown; LOCATED IN: cellular_component unknown; EXPRESSED IN: 23 plant structures; EXPRESSED DURING: 14 growth stages; BEST Arabidopsis thaliana protein match is: unknown protein (TAIR:AT4G31570.1); Has 181008 Blast hits to 85359 proteins in 3551 species: Archae - 3290; Bacteria - 48304; Metaz…	AT1G24460.1-T1688(79.966);AT1G24460.2-T1613(79.966)	light	31	43.6	0	Control	3e-05
CR3	m2	r1	21948	952.474	2854.4	2854.4	3663	3	nSIFETPRAPST(79.966)SEISEIEDKGALGIKc	nSIFETPRAPSTSEISEIEDKGALGIKc	nSIFETPRAPST(79.966)SEISEIEDKGALGIKc	AT1G24460.1	AT1G24460.1;AT1G24460.2	| Symbols: | unknown protein; FUNCTIONS IN: molecular_function unknown; INVOLVED IN: biological_process unknown; LOCATED IN: cellular_component unknown; EXPRESSED IN: 23 plant structures; EXPRESSED DURING: 14 growth stages; BEST Arabidopsis thaliana protein match is: unknown protein (TAIR:AT4G31570.1); Has 181008 Blast hits to 85359 proteins in 3551 species: Archae - 3290; Bacteria - 48304; Metaz…	AT1G24460.1-T1688(79.966);AT1G24460.2-T1613(79.966)	light	31	55.94	0	Case	8e-06
CR37	m4	r2	18234	952.475	2854.4	2854.4	3456	3	nSIFETPRAPST(79.966)SEISEIEDKGALGIKc	nSIFETPRAPSTSEISEIEDKGALGIKc	nSIFETPRAPST(79.966)SEISEIEDKGALGIKc	AT1G24460.1	AT1G24460.1;AT1G24460.2	| Symbols: | unknown protein; FUNCTIONS IN: molecular_function unknown; INVOLVED IN: biological_process unknown; LOCATED IN: cellular_component unknown; EXPRESSED IN: 23 plant structures; EXPRESSED DURING: 14 growth stages; BEST Arabidopsis thaliana protein match is: unknown protein (TAIR:AT4G31570.1); Has 181008 Blast hits to 85359 proteins in 3551 species: Archae - 3290; Bacteria - 48304; Metaz…	AT1G24460.1-T1688(79.966);AT1G24460.2-T1613(79.966)	light	31	40.89	0	Case	0.000117
CR38	m4	r2	18278	952.474	2854.4	2854.4	3455	3	nSIFETPRAPST(79.966)SEISEIEDKGALGIKc	nSIFETPRAPSTSEISEIEDKGALGIKc	nSIFETPRAPST(79.966)SEISEIEDKGALGIKc	AT1G24460.1	AT1G24460.1;AT1G24460.2	| Symbols: | unknown protein; FUNCTIONS IN: molecular_function unknown; INVOLVED IN: biological_process unknown; LOCATED IN: cellular_component unknown; EXPRESSED IN: 23 plant structures; EXPRESSED DURING: 14 growth stages; BEST Arabidopsis thaliana protein match is: unknown protein (TAIR:AT4G31570.1); Has 181008 Blast hits to 85359 proteins in 3551 species: Archae - 3290; Bacteria - 48304; Metaz…	AT1G24460.1-T1688(79.966);AT1G24460.2-T1613(79.966)	light	31	59.62	0	Case	8e-06
CR4	m2	r1	21785	952.474	2854.4	2854.4	3674	3	nSIFETPRAPST(79.966)SEISEIEDKGALGIKc	nSIFETPRAPSTSEISEIEDKGALGIKc	nSIFETPRAPST(79.966)SEISEIEDKGALGIKc	AT1G24460.1	AT1G24460.1;AT1G24460.2	| Symbols: | unknown protein; FUNCTIONS IN: molecular_function unknown; INVOLVED IN: biological_process unknown; LOCATED IN: cellular_component unknown; EXPRESSED IN: 23 plant structures; EXPRESSED DURING: 14 growth stages; BEST Arabidopsis thaliana protein match is: unknown protein (TAIR:AT4G31570.1); Has 181008 Blast hits to 85359 proteins in 3551 species: Archae - 3290; Bacteria - 48304; Metaz…	AT1G24460.1-T1688(79.966);AT1G24460.2-T1613(79.966)	light	31	55.63	0	Case	8e-06
MF16	m3	f2	17373	952.474	2854.4	2854.4	3412	3	nSIFETPRAPST(79.966)SEISEIEDKGALGIKc	nSIFETPRAPSTSEISEIEDKGALGIKc	nSIFETPRAPST(79.966)SEISEIEDKGALGIKc	AT1G24460.1	AT1G24460.1;AT1G24460.2	| Symbols: | unknown protein; FUNCTIONS IN: molecular_function unknown; INVOLVED IN: biological_process unknown; LOCATED IN: cellular_component unknown; EXPRESSED IN: 23 plant structures; EXPRESSED DURING: 14 growth stages; BEST Arabidopsis thaliana protein match is: unknown protein (TAIR:AT4G31570.1); Has 181008 Blast hits to 85359 proteins in 3551 species: Archae - 3290; Bacteria - 48304; Metaz…	AT1G24460.1-T1688(79.966);AT1G24460.2-T1613(79.966)	light	31	33.47	0	Control	0.00014
MF3	m1	f1	20554	952.474	2854.4	2854.4	3687	3	nSIFETPRAPST(79.966)SEISEIEDKGALGIKc	nSIFETPRAPSTSEISEIEDKGALGIKc	nSIFETPRAPST(79.966)SEISEIEDKGALGIKc	AT1G24460.1	AT1G24460.1;AT1G24460.2	| Symbols: | unknown protein; FUNCTIONS IN: molecular_function unknown; INVOLVED IN: biological_process unknown; LOCATED IN: cellular_component unknown; EXPRESSED IN: 23 plant structures; EXPRESSED DURING: 14 growth stages; BEST Arabidopsis thaliana protein match is: unknown protein (TAIR:AT4G31570.1); Has 181008 Blast hits to 85359 proteins in 3551 species: Archae - 3290; Bacteria - 48304; Metaz…	AT1G24460.1-T1688(79.966);AT1G24460.2-T1613(79.966)	light	31	38.93	0	Control	6.6e-05
MF4	m1	f1	20579	962.778	2885.31	2885.31	3734	3	nSIFETPRAPST(79.966)SEISEIEDKGALGIKc	nSIFETPRAPSTSEISEIEDKGALGIKc	nSIFETPRAPST(79.966)SEISEIEDKGALGIKc	AT1G24460.1	AT1G24460.1;AT1G24460.2	| Symbols: | unknown protein; FUNCTIONS IN: molecular_function unknown; INVOLVED IN: biological_process unknown; LOCATED IN: cellular_component unknown; EXPRESSED IN: 23 plant structures; EXPRESSED DURING: 14 growth stages; BEST Arabidopsis thaliana protein match is: unknown protein (TAIR:AT4G31570.1); Has 181008 Blast hits to 85359 proteins in 3551 species: Archae - 3290; Bacteria - 48304; Metaz…	AT1G24460.1-T1688(79.966);AT1G24460.2-T1613(79.966)	heavy	31	64.94	0	Case	8e-06
MF6	m1	f1	20026	952.476	2854.41	2854.4	3701	3	nSIFETPRAPST(79.966)SEISEIEDKGALGIKc	nSIFETPRAPSTSEISEIEDKGALGIKc	nSIFETPRAPST(79.966)SEISEIEDKGALGIKc	AT1G24460.1	AT1G24460.1;AT1G24460.2	| Symbols: | unknown protein; FUNCTIONS IN: molecular_function unknown; INVOLVED IN: biological_process unknown; LOCATED IN: cellular_component unknown; EXPRESSED IN: 23 plant structures; EXPRESSED DURING: 14 growth stages; BEST Arabidopsis thaliana protein match is: unknown protein (TAIR:AT4G31570.1); Has 181008 Blast hits to 85359 proteins in 3551 species: Archae - 3290; Bacteria - 48304; Metaz…	AT1G24460.1-T1688(79.966);AT1G24460.2-T1613(79.966)	light	31	48.4	0	Control	2.6e-05
MR17	m4	r2	17600	952.475	2854.4	2854.4	3528	3	nSIFETPRAPST(79.966)SEISEIEDKGALGIKc	nSIFETPRAPSTSEISEIEDKGALGIKc	nSIFETPRAPST(79.966)SEISEIEDKGALGIKc	AT1G24460.1	AT1G24460.1;AT1G24460.2	| Symbols: | unknown protein; FUNCTIONS IN: molecular_function unknown; INVOLVED IN: biological_process unknown; LOCATED IN: cellular_component unknown; EXPRESSED IN: 23 plant structures; EXPRESSED DURING: 14 growth stages; BEST Arabidopsis thaliana protein match is: unknown protein (TAIR:AT4G31570.1); Has 181008 Blast hits to 85359 proteins in 3551 species: Archae - 3290; Bacteria - 48304; Metaz…	AT1G24460.1-T1688(79.966);AT1G24460.2-T1613(79.966)	light	31	48.83	0	Case	1.8e-05
MR28	m6	r3	16773	952.474	2854.4	2854.4	3181	3	nSIFETPRAPST(79.966)SEISEIEDKGALGIKc	nSIFETPRAPSTSEISEIEDKGALGIKc	nSIFETPRAPST(79.966)SEISEIEDKGALGIKc	AT1G24460.1	AT1G24460.1;AT1G24460.2	| Symbols: | unknown protein; FUNCTIONS IN: molecular_function unknown; INVOLVED IN: biological_process unknown; LOCATED IN: cellular_component unknown; EXPRESSED IN: 23 plant structures; EXPRESSED DURING: 14 growth stages; BEST Arabidopsis thaliana protein match is: unknown protein (TAIR:AT4G31570.1); Has 181008 Blast hits to 85359 proteins in 3551 species: Archae - 3290; Bacteria - 48304; Metaz…	AT1G24460.1-T1688(79.966);AT1G24460.2-T1613(79.966)	light	31	43.25	0	Case	2.6e-05
MR3	m2	r1	21616	952.474	2854.4	2854.4	3693	3	nSIFETPRAPST(79.966)SEISEIEDKGALGIKc	nSIFETPRAPSTSEISEIEDKGALGIKc	nSIFETPRAPST(79.966)SEISEIEDKGALGIKc	AT1G24460.1	AT1G24460.1;AT1G24460.2	| Symbols: | unknown protein; FUNCTIONS IN: molecular_function unknown; INVOLVED IN: biological_process unknown; LOCATED IN: cellular_component unknown; EXPRESSED IN: 23 plant structures; EXPRESSED DURING: 14 growth stages; BEST Arabidopsis thaliana protein match is: unknown protein (TAIR:AT4G31570.1); Has 181008 Blast hits to 85359 proteins in 3551 species: Archae - 3290; Bacteria - 48304; Metaz…	AT1G24460.1-T1688(79.966);AT1G24460.2-T1613(79.966)	light	31	54.58	0	Case	8e-06
MR4	m2	r1	23036	952.475	2854.4	2854.4	3719	3	nSIFETPRAPST(79.966)SEISEIEDKGALGIKc	nSIFETPRAPSTSEISEIEDKGALGIKc	nSIFETPRAPST(79.966)SEISEIEDKGALGIKc	AT1G24460.1	AT1G24460.1;AT1G24460.2	| Symbols: | unknown protein; FUNCTIONS IN: molecular_function unknown; INVOLVED IN: biological_process unknown; LOCATED IN: cellular_component unknown; EXPRESSED IN: 23 plant structures; EXPRESSED DURING: 14 growth stages; BEST Arabidopsis thaliana protein match is: unknown protein (TAIR:AT4G31570.1); Has 181008 Blast hits to 85359 proteins in 3551 species: Archae - 3290; Bacteria - 48304; Metaz…	AT1G24460.1-T1688(79.966);AT1G24460.2-T1613(79.966)	light	31	65.07	0	Case	8e-06
MR5	m2	r1	21049	952.475	2854.4	2854.4	3706	3	nSIFETPRAPST(79.966)SEISEIEDKGALGIKc	nSIFETPRAPSTSEISEIEDKGALGIKc	nSIFETPRAPST(79.966)SEISEIEDKGALGIKc	AT1G24460.1	AT1G24460.1;AT1G24460.2	| Symbols: | unknown protein; FUNCTIONS IN: molecular_function unknown; INVOLVED IN: biological_process unknown; LOCATED IN: cellular_component unknown; EXPRESSED IN: 23 plant structures; EXPRESSED DURING: 14 growth stages; BEST Arabidopsis thaliana protein match is: unknown protein (TAIR:AT4G31570.1); Has 181008 Blast hits to 85359 proteins in 3551 species: Archae - 3290; Bacteria - 48304; Metaz…	AT1G24460.1-T1688(79.966);AT1G24460.2-T1613(79.966)	light	31	60.14	0	Case	8e-06
MR6	m2	r1	24594	952.474	2854.4	2854.4	3743	3	nSIFETPRAPST(79.966)SEISEIEDKGALGIKc	nSIFETPRAPSTSEISEIEDKGALGIKc	nSIFETPRAPST(79.966)SEISEIEDKGALGIKc	AT1G24460.1	AT1G24460.1;AT1G24460.2	| Symbols: | unknown protein; FUNCTIONS IN: molecular_function unknown; INVOLVED IN: biological_process unknown; LOCATED IN: cellular_component unknown; EXPRESSED IN: 23 plant structures; EXPRESSED DURING: 14 growth stages; BEST Arabidopsis thaliana protein match is: unknown protein (TAIR:AT4G31570.1); Has 181008 Blast hits to 85359 proteins in 3551 species: Archae - 3290; Bacteria - 48304; Metaz…	AT1G24460.1-T1688(79.966);AT1G24460.2-T1613(79.966)	light	31	42.14	0	Case	2.6e-05
CF16	m1	f1	24771	1386.27	4155.78	4155.8	4592	3	nSTLLPSDGLSSELKS(79.966)DLDEMPLPVNGSVSSNGNAQSVGTKc	nSTLLPSDGLSSELKSDLDEMPLPVNGSVSSNGNAQSVGTKc	nSTLLPSDGLSSELKS(79.966)DLDEMPLPVNGSVSSNGNAQSVGTKc	AT5G22510.1	AT5G22510.1	| Symbols: INV-E, At-A/N-InvE | alkaline/neutral invertase | chr5:7474974-7477479 REVERSE LENGTH=617	AT5G22510.1-S104(79.966)	heavy	46	51.77	0	Case	0.000168
CF17	m1	f1	25254	1386.27	4155.79	4155.8	4696	3	nSTLLPSDGLSSELKS(79.966)DLDEMPLPVNGSVSSNGNAQSVGTKc	nSTLLPSDGLSSELKSDLDEMPLPVNGSVSSNGNAQSVGTKc	nSTLLPSDGLSSELKS(79.966)DLDEMPLPVNGSVSSNGNAQSVGTKc	AT5G22510.1	AT5G22510.1	| Symbols: INV-E, At-A/N-InvE | alkaline/neutral invertase | chr5:7474974-7477479 REVERSE LENGTH=617	AT5G22510.1-S104(79.966)	heavy	46	53.97	0	Case	3e-05
CR16	m2	r1	23448	1386.27	4155.78	4155.8	4580	3	nSTLLPSDGLSSELKS(79.966)DLDEMPLPVNGSVSSNGNAQSVGTKc	nSTLLPSDGLSSELKSDLDEMPLPVNGSVSSNGNAQSVGTKc	nSTLLPSDGLSSELKS(79.966)DLDEMPLPVNGSVSSNGNAQSVGTKc	AT5G22510.1	AT5G22510.1	| Symbols: INV-E, At-A/N-InvE | alkaline/neutral invertase | chr5:7474974-7477479 REVERSE LENGTH=617	AT5G22510.1-S104(79.966)	heavy	46	50.56	0	Control	0.00014
CR17	m2	r1	25640	1386.28	4155.81	4155.8	4636	3	nSTLLPSDGLSSELKS(79.966)DLDEMPLPVNGSVSSNGNAQSVGTKc	nSTLLPSDGLSSELKSDLDEMPLPVNGSVSSNGNAQSVGTKc	nSTLLPSDGLSSELKS(79.966)DLDEMPLPVNGSVSSNGNAQSVGTKc	AT5G22510.1	AT5G22510.1	| Symbols: INV-E, At-A/N-InvE | alkaline/neutral invertase | chr5:7474974-7477479 REVERSE LENGTH=617	AT5G22510.1-S104(79.966)	heavy	46	52.31	0	Control	2.6e-05
CR41	m4	r2	22563	1039.96	4155.79	4155.8	4372	4	nSTLLPSDGLSSELKS(79.966)DLDEMPLPVNGSVSSNGNAQSVGTKc	nSTLLPSDGLSSELKSDLDEMPLPVNGSVSSNGNAQSVGTKc	nSTLLPSDGLSSELKS(79.966)DLDEMPLPVNGSVSSNGNAQSVGTKc	AT5G22510.1	AT5G22510.1	| Symbols: INV-E, At-A/N-InvE | alkaline/neutral invertase | chr5:7474974-7477479 REVERSE LENGTH=617	AT5G22510.1-S104(79.966)	heavy	46	39.02	0	Control	0.000158
CR41	m4	r2	22784	1386.27	4155.79	4155.8	4421	3	nSTLLPSDGLSSELKS(79.966)DLDEMPLPVNGSVSSNGNAQSVGTKc	nSTLLPSDGLSSELKSDLDEMPLPVNGSVSSNGNAQSVGTKc	nSTLLPSDGLSSELKS(79.966)DLDEMPLPVNGSVSSNGNAQSVGTKc	AT5G22510.1	AT5G22510.1	| Symbols: INV-E, At-A/N-InvE | alkaline/neutral invertase | chr5:7474974-7477479 REVERSE LENGTH=617	AT5G22510.1-S104(79.966)	heavy	46	50.53	1.56	Control	4e-05
CR59	m6	r3	18066	1386.26	4155.77	4155.8	4778	3	nSTLLPSDGLSSELKS(79.966)DLDEMPLPVNGSVSSNGNAQSVGTKc	nSTLLPSDGLSSELKSDLDEMPLPVNGSVSSNGNAQSVGTKc	nSTLLPSDGLSSELKS(79.966)DLDEMPLPVNGSVSSNGNAQSVGTKc	AT5G22510.1	AT5G22510.1	| Symbols: INV-E, At-A/N-InvE | alkaline/neutral invertase | chr5:7474974-7477479 REVERSE LENGTH=617	AT5G22510.1-S104(79.966)	heavy	46	55.76	0	Control	0.000166
MR38	m6	r3	4472	837.301	2508.88	2508.88	1195	3	nIIM(15.995)DPEKSEDDDESSSS(79.966)SSSSRc	nIIMDPEKSEDDDESSSSSSSSRc	nIIM(15.995)DPEKSEDDDESSSS(79.966)SSSSRc	AT2G01470.1	AT2G01470.1	| Symbols: STL2P, ATSEC12 | SEC12P-like 2 protein | chr2:212215-214435 REVERSE LENGTH=393	AT2G01470.1-M38(15.995)-S52(79.966)	heavy	26	58.57	0	Control	8e-06
CF39	m3	f2	18904	1065.51	3193.51	3193.52	3454	3	nAVESEEVTTVSES(79.966)LPAPVTESQAPVEVTTKc	nAVESEEVTTVSESLPAPVTESQAPVEVTTKc	nAVESEEVTTVSES(79.966)LPAPVTESQAPVEVTTKc	AT1G62480.1	AT1G62480.1	| Symbols: | Vacuolar calcium-binding protein-related | chr1:23128799-23129548 FORWARD LENGTH=152	AT1G62480.1-S36(79.966)	light	32	37.63	0.51	Control	0.000194
CR42	m4	r2	17973	1076.15	3225.42	3225.42	3367	3	nAVESEEVTTVSES(79.966)LPAPVTESQAPVEVTTKc	nAVESEEVTTVSESLPAPVTESQAPVEVTTKc	nAVESEEVTTVSES(79.966)LPAPVTESQAPVEVTTKc	AT1G62480.1	AT1G62480.1	| Symbols: | Vacuolar calcium-binding protein-related | chr1:23128799-23129548 FORWARD LENGTH=152	AT1G62480.1-S36(79.966)	heavy	32	32.13	0	Control	0.000349
MR12	m2	r1	24857	1056.07	3165.19	3165.19	4342	3	nLLGDYQAVSYS(79.966)PSM(15.995)DVVEEFDDEQM(15.995)Rc	nLLGDYQAVSYSPSMDVVEEFDDEQMRc	nLLGDYQAVSYS(79.966)PSM(15.995)DVVEEFDDEQM(15.995)Rc	AT1G21450.1	AT1G21450.1	| Symbols: SCL1 | SCARECROW-like 1 | chr1:7509721-7511502 FORWARD LENGTH=593	AT1G21450.1-S140(79.966)-M143(15.995)-M154(15.995)	heavy	31	32.53	1.44	Control	0.000195
CF33	m3	f2	13357	467.87	1400.59	1400.59	2491	3	nVS(79.966)SFEALQPATRc	nVSSFEALQPATRc	nVS(79.966)SFEALQPATRc	AT1G74910.1	AT1G74910.1;AT1G74910.2;AT1G74910.3	| Symbols: | ADP-glucose pyrophosphorylase family protein | chr1:28135770-28138456 REVERSE LENGTH=415	AT1G74910.1-S217(79.966);AT1G74910.2-S217(79.966);AT1G74910.3-S217(79.966)	heavy	16	19.99	1.68	Case	0.000569
CF36	m3	f2	12656	462.554	1384.64	1384.64	2524	3	nVS(79.966)SFEALQPATRc	nVSSFEALQPATRc	nVS(79.966)SFEALQPATRc	AT1G74910.1	AT1G74910.1;AT1G74910.2;AT1G74910.3	| Symbols: | ADP-glucose pyrophosphorylase family protein | chr1:28135770-28138456 REVERSE LENGTH=415	AT1G74910.1-S217(79.966);AT1G74910.2-S217(79.966);AT1G74910.3-S217(79.966)	light	16	19.04	2.03	Control	0.001343
CF37	m3	f2	11265	462.553	1384.64	1384.64	2536	3	nVS(79.966)SFEALQPATRc	nVSSFEALQPATRc	nVS(79.966)SFEALQPATRc	AT1G74910.1	AT1G74910.1;AT1G74910.2;AT1G74910.3	| Symbols: | ADP-glucose pyrophosphorylase family protein | chr1:28135770-28138456 REVERSE LENGTH=415	AT1G74910.1-S217(79.966);AT1G74910.2-S217(79.966);AT1G74910.3-S217(79.966)	light	16	27.37	1.6	Control	0.000226
MF36	m5	f3	9243	693.326	1384.64	1384.64	2142	2	nVS(79.966)SFEALQPATRc	nVSSFEALQPATRc	nVS(79.966)SFEALQPATRc	AT1G74910.1	AT1G74910.1;AT1G74910.2;AT1G74910.3	| Symbols: | ADP-glucose pyrophosphorylase family protein | chr1:28135770-28138456 REVERSE LENGTH=415	AT1G74910.1-S217(79.966);AT1G74910.2-S217(79.966);AT1G74910.3-S217(79.966)	light	16	26.8	2.75	Control	0.003147
CF23	m3	f2	15486	871.433	2611.28	2611.28	2399	3	nKANSLQSSVPQLVHDAPS(79.966)PAVSGSRc	nKANSLQSSVPQLVHDAPSPAVSGSRc	nKANSLQSSVPQLVHDAPS(79.966)PAVSGSRc	AT5G13020.1	AT5G13020.1	| Symbols: | Emsy N Terminus (ENT)/ plant Tudor-like domains-containing protein | chr5:4129691-4132089 REVERSE LENGTH=397	AT5G13020.1-S136(79.966)	light	34	42.42	21.34	Control	0.00014
CF24	m3	f2	15850	871.433	2611.28	2611.28	2367	3	nKANSLQSSVPQLVHDAPS(79.966)PAVSGSRc	nKANSLQSSVPQLVHDAPSPAVSGSRc	nKANSLQSSVPQLVHDAPS(79.966)PAVSGSRc	AT5G13020.1	AT5G13020.1	| Symbols: | Emsy N Terminus (ENT)/ plant Tudor-like domains-containing protein | chr5:4129691-4132089 REVERSE LENGTH=397	AT5G13020.1-S136(79.966)	light	34	45.86	16.45	Control	1.3e-05
CF27	m3	f2	15820	882.735	2645.18	2645.17	2377	3	nKANSLQSSVPQLVHDAPS(79.966)PAVSGSRc	nKANSLQSSVPQLVHDAPSPAVSGSRc	nKANSLQSSVPQLVHDAPS(79.966)PAVSGSRc	AT5G13020.1	AT5G13020.1	| Symbols: | Emsy N Terminus (ENT)/ plant Tudor-like domains-containing protein | chr5:4129691-4132089 REVERSE LENGTH=397	AT5G13020.1-S136(79.966)	heavy	34	31.89	4.19	Case	0.000214
CF27	m3	f2	15831	871.433	2611.28	2611.28	2379	3	nKANSLQSSVPQLVHDAPS(79.966)PAVSGSRc	nKANSLQSSVPQLVHDAPSPAVSGSRc	nKANSLQSSVPQLVHDAPS(79.966)PAVSGSRc	AT5G13020.1	AT5G13020.1	| Symbols: | Emsy N Terminus (ENT)/ plant Tudor-like domains-containing protein | chr5:4129691-4132089 REVERSE LENGTH=397	AT5G13020.1-S136(79.966)	light	34	15.37	10.15	Control	0.003023
CF47	m5	f3	12579	871.432	2611.27	2611.28	2593	3	nKANSLQSSVPQLVHDAPS(79.966)PAVSGSRc	nKANSLQSSVPQLVHDAPSPAVSGSRc	nKANSLQSSVPQLVHDAPS(79.966)PAVSGSRc	AT5G13020.1	AT5G13020.1	| Symbols: | Emsy N Terminus (ENT)/ plant Tudor-like domains-containing protein | chr5:4129691-4132089 REVERSE LENGTH=397	AT5G13020.1-S136(79.966)	light	34	43.25	16.01	Control	1.3e-05
CF5	m1	f1	16495	871.432	2611.28	2611.28	2650	3	nKANSLQSSVPQLVHDAPS(79.966)PAVSGSRc	nKANSLQSSVPQLVHDAPSPAVSGSRc	nKANSLQSSVPQLVHDAPS(79.966)PAVSGSRc	AT5G13020.1	AT5G13020.1	| Symbols: | Emsy N Terminus (ENT)/ plant Tudor-like domains-containing protein | chr5:4129691-4132089 REVERSE LENGTH=397	AT5G13020.1-S136(79.966)	light	34	57.11	18.5	Control	8e-06
CR23	m4	r2	13870	871.432	2611.28	2611.28	2283	3	nKANSLQSSVPQLVHDAPS(79.966)PAVSGSRc	nKANSLQSSVPQLVHDAPSPAVSGSRc	nKANSLQSSVPQLVHDAPS(79.966)PAVSGSRc	AT5G13020.1	AT5G13020.1	| Symbols: | Emsy N Terminus (ENT)/ plant Tudor-like domains-containing protein | chr5:4129691-4132089 REVERSE LENGTH=397	AT5G13020.1-S136(79.966)	light	34	37.45	14.79	Case	2.6e-05
CR24	m4	r2	14507	871.433	2611.28	2611.28	2304	3	nKANSLQSSVPQLVHDAPS(79.966)PAVSGSRc	nKANSLQSSVPQLVHDAPSPAVSGSRc	nKANSLQSSVPQLVHDAPS(79.966)PAVSGSRc	AT5G13020.1	AT5G13020.1	| Symbols: | Emsy N Terminus (ENT)/ plant Tudor-like domains-containing protein | chr5:4129691-4132089 REVERSE LENGTH=397	AT5G13020.1-S136(79.966)	light	34	51.81	17.34	Case	8e-06
CR25	m4	r2	14155	871.433	2611.28	2611.28	2306	3	nKANSLQSSVPQLVHDAPS(79.966)PAVSGSRc	nKANSLQSSVPQLVHDAPSPAVSGSRc	nKANSLQSSVPQLVHDAPS(79.966)PAVSGSRc	AT5G13020.1	AT5G13020.1	| Symbols: | Emsy N Terminus (ENT)/ plant Tudor-like domains-containing protein | chr5:4129691-4132089 REVERSE LENGTH=397	AT5G13020.1-S136(79.966)	light	34	42.78	15.44	Case	1.8e-05
CR47	m6	r3	12049	871.431	2611.27	2611.28	2656	3	nKANSLQSSVPQLVHDAPS(79.966)PAVSGSRc	nKANSLQSSVPQLVHDAPSPAVSGSRc	nKANSLQSSVPQLVHDAPS(79.966)PAVSGSRc	AT5G13020.1	AT5G13020.1	| Symbols: | Emsy N Terminus (ENT)/ plant Tudor-like domains-containing protein | chr5:4129691-4132089 REVERSE LENGTH=397	AT5G13020.1-S136(79.966)	light	34	56.72	17.78	Case	8e-06
CR48	m6	r3	13913	871.432	2611.28	2611.28	2720	3	nKANSLQSSVPQLVHDAPS(79.966)PAVSGSRc	nKANSLQSSVPQLVHDAPSPAVSGSRc	nKANSLQSSVPQLVHDAPS(79.966)PAVSGSRc	AT5G13020.1	AT5G13020.1	| Symbols: | Emsy N Terminus (ENT)/ plant Tudor-like domains-containing protein | chr5:4129691-4132089 REVERSE LENGTH=397	AT5G13020.1-S136(79.966)	light	34	50.26	17.53	Case	8e-06
CR5	m2	r1	16339	871.433	2611.28	2611.28	2627	3	nKANSLQSSVPQLVHDAPS(79.966)PAVSGSRc	nKANSLQSSVPQLVHDAPSPAVSGSRc	nKANSLQSSVPQLVHDAPS(79.966)PAVSGSRc	AT5G13020.1	AT5G13020.1	| Symbols: | Emsy N Terminus (ENT)/ plant Tudor-like domains-containing protein | chr5:4129691-4132089 REVERSE LENGTH=397	AT5G13020.1-S136(79.966)	light	34	40.85	15.18	Case	2.6e-05
MF18	m3	f2	13993	798.864	1595.71	1595.71	2231	2	nKHS(79.966)WPTEEFISRc	nKHSWPTEEFISRc	nKHS(79.966)WPTEEFISRc	AT3G24180.1	AT3G24180.1;AT3G24180.2	| Symbols: | Beta-glucosidase, GBA2 type family protein | chr3:8735011-8741147 REVERSE LENGTH=950	AT3G24180.1-S13(79.966);AT3G24180.2-S13(79.966)	light	19	25.04	14.5	Control	0.001203
MF19	m3	f2	13427	532.912	1595.71	1595.71	2258	3	nKHS(79.966)WPTEEFISRc	nKHSWPTEEFISRc	nKHS(79.966)WPTEEFISRc	AT3G24180.1	AT3G24180.1;AT3G24180.2	| Symbols: | Beta-glucosidase, GBA2 type family protein | chr3:8735011-8741147 REVERSE LENGTH=950	AT3G24180.1-S13(79.966);AT3G24180.2-S13(79.966)	light	19	28.21	2.91	Control	0.000328
MF19	m3	f2	13467	539.227	1614.66	1614.66	2264	3	nKHS(79.966)WPTEEFISRc	nKHSWPTEEFISRc	nKHS(79.966)WPTEEFISRc	AT3G24180.1	AT3G24180.1;AT3G24180.2	| Symbols: | Beta-glucosidase, GBA2 type family protein | chr3:8735011-8741147 REVERSE LENGTH=950	AT3G24180.1-S13(79.966);AT3G24180.2-S13(79.966)	heavy	19	42.82	14.15	Case	8.9e-05
MF19	m3	f2	13487	798.863	1595.71	1595.71	2267	2	nKHS(79.966)WPTEEFISRc	nKHSWPTEEFISRc	nKHS(79.966)WPTEEFISRc	AT3G24180.1	AT3G24180.1;AT3G24180.2	| Symbols: | Beta-glucosidase, GBA2 type family protein | chr3:8735011-8741147 REVERSE LENGTH=950	AT3G24180.1-S13(79.966);AT3G24180.2-S13(79.966)	light	19	13.77	13.77	Control	0.00918
MF31	m5	f3	8193	532.912	1595.71	1595.71	1801	3	nKHS(79.966)WPTEEFISRc	nKHSWPTEEFISRc	nKHS(79.966)WPTEEFISRc	AT3G24180.1	AT3G24180.1;AT3G24180.2	| Symbols: | Beta-glucosidase, GBA2 type family protein | chr3:8735011-8741147 REVERSE LENGTH=950	AT3G24180.1-S13(79.966);AT3G24180.2-S13(79.966)	light	19	34.14	12.25	Control	0.000166
MF31	m5	f3	8299	798.863	1595.71	1595.71	1818	2	nKHS(79.966)WPTEEFISRc	nKHSWPTEEFISRc	nKHS(79.966)WPTEEFISRc	AT3G24180.1	AT3G24180.1;AT3G24180.2	| Symbols: | Beta-glucosidase, GBA2 type family protein | chr3:8735011-8741147 REVERSE LENGTH=950	AT3G24180.1-S13(79.966);AT3G24180.2-S13(79.966)	light	19	13.19	13.19	Control	0.009479
MF31	m5	f3	8325	808.335	1614.66	1614.66	1822	2	nKHS(79.966)WPTEEFISRc	nKHSWPTEEFISRc	nKHS(79.966)WPTEEFISRc	AT3G24180.1	AT3G24180.1;AT3G24180.2	| Symbols: | Beta-glucosidase, GBA2 type family protein | chr3:8735011-8741147 REVERSE LENGTH=950	AT3G24180.1-S13(79.966);AT3G24180.2-S13(79.966)	heavy	19	14.67	14.67	Case	0.000529
MF31	m5	f3	8191	539.226	1614.66	1614.66	1801	3	nKHS(79.966)WPTEEFISRc	nKHSWPTEEFISRc	nKHS(79.966)WPTEEFISRc	AT3G24180.1	AT3G24180.1;AT3G24180.2	| Symbols: | Beta-glucosidase, GBA2 type family protein | chr3:8735011-8741147 REVERSE LENGTH=950	AT3G24180.1-S13(79.966);AT3G24180.2-S13(79.966)	heavy	19	38.46	15.97	Case	8.9e-05
MF32	m5	f3	10269	539.227	1614.66	1614.66	1879	3	nKHS(79.966)WPTEEFISRc	nKHSWPTEEFISRc	nKHS(79.966)WPTEEFISRc	AT3G24180.1	AT3G24180.1;AT3G24180.2	| Symbols: | Beta-glucosidase, GBA2 type family protein | chr3:8735011-8741147 REVERSE LENGTH=950	AT3G24180.1-S13(79.966);AT3G24180.2-S13(79.966)	heavy	19	45.71	14.54	Case	2.6e-05
MF32	m5	f3	10211	532.912	1595.71	1595.71	1871	3	nKHS(79.966)WPTEEFISRc	nKHSWPTEEFISRc	nKHS(79.966)WPTEEFISRc	AT3G24180.1	AT3G24180.1;AT3G24180.2	| Symbols: | Beta-glucosidase, GBA2 type family protein | chr3:8735011-8741147 REVERSE LENGTH=950	AT3G24180.1-S13(79.966);AT3G24180.2-S13(79.966)	light	19	4.58	4.58	Control	0.00773
MF7	m1	f1	14458	808.336	1614.66	1614.66	2438	2	nKHS(79.966)WPTEEFISRc	nKHSWPTEEFISRc	nKHS(79.966)WPTEEFISRc	AT3G24180.1	AT3G24180.1;AT3G24180.2	| Symbols: | Beta-glucosidase, GBA2 type family protein | chr3:8735011-8741147 REVERSE LENGTH=950	AT3G24180.1-S13(79.966);AT3G24180.2-S13(79.966)	heavy	19	16.81	10.24	Case	0.002647
MF7	m1	f1	14500	539.226	1614.66	1614.66	2445	3	nKHS(79.966)WPTEEFISRc	nKHSWPTEEFISRc	nKHS(79.966)WPTEEFISRc	AT3G24180.1	AT3G24180.1;AT3G24180.2	| Symbols: | Beta-glucosidase, GBA2 type family protein | chr3:8735011-8741147 REVERSE LENGTH=950	AT3G24180.1-S13(79.966);AT3G24180.2-S13(79.966)	heavy	19	37.74	8.54	Case	0.000123
MR20	m4	r2	13640	539.226	1614.66	1614.66	2277	3	nKHS(79.966)WPTEEFISRc	nKHSWPTEEFISRc	nKHS(79.966)WPTEEFISRc	AT3G24180.1	AT3G24180.1;AT3G24180.2	| Symbols: | Beta-glucosidase, GBA2 type family protein | chr3:8735011-8741147 REVERSE LENGTH=950	AT3G24180.1-S13(79.966);AT3G24180.2-S13(79.966)	heavy	19	53.75	24.73	Control	8e-06
MR20	m4	r2	13660	532.911	1595.71	1595.71	2280	3	nKHS(79.966)WPTEEFISRc	nKHSWPTEEFISRc	nKHS(79.966)WPTEEFISRc	AT3G24180.1	AT3G24180.1;AT3G24180.2	| Symbols: | Beta-glucosidase, GBA2 type family protein | chr3:8735011-8741147 REVERSE LENGTH=950	AT3G24180.1-S13(79.966);AT3G24180.2-S13(79.966)	light	19	47.2	17.23	Case	3e-05
MR32	m6	r3	11159	532.913	1595.72	1595.71	1925	3	nKHS(79.966)WPTEEFISRc	nKHSWPTEEFISRc	nKHS(79.966)WPTEEFISRc	AT3G24180.1	AT3G24180.1;AT3G24180.2	| Symbols: | Beta-glucosidase, GBA2 type family protein | chr3:8735011-8741147 REVERSE LENGTH=950	AT3G24180.1-S13(79.966);AT3G24180.2-S13(79.966)	light	19	36.79	11.19	Case	0.000195
MR7	m2	r1	14678	808.335	1614.66	1614.66	2452	2	nKHS(79.966)WPTEEFISRc	nKHSWPTEEFISRc	nKHS(79.966)WPTEEFISRc	AT3G24180.1	AT3G24180.1;AT3G24180.2	| Symbols: | Beta-glucosidase, GBA2 type family protein | chr3:8735011-8741147 REVERSE LENGTH=950	AT3G24180.1-S13(79.966);AT3G24180.2-S13(79.966)	heavy	19	32.48	13.46	Control	0.000325
MR7	m2	r1	14686	798.863	1595.71	1595.71	2453	2	nKHS(79.966)WPTEEFISRc	nKHSWPTEEFISRc	nKHS(79.966)WPTEEFISRc	AT3G24180.1	AT3G24180.1;AT3G24180.2	| Symbols: | Beta-glucosidase, GBA2 type family protein | chr3:8735011-8741147 REVERSE LENGTH=950	AT3G24180.1-S13(79.966);AT3G24180.2-S13(79.966)	light	19	26.1	16.61	Case	0.00245
MF7	m1	f1	13477	884.098	2649.27	2649.27	2273	3	nQIVEHELQETGFS(79.966)PETEKVKNKc	nQIVEHELQETGFSPETEKVKNKc	nQIVEHELQETGFS(79.966)PETEKVKNKc	AT3G17650.1	AT3G17650.1	| Symbols: YSL5, PDE321 | YELLOW STRIPE like 5 | chr3:6034307-6037087 FORWARD LENGTH=714	AT3G17650.1-S25(79.966)	light	30	49.68	9.9	Control	8e-06
MF7	m1	f1	13532	663.325	2649.27	2649.27	2283	4	nQIVEHELQETGFS(79.966)PETEKVKNKc	nQIVEHELQETGFSPETEKVKNKc	nQIVEHELQETGFS(79.966)PETEKVKNKc	AT3G17650.1	AT3G17650.1	| Symbols: YSL5, PDE321 | YELLOW STRIPE like 5 | chr3:6034307-6037087 FORWARD LENGTH=714	AT3G17650.1-S25(79.966)	light	30	32.66	13.32	Control	0.000113
MR19	m4	r2	12825	884.096	2649.27	2649.27	2108	3	nQIVEHELQETGFS(79.966)PETEKVKNKc	nQIVEHELQETGFSPETEKVKNKc	nQIVEHELQETGFS(79.966)PETEKVKNKc	AT3G17650.1	AT3G17650.1	| Symbols: YSL5, PDE321 | YELLOW STRIPE like 5 | chr3:6034307-6037087 FORWARD LENGTH=714	AT3G17650.1-S25(79.966)	light	30	7.39	7.39	Case	0.005931
MR6	m2	r1	14402	884.097	2649.27	2649.27	2355	3	nQIVEHELQETGFS(79.966)PETEKVKNKc	nQIVEHELQETGFSPETEKVKNKc	nQIVEHELQETGFS(79.966)PETEKVKNKc	AT3G17650.1	AT3G17650.1	| Symbols: YSL5, PDE321 | YELLOW STRIPE like 5 | chr3:6034307-6037087 FORWARD LENGTH=714	AT3G17650.1-S25(79.966)	light	30	33.07	10.94	Case	1.3e-05
MR6	m2	r1	14452	894.068	2679.18	2679.18	2361	3	nQIVEHELQETGFS(79.966)PETEKVKNKc	nQIVEHELQETGFSPETEKVKNKc	nQIVEHELQETGFS(79.966)PETEKVKNKc	AT3G17650.1	AT3G17650.1	| Symbols: YSL5, PDE321 | YELLOW STRIPE like 5 | chr3:6034307-6037087 FORWARD LENGTH=714	AT3G17650.1-S25(79.966)	heavy	30	23.72	4.69	Control	0.000242
MR7	m2	r1	13792	884.096	2649.27	2649.27	2283	3	nQIVEHELQETGFS(79.966)PETEKVKNKc	nQIVEHELQETGFSPETEKVKNKc	nQIVEHELQETGFS(79.966)PETEKVKNKc	AT3G17650.1	AT3G17650.1	| Symbols: YSL5, PDE321 | YELLOW STRIPE like 5 | chr3:6034307-6037087 FORWARD LENGTH=714	AT3G17650.1-S25(79.966)	light	30	46.26	6.49	Case	8e-06
MF23	m3	f2	17787	813.36	1624.71	1624.71	3225	2	nEGEPSIAPSLTLT(79.966)GRc	nEGEPSIAPSLTLTGRc	nEGEPSIAPSLTLT(79.966)GRc	AT4G12800.1	AT4G12800.1	| Symbols: PSAL | photosystem I subunit l | chr4:7521469-7522493 FORWARD LENGTH=219	AT4G12800.1-T172(79.966)	heavy	18	32.39	0	Case	0.001966
MF37	m5	f3	15891	813.362	1624.71	1624.71	2861	2	nEGEPSIAPSLTLT(79.966)GRc	nEGEPSIAPSLTLTGRc	nEGEPSIAPSLTLT(79.966)GRc	AT4G12800.1	AT4G12800.1	| Symbols: PSAL | photosystem I subunit l | chr4:7521469-7522493 FORWARD LENGTH=219	AT4G12800.1-T172(79.966)	heavy	18	36.55	0	Case	0.000337
MR10	m2	r1	19918	813.36	1624.71	1624.71	3460	2	nEGEPSIAPSLTLT(79.966)GRc	nEGEPSIAPSLTLTGRc	nEGEPSIAPSLTLT(79.966)GRc	AT4G12800.1	AT4G12800.1	| Symbols: PSAL | photosystem I subunit l | chr4:7521469-7522493 FORWARD LENGTH=219	AT4G12800.1-T172(79.966)	heavy	18	32.3	1.35	Control	0.000263
MR11	m2	r1	19506	813.362	1624.71	1624.71	3435	2	nEGEPSIAPSLTLT(79.966)GRc	nEGEPSIAPSLTLTGRc	nEGEPSIAPSLTLT(79.966)GRc	AT4G12800.1	AT4G12800.1	| Symbols: PSAL | photosystem I subunit l | chr4:7521469-7522493 FORWARD LENGTH=219	AT4G12800.1-T172(79.966)	heavy	18	28.62	0	Control	0.000195
MR12	m2	r1	19235	804.388	1606.76	1606.76	3399	2	nEGEPSIAPSLTLT(79.966)GRc	nEGEPSIAPSLTLTGRc	nEGEPSIAPSLTLT(79.966)GRc	AT4G12800.1	AT4G12800.1	| Symbols: PSAL | photosystem I subunit l | chr4:7521469-7522493 FORWARD LENGTH=219	AT4G12800.1-T172(79.966)	light	18	38.79	0.33	Case	4.4e-05
MR23	m4	r2	18344	813.361	1624.71	1624.71	3211	2	nEGEPSIAPSLTLT(79.966)GRc	nEGEPSIAPSLTLTGRc	nEGEPSIAPSLTLT(79.966)GRc	AT4G12800.1	AT4G12800.1	| Symbols: PSAL | photosystem I subunit l | chr4:7521469-7522493 FORWARD LENGTH=219	AT4G12800.1-T172(79.966)	heavy	18	26.98	0	Control	0.000188
MR24	m4	r2	18725	813.361	1624.71	1624.71	3246	2	nEGEPSIAPSLTLT(79.966)GRc	nEGEPSIAPSLTLTGRc	nEGEPSIAPSLTLT(79.966)GRc	AT4G12800.1	AT4G12800.1	| Symbols: PSAL | photosystem I subunit l | chr4:7521469-7522493 FORWARD LENGTH=219	AT4G12800.1-T172(79.966)	heavy	18	26.86	0	Control	0.000188
MF22	m3	f2	15054	908.913	1815.81	1815.81	2634	2	nIDGVSVSSSLSSEASS(79.966)PKc	nIDGVSVSSSLSSEASSPKc	nIDGVSVSSSLSSEASS(79.966)PKc	AT5G26740.1	AT5G26740.1;AT5G26740.2;AT5G26740.3	| Symbols: | Protein of unknown function (DUF300) | chr5:9292436-9294407 FORWARD LENGTH=422	AT5G26740.1-S365(79.966);AT5G26740.2-S365(79.966);AT5G26740.3-S365(79.966)	light	19	99.61	0	Control	8e-06
MF22	m3	f2	15064	918.385	1834.76	1834.76	2636	2	nIDGVSVSSSLSSEASS(79.966)PKc	nIDGVSVSSSLSSEASSPKc	nIDGVSVSSSLSSEASS(79.966)PKc	AT5G26740.1	AT5G26740.1;AT5G26740.2;AT5G26740.3	| Symbols: | Protein of unknown function (DUF300) | chr5:9292436-9294407 FORWARD LENGTH=422	AT5G26740.1-S365(79.966);AT5G26740.2-S365(79.966);AT5G26740.3-S365(79.966)	heavy	19	104.49	0	Case	8e-06
MF23	m3	f2	14410	908.915	1815.82	1815.81	2655	2	nIDGVSVSSSLSSEASS(79.966)PKc	nIDGVSVSSSLSSEASSPKc	nIDGVSVSSSLSSEASS(79.966)PKc	AT5G26740.1	AT5G26740.1;AT5G26740.2;AT5G26740.3	| Symbols: | Protein of unknown function (DUF300) | chr5:9292436-9294407 FORWARD LENGTH=422	AT5G26740.1-S365(79.966);AT5G26740.2-S365(79.966);AT5G26740.3-S365(79.966)	light	19	74.49	0	Control	1.3e-05
MF23	m3	f2	14427	918.387	1834.76	1834.76	2658	2	nIDGVSVSSSLSSEASS(79.966)PKc	nIDGVSVSSSLSSEASSPKc	nIDGVSVSSSLSSEASS(79.966)PKc	AT5G26740.1	AT5G26740.1;AT5G26740.2;AT5G26740.3	| Symbols: | Protein of unknown function (DUF300) | chr5:9292436-9294407 FORWARD LENGTH=422	AT5G26740.1-S365(79.966);AT5G26740.2-S365(79.966);AT5G26740.3-S365(79.966)	heavy	19	91.53	0	Case	8e-06
MF24	m3	f2	13845	918.384	1834.75	1834.76	2632	2	nIDGVSVSSSLSSEASS(79.966)PKc	nIDGVSVSSSLSSEASSPKc	nIDGVSVSSSLSSEASS(79.966)PKc	AT5G26740.1	AT5G26740.1;AT5G26740.2;AT5G26740.3	| Symbols: | Protein of unknown function (DUF300) | chr5:9292436-9294407 FORWARD LENGTH=422	AT5G26740.1-S365(79.966);AT5G26740.2-S365(79.966);AT5G26740.3-S365(79.966)	heavy	19	58.88	0	Case	0.000158
MF24	m3	f2	13850	908.913	1815.81	1815.81	2632	2	nIDGVSVSSSLSSEASS(79.966)PKc	nIDGVSVSSSLSSEASSPKc	nIDGVSVSSSLSSEASS(79.966)PKc	AT5G26740.1	AT5G26740.1;AT5G26740.2;AT5G26740.3	| Symbols: | Protein of unknown function (DUF300) | chr5:9292436-9294407 FORWARD LENGTH=422	AT5G26740.1-S365(79.966);AT5G26740.2-S365(79.966);AT5G26740.3-S365(79.966)	light	19	41.18	0	Control	0.000926
MF35	m5	f3	11521	908.915	1815.82	1815.81	2291	2	nIDGVSVSSSLSSEASS(79.966)PKc	nIDGVSVSSSLSSEASSPKc	nIDGVSVSSSLSSEASS(79.966)PKc	AT5G26740.1	AT5G26740.1;AT5G26740.2;AT5G26740.3	| Symbols: | Protein of unknown function (DUF300) | chr5:9292436-9294407 FORWARD LENGTH=422	AT5G26740.1-S365(79.966);AT5G26740.2-S365(79.966);AT5G26740.3-S365(79.966)	light	19	94.34	0	Control	8e-06
MR22	m4	r2	14305	908.913	1815.81	1815.81	2639	2	nIDGVSVSSSLSSEASS(79.966)PKc	nIDGVSVSSSLSSEASSPKc	nIDGVSVSSSLSSEASS(79.966)PKc	AT5G26740.1	AT5G26740.1;AT5G26740.2;AT5G26740.3	| Symbols: | Protein of unknown function (DUF300) | chr5:9292436-9294407 FORWARD LENGTH=422	AT5G26740.1-S365(79.966);AT5G26740.2-S365(79.966);AT5G26740.3-S365(79.966)	light	19	28.95	0	Case	0.004945
MR23	m4	r2	14589	908.915	1815.82	1815.81	2618	2	nIDGVSVSSSLSSEASS(79.966)PKc	nIDGVSVSSSLSSEASSPKc	nIDGVSVSSSLSSEASS(79.966)PKc	AT5G26740.1	AT5G26740.1;AT5G26740.2;AT5G26740.3	| Symbols: | Protein of unknown function (DUF300) | chr5:9292436-9294407 FORWARD LENGTH=422	AT5G26740.1-S365(79.966);AT5G26740.2-S365(79.966);AT5G26740.3-S365(79.966)	light	19	58.4	0	Case	0.00014
MR23	m4	r2	14656	918.386	1834.76	1834.76	2627	2	nIDGVSVSSSLSSEASS(79.966)PKc	nIDGVSVSSSLSSEASSPKc	nIDGVSVSSSLSSEASS(79.966)PKc	AT5G26740.1	AT5G26740.1;AT5G26740.2;AT5G26740.3	| Symbols: | Protein of unknown function (DUF300) | chr5:9292436-9294407 FORWARD LENGTH=422	AT5G26740.1-S365(79.966);AT5G26740.2-S365(79.966);AT5G26740.3-S365(79.966)	heavy	19	32.17	7.64	Control	0.000409
MR36	m6	r3	11670	918.388	1834.76	1834.76	2282	2	nIDGVSVSSSLSSEASS(79.966)PKc	nIDGVSVSSSLSSEASSPKc	nIDGVSVSSSLSSEASS(79.966)PKc	AT5G26740.1	AT5G26740.1;AT5G26740.2;AT5G26740.3	| Symbols: | Protein of unknown function (DUF300) | chr5:9292436-9294407 FORWARD LENGTH=422	AT5G26740.1-S365(79.966);AT5G26740.2-S365(79.966);AT5G26740.3-S365(79.966)	heavy	19	55.68	0	Control	0.000183
MR36	m6	r3	11704	908.916	1815.82	1815.81	2286	2	nIDGVSVSSSLSSEASS(79.966)PKc	nIDGVSVSSSLSSEASSPKc	nIDGVSVSSSLSSEASS(79.966)PKc	AT5G26740.1	AT5G26740.1;AT5G26740.2;AT5G26740.3	| Symbols: | Protein of unknown function (DUF300) | chr5:9292436-9294407 FORWARD LENGTH=422	AT5G26740.1-S365(79.966);AT5G26740.2-S365(79.966);AT5G26740.3-S365(79.966)	light	19	43.66	0	Case	0.000444
MF7	m1	f1	17763	621.957	1862.85	1862.85	3023	3	nWAALERLPT(79.966)YDRLRc	nWAALERLPTYDRLRc	nWAALERLPT(79.966)YDRLRc	AT2G36380.1	AT2G36380.1	| Symbols: PDR6, ATPDR6 | pleiotropic drug resistance 6 | chr2:15257583-15263627 FORWARD LENGTH=1453	AT2G36380.1-T69(79.966)	heavy	24	18.96	18.96	Case	0.000851
MF7	m1	f1	17785	613.98	1838.92	1838.92	3027	3	nWAALERLPT(79.966)YDRLRc	nWAALERLPTYDRLRc	nWAALERLPT(79.966)YDRLRc	AT2G36380.1	AT2G36380.1	| Symbols: PDR6, ATPDR6 | pleiotropic drug resistance 6 | chr2:15257583-15263627 FORWARD LENGTH=1453	AT2G36380.1-T69(79.966)	light	24	7.15	7.15	Control	0.009425
CF33	m3	f2	9681	837.334	1672.65	1672.66	2029	2	nGNYS(79.966)PC(57.021)SSPSGIDPRc	nGNYSPCSSPSGIDPRc	nGNYS(79.966)PC(57.021)SSPSGIDPRc	AT5G12440.1	AT5G12440.1;AT5G12440.2;AT5G12440.3	| Symbols: | CCCH-type zinc fingerfamily protein with RNA-binding domain | chr5:4035891-4038604 REVERSE LENGTH=650	AT5G12440.1-S455(79.966)-C457(57.021);AT5G12440.2-S455(79.966)-C457(57.021);AT5G12440.3-S455(79.966)-C457(57.021)	light	19	35.73	15.98	Control	0.000239
CR33	m4	r2	10559	837.333	1672.65	1672.66	1958	2	nGNYS(79.966)PC(57.021)SSPSGIDPRc	nGNYSPCSSPSGIDPRc	nGNYS(79.966)PC(57.021)SSPSGIDPRc	AT5G12440.1	AT5G12440.1;AT5G12440.2;AT5G12440.3	| Symbols: | CCCH-type zinc fingerfamily protein with RNA-binding domain | chr5:4035891-4038604 REVERSE LENGTH=650	AT5G12440.1-S455(79.966)-C457(57.021);AT5G12440.2-S455(79.966)-C457(57.021);AT5G12440.3-S455(79.966)-C457(57.021)	light	19	28.5	11.28	Case	0.000774
CF37	m3	f2	10314	876.687	2627.04	2627.05	2414	3	nTNSIENSGSDQPSSPS(79.966)VLQTQSPRc	nTNSIENSGSDQPSSPSVLQTQSPRc	nTNSIENSGSDQPSSPS(79.966)VLQTQSPRc	AT3G49800.1	AT3G49800.1	| Symbols: | BSD domain-containing protein | chr3:18471957-18473676 REVERSE LENGTH=428	AT3G49800.1-S42(79.966)	heavy	32	38.59	1.47	Case	0.000328
MF13	m3	f2	11703	609.888	1826.64	1826.64	2016	3	nASVS(79.966)DNGHGSEFSFERc	nASVSDNGHGSEFSFERc	nASVS(79.966)DNGHGSEFSFERc	AT3G60600.1	AT3G60600.1;AT3G60600.2	| Symbols: VAP27-1, VAP, (AT)VAP, VAP27 | vesicle associated protein | chr3:22400537-22402408 FORWARD LENGTH=256	AT3G60600.1-S166(79.966);AT3G60600.2-S166(79.966)	heavy	22	56.57	13.45	Case	8e-06
MF19	m3	f2	11891	609.887	1826.64	1826.64	2054	3	nASVS(79.966)DNGHGSEFSFERc	nASVSDNGHGSEFSFERc	nASVS(79.966)DNGHGSEFSFERc	AT3G60600.1	AT3G60600.1;AT3G60600.2	| Symbols: VAP27-1, VAP, (AT)VAP, VAP27 | vesicle associated protein | chr3:22400537-22402408 FORWARD LENGTH=256	AT3G60600.1-S166(79.966);AT3G60600.2-S166(79.966)	heavy	22	10.61	5.02	Case	0.000863
MF24	m3	f2	10250	609.887	1826.64	1826.64	2159	3	nASVS(79.966)DNGHGSEFSFERc	nASVSDNGHGSEFSFERc	nASVS(79.966)DNGHGSEFSFERc	AT3G60600.1	AT3G60600.1;AT3G60600.2	| Symbols: VAP27-1, VAP, (AT)VAP, VAP27 | vesicle associated protein | chr3:22400537-22402408 FORWARD LENGTH=256	AT3G60600.1-S166(79.966);AT3G60600.2-S166(79.966)	heavy	22	10.58	6.25	Case	0.000661
MF28	m5	f3	8644	914.322	1826.63	1826.64	1849	2	nASVS(79.966)DNGHGSEFSFERc	nASVSDNGHGSEFSFERc	nASVS(79.966)DNGHGSEFSFERc	AT3G60600.1	AT3G60600.1;AT3G60600.2	| Symbols: VAP27-1, VAP, (AT)VAP, VAP27 | vesicle associated protein | chr3:22400537-22402408 FORWARD LENGTH=256	AT3G60600.1-S166(79.966);AT3G60600.2-S166(79.966)	heavy	22	65.51	6.97	Case	7e-05
MF28	m5	f3	8693	609.883	1826.63	1826.64	1858	3	nASVS(79.966)DNGHGSEFSFERc	nASVSDNGHGSEFSFERc	nASVS(79.966)DNGHGSEFSFERc	AT3G60600.1	AT3G60600.1;AT3G60600.2	| Symbols: VAP27-1, VAP, (AT)VAP, VAP27 | vesicle associated protein | chr3:22400537-22402408 FORWARD LENGTH=256	AT3G60600.1-S166(79.966);AT3G60600.2-S166(79.966)	heavy	22	27.75	10.52	Case	0.003163
MF28	m5	f3	7656	609.888	1826.64	1826.64	1654	3	nASVS(79.966)DNGHGSEFSFERc	nASVSDNGHGSEFSFERc	nASVS(79.966)DNGHGSEFSFERc	AT3G60600.1	AT3G60600.1;AT3G60600.2	| Symbols: VAP27-1, VAP, (AT)VAP, VAP27 | vesicle associated protein | chr3:22400537-22402408 FORWARD LENGTH=256	AT3G60600.1-S166(79.966);AT3G60600.2-S166(79.966)	heavy	22	30.03	8.03	Case	0.00014
MF3	m1	f1	13043	914.329	1826.64	1826.64	2296	2	nASVS(79.966)DNGHGSEFSFERc	nASVSDNGHGSEFSFERc	nASVS(79.966)DNGHGSEFSFERc	AT3G60600.1	AT3G60600.1;AT3G60600.2	| Symbols: VAP27-1, VAP, (AT)VAP, VAP27 | vesicle associated protein | chr3:22400537-22402408 FORWARD LENGTH=256	AT3G60600.1-S166(79.966);AT3G60600.2-S166(79.966)	heavy	22	104.37	19.61	Case	8e-06
MR13	m4	r2	11370	914.321	1826.63	1826.64	2182	2	nASVS(79.966)DNGHGSEFSFERc	nASVSDNGHGSEFSFERc	nASVS(79.966)DNGHGSEFSFERc	AT3G60600.1	AT3G60600.1;AT3G60600.2	| Symbols: VAP27-1, VAP, (AT)VAP, VAP27 | vesicle associated protein | chr3:22400537-22402408 FORWARD LENGTH=256	AT3G60600.1-S166(79.966);AT3G60600.2-S166(79.966)	heavy	22	59.44	10.76	Control	0.000328
MR13	m4	r2	11371	609.883	1826.63	1826.64	2182	3	nASVS(79.966)DNGHGSEFSFERc	nASVSDNGHGSEFSFERc	nASVS(79.966)DNGHGSEFSFERc	AT3G60600.1	AT3G60600.1;AT3G60600.2	| Symbols: VAP27-1, VAP, (AT)VAP, VAP27 | vesicle associated protein | chr3:22400537-22402408 FORWARD LENGTH=256	AT3G60600.1-S166(79.966);AT3G60600.2-S166(79.966)	heavy	22	35.84	12.33	Control	0.000381
MR13	m4	r2	11619	609.883	1826.63	1826.64	2216	3	nASVS(79.966)DNGHGSEFSFERc	nASVSDNGHGSEFSFERc	nASVS(79.966)DNGHGSEFSFERc	AT3G60600.1	AT3G60600.1;AT3G60600.2	| Symbols: VAP27-1, VAP, (AT)VAP, VAP27 | vesicle associated protein | chr3:22400537-22402408 FORWARD LENGTH=256	AT3G60600.1-S166(79.966);AT3G60600.2-S166(79.966)	heavy	22	39.95	1.19	Control	0.000263
MR13	m4	r2	11876	609.883	1826.63	1826.64	2250	3	nASVS(79.966)DNGHGSEFSFERc	nASVSDNGHGSEFSFERc	nASVS(79.966)DNGHGSEFSFERc	AT3G60600.1	AT3G60600.1;AT3G60600.2	| Symbols: VAP27-1, VAP, (AT)VAP, VAP27 | vesicle associated protein | chr3:22400537-22402408 FORWARD LENGTH=256	AT3G60600.1-S166(79.966);AT3G60600.2-S166(79.966)	heavy	22	63.66	14.37	Control	8e-06
MR13	m4	r2	11987	914.322	1826.63	1826.64	2265	2	nASVS(79.966)DNGHGSEFSFERc	nASVSDNGHGSEFSFERc	nASVS(79.966)DNGHGSEFSFERc	AT3G60600.1	AT3G60600.1;AT3G60600.2	| Symbols: VAP27-1, VAP, (AT)VAP, VAP27 | vesicle associated protein | chr3:22400537-22402408 FORWARD LENGTH=256	AT3G60600.1-S166(79.966);AT3G60600.2-S166(79.966)	heavy	22	72.93	20.14	Control	1.8e-05
MR24	m4	r2	12371	602.575	1804.7	1804.71	2196	3	nASVS(79.966)DNGHGSEFSFERc	nASVSDNGHGSEFSFERc	nASVS(79.966)DNGHGSEFSFERc	AT3G60600.1	AT3G60600.1;AT3G60600.2	| Symbols: VAP27-1, VAP, (AT)VAP, VAP27 | vesicle associated protein | chr3:22400537-22402408 FORWARD LENGTH=256	AT3G60600.1-S166(79.966);AT3G60600.2-S166(79.966)	light	22	25.28	12.5	Case	0.000158
MR28	m6	r3	10294	609.883	1826.63	1826.64	1992	3	nASVS(79.966)DNGHGSEFSFERc	nASVSDNGHGSEFSFERc	nASVS(79.966)DNGHGSEFSFERc	AT3G60600.1	AT3G60600.1;AT3G60600.2	| Symbols: VAP27-1, VAP, (AT)VAP, VAP27 | vesicle associated protein | chr3:22400537-22402408 FORWARD LENGTH=256	AT3G60600.1-S166(79.966);AT3G60600.2-S166(79.966)	heavy	22	25.23	7.46	Control	0.001796
MR3	m2	r1	14255	609.884	1826.63	1826.64	2457	3	nASVS(79.966)DNGHGSEFSFERc	nASVSDNGHGSEFSFERc	nASVS(79.966)DNGHGSEFSFERc	AT3G60600.1	AT3G60600.1;AT3G60600.2	| Symbols: VAP27-1, VAP, (AT)VAP, VAP27 | vesicle associated protein | chr3:22400537-22402408 FORWARD LENGTH=256	AT3G60600.1-S166(79.966);AT3G60600.2-S166(79.966)	heavy	22	40.41	12.16	Control	0.000168
CF3	m1	f1	8576	826.019	2475.04	2475.03	1648	3	nTGGLLS(79.966)DSEKGQGESKDGDADDSKc	nTGGLLSDSEKGQGESKDGDADDSKc	nTGGLLS(79.966)DSEKGQGESKDGDADDSKc	AT5G25150.1	AT5G25150.1	| Symbols: TAF5 | TBP-associated factor 5 | chr5:8677117-8682058 FORWARD LENGTH=669	AT5G25150.1-S248(79.966)	light	28	39.2	5.48	Control	6.6e-05
CR3	m2	r1	4532	835.322	2502.94	2502.95	1090	3	nTGGLLS(79.966)DSEKGQGESKDGDADDSKc	nTGGLLSDSEKGQGESKDGDADDSKc	nTGGLLS(79.966)DSEKGQGESKDGDADDSKc	AT5G25150.1	AT5G25150.1	| Symbols: TAF5 | TBP-associated factor 5 | chr5:8677117-8682058 FORWARD LENGTH=669	AT5G25150.1-S248(79.966)	heavy	28	21.78	1.23	Control	0.00021
CR41	m4	r2	5768	835.325	2502.95	2502.95	1403	3	nTGGLLS(79.966)DSEKGQGESKDGDADDSKc	nTGGLLSDSEKGQGESKDGDADDSKc	nTGGLLS(79.966)DSEKGQGESKDGDADDSKc	AT5G25150.1	AT5G25150.1	| Symbols: TAF5 | TBP-associated factor 5 | chr5:8677117-8682058 FORWARD LENGTH=669	AT5G25150.1-S248(79.966)	heavy	28	12.56	1.56	Control	0.003708
CR45	m6	r3	6341	826.017	2475.03	2475.03	1649	3	nTGGLLS(79.966)DSEKGQGESKDGDADDSKc	nTGGLLSDSEKGQGESKDGDADDSKc	nTGGLLS(79.966)DSEKGQGESKDGDADDSKc	AT5G25150.1	AT5G25150.1	| Symbols: TAF5 | TBP-associated factor 5 | chr5:8677117-8682058 FORWARD LENGTH=669	AT5G25150.1-S248(79.966)	light	28	16.88	4.4	Case	0.000616
MF4	m1	f1	8229	835.325	2502.95	2502.95	1629	3	nTGGLLS(79.966)DSEKGQGESKDGDADDSKc	nTGGLLSDSEKGQGESKDGDADDSKc	nTGGLLS(79.966)DSEKGQGESKDGDADDSKc	AT5G25150.1	AT5G25150.1	| Symbols: TAF5 | TBP-associated factor 5 | chr5:8677117-8682058 FORWARD LENGTH=669	AT5G25150.1-S248(79.966)	heavy	28	41.28	5.4	Case	0.000149
CF36	m3	f2	19120	775.315	1548.62	1548.62	3422	2	nTSS(79.966)PM(15.995)DINNNLFTc	nTSSPMDINNNLFTc	nTSS(79.966)PM(15.995)DINNNLFTc	AT1G76890.2	AT1G76890.2	| Symbols: GT2, AT-GT2 | Duplicated homeodomain-like superfamily protein | chr1:28873211-28875203 REVERSE LENGTH=575	AT1G76890.2-S565(79.966)-M567(15.995)	light	16	17.21	1.16	Control	0.006184
CF37	m3	f2	18139	775.315	1548.62	1548.62	3423	2	nTSS(79.966)PM(15.995)DINNNLFTc	nTSSPMDINNNLFTc	nTSS(79.966)PM(15.995)DINNNLFTc	AT1G76890.2	AT1G76890.2	| Symbols: GT2, AT-GT2 | Duplicated homeodomain-like superfamily protein | chr1:28873211-28875203 REVERSE LENGTH=575	AT1G76890.2-S565(79.966)-M567(15.995)	light	16	23.88	6.1	Control	0.002812
CF39	m3	f2	18555	775.316	1548.62	1548.62	3407	2	nTSS(79.966)PM(15.995)DINNNLFTc	nTSSPMDINNNLFTc	nTSS(79.966)PM(15.995)DINNNLFTc	AT1G76890.2	AT1G76890.2	| Symbols: GT2, AT-GT2 | Duplicated homeodomain-like superfamily protein | chr1:28873211-28875203 REVERSE LENGTH=575	AT1G76890.2-S565(79.966)-M567(15.995)	light	16	27.76	8.12	Control	0.000689
CR13	m2	r1	20469	783.293	1564.57	1564.57	3615	2	nTSS(79.966)PM(15.995)DINNNLFTc	nTSSPMDINNNLFTc	nTSS(79.966)PM(15.995)DINNNLFTc	AT1G76890.2	AT1G76890.2	| Symbols: GT2, AT-GT2 | Duplicated homeodomain-like superfamily protein | chr1:28873211-28875203 REVERSE LENGTH=575	AT1G76890.2-S565(79.966)-M567(15.995)	heavy	16	27.88	8.4	Control	0.002086
CR13	m2	r1	20471	775.316	1548.62	1548.62	3616	2	nTSS(79.966)PM(15.995)DINNNLFTc	nTSSPMDINNNLFTc	nTSS(79.966)PM(15.995)DINNNLFTc	AT1G76890.2	AT1G76890.2	| Symbols: GT2, AT-GT2 | Duplicated homeodomain-like superfamily protein | chr1:28873211-28875203 REVERSE LENGTH=575	AT1G76890.2-S565(79.966)-M567(15.995)	light	16	25.5	7.77	Case	0.000966
CR14	m2	r1	21344	775.315	1548.62	1548.62	3620	2	nTSS(79.966)PM(15.995)DINNNLFTc	nTSSPMDINNNLFTc	nTSS(79.966)PM(15.995)DINNNLFTc	AT1G76890.2	AT1G76890.2	| Symbols: GT2, AT-GT2 | Duplicated homeodomain-like superfamily protein | chr1:28873211-28875203 REVERSE LENGTH=575	AT1G76890.2-S565(79.966)-M567(15.995)	light	16	37	10.6	Case	0.000388
CR37	m4	r2	17824	775.315	1548.62	1548.62	3374	2	nTSS(79.966)PM(15.995)DINNNLFTc	nTSSPMDINNNLFTc	nTSS(79.966)PM(15.995)DINNNLFTc	AT1G76890.2	AT1G76890.2	| Symbols: GT2, AT-GT2 | Duplicated homeodomain-like superfamily protein | chr1:28873211-28875203 REVERSE LENGTH=575	AT1G76890.2-S565(79.966)-M567(15.995)	light	16	24	0	Case	0.004599
CR37	m4	r2	17836	783.292	1564.57	1564.57	3376	2	nTSS(79.966)PM(15.995)DINNNLFTc	nTSSPMDINNNLFTc	nTSS(79.966)PM(15.995)DINNNLFTc	AT1G76890.2	AT1G76890.2	| Symbols: GT2, AT-GT2 | Duplicated homeodomain-like superfamily protein | chr1:28873211-28875203 REVERSE LENGTH=575	AT1G76890.2-S565(79.966)-M567(15.995)	heavy	16	16.62	5.84	Control	0.008377
MF1	m1	f1	26101	1254.55	3760.62	3760.64	4469	3	nELHMFVWSSSAS(79.966)PVSDVFGGGAGDNVATEQSEQGAKc	nELHMFVWSSSASPVSDVFGGGAGDNVATEQSEQGAKc	nELHMFVWSSSAS(79.966)PVSDVFGGGAGDNVATEQSEQGAKc	AT2G01420.1	AT2G01420.1;AT2G01420.2	| Symbols: PIN4, ATPIN4 | Auxin efflux carrier family protein | chr2:180478-183199 REVERSE LENGTH=612	AT2G01420.1-S358(79.966);AT2G01420.2-S358(79.966)	light	43	42.31	0.54	Control	0.000197
MR3	m2	r1	27139	1254.55	3760.63	3760.64	4475	3	nELHMFVWSSSAS(79.966)PVSDVFGGGAGDNVATEQSEQGAKc	nELHMFVWSSSASPVSDVFGGGAGDNVATEQSEQGAKc	nELHMFVWSSSAS(79.966)PVSDVFGGGAGDNVATEQSEQGAKc	AT2G01420.1	AT2G01420.1;AT2G01420.2	| Symbols: PIN4, ATPIN4 | Auxin efflux carrier family protein | chr2:180478-183199 REVERSE LENGTH=612	AT2G01420.1-S358(79.966);AT2G01420.2-S358(79.966)	light	43	65.13	0	Case	8e-06
MR6	m2	r1	23516	1068.95	4271.78	4271.78	3598	4	nHTTAMPLSVASLGGS(79.966)VGDNYKQFAGSETSDLESTATSDGKKc	nHTTAMPLSVASLGGSVGDNYKQFAGSETSDLESTATSDGKKc	nHTTAMPLSVASLGGS(79.966)VGDNYKQFAGSETSDLESTATSDGKKc	AT1G15780.1	AT1G15780.1	| Symbols: | unknown protein; BEST Arabidopsis thaliana protein match is: unknown protein (TAIR:AT2G10440.1); Has 103701 Blast hits to 43153 proteins in 1828 species: Archae - 30; Bacteria - 7385; Metazoa - 38639; Fungi - 11531; Plants - 7727; Viruses - 307; Other Eukaryotes - 38082 (source: NCBI BLink). | chr1:5430446-5435921 REVERSE LENGTH=1335	AT1G15780.1-S1138(79.966)	heavy	48	22.77	5.06	Control	0.000294
CF17	m1	f1	3613	568.249	2268.97	2268.96	1044	4	nSPEPHDSS(79.966)EADSAEKPTHIRc	nSPEPHDSSEADSAEKPTHIRc	nSPEPHDSS(79.966)EADSAEKPTHIRc	AT5G04430.1	AT5G04430.1;AT5G04430.2	| Symbols: BTR1, BTR1S | binding to TOMV RNA 1L (long form) | chr5:1250602-1253523 REVERSE LENGTH=313	AT5G04430.1-S26(79.966);AT5G04430.2-S26(79.966)	light	28	4.21	1.88	Control	0.008459
CF25	m3	f2	3559	1149.45	2296.88	2296.88	963	2	nSPEPHDSS(79.966)EADSAEKPTHIRc	nSPEPHDSSEADSAEKPTHIRc	nSPEPHDSS(79.966)EADSAEKPTHIRc	AT5G04430.1	AT5G04430.1;AT5G04430.2	| Symbols: BTR1, BTR1S | binding to TOMV RNA 1L (long form) | chr5:1250602-1253523 REVERSE LENGTH=313	AT5G04430.1-S26(79.966);AT5G04430.2-S26(79.966)	heavy	28	22.3	0.29	Case	0.007993
CF28	m3	f2	3488	568.248	2268.96	2268.96	936	4	nSPEPHDSS(79.966)EADSAEKPTHIRc	nSPEPHDSSEADSAEKPTHIRc	nSPEPHDSS(79.966)EADSAEKPTHIRc	AT5G04430.1	AT5G04430.1;AT5G04430.2	| Symbols: BTR1, BTR1S | binding to TOMV RNA 1L (long form) | chr5:1250602-1253523 REVERSE LENGTH=313	AT5G04430.1-S26(79.966);AT5G04430.2-S26(79.966)	light	28	17.76	4.6	Control	0.000306
CF50	m5	f3	3289	568.249	2268.97	2268.96	1008	4	nSPEPHDSS(79.966)EADSAEKPTHIRc	nSPEPHDSSEADSAEKPTHIRc	nSPEPHDSS(79.966)EADSAEKPTHIRc	AT5G04430.1	AT5G04430.1;AT5G04430.2	| Symbols: BTR1, BTR1S | binding to TOMV RNA 1L (long form) | chr5:1250602-1253523 REVERSE LENGTH=313	AT5G04430.1-S26(79.966);AT5G04430.2-S26(79.966)	light	28	45.69	6.77	Control	8e-06
CF53	m5	f3	4164	575.228	2296.88	2296.88	994	4	nSPEPHDSS(79.966)EADSAEKPTHIRc	nSPEPHDSSEADSAEKPTHIRc	nSPEPHDSS(79.966)EADSAEKPTHIRc	AT5G04430.1	AT5G04430.1;AT5G04430.2	| Symbols: BTR1, BTR1S | binding to TOMV RNA 1L (long form) | chr5:1250602-1253523 REVERSE LENGTH=313	AT5G04430.1-S26(79.966);AT5G04430.2-S26(79.966)	heavy	28	17.61	1.02	Case	0.000414
CF53	m5	f3	4169	568.249	2268.97	2268.96	995	4	nSPEPHDSS(79.966)EADSAEKPTHIRc	nSPEPHDSSEADSAEKPTHIRc	nSPEPHDSS(79.966)EADSAEKPTHIRc	AT5G04430.1	AT5G04430.1;AT5G04430.2	| Symbols: BTR1, BTR1S | binding to TOMV RNA 1L (long form) | chr5:1250602-1253523 REVERSE LENGTH=313	AT5G04430.1-S26(79.966);AT5G04430.2-S26(79.966)	light	28	7.77	0.51	Control	0.003644
CF8	m1	f1	3888	757.329	2268.97	2268.96	1034	3	nSPEPHDSS(79.966)EADSAEKPTHIRc	nSPEPHDSSEADSAEKPTHIRc	nSPEPHDSS(79.966)EADSAEKPTHIRc	AT5G04430.1	AT5G04430.1;AT5G04430.2	| Symbols: BTR1, BTR1S | binding to TOMV RNA 1L (long form) | chr5:1250602-1253523 REVERSE LENGTH=313	AT5G04430.1-S26(79.966);AT5G04430.2-S26(79.966)	light	28	28.49	0	Control	0.00014
CF8	m1	f1	3902	1149.45	2296.88	2296.88	1035	2	nSPEPHDSS(79.966)EADSAEKPTHIRc	nSPEPHDSSEADSAEKPTHIRc	nSPEPHDSS(79.966)EADSAEKPTHIRc	AT5G04430.1	AT5G04430.1;AT5G04430.2	| Symbols: BTR1, BTR1S | binding to TOMV RNA 1L (long form) | chr5:1250602-1253523 REVERSE LENGTH=313	AT5G04430.1-S26(79.966);AT5G04430.2-S26(79.966)	heavy	28	78.41	14.73	Case	8e-06
CF8	m1	f1	3904	1135.49	2268.96	2268.96	1035	2	nSPEPHDSS(79.966)EADSAEKPTHIRc	nSPEPHDSSEADSAEKPTHIRc	nSPEPHDSS(79.966)EADSAEKPTHIRc	AT5G04430.1	AT5G04430.1;AT5G04430.2	| Symbols: BTR1, BTR1S | binding to TOMV RNA 1L (long form) | chr5:1250602-1253523 REVERSE LENGTH=313	AT5G04430.1-S26(79.966);AT5G04430.2-S26(79.966)	light	28	81.59	0	Control	8e-06
CF9	m1	f1	4162	757.328	2268.96	2268.96	1027	3	nSPEPHDSS(79.966)EADSAEKPTHIRc	nSPEPHDSSEADSAEKPTHIRc	nSPEPHDSS(79.966)EADSAEKPTHIRc	AT5G04430.1	AT5G04430.1;AT5G04430.2	| Symbols: BTR1, BTR1S | binding to TOMV RNA 1L (long form) | chr5:1250602-1253523 REVERSE LENGTH=313	AT5G04430.1-S26(79.966);AT5G04430.2-S26(79.966)	light	28	22.89	0	Control	0.000214
CR23	m4	r2	3336	568.248	2268.96	2268.96	944	4	nSPEPHDSS(79.966)EADSAEKPTHIRc	nSPEPHDSSEADSAEKPTHIRc	nSPEPHDSS(79.966)EADSAEKPTHIRc	AT5G04430.1	AT5G04430.1;AT5G04430.2	| Symbols: BTR1, BTR1S | binding to TOMV RNA 1L (long form) | chr5:1250602-1253523 REVERSE LENGTH=313	AT5G04430.1-S26(79.966);AT5G04430.2-S26(79.966)	light	28	39.61	6.64	Case	2.6e-05
CR24	m4	r2	3745	568.248	2268.96	2268.96	936	4	nSPEPHDSS(79.966)EADSAEKPTHIRc	nSPEPHDSSEADSAEKPTHIRc	nSPEPHDSS(79.966)EADSAEKPTHIRc	AT5G04430.1	AT5G04430.1;AT5G04430.2	| Symbols: BTR1, BTR1S | binding to TOMV RNA 1L (long form) | chr5:1250602-1253523 REVERSE LENGTH=313	AT5G04430.1-S26(79.966);AT5G04430.2-S26(79.966)	light	28	38.21	4.48	Case	1.8e-05
CR25	m4	r2	3416	568.249	2268.97	2268.96	921	4	nSPEPHDSS(79.966)EADSAEKPTHIRc	nSPEPHDSSEADSAEKPTHIRc	nSPEPHDSS(79.966)EADSAEKPTHIRc	AT5G04430.1	AT5G04430.1;AT5G04430.2	| Symbols: BTR1, BTR1S | binding to TOMV RNA 1L (long form) | chr5:1250602-1253523 REVERSE LENGTH=313	AT5G04430.1-S26(79.966);AT5G04430.2-S26(79.966)	light	28	25.54	0.7	Case	0.000161
CR25	m4	r2	3454	757.328	2268.96	2268.96	924	3	nSPEPHDSS(79.966)EADSAEKPTHIRc	nSPEPHDSSEADSAEKPTHIRc	nSPEPHDSS(79.966)EADSAEKPTHIRc	AT5G04430.1	AT5G04430.1;AT5G04430.2	| Symbols: BTR1, BTR1S | binding to TOMV RNA 1L (long form) | chr5:1250602-1253523 REVERSE LENGTH=313	AT5G04430.1-S26(79.966);AT5G04430.2-S26(79.966)	light	28	9.52	0	Case	0.001548
CR26	m4	r2	3967	1135.49	2268.96	2268.96	965	2	nSPEPHDSS(79.966)EADSAEKPTHIRc	nSPEPHDSSEADSAEKPTHIRc	nSPEPHDSS(79.966)EADSAEKPTHIRc	AT5G04430.1	AT5G04430.1;AT5G04430.2	| Symbols: BTR1, BTR1S | binding to TOMV RNA 1L (long form) | chr5:1250602-1253523 REVERSE LENGTH=313	AT5G04430.1-S26(79.966);AT5G04430.2-S26(79.966)	light	28	33.53	1.11	Case	0.0006
CR27	m4	r2	4031	757.329	2268.96	2268.96	947	3	nSPEPHDSS(79.966)EADSAEKPTHIRc	nSPEPHDSSEADSAEKPTHIRc	nSPEPHDSS(79.966)EADSAEKPTHIRc	AT5G04430.1	AT5G04430.1;AT5G04430.2	| Symbols: BTR1, BTR1S | binding to TOMV RNA 1L (long form) | chr5:1250602-1253523 REVERSE LENGTH=313	AT5G04430.1-S26(79.966);AT5G04430.2-S26(79.966)	light	28	27.76	0	Case	8.2e-05
CR28	m4	r2	4071	568.248	2268.96	2268.96	930	4	nSPEPHDSS(79.966)EADSAEKPTHIRc	nSPEPHDSSEADSAEKPTHIRc	nSPEPHDSS(79.966)EADSAEKPTHIRc	AT5G04430.1	AT5G04430.1;AT5G04430.2	| Symbols: BTR1, BTR1S | binding to TOMV RNA 1L (long form) | chr5:1250602-1253523 REVERSE LENGTH=313	AT5G04430.1-S26(79.966);AT5G04430.2-S26(79.966)	light	28	5.61	3.26	Case	0.003824
CR41	m4	r2	3608	757.329	2268.97	2268.96	1101	3	nSPEPHDSS(79.966)EADSAEKPTHIRc	nSPEPHDSSEADSAEKPTHIRc	nSPEPHDSS(79.966)EADSAEKPTHIRc	AT5G04430.1	AT5G04430.1;AT5G04430.2	| Symbols: BTR1, BTR1S | binding to TOMV RNA 1L (long form) | chr5:1250602-1253523 REVERSE LENGTH=313	AT5G04430.1-S26(79.966);AT5G04430.2-S26(79.966)	light	28	24.75	0	Case	0.000168
CR42	m4	r2	3141	568.249	2268.97	2268.96	1039	4	nSPEPHDSS(79.966)EADSAEKPTHIRc	nSPEPHDSSEADSAEKPTHIRc	nSPEPHDSS(79.966)EADSAEKPTHIRc	AT5G04430.1	AT5G04430.1;AT5G04430.2	| Symbols: BTR1, BTR1S | binding to TOMV RNA 1L (long form) | chr5:1250602-1253523 REVERSE LENGTH=313	AT5G04430.1-S26(79.966);AT5G04430.2-S26(79.966)	light	28	52.27	10.34	Case	1.3e-05
CR42	m4	r2	3149	766.635	2296.88	2296.88	1040	3	nSPEPHDSS(79.966)EADSAEKPTHIRc	nSPEPHDSSEADSAEKPTHIRc	nSPEPHDSS(79.966)EADSAEKPTHIRc	AT5G04430.1	AT5G04430.1;AT5G04430.2	| Symbols: BTR1, BTR1S | binding to TOMV RNA 1L (long form) | chr5:1250602-1253523 REVERSE LENGTH=313	AT5G04430.1-S26(79.966);AT5G04430.2-S26(79.966)	heavy	28	13.44	0	Control	0.000545
CR42	m4	r2	3158	757.329	2268.96	2268.96	1041	3	nSPEPHDSS(79.966)EADSAEKPTHIRc	nSPEPHDSSEADSAEKPTHIRc	nSPEPHDSS(79.966)EADSAEKPTHIRc	AT5G04430.1	AT5G04430.1;AT5G04430.2	| Symbols: BTR1, BTR1S | binding to TOMV RNA 1L (long form) | chr5:1250602-1253523 REVERSE LENGTH=313	AT5G04430.1-S26(79.966);AT5G04430.2-S26(79.966)	light	28	11.83	0	Case	0.001996
CR51	m6	r3	5453	766.634	2296.88	2296.88	1428	3	nSPEPHDSS(79.966)EADSAEKPTHIRc	nSPEPHDSSEADSAEKPTHIRc	nSPEPHDSS(79.966)EADSAEKPTHIRc	AT5G04430.1	AT5G04430.1;AT5G04430.2	| Symbols: BTR1, BTR1S | binding to TOMV RNA 1L (long form) | chr5:1250602-1253523 REVERSE LENGTH=313	AT5G04430.1-S26(79.966);AT5G04430.2-S26(79.966)	heavy	28	9.08	0	Control	0.002367
CR51	m6	r3	5486	757.326	2268.96	2268.96	1431	3	nSPEPHDSS(79.966)EADSAEKPTHIRc	nSPEPHDSSEADSAEKPTHIRc	nSPEPHDSS(79.966)EADSAEKPTHIRc	AT5G04430.1	AT5G04430.1;AT5G04430.2	| Symbols: BTR1, BTR1S | binding to TOMV RNA 1L (long form) | chr5:1250602-1253523 REVERSE LENGTH=313	AT5G04430.1-S26(79.966);AT5G04430.2-S26(79.966)	light	28	15.32	0	Case	0.002783
CR54	m6	r3	6305	568.248	2268.96	2268.96	1481	4	nSPEPHDSS(79.966)EADSAEKPTHIRc	nSPEPHDSSEADSAEKPTHIRc	nSPEPHDSS(79.966)EADSAEKPTHIRc	AT5G04430.1	AT5G04430.1;AT5G04430.2	| Symbols: BTR1, BTR1S | binding to TOMV RNA 1L (long form) | chr5:1250602-1253523 REVERSE LENGTH=313	AT5G04430.1-S26(79.966);AT5G04430.2-S26(79.966)	light	28	22.47	5.91	Case	0.000348
CR7	m2	r1	3634	568.248	2268.96	2268.96	1023	4	nSPEPHDSS(79.966)EADSAEKPTHIRc	nSPEPHDSSEADSAEKPTHIRc	nSPEPHDSS(79.966)EADSAEKPTHIRc	AT5G04430.1	AT5G04430.1;AT5G04430.2	| Symbols: BTR1, BTR1S | binding to TOMV RNA 1L (long form) | chr5:1250602-1253523 REVERSE LENGTH=313	AT5G04430.1-S26(79.966);AT5G04430.2-S26(79.966)	light	28	44.42	2.59	Case	1.3e-05
CR8	m2	r1	3617	575.227	2296.88	2296.88	1012	4	nSPEPHDSS(79.966)EADSAEKPTHIRc	nSPEPHDSSEADSAEKPTHIRc	nSPEPHDSS(79.966)EADSAEKPTHIRc	AT5G04430.1	AT5G04430.1;AT5G04430.2	| Symbols: BTR1, BTR1S | binding to TOMV RNA 1L (long form) | chr5:1250602-1253523 REVERSE LENGTH=313	AT5G04430.1-S26(79.966);AT5G04430.2-S26(79.966)	heavy	28	44.64	3.29	Control	1.8e-05
CR8	m2	r1	3625	568.248	2268.96	2268.96	1013	4	nSPEPHDSS(79.966)EADSAEKPTHIRc	nSPEPHDSSEADSAEKPTHIRc	nSPEPHDSS(79.966)EADSAEKPTHIRc	AT5G04430.1	AT5G04430.1;AT5G04430.2	| Symbols: BTR1, BTR1S | binding to TOMV RNA 1L (long form) | chr5:1250602-1253523 REVERSE LENGTH=313	AT5G04430.1-S26(79.966);AT5G04430.2-S26(79.966)	light	28	41.81	1	Case	1.8e-05
CR8	m2	r1	3632	757.328	2268.96	2268.96	1013	3	nSPEPHDSS(79.966)EADSAEKPTHIRc	nSPEPHDSSEADSAEKPTHIRc	nSPEPHDSS(79.966)EADSAEKPTHIRc	AT5G04430.1	AT5G04430.1;AT5G04430.2	| Symbols: BTR1, BTR1S | binding to TOMV RNA 1L (long form) | chr5:1250602-1253523 REVERSE LENGTH=313	AT5G04430.1-S26(79.966);AT5G04430.2-S26(79.966)	light	28	29.85	0	Case	0.000158
CR8	m2	r1	3649	1149.45	2296.88	2296.88	1014	2	nSPEPHDSS(79.966)EADSAEKPTHIRc	nSPEPHDSSEADSAEKPTHIRc	nSPEPHDSS(79.966)EADSAEKPTHIRc	AT5G04430.1	AT5G04430.1;AT5G04430.2	| Symbols: BTR1, BTR1S | binding to TOMV RNA 1L (long form) | chr5:1250602-1253523 REVERSE LENGTH=313	AT5G04430.1-S26(79.966);AT5G04430.2-S26(79.966)	heavy	28	49.15	4.44	Control	0.000276
CR8	m2	r1	3652	1135.49	2268.96	2268.96	1015	2	nSPEPHDSS(79.966)EADSAEKPTHIRc	nSPEPHDSSEADSAEKPTHIRc	nSPEPHDSS(79.966)EADSAEKPTHIRc	AT5G04430.1	AT5G04430.1;AT5G04430.2	| Symbols: BTR1, BTR1S | binding to TOMV RNA 1L (long form) | chr5:1250602-1253523 REVERSE LENGTH=313	AT5G04430.1-S26(79.966);AT5G04430.2-S26(79.966)	light	28	37.48	3.96	Case	0.000328
CR9	m2	r1	4179	568.249	2268.97	2268.96	1025	4	nSPEPHDSS(79.966)EADSAEKPTHIRc	nSPEPHDSSEADSAEKPTHIRc	nSPEPHDSS(79.966)EADSAEKPTHIRc	AT5G04430.1	AT5G04430.1;AT5G04430.2	| Symbols: BTR1, BTR1S | binding to TOMV RNA 1L (long form) | chr5:1250602-1253523 REVERSE LENGTH=313	AT5G04430.1-S26(79.966);AT5G04430.2-S26(79.966)	light	28	39.35	4.25	Case	2.6e-05
MF19	m3	f2	4385	568.248	2268.96	2268.96	1002	4	nSPEPHDSS(79.966)EADSAEKPTHIRc	nSPEPHDSSEADSAEKPTHIRc	nSPEPHDSS(79.966)EADSAEKPTHIRc	AT5G04430.1	AT5G04430.1;AT5G04430.2	| Symbols: BTR1, BTR1S | binding to TOMV RNA 1L (long form) | chr5:1250602-1253523 REVERSE LENGTH=313	AT5G04430.1-S26(79.966);AT5G04430.2-S26(79.966)	light	28	19.35	2.52	Control	0.000471
MF31	m5	f3	3946	568.249	2268.97	2268.96	974	4	nSPEPHDSS(79.966)EADSAEKPTHIRc	nSPEPHDSSEADSAEKPTHIRc	nSPEPHDSS(79.966)EADSAEKPTHIRc	AT5G04430.1	AT5G04430.1;AT5G04430.2	| Symbols: BTR1, BTR1S | binding to TOMV RNA 1L (long form) | chr5:1250602-1253523 REVERSE LENGTH=313	AT5G04430.1-S26(79.966);AT5G04430.2-S26(79.966)	light	28	36.88	2.32	Control	1.8e-05
CF2	m1	f1	20377	1105.81	3314.42	3314.42	3779	3	nASDYSVSSAGDPFRS(79.966)DIQSPNFQQEAEFRc	nASDYSVSSAGDPFRSDIQSPNFQQEAEFRc	nASDYSVSSAGDPFRS(79.966)DIQSPNFQQEAEFRc	AT1G08680.1	AT1G08680.1;AT1G08680.2;AT1G08680.4	| Symbols: ZIGA4, AGD14 | ARF GAP-like zinc finger-containing protein ZIGA4 | chr1:2762820-2768387 FORWARD LENGTH=649	AT1G08680.1-S232(79.966);AT1G08680.2-S232(79.966);AT1G08680.4-S232(79.966)	light	39	24.95	0.03	Control	0.000262
CF39	m3	f2	19033	1118.78	3353.31	3353.3	3472	3	nASDYSVSSAGDPFRS(79.966)DIQSPNFQQEAEFRc	nASDYSVSSAGDPFRSDIQSPNFQQEAEFRc	nASDYSVSSAGDPFRS(79.966)DIQSPNFQQEAEFRc	AT1G08680.1	AT1G08680.1;AT1G08680.2;AT1G08680.4	| Symbols: ZIGA4, AGD14 | ARF GAP-like zinc finger-containing protein ZIGA4 | chr1:2762820-2768387 FORWARD LENGTH=649	AT1G08680.1-S232(79.966);AT1G08680.2-S232(79.966);AT1G08680.4-S232(79.966)	heavy	39	23.94	3.89	Case	0.000401
CF41	m3	f2	20708	1105.82	3314.43	3314.42	3506	3	nASDYSVSSAGDPFRS(79.966)DIQSPNFQQEAEFRc	nASDYSVSSAGDPFRSDIQSPNFQQEAEFRc	nASDYSVSSAGDPFRS(79.966)DIQSPNFQQEAEFRc	AT1G08680.1	AT1G08680.1;AT1G08680.2;AT1G08680.4	| Symbols: ZIGA4, AGD14 | ARF GAP-like zinc finger-containing protein ZIGA4 | chr1:2762820-2768387 FORWARD LENGTH=649	AT1G08680.1-S232(79.966);AT1G08680.2-S232(79.966);AT1G08680.4-S232(79.966)	light	39	14.36	0.67	Control	0.004904
CF23	m3	f2	10296	784.689	2351.05	2351.04	1761	3	nT(79.966)PPTNASLDYPSADSEHVSKRc	nTPPTNASLDYPSADSEHVSKRc	nT(79.966)PPTNASLDYPSADSEHVSKRc	AT1G15750.1	AT1G15750.1;AT1G15750.2;AT1G15750.3;AT1G15750.4	| Symbols: WSIP1, TPL | Transducin family protein / WD-40 repeat family protein | chr1:5415086-5420359 REVERSE LENGTH=1131	AT1G15750.1-T286(79.966);AT1G15750.2-T286(79.966);AT1G15750.3-T286(79.966);AT1G15750.4-T286(79.966)	light	28	21.04	8.68	Control	0.000171
CF24	m3	f2	10484	793.996	2378.96	2378.96	1747	3	nT(79.966)PPTNASLDYPSADSEHVSKRc	nTPPTNASLDYPSADSEHVSKRc	nT(79.966)PPTNASLDYPSADSEHVSKRc	AT1G15750.1	AT1G15750.1;AT1G15750.2;AT1G15750.3;AT1G15750.4	| Symbols: WSIP1, TPL | Transducin family protein / WD-40 repeat family protein | chr1:5415086-5420359 REVERSE LENGTH=1131	AT1G15750.1-T286(79.966);AT1G15750.2-T286(79.966);AT1G15750.3-T286(79.966);AT1G15750.4-T286(79.966)	heavy	28	22.43	4.77	Case	0.000279
CF35	m3	f2	7864	784.688	2351.04	2351.04	1797	3	nT(79.966)PPTNASLDYPSADSEHVSKRc	nTPPTNASLDYPSADSEHVSKRc	nT(79.966)PPTNASLDYPSADSEHVSKRc	AT1G15750.1	AT1G15750.1;AT1G15750.2;AT1G15750.3;AT1G15750.4	| Symbols: WSIP1, TPL | Transducin family protein / WD-40 repeat family protein | chr1:5415086-5420359 REVERSE LENGTH=1131	AT1G15750.1-T286(79.966);AT1G15750.2-T286(79.966);AT1G15750.3-T286(79.966);AT1G15750.4-T286(79.966)	light	28	22.62	13.96	Control	0.000195
CF4	m1	f1	12313	1190.49	2378.97	2378.96	2064	2	nT(79.966)PPTNASLDYPSADSEHVSKRc	nTPPTNASLDYPSADSEHVSKRc	nT(79.966)PPTNASLDYPSADSEHVSKRc	AT1G15750.1	AT1G15750.1;AT1G15750.2;AT1G15750.3;AT1G15750.4	| Symbols: WSIP1, TPL | Transducin family protein / WD-40 repeat family protein | chr1:5415086-5420359 REVERSE LENGTH=1131	AT1G15750.1-T286(79.966);AT1G15750.2-T286(79.966);AT1G15750.3-T286(79.966);AT1G15750.4-T286(79.966)	heavy	28	89.02	5.99	Case	8e-06
CF4	m1	f1	12362	1176.53	2351.04	2351.04	2070	2	nT(79.966)PPTNASLDYPSADSEHVSKRc	nTPPTNASLDYPSADSEHVSKRc	nT(79.966)PPTNASLDYPSADSEHVSKRc	AT1G15750.1	AT1G15750.1;AT1G15750.2;AT1G15750.3;AT1G15750.4	| Symbols: WSIP1, TPL | Transducin family protein / WD-40 repeat family protein | chr1:5415086-5420359 REVERSE LENGTH=1131	AT1G15750.1-T286(79.966);AT1G15750.2-T286(79.966);AT1G15750.3-T286(79.966);AT1G15750.4-T286(79.966)	light	28	93.13	24.26	Control	8e-06
CF46	m5	f3	9533	784.688	2351.04	2351.04	1972	3	nT(79.966)PPTNASLDYPSADSEHVSKRc	nTPPTNASLDYPSADSEHVSKRc	nT(79.966)PPTNASLDYPSADSEHVSKRc	AT1G15750.1	AT1G15750.1;AT1G15750.2;AT1G15750.3;AT1G15750.4	| Symbols: WSIP1, TPL | Transducin family protein / WD-40 repeat family protein | chr1:5415086-5420359 REVERSE LENGTH=1131	AT1G15750.1-T286(79.966);AT1G15750.2-T286(79.966);AT1G15750.3-T286(79.966);AT1G15750.4-T286(79.966)	light	28	6.07	2.75	Control	0.008328
CF47	m5	f3	9380	784.688	2351.04	2351.04	1983	3	nT(79.966)PPTNASLDYPSADSEHVSKRc	nTPPTNASLDYPSADSEHVSKRc	nT(79.966)PPTNASLDYPSADSEHVSKRc	AT1G15750.1	AT1G15750.1;AT1G15750.2;AT1G15750.3;AT1G15750.4	| Symbols: WSIP1, TPL | Transducin family protein / WD-40 repeat family protein | chr1:5415086-5420359 REVERSE LENGTH=1131	AT1G15750.1-T286(79.966);AT1G15750.2-T286(79.966);AT1G15750.3-T286(79.966);AT1G15750.4-T286(79.966)	light	28	19.55	12.8	Control	0.000181
CF5	m1	f1	12588	1176.53	2351.05	2351.04	2063	2	nT(79.966)PPTNASLDYPSADSEHVSKRc	nTPPTNASLDYPSADSEHVSKRc	nT(79.966)PPTNASLDYPSADSEHVSKRc	AT1G15750.1	AT1G15750.1;AT1G15750.2;AT1G15750.3;AT1G15750.4	| Symbols: WSIP1, TPL | Transducin family protein / WD-40 repeat family protein | chr1:5415086-5420359 REVERSE LENGTH=1131	AT1G15750.1-T286(79.966);AT1G15750.2-T286(79.966);AT1G15750.3-T286(79.966);AT1G15750.4-T286(79.966)	light	28	28.44	9.64	Control	0.000603
CF5	m1	f1	12623	1190.49	2378.96	2378.96	2068	2	nT(79.966)PPTNASLDYPSADSEHVSKRc	nTPPTNASLDYPSADSEHVSKRc	nT(79.966)PPTNASLDYPSADSEHVSKRc	AT1G15750.1	AT1G15750.1;AT1G15750.2;AT1G15750.3;AT1G15750.4	| Symbols: WSIP1, TPL | Transducin family protein / WD-40 repeat family protein | chr1:5415086-5420359 REVERSE LENGTH=1131	AT1G15750.1-T286(79.966);AT1G15750.2-T286(79.966);AT1G15750.3-T286(79.966);AT1G15750.4-T286(79.966)	heavy	28	98.05	10.23	Case	8e-06
CF5	m1	f1	12653	784.689	2351.05	2351.04	2072	3	nT(79.966)PPTNASLDYPSADSEHVSKRc	nTPPTNASLDYPSADSEHVSKRc	nT(79.966)PPTNASLDYPSADSEHVSKRc	AT1G15750.1	AT1G15750.1;AT1G15750.2;AT1G15750.3;AT1G15750.4	| Symbols: WSIP1, TPL | Transducin family protein / WD-40 repeat family protein | chr1:5415086-5420359 REVERSE LENGTH=1131	AT1G15750.1-T286(79.966);AT1G15750.2-T286(79.966);AT1G15750.3-T286(79.966);AT1G15750.4-T286(79.966)	light	28	7.72	6.27	Control	0.000634
CF6	m1	f1	12603	793.996	2378.97	2378.96	2055	3	nT(79.966)PPTNASLDYPSADSEHVSKRc	nTPPTNASLDYPSADSEHVSKRc	nT(79.966)PPTNASLDYPSADSEHVSKRc	AT1G15750.1	AT1G15750.1;AT1G15750.2;AT1G15750.3;AT1G15750.4	| Symbols: WSIP1, TPL | Transducin family protein / WD-40 repeat family protein | chr1:5415086-5420359 REVERSE LENGTH=1131	AT1G15750.1-T286(79.966);AT1G15750.2-T286(79.966);AT1G15750.3-T286(79.966);AT1G15750.4-T286(79.966)	heavy	28	65.78	13.71	Case	8e-06
CR34	m4	r2	7823	784.688	2351.04	2351.04	1532	3	nT(79.966)PPTNASLDYPSADSEHVSKRc	nTPPTNASLDYPSADSEHVSKRc	nT(79.966)PPTNASLDYPSADSEHVSKRc	AT1G15750.1	AT1G15750.1;AT1G15750.2;AT1G15750.3;AT1G15750.4	| Symbols: WSIP1, TPL | Transducin family protein / WD-40 repeat family protein | chr1:5415086-5420359 REVERSE LENGTH=1131	AT1G15750.1-T286(79.966);AT1G15750.2-T286(79.966);AT1G15750.3-T286(79.966);AT1G15750.4-T286(79.966)	light	28	44.42	11.47	Case	1.3e-05
CR34	m4	r2	8060	784.689	2351.05	2351.04	1564	3	nT(79.966)PPTNASLDYPSADSEHVSKRc	nTPPTNASLDYPSADSEHVSKRc	nT(79.966)PPTNASLDYPSADSEHVSKRc	AT1G15750.1	AT1G15750.1;AT1G15750.2;AT1G15750.3;AT1G15750.4	| Symbols: WSIP1, TPL | Transducin family protein / WD-40 repeat family protein | chr1:5415086-5420359 REVERSE LENGTH=1131	AT1G15750.1-T286(79.966);AT1G15750.2-T286(79.966);AT1G15750.3-T286(79.966);AT1G15750.4-T286(79.966)	light	28	36.7	14.95	Case	2.6e-05
CR47	m6	r3	9456	784.688	2351.04	2351.04	2071	3	nT(79.966)PPTNASLDYPSADSEHVSKRc	nTPPTNASLDYPSADSEHVSKRc	nT(79.966)PPTNASLDYPSADSEHVSKRc	AT1G15750.1	AT1G15750.1;AT1G15750.2;AT1G15750.3;AT1G15750.4	| Symbols: WSIP1, TPL | Transducin family protein / WD-40 repeat family protein | chr1:5415086-5420359 REVERSE LENGTH=1131	AT1G15750.1-T286(79.966);AT1G15750.2-T286(79.966);AT1G15750.3-T286(79.966);AT1G15750.4-T286(79.966)	light	28	33.16	8.68	Case	2.6e-05
MF16	m3	f2	6366	793.994	2378.96	2378.96	1257	3	nT(79.966)PPTNASLDYPSADSEHVSKRc	nTPPTNASLDYPSADSEHVSKRc	nT(79.966)PPTNASLDYPSADSEHVSKRc	AT1G15750.1	AT1G15750.1;AT1G15750.2;AT1G15750.3;AT1G15750.4	| Symbols: WSIP1, TPL | Transducin family protein / WD-40 repeat family protein | chr1:5415086-5420359 REVERSE LENGTH=1131	AT1G15750.1-T286(79.966);AT1G15750.2-T286(79.966);AT1G15750.3-T286(79.966);AT1G15750.4-T286(79.966)	heavy	28	13.92	4.48	Case	0.000409
MF20	m3	f2	8597	793.994	2378.96	2378.96	1537	3	nT(79.966)PPTNASLDYPSADSEHVSKRc	nTPPTNASLDYPSADSEHVSKRc	nT(79.966)PPTNASLDYPSADSEHVSKRc	AT1G15750.1	AT1G15750.1;AT1G15750.2;AT1G15750.3;AT1G15750.4	| Symbols: WSIP1, TPL | Transducin family protein / WD-40 repeat family protein | chr1:5415086-5420359 REVERSE LENGTH=1131	AT1G15750.1-T286(79.966);AT1G15750.2-T286(79.966);AT1G15750.3-T286(79.966);AT1G15750.4-T286(79.966)	heavy	28	3.06	3.06	Case	0.007466
MF20	m3	f2	8823	793.996	2378.96	2378.96	1570	3	nT(79.966)PPTNASLDYPSADSEHVSKRc	nTPPTNASLDYPSADSEHVSKRc	nT(79.966)PPTNASLDYPSADSEHVSKRc	AT1G15750.1	AT1G15750.1;AT1G15750.2;AT1G15750.3;AT1G15750.4	| Symbols: WSIP1, TPL | Transducin family protein / WD-40 repeat family protein | chr1:5415086-5420359 REVERSE LENGTH=1131	AT1G15750.1-T286(79.966);AT1G15750.2-T286(79.966);AT1G15750.3-T286(79.966);AT1G15750.4-T286(79.966)	heavy	28	37.65	13.68	Case	0.000158
MF20	m3	f2	9293	784.688	2351.04	2351.04	1632	3	nT(79.966)PPTNASLDYPSADSEHVSKRc	nTPPTNASLDYPSADSEHVSKRc	nT(79.966)PPTNASLDYPSADSEHVSKRc	AT1G15750.1	AT1G15750.1;AT1G15750.2;AT1G15750.3;AT1G15750.4	| Symbols: WSIP1, TPL | Transducin family protein / WD-40 repeat family protein | chr1:5415086-5420359 REVERSE LENGTH=1131	AT1G15750.1-T286(79.966);AT1G15750.2-T286(79.966);AT1G15750.3-T286(79.966);AT1G15750.4-T286(79.966)	light	28	53.01	20.35	Control	8e-06
MF6	m1	f1	10481	784.688	2351.04	2351.04	2037	3	nT(79.966)PPTNASLDYPSADSEHVSKRc	nTPPTNASLDYPSADSEHVSKRc	nT(79.966)PPTNASLDYPSADSEHVSKRc	AT1G15750.1	AT1G15750.1;AT1G15750.2;AT1G15750.3;AT1G15750.4	| Symbols: WSIP1, TPL | Transducin family protein / WD-40 repeat family protein | chr1:5415086-5420359 REVERSE LENGTH=1131	AT1G15750.1-T286(79.966);AT1G15750.2-T286(79.966);AT1G15750.3-T286(79.966);AT1G15750.4-T286(79.966)	light	28	55.06	13.41	Control	8e-06
MF6	m1	f1	10511	1176.53	2351.04	2351.04	2041	2	nT(79.966)PPTNASLDYPSADSEHVSKRc	nTPPTNASLDYPSADSEHVSKRc	nT(79.966)PPTNASLDYPSADSEHVSKRc	AT1G15750.1	AT1G15750.1;AT1G15750.2;AT1G15750.3;AT1G15750.4	| Symbols: WSIP1, TPL | Transducin family protein / WD-40 repeat family protein | chr1:5415086-5420359 REVERSE LENGTH=1131	AT1G15750.1-T286(79.966);AT1G15750.2-T286(79.966);AT1G15750.3-T286(79.966);AT1G15750.4-T286(79.966)	light	28	74.32	19.15	Control	8e-06
MF6	m1	f1	10521	1190.49	2378.96	2378.96	2042	2	nT(79.966)PPTNASLDYPSADSEHVSKRc	nTPPTNASLDYPSADSEHVSKRc	nT(79.966)PPTNASLDYPSADSEHVSKRc	AT1G15750.1	AT1G15750.1;AT1G15750.2;AT1G15750.3;AT1G15750.4	| Symbols: WSIP1, TPL | Transducin family protein / WD-40 repeat family protein | chr1:5415086-5420359 REVERSE LENGTH=1131	AT1G15750.1-T286(79.966);AT1G15750.2-T286(79.966);AT1G15750.3-T286(79.966);AT1G15750.4-T286(79.966)	heavy	28	63.06	6.09	Case	8e-06
MR17	m4	r2	8879	784.686	2351.04	2351.04	1741	3	nT(79.966)PPTNASLDYPSADSEHVSKRc	nTPPTNASLDYPSADSEHVSKRc	nT(79.966)PPTNASLDYPSADSEHVSKRc	AT1G15750.1	AT1G15750.1;AT1G15750.2;AT1G15750.3;AT1G15750.4	| Symbols: WSIP1, TPL | Transducin family protein / WD-40 repeat family protein | chr1:5415086-5420359 REVERSE LENGTH=1131	AT1G15750.1-T286(79.966);AT1G15750.2-T286(79.966);AT1G15750.3-T286(79.966);AT1G15750.4-T286(79.966)	light	28	14.97	9.35	Case	0.000409
MR17	m4	r2	9050	793.993	2378.96	2378.96	1764	3	nT(79.966)PPTNASLDYPSADSEHVSKRc	nTPPTNASLDYPSADSEHVSKRc	nT(79.966)PPTNASLDYPSADSEHVSKRc	AT1G15750.1	AT1G15750.1;AT1G15750.2;AT1G15750.3;AT1G15750.4	| Symbols: WSIP1, TPL | Transducin family protein / WD-40 repeat family protein | chr1:5415086-5420359 REVERSE LENGTH=1131	AT1G15750.1-T286(79.966);AT1G15750.2-T286(79.966);AT1G15750.3-T286(79.966);AT1G15750.4-T286(79.966)	heavy	28	9.64	7.07	Control	0.00076
MR18	m4	r2	10214	784.689	2351.05	2351.04	1791	3	nT(79.966)PPTNASLDYPSADSEHVSKRc	nTPPTNASLDYPSADSEHVSKRc	nT(79.966)PPTNASLDYPSADSEHVSKRc	AT1G15750.1	AT1G15750.1;AT1G15750.2;AT1G15750.3;AT1G15750.4	| Symbols: WSIP1, TPL | Transducin family protein / WD-40 repeat family protein | chr1:5415086-5420359 REVERSE LENGTH=1131	AT1G15750.1-T286(79.966);AT1G15750.2-T286(79.966);AT1G15750.3-T286(79.966);AT1G15750.4-T286(79.966)	light	28	44.05	16.53	Case	8e-06
MR5	m2	r1	10984	1176.53	2351.04	2351.04	2051	2	nT(79.966)PPTNASLDYPSADSEHVSKRc	nTPPTNASLDYPSADSEHVSKRc	nT(79.966)PPTNASLDYPSADSEHVSKRc	AT1G15750.1	AT1G15750.1;AT1G15750.2;AT1G15750.3;AT1G15750.4	| Symbols: WSIP1, TPL | Transducin family protein / WD-40 repeat family protein | chr1:5415086-5420359 REVERSE LENGTH=1131	AT1G15750.1-T286(79.966);AT1G15750.2-T286(79.966);AT1G15750.3-T286(79.966);AT1G15750.4-T286(79.966)	light	28	116.25	28.2	Case	8e-06
MR5	m2	r1	11004	784.688	2351.04	2351.04	2053	3	nT(79.966)PPTNASLDYPSADSEHVSKRc	nTPPTNASLDYPSADSEHVSKRc	nT(79.966)PPTNASLDYPSADSEHVSKRc	AT1G15750.1	AT1G15750.1;AT1G15750.2;AT1G15750.3;AT1G15750.4	| Symbols: WSIP1, TPL | Transducin family protein / WD-40 repeat family protein | chr1:5415086-5420359 REVERSE LENGTH=1131	AT1G15750.1-T286(79.966);AT1G15750.2-T286(79.966);AT1G15750.3-T286(79.966);AT1G15750.4-T286(79.966)	light	28	56.81	13.46	Case	8e-06
MR6	m2	r1	11876	784.688	2351.04	2351.04	2060	3	nT(79.966)PPTNASLDYPSADSEHVSKRc	nTPPTNASLDYPSADSEHVSKRc	nT(79.966)PPTNASLDYPSADSEHVSKRc	AT1G15750.1	AT1G15750.1;AT1G15750.2;AT1G15750.3;AT1G15750.4	| Symbols: WSIP1, TPL | Transducin family protein / WD-40 repeat family protein | chr1:5415086-5420359 REVERSE LENGTH=1131	AT1G15750.1-T286(79.966);AT1G15750.2-T286(79.966);AT1G15750.3-T286(79.966);AT1G15750.4-T286(79.966)	light	28	48.49	17.01	Case	8e-06
CF3	m1	f1	10386	669.306	1336.6	1336.6	1830	2	nSIS(79.966)IESPRQPKc	nSISIESPRQPKc	nSIS(79.966)IESPRQPKc	AT3G62700.1	AT3G62700.1	| Symbols: ATMRP10, MRP10, ABCC14 | multidrug resistance-associated protein 10 | chr3:23190428-23195727 REVERSE LENGTH=1539	AT3G62700.1-S894(79.966)	heavy	16	23.01	10.07	Case	0.007239
CF4	m1	f1	9988	669.306	1336.6	1336.6	1814	2	nSIS(79.966)IESPRQPKc	nSISIESPRQPKc	nSIS(79.966)IESPRQPKc	AT3G62700.1	AT3G62700.1	| Symbols: ATMRP10, MRP10, ABCC14 | multidrug resistance-associated protein 10 | chr3:23190428-23195727 REVERSE LENGTH=1539	AT3G62700.1-S894(79.966)	heavy	16	19.03	6.23	Case	0.001786
CR3	m2	r1	9306	661.329	1320.64	1320.64	1704	2	nSIS(79.966)IESPRQPKc	nSISIESPRQPKc	nSIS(79.966)IESPRQPKc	AT3G62700.1	AT3G62700.1	| Symbols: ATMRP10, MRP10, ABCC14 | multidrug resistance-associated protein 10 | chr3:23190428-23195727 REVERSE LENGTH=1539	AT3G62700.1-S894(79.966)	light	16	26.87	11.89	Case	0.000693
MF10	m1	f1	8221	441.222	1320.65	1320.64	1851	3	nSIS(79.966)IESPRQPKc	nSISIESPRQPKc	nSIS(79.966)IESPRQPKc	AT3G62700.1	AT3G62700.1	| Symbols: ATMRP10, MRP10, ABCC14 | multidrug resistance-associated protein 10 | chr3:23190428-23195727 REVERSE LENGTH=1539	AT3G62700.1-S894(79.966)	light	16	19.96	2.87	Control	0.000663
MF10	m1	f1	8058	446.539	1336.59	1336.6	1830	3	nSIS(79.966)IESPRQPKc	nSISIESPRQPKc	nSIS(79.966)IESPRQPKc	AT3G62700.1	AT3G62700.1	| Symbols: ATMRP10, MRP10, ABCC14 | multidrug resistance-associated protein 10 | chr3:23190428-23195727 REVERSE LENGTH=1539	AT3G62700.1-S894(79.966)	heavy	16	26.87	5.13	Case	0.000529
MF13	m3	f2	4839	446.54	1336.6	1336.6	1109	3	nSIS(79.966)IESPRQPKc	nSISIESPRQPKc	nSIS(79.966)IESPRQPKc	AT3G62700.1	AT3G62700.1	| Symbols: ATMRP10, MRP10, ABCC14 | multidrug resistance-associated protein 10 | chr3:23190428-23195727 REVERSE LENGTH=1539	AT3G62700.1-S894(79.966)	heavy	16	41.92	5.9	Case	0.000113
MF13	m3	f2	4926	669.305	1336.6	1336.6	1118	2	nSIS(79.966)IESPRQPKc	nSISIESPRQPKc	nSIS(79.966)IESPRQPKc	AT3G62700.1	AT3G62700.1	| Symbols: ATMRP10, MRP10, ABCC14 | multidrug resistance-associated protein 10 | chr3:23190428-23195727 REVERSE LENGTH=1539	AT3G62700.1-S894(79.966)	heavy	16	28.68	9.55	Case	0.002635
MF13	m3	f2	4944	661.328	1320.64	1320.64	1120	2	nSIS(79.966)IESPRQPKc	nSISIESPRQPKc	nSIS(79.966)IESPRQPKc	AT3G62700.1	AT3G62700.1	| Symbols: ATMRP10, MRP10, ABCC14 | multidrug resistance-associated protein 10 | chr3:23190428-23195727 REVERSE LENGTH=1539	AT3G62700.1-S894(79.966)	light	16	33.38	11.93	Control	0.000765
MF13	m3	f2	5120	446.539	1336.6	1336.6	1142	3	nSIS(79.966)IESPRQPKc	nSISIESPRQPKc	nSIS(79.966)IESPRQPKc	AT3G62700.1	AT3G62700.1	| Symbols: ATMRP10, MRP10, ABCC14 | multidrug resistance-associated protein 10 | chr3:23190428-23195727 REVERSE LENGTH=1539	AT3G62700.1-S894(79.966)	heavy	16	13.01	3.86	Case	0.003693
MF14	m3	f2	5192	669.306	1336.6	1336.6	1061	2	nSIS(79.966)IESPRQPKc	nSISIESPRQPKc	nSIS(79.966)IESPRQPKc	AT3G62700.1	AT3G62700.1	| Symbols: ATMRP10, MRP10, ABCC14 | multidrug resistance-associated protein 10 | chr3:23190428-23195727 REVERSE LENGTH=1539	AT3G62700.1-S894(79.966)	heavy	16	31.31	9.27	Case	0.003144
MF15	m3	f2	5061	669.305	1336.6	1336.6	1066	2	nSIS(79.966)IESPRQPKc	nSISIESPRQPKc	nSIS(79.966)IESPRQPKc	AT3G62700.1	AT3G62700.1	| Symbols: ATMRP10, MRP10, ABCC14 | multidrug resistance-associated protein 10 | chr3:23190428-23195727 REVERSE LENGTH=1539	AT3G62700.1-S894(79.966)	heavy	16	13.38	5.58	Case	0.006902
MF2	m1	f1	9712	446.539	1336.6	1336.6	1822	3	nSIS(79.966)IESPRQPKc	nSISIESPRQPKc	nSIS(79.966)IESPRQPKc	AT3G62700.1	AT3G62700.1	| Symbols: ATMRP10, MRP10, ABCC14 | multidrug resistance-associated protein 10 | chr3:23190428-23195727 REVERSE LENGTH=1539	AT3G62700.1-S894(79.966)	heavy	16	41.92	5.81	Case	7.4e-05
MF2	m1	f1	9779	441.222	1320.64	1320.64	1830	3	nSIS(79.966)IESPRQPKc	nSISIESPRQPKc	nSIS(79.966)IESPRQPKc	AT3G62700.1	AT3G62700.1	| Symbols: ATMRP10, MRP10, ABCC14 | multidrug resistance-associated protein 10 | chr3:23190428-23195727 REVERSE LENGTH=1539	AT3G62700.1-S894(79.966)	light	16	23.8	1.1	Control	0.000459
MF20	m3	f2	5861	446.54	1336.6	1336.6	1086	3	nSIS(79.966)IESPRQPKc	nSISIESPRQPKc	nSIS(79.966)IESPRQPKc	AT3G62700.1	AT3G62700.1	| Symbols: ATMRP10, MRP10, ABCC14 | multidrug resistance-associated protein 10 | chr3:23190428-23195727 REVERSE LENGTH=1539	AT3G62700.1-S894(79.966)	heavy	16	24.7	5.35	Case	0.000495
MF23	m3	f2	3841	669.305	1336.6	1336.6	1077	2	nSIS(79.966)IESPRQPKc	nSISIESPRQPKc	nSIS(79.966)IESPRQPKc	AT3G62700.1	AT3G62700.1	| Symbols: ATMRP10, MRP10, ABCC14 | multidrug resistance-associated protein 10 | chr3:23190428-23195727 REVERSE LENGTH=1539	AT3G62700.1-S894(79.966)	heavy	16	17.9	9.52	Case	0.009634
MF23	m3	f2	3847	446.539	1336.6	1336.6	1078	3	nSIS(79.966)IESPRQPKc	nSISIESPRQPKc	nSIS(79.966)IESPRQPKc	AT3G62700.1	AT3G62700.1	| Symbols: ATMRP10, MRP10, ABCC14 | multidrug resistance-associated protein 10 | chr3:23190428-23195727 REVERSE LENGTH=1539	AT3G62700.1-S894(79.966)	heavy	16	23.76	4.98	Case	0.000493
MF3	m1	f1	8586	669.305	1336.6	1336.6	1708	2	nSIS(79.966)IESPRQPKc	nSISIESPRQPKc	nSIS(79.966)IESPRQPKc	AT3G62700.1	AT3G62700.1	| Symbols: ATMRP10, MRP10, ABCC14 | multidrug resistance-associated protein 10 | chr3:23190428-23195727 REVERSE LENGTH=1539	AT3G62700.1-S894(79.966)	heavy	16	30.65	15	Case	0.003655
MF3	m1	f1	8610	661.33	1320.64	1320.64	1710	2	nSIS(79.966)IESPRQPKc	nSISIESPRQPKc	nSIS(79.966)IESPRQPKc	AT3G62700.1	AT3G62700.1	| Symbols: ATMRP10, MRP10, ABCC14 | multidrug resistance-associated protein 10 | chr3:23190428-23195727 REVERSE LENGTH=1539	AT3G62700.1-S894(79.966)	light	16	31.08	15.27	Control	0.00303
MF3	m1	f1	8626	446.539	1336.6	1336.6	1712	3	nSIS(79.966)IESPRQPKc	nSISIESPRQPKc	nSIS(79.966)IESPRQPKc	AT3G62700.1	AT3G62700.1	| Symbols: ATMRP10, MRP10, ABCC14 | multidrug resistance-associated protein 10 | chr3:23190428-23195727 REVERSE LENGTH=1539	AT3G62700.1-S894(79.966)	heavy	16	37.71	5.43	Case	0.000158
MF3	m1	f1	8659	441.222	1320.64	1320.64	1715	3	nSIS(79.966)IESPRQPKc	nSISIESPRQPKc	nSIS(79.966)IESPRQPKc	AT3G62700.1	AT3G62700.1	| Symbols: ATMRP10, MRP10, ABCC14 | multidrug resistance-associated protein 10 | chr3:23190428-23195727 REVERSE LENGTH=1539	AT3G62700.1-S894(79.966)	light	16	42.9	5.74	Control	0.000113
MF3	m1	f1	10234	446.536	1336.59	1336.6	1910	3	nSIS(79.966)IESPRQPKc	nSISIESPRQPKc	nSIS(79.966)IESPRQPKc	AT3G62700.1	AT3G62700.1	| Symbols: ATMRP10, MRP10, ABCC14 | multidrug resistance-associated protein 10 | chr3:23190428-23195727 REVERSE LENGTH=1539	AT3G62700.1-S894(79.966)	heavy	16	34.34	5.44	Case	0.003404
MF4	m1	f1	9334	669.305	1336.6	1336.6	1741	2	nSIS(79.966)IESPRQPKc	nSISIESPRQPKc	nSIS(79.966)IESPRQPKc	AT3G62700.1	AT3G62700.1	| Symbols: ATMRP10, MRP10, ABCC14 | multidrug resistance-associated protein 10 | chr3:23190428-23195727 REVERSE LENGTH=1539	AT3G62700.1-S894(79.966)	heavy	16	31.38	8.51	Case	0.002531
MF4	m1	f1	9492	661.329	1320.64	1320.64	1772	2	nSIS(79.966)IESPRQPKc	nSISIESPRQPKc	nSIS(79.966)IESPRQPKc	AT3G62700.1	AT3G62700.1	| Symbols: ATMRP10, MRP10, ABCC14 | multidrug resistance-associated protein 10 | chr3:23190428-23195727 REVERSE LENGTH=1539	AT3G62700.1-S894(79.966)	light	16	34.48	13.68	Control	0.000195
MF4	m1	f1	9495	669.305	1336.6	1336.6	1772	2	nSIS(79.966)IESPRQPKc	nSISIESPRQPKc	nSIS(79.966)IESPRQPKc	AT3G62700.1	AT3G62700.1	| Symbols: ATMRP10, MRP10, ABCC14 | multidrug resistance-associated protein 10 | chr3:23190428-23195727 REVERSE LENGTH=1539	AT3G62700.1-S894(79.966)	heavy	16	31.34	10.55	Case	0.002293
MF4	m1	f1	9645	669.305	1336.6	1336.6	1803	2	nSIS(79.966)IESPRQPKc	nSISIESPRQPKc	nSIS(79.966)IESPRQPKc	AT3G62700.1	AT3G62700.1	| Symbols: ATMRP10, MRP10, ABCC14 | multidrug resistance-associated protein 10 | chr3:23190428-23195727 REVERSE LENGTH=1539	AT3G62700.1-S894(79.966)	heavy	16	31.45	10.69	Case	0.00296
MF4	m1	f1	9646	446.539	1336.6	1336.6	1803	3	nSIS(79.966)IESPRQPKc	nSISIESPRQPKc	nSIS(79.966)IESPRQPKc	AT3G62700.1	AT3G62700.1	| Symbols: ATMRP10, MRP10, ABCC14 | multidrug resistance-associated protein 10 | chr3:23190428-23195727 REVERSE LENGTH=1539	AT3G62700.1-S894(79.966)	heavy	16	38.37	5.24	Case	0.00014
MF4	m1	f1	9650	661.328	1320.64	1320.64	1804	2	nSIS(79.966)IESPRQPKc	nSISIESPRQPKc	nSIS(79.966)IESPRQPKc	AT3G62700.1	AT3G62700.1	| Symbols: ATMRP10, MRP10, ABCC14 | multidrug resistance-associated protein 10 | chr3:23190428-23195727 REVERSE LENGTH=1539	AT3G62700.1-S894(79.966)	light	16	39.52	14.41	Control	0.000328
MF4	m1	f1	9804	669.306	1336.6	1336.6	1834	2	nSIS(79.966)IESPRQPKc	nSISIESPRQPKc	nSIS(79.966)IESPRQPKc	AT3G62700.1	AT3G62700.1	| Symbols: ATMRP10, MRP10, ABCC14 | multidrug resistance-associated protein 10 | chr3:23190428-23195727 REVERSE LENGTH=1539	AT3G62700.1-S894(79.966)	heavy	16	32.07	8.6	Case	0.000211
MF4	m1	f1	9809	661.33	1320.65	1320.64	1835	2	nSIS(79.966)IESPRQPKc	nSISIESPRQPKc	nSIS(79.966)IESPRQPKc	AT3G62700.1	AT3G62700.1	| Symbols: ATMRP10, MRP10, ABCC14 | multidrug resistance-associated protein 10 | chr3:23190428-23195727 REVERSE LENGTH=1539	AT3G62700.1-S894(79.966)	light	16	38.5	14.51	Control	0.000403
MF6	m1	f1	7741	669.306	1336.6	1336.6	1655	2	nSIS(79.966)IESPRQPKc	nSISIESPRQPKc	nSIS(79.966)IESPRQPKc	AT3G62700.1	AT3G62700.1	| Symbols: ATMRP10, MRP10, ABCC14 | multidrug resistance-associated protein 10 | chr3:23190428-23195727 REVERSE LENGTH=1539	AT3G62700.1-S894(79.966)	heavy	16	25.5	9.55	Case	0.006078
MF6	m1	f1	7771	661.329	1320.64	1320.64	1663	2	nSIS(79.966)IESPRQPKc	nSISIESPRQPKc	nSIS(79.966)IESPRQPKc	AT3G62700.1	AT3G62700.1	| Symbols: ATMRP10, MRP10, ABCC14 | multidrug resistance-associated protein 10 | chr3:23190428-23195727 REVERSE LENGTH=1539	AT3G62700.1-S894(79.966)	light	16	35.43	9.17	Control	0.000403
MF6	m1	f1	7803	446.539	1336.6	1336.6	1671	3	nSIS(79.966)IESPRQPKc	nSISIESPRQPKc	nSIS(79.966)IESPRQPKc	AT3G62700.1	AT3G62700.1	| Symbols: ATMRP10, MRP10, ABCC14 | multidrug resistance-associated protein 10 | chr3:23190428-23195727 REVERSE LENGTH=1539	AT3G62700.1-S894(79.966)	heavy	16	41.98	5.92	Case	0.000123
MF6	m1	f1	7852	669.306	1336.6	1336.6	1685	2	nSIS(79.966)IESPRQPKc	nSISIESPRQPKc	nSIS(79.966)IESPRQPKc	AT3G62700.1	AT3G62700.1	| Symbols: ATMRP10, MRP10, ABCC14 | multidrug resistance-associated protein 10 | chr3:23190428-23195727 REVERSE LENGTH=1539	AT3G62700.1-S894(79.966)	heavy	16	39.89	16.28	Case	0.000267
MF7	m1	f1	8487	446.539	1336.6	1336.6	1642	3	nSIS(79.966)IESPRQPKc	nSISIESPRQPKc	nSIS(79.966)IESPRQPKc	AT3G62700.1	AT3G62700.1	| Symbols: ATMRP10, MRP10, ABCC14 | multidrug resistance-associated protein 10 | chr3:23190428-23195727 REVERSE LENGTH=1539	AT3G62700.1-S894(79.966)	heavy	16	23.87	4.79	Case	0.000452
MR1	m2	r1	8972	661.329	1320.64	1320.64	1822	2	nSIS(79.966)IESPRQPKc	nSISIESPRQPKc	nSIS(79.966)IESPRQPKc	AT3G62700.1	AT3G62700.1	| Symbols: ATMRP10, MRP10, ABCC14 | multidrug resistance-associated protein 10 | chr3:23190428-23195727 REVERSE LENGTH=1539	AT3G62700.1-S894(79.966)	light	16	32.05	11.71	Case	0.001935
MR1	m2	r1	8975	441.222	1320.64	1320.64	1823	3	nSIS(79.966)IESPRQPKc	nSISIESPRQPKc	nSIS(79.966)IESPRQPKc	AT3G62700.1	AT3G62700.1	| Symbols: ATMRP10, MRP10, ABCC14 | multidrug resistance-associated protein 10 | chr3:23190428-23195727 REVERSE LENGTH=1539	AT3G62700.1-S894(79.966)	light	16	32.39	5.01	Case	0.000178
MR10	m2	r1	8054	661.33	1320.64	1320.64	1829	2	nSIS(79.966)IESPRQPKc	nSISIESPRQPKc	nSIS(79.966)IESPRQPKc	AT3G62700.1	AT3G62700.1	| Symbols: ATMRP10, MRP10, ABCC14 | multidrug resistance-associated protein 10 | chr3:23190428-23195727 REVERSE LENGTH=1539	AT3G62700.1-S894(79.966)	light	16	41.29	14.88	Case	0.000256
MR10	m2	r1	8062	441.222	1320.64	1320.64	1830	3	nSIS(79.966)IESPRQPKc	nSISIESPRQPKc	nSIS(79.966)IESPRQPKc	AT3G62700.1	AT3G62700.1	| Symbols: ATMRP10, MRP10, ABCC14 | multidrug resistance-associated protein 10 | chr3:23190428-23195727 REVERSE LENGTH=1539	AT3G62700.1-S894(79.966)	light	16	31.37	3.26	Case	0.000276
MR13	m4	r2	6918	441.222	1320.65	1320.64	1476	3	nSIS(79.966)IESPRQPKc	nSISIESPRQPKc	nSIS(79.966)IESPRQPKc	AT3G62700.1	AT3G62700.1	| Symbols: ATMRP10, MRP10, ABCC14 | multidrug resistance-associated protein 10 | chr3:23190428-23195727 REVERSE LENGTH=1539	AT3G62700.1-S894(79.966)	light	16	22.94	5.2	Case	0.000774
MR13	m4	r2	6967	669.305	1336.6	1336.6	1482	2	nSIS(79.966)IESPRQPKc	nSISIESPRQPKc	nSIS(79.966)IESPRQPKc	AT3G62700.1	AT3G62700.1	| Symbols: ATMRP10, MRP10, ABCC14 | multidrug resistance-associated protein 10 | chr3:23190428-23195727 REVERSE LENGTH=1539	AT3G62700.1-S894(79.966)	heavy	16	30.47	14.49	Control	0.003165
MR13	m4	r2	7015	661.329	1320.64	1320.64	1489	2	nSIS(79.966)IESPRQPKc	nSISIESPRQPKc	nSIS(79.966)IESPRQPKc	AT3G62700.1	AT3G62700.1	| Symbols: ATMRP10, MRP10, ABCC14 | multidrug resistance-associated protein 10 | chr3:23190428-23195727 REVERSE LENGTH=1539	AT3G62700.1-S894(79.966)	light	16	32.42	8.12	Case	0.002135
MR13	m4	r2	7057	446.54	1336.6	1336.6	1494	3	nSIS(79.966)IESPRQPKc	nSISIESPRQPKc	nSIS(79.966)IESPRQPKc	AT3G62700.1	AT3G62700.1	| Symbols: ATMRP10, MRP10, ABCC14 | multidrug resistance-associated protein 10 | chr3:23190428-23195727 REVERSE LENGTH=1539	AT3G62700.1-S894(79.966)	heavy	16	37.48	5.56	Control	0.000166
MR13	m4	r2	7161	441.222	1320.64	1320.64	1508	3	nSIS(79.966)IESPRQPKc	nSISIESPRQPKc	nSIS(79.966)IESPRQPKc	AT3G62700.1	AT3G62700.1	| Symbols: ATMRP10, MRP10, ABCC14 | multidrug resistance-associated protein 10 | chr3:23190428-23195727 REVERSE LENGTH=1539	AT3G62700.1-S894(79.966)	light	16	39.44	5.17	Case	0.00014
MR14	m4	r2	6145	661.329	1320.64	1320.64	1325	2	nSIS(79.966)IESPRQPKc	nSISIESPRQPKc	nSIS(79.966)IESPRQPKc	AT3G62700.1	AT3G62700.1	| Symbols: ATMRP10, MRP10, ABCC14 | multidrug resistance-associated protein 10 | chr3:23190428-23195727 REVERSE LENGTH=1539	AT3G62700.1-S894(79.966)	light	16	31.94	10.51	Case	0.002797
MR14	m4	r2	6315	661.329	1320.64	1320.64	1355	2	nSIS(79.966)IESPRQPKc	nSISIESPRQPKc	nSIS(79.966)IESPRQPKc	AT3G62700.1	AT3G62700.1	| Symbols: ATMRP10, MRP10, ABCC14 | multidrug resistance-associated protein 10 | chr3:23190428-23195727 REVERSE LENGTH=1539	AT3G62700.1-S894(79.966)	light	16	43.33	15.55	Case	0.000195
MR14	m4	r2	6320	669.306	1336.6	1336.6	1356	2	nSIS(79.966)IESPRQPKc	nSISIESPRQPKc	nSIS(79.966)IESPRQPKc	AT3G62700.1	AT3G62700.1	| Symbols: ATMRP10, MRP10, ABCC14 | multidrug resistance-associated protein 10 | chr3:23190428-23195727 REVERSE LENGTH=1539	AT3G62700.1-S894(79.966)	heavy	16	31.54	12.64	Control	0.003293
MR14	m4	r2	6459	441.222	1320.64	1320.64	1380	3	nSIS(79.966)IESPRQPKc	nSISIESPRQPKc	nSIS(79.966)IESPRQPKc	AT3G62700.1	AT3G62700.1	| Symbols: ATMRP10, MRP10, ABCC14 | multidrug resistance-associated protein 10 | chr3:23190428-23195727 REVERSE LENGTH=1539	AT3G62700.1-S894(79.966)	light	16	16.08	2.45	Case	0.000496
MR14	m4	r2	6477	446.539	1336.6	1336.6	1383	3	nSIS(79.966)IESPRQPKc	nSISIESPRQPKc	nSIS(79.966)IESPRQPKc	AT3G62700.1	AT3G62700.1	| Symbols: ATMRP10, MRP10, ABCC14 | multidrug resistance-associated protein 10 | chr3:23190428-23195727 REVERSE LENGTH=1539	AT3G62700.1-S894(79.966)	heavy	16	12.67	4.66	Control	0.004273
MR14	m4	r2	6509	661.33	1320.65	1320.64	1388	2	nSIS(79.966)IESPRQPKc	nSISIESPRQPKc	nSIS(79.966)IESPRQPKc	AT3G62700.1	AT3G62700.1	| Symbols: ATMRP10, MRP10, ABCC14 | multidrug resistance-associated protein 10 | chr3:23190428-23195727 REVERSE LENGTH=1539	AT3G62700.1-S894(79.966)	light	16	39.81	7.77	Case	0.000328
MR14	m4	r2	6572	669.306	1336.6	1336.6	1396	2	nSIS(79.966)IESPRQPKc	nSISIESPRQPKc	nSIS(79.966)IESPRQPKc	AT3G62700.1	AT3G62700.1	| Symbols: ATMRP10, MRP10, ABCC14 | multidrug resistance-associated protein 10 | chr3:23190428-23195727 REVERSE LENGTH=1539	AT3G62700.1-S894(79.966)	heavy	16	31.29	15.06	Control	0.002272
MR14	m4	r2	6712	441.222	1320.64	1320.64	1414	3	nSIS(79.966)IESPRQPKc	nSISIESPRQPKc	nSIS(79.966)IESPRQPKc	AT3G62700.1	AT3G62700.1	| Symbols: ATMRP10, MRP10, ABCC14 | multidrug resistance-associated protein 10 | chr3:23190428-23195727 REVERSE LENGTH=1539	AT3G62700.1-S894(79.966)	light	16	36.04	5.21	Case	0.000158
MR15	m4	r2	4717	669.306	1336.6	1336.6	1077	2	nSIS(79.966)IESPRQPKc	nSISIESPRQPKc	nSIS(79.966)IESPRQPKc	AT3G62700.1	AT3G62700.1	| Symbols: ATMRP10, MRP10, ABCC14 | multidrug resistance-associated protein 10 | chr3:23190428-23195727 REVERSE LENGTH=1539	AT3G62700.1-S894(79.966)	heavy	16	27.28	9.16	Control	0.003057
MR15	m4	r2	4759	661.329	1320.64	1320.64	1084	2	nSIS(79.966)IESPRQPKc	nSISIESPRQPKc	nSIS(79.966)IESPRQPKc	AT3G62700.1	AT3G62700.1	| Symbols: ATMRP10, MRP10, ABCC14 | multidrug resistance-associated protein 10 | chr3:23190428-23195727 REVERSE LENGTH=1539	AT3G62700.1-S894(79.966)	light	16	39.69	14.47	Case	0.000284
MR16	m4	r2	4949	669.306	1336.6	1336.6	1085	2	nSIS(79.966)IESPRQPKc	nSISIESPRQPKc	nSIS(79.966)IESPRQPKc	AT3G62700.1	AT3G62700.1	| Symbols: ATMRP10, MRP10, ABCC14 | multidrug resistance-associated protein 10 | chr3:23190428-23195727 REVERSE LENGTH=1539	AT3G62700.1-S894(79.966)	heavy	16	28.61	7.04	Control	0.002647
MR17	m4	r2	5242	661.328	1320.64	1320.64	1092	2	nSIS(79.966)IESPRQPKc	nSISIESPRQPKc	nSIS(79.966)IESPRQPKc	AT3G62700.1	AT3G62700.1	| Symbols: ATMRP10, MRP10, ABCC14 | multidrug resistance-associated protein 10 | chr3:23190428-23195727 REVERSE LENGTH=1539	AT3G62700.1-S894(79.966)	light	16	45.21	16.28	Case	0.000195
MR18	m4	r2	6245	441.221	1320.64	1320.64	1273	3	nSIS(79.966)IESPRQPKc	nSISIESPRQPKc	nSIS(79.966)IESPRQPKc	AT3G62700.1	AT3G62700.1	| Symbols: ATMRP10, MRP10, ABCC14 | multidrug resistance-associated protein 10 | chr3:23190428-23195727 REVERSE LENGTH=1539	AT3G62700.1-S894(79.966)	light	16	11.22	4.73	Case	0.009045
MR18	m4	r2	6488	661.329	1320.64	1320.64	1307	2	nSIS(79.966)IESPRQPKc	nSISIESPRQPKc	nSIS(79.966)IESPRQPKc	AT3G62700.1	AT3G62700.1	| Symbols: ATMRP10, MRP10, ABCC14 | multidrug resistance-associated protein 10 | chr3:23190428-23195727 REVERSE LENGTH=1539	AT3G62700.1-S894(79.966)	light	16	28.94	9.91	Case	0.000877
MR18	m4	r2	6540	441.222	1320.65	1320.64	1314	3	nSIS(79.966)IESPRQPKc	nSISIESPRQPKc	nSIS(79.966)IESPRQPKc	AT3G62700.1	AT3G62700.1	| Symbols: ATMRP10, MRP10, ABCC14 | multidrug resistance-associated protein 10 | chr3:23190428-23195727 REVERSE LENGTH=1539	AT3G62700.1-S894(79.966)	light	16	23.51	5.38	Case	0.000683
MR2	m2	r1	8140	441.222	1320.64	1320.64	1761	3	nSIS(79.966)IESPRQPKc	nSISIESPRQPKc	nSIS(79.966)IESPRQPKc	AT3G62700.1	AT3G62700.1	| Symbols: ATMRP10, MRP10, ABCC14 | multidrug resistance-associated protein 10 | chr3:23190428-23195727 REVERSE LENGTH=1539	AT3G62700.1-S894(79.966)	light	16	42.57	5.66	Case	8.9e-05
MR2	m2	r1	8186	661.329	1320.64	1320.64	1766	2	nSIS(79.966)IESPRQPKc	nSISIESPRQPKc	nSIS(79.966)IESPRQPKc	AT3G62700.1	AT3G62700.1	| Symbols: ATMRP10, MRP10, ABCC14 | multidrug resistance-associated protein 10 | chr3:23190428-23195727 REVERSE LENGTH=1539	AT3G62700.1-S894(79.966)	light	16	32.43	8.93	Case	0.00228
MR2	m2	r1	8191	446.54	1336.6	1336.6	1767	3	nSIS(79.966)IESPRQPKc	nSISIESPRQPKc	nSIS(79.966)IESPRQPKc	AT3G62700.1	AT3G62700.1	| Symbols: ATMRP10, MRP10, ABCC14 | multidrug resistance-associated protein 10 | chr3:23190428-23195727 REVERSE LENGTH=1539	AT3G62700.1-S894(79.966)	heavy	16	41.94	5.79	Control	9.8e-05
MR28	m6	r3	5194	661.329	1320.64	1320.64	1318	2	nSIS(79.966)IESPRQPKc	nSISIESPRQPKc	nSIS(79.966)IESPRQPKc	AT3G62700.1	AT3G62700.1	| Symbols: ATMRP10, MRP10, ABCC14 | multidrug resistance-associated protein 10 | chr3:23190428-23195727 REVERSE LENGTH=1539	AT3G62700.1-S894(79.966)	light	16	38.23	13.6	Case	0.000328
MR28	m6	r3	5205	441.222	1320.64	1320.64	1319	3	nSIS(79.966)IESPRQPKc	nSISIESPRQPKc	nSIS(79.966)IESPRQPKc	AT3G62700.1	AT3G62700.1	| Symbols: ATMRP10, MRP10, ABCC14 | multidrug resistance-associated protein 10 | chr3:23190428-23195727 REVERSE LENGTH=1539	AT3G62700.1-S894(79.966)	light	16	36.35	4.66	Case	0.000158
MR28	m6	r3	5236	446.54	1336.6	1336.6	1324	3	nSIS(79.966)IESPRQPKc	nSISIESPRQPKc	nSIS(79.966)IESPRQPKc	AT3G62700.1	AT3G62700.1	| Symbols: ATMRP10, MRP10, ABCC14 | multidrug resistance-associated protein 10 | chr3:23190428-23195727 REVERSE LENGTH=1539	AT3G62700.1-S894(79.966)	heavy	16	42	5.67	Control	0.000117
MR28	m6	r3	5286	669.306	1336.6	1336.6	1330	2	nSIS(79.966)IESPRQPKc	nSISIESPRQPKc	nSIS(79.966)IESPRQPKc	AT3G62700.1	AT3G62700.1	| Symbols: ATMRP10, MRP10, ABCC14 | multidrug resistance-associated protein 10 | chr3:23190428-23195727 REVERSE LENGTH=1539	AT3G62700.1-S894(79.966)	heavy	16	31.5	12.83	Control	0.003976
MR3	m2	r1	8661	661.33	1320.65	1320.64	1709	2	nSIS(79.966)IESPRQPKc	nSISIESPRQPKc	nSIS(79.966)IESPRQPKc	AT3G62700.1	AT3G62700.1	| Symbols: ATMRP10, MRP10, ABCC14 | multidrug resistance-associated protein 10 | chr3:23190428-23195727 REVERSE LENGTH=1539	AT3G62700.1-S894(79.966)	light	16	31.96	13.05	Case	0.003502
MR3	m2	r1	8678	441.222	1320.64	1320.64	1711	3	nSIS(79.966)IESPRQPKc	nSISIESPRQPKc	nSIS(79.966)IESPRQPKc	AT3G62700.1	AT3G62700.1	| Symbols: ATMRP10, MRP10, ABCC14 | multidrug resistance-associated protein 10 | chr3:23190428-23195727 REVERSE LENGTH=1539	AT3G62700.1-S894(79.966)	light	16	38.65	5.36	Case	0.00014
MR3	m2	r1	8702	669.306	1336.6	1336.6	1713	2	nSIS(79.966)IESPRQPKc	nSISIESPRQPKc	nSIS(79.966)IESPRQPKc	AT3G62700.1	AT3G62700.1	| Symbols: ATMRP10, MRP10, ABCC14 | multidrug resistance-associated protein 10 | chr3:23190428-23195727 REVERSE LENGTH=1539	AT3G62700.1-S894(79.966)	heavy	16	31.28	9.96	Control	0.00239
MR3	m2	r1	8824	446.54	1336.6	1336.6	1725	3	nSIS(79.966)IESPRQPKc	nSISIESPRQPKc	nSIS(79.966)IESPRQPKc	AT3G62700.1	AT3G62700.1	| Symbols: ATMRP10, MRP10, ABCC14 | multidrug resistance-associated protein 10 | chr3:23190428-23195727 REVERSE LENGTH=1539	AT3G62700.1-S894(79.966)	heavy	16	42.01	5.81	Control	0.00014
MR3	m2	r1	8920	661.329	1320.64	1320.64	1739	2	nSIS(79.966)IESPRQPKc	nSISIESPRQPKc	nSIS(79.966)IESPRQPKc	AT3G62700.1	AT3G62700.1	| Symbols: ATMRP10, MRP10, ABCC14 | multidrug resistance-associated protein 10 | chr3:23190428-23195727 REVERSE LENGTH=1539	AT3G62700.1-S894(79.966)	light	16	31.11	8.54	Case	0.000515
MR3	m2	r1	10283	446.536	1336.58	1336.6	1915	3	nSIS(79.966)IESPRQPKc	nSISIESPRQPKc	nSIS(79.966)IESPRQPKc	AT3G62700.1	AT3G62700.1	| Symbols: ATMRP10, MRP10, ABCC14 | multidrug resistance-associated protein 10 | chr3:23190428-23195727 REVERSE LENGTH=1539	AT3G62700.1-S894(79.966)	heavy	16	33.78	5.42	Control	0.004032
MR4	m2	r1	8515	661.328	1320.64	1320.64	1639	2	nSIS(79.966)IESPRQPKc	nSISIESPRQPKc	nSIS(79.966)IESPRQPKc	AT3G62700.1	AT3G62700.1	| Symbols: ATMRP10, MRP10, ABCC14 | multidrug resistance-associated protein 10 | chr3:23190428-23195727 REVERSE LENGTH=1539	AT3G62700.1-S894(79.966)	light	16	28.36	8.62	Case	0.006094
MR4	m2	r1	8529	669.306	1336.6	1336.6	1642	2	nSIS(79.966)IESPRQPKc	nSISIESPRQPKc	nSIS(79.966)IESPRQPKc	AT3G62700.1	AT3G62700.1	| Symbols: ATMRP10, MRP10, ABCC14 | multidrug resistance-associated protein 10 | chr3:23190428-23195727 REVERSE LENGTH=1539	AT3G62700.1-S894(79.966)	heavy	16	28.34	9.76	Control	0.003814
MR4	m2	r1	8564	441.222	1320.64	1320.64	1652	3	nSIS(79.966)IESPRQPKc	nSISIESPRQPKc	nSIS(79.966)IESPRQPKc	AT3G62700.1	AT3G62700.1	| Symbols: ATMRP10, MRP10, ABCC14 | multidrug resistance-associated protein 10 | chr3:23190428-23195727 REVERSE LENGTH=1539	AT3G62700.1-S894(79.966)	light	16	43.06	5.74	Case	7e-05
MR4	m2	r1	8569	446.539	1336.59	1336.6	1653	3	nSIS(79.966)IESPRQPKc	nSISIESPRQPKc	nSIS(79.966)IESPRQPKc	AT3G62700.1	AT3G62700.1	| Symbols: ATMRP10, MRP10, ABCC14 | multidrug resistance-associated protein 10 | chr3:23190428-23195727 REVERSE LENGTH=1539	AT3G62700.1-S894(79.966)	heavy	16	38.46	5.23	Control	0.000161
MR4	m2	r1	8630	661.329	1320.64	1320.64	1669	2	nSIS(79.966)IESPRQPKc	nSISIESPRQPKc	nSIS(79.966)IESPRQPKc	AT3G62700.1	AT3G62700.1	| Symbols: ATMRP10, MRP10, ABCC14 | multidrug resistance-associated protein 10 | chr3:23190428-23195727 REVERSE LENGTH=1539	AT3G62700.1-S894(79.966)	light	16	32.5	11.18	Case	0.002548
MR4	m2	r1	8643	669.306	1336.6	1336.6	1673	2	nSIS(79.966)IESPRQPKc	nSISIESPRQPKc	nSIS(79.966)IESPRQPKc	AT3G62700.1	AT3G62700.1	| Symbols: ATMRP10, MRP10, ABCC14 | multidrug resistance-associated protein 10 | chr3:23190428-23195727 REVERSE LENGTH=1539	AT3G62700.1-S894(79.966)	heavy	16	31.54	9.29	Control	0.003546
MR4	m2	r1	8685	441.222	1320.64	1320.64	1685	3	nSIS(79.966)IESPRQPKc	nSISIESPRQPKc	nSIS(79.966)IESPRQPKc	AT3G62700.1	AT3G62700.1	| Symbols: ATMRP10, MRP10, ABCC14 | multidrug resistance-associated protein 10 | chr3:23190428-23195727 REVERSE LENGTH=1539	AT3G62700.1-S894(79.966)	light	16	43.02	5.71	Case	8.9e-05
MR4	m2	r1	8745	661.329	1320.64	1320.64	1700	2	nSIS(79.966)IESPRQPKc	nSISIESPRQPKc	nSIS(79.966)IESPRQPKc	AT3G62700.1	AT3G62700.1	| Symbols: ATMRP10, MRP10, ABCC14 | multidrug resistance-associated protein 10 | chr3:23190428-23195727 REVERSE LENGTH=1539	AT3G62700.1-S894(79.966)	light	16	30.09	10.08	Case	0.000803
MR4	m2	r1	8780	669.306	1336.6	1336.6	1709	2	nSIS(79.966)IESPRQPKc	nSISIESPRQPKc	nSIS(79.966)IESPRQPKc	AT3G62700.1	AT3G62700.1	| Symbols: ATMRP10, MRP10, ABCC14 | multidrug resistance-associated protein 10 | chr3:23190428-23195727 REVERSE LENGTH=1539	AT3G62700.1-S894(79.966)	heavy	16	28.24	10.97	Control	0.002785
MR5	m2	r1	8217	669.306	1336.6	1336.6	1694	2	nSIS(79.966)IESPRQPKc	nSISIESPRQPKc	nSIS(79.966)IESPRQPKc	AT3G62700.1	AT3G62700.1	| Symbols: ATMRP10, MRP10, ABCC14 | multidrug resistance-associated protein 10 | chr3:23190428-23195727 REVERSE LENGTH=1539	AT3G62700.1-S894(79.966)	heavy	16	31.45	8.39	Control	0.002418
MR5	m2	r1	8283	441.222	1320.64	1320.64	1709	3	nSIS(79.966)IESPRQPKc	nSISIESPRQPKc	nSIS(79.966)IESPRQPKc	AT3G62700.1	AT3G62700.1	| Symbols: ATMRP10, MRP10, ABCC14 | multidrug resistance-associated protein 10 | chr3:23190428-23195727 REVERSE LENGTH=1539	AT3G62700.1-S894(79.966)	light	16	43.06	5.75	Case	6.6e-05
MR5	m2	r1	8322	661.329	1320.64	1320.64	1717	2	nSIS(79.966)IESPRQPKc	nSISIESPRQPKc	nSIS(79.966)IESPRQPKc	AT3G62700.1	AT3G62700.1	| Symbols: ATMRP10, MRP10, ABCC14 | multidrug resistance-associated protein 10 | chr3:23190428-23195727 REVERSE LENGTH=1539	AT3G62700.1-S894(79.966)	light	16	32.44	6.95	Case	0.003067
MR5	m2	r1	8373	669.305	1336.6	1336.6	1729	2	nSIS(79.966)IESPRQPKc	nSISIESPRQPKc	nSIS(79.966)IESPRQPKc	AT3G62700.1	AT3G62700.1	| Symbols: ATMRP10, MRP10, ABCC14 | multidrug resistance-associated protein 10 | chr3:23190428-23195727 REVERSE LENGTH=1539	AT3G62700.1-S894(79.966)	heavy	16	34.27	12.19	Control	0.000279
MR5	m2	r1	8066	661.329	1320.64	1320.64	1656	2	nSIS(79.966)IESPRQPKc	nSISIESPRQPKc	nSIS(79.966)IESPRQPKc	AT3G62700.1	AT3G62700.1	| Symbols: ATMRP10, MRP10, ABCC14 | multidrug resistance-associated protein 10 | chr3:23190428-23195727 REVERSE LENGTH=1539	AT3G62700.1-S894(79.966)	light	16	28.68	6.77	Case	0.004436
MR5	m2	r1	8117	441.222	1320.64	1320.64	1669	3	nSIS(79.966)IESPRQPKc	nSISIESPRQPKc	nSIS(79.966)IESPRQPKc	AT3G62700.1	AT3G62700.1	| Symbols: ATMRP10, MRP10, ABCC14 | multidrug resistance-associated protein 10 | chr3:23190428-23195727 REVERSE LENGTH=1539	AT3G62700.1-S894(79.966)	light	16	42.92	5.71	Case	7.4e-05
MR5	m2	r1	8189	661.329	1320.64	1320.64	1686	2	nSIS(79.966)IESPRQPKc	nSISIESPRQPKc	nSIS(79.966)IESPRQPKc	AT3G62700.1	AT3G62700.1	| Symbols: ATMRP10, MRP10, ABCC14 | multidrug resistance-associated protein 10 | chr3:23190428-23195727 REVERSE LENGTH=1539	AT3G62700.1-S894(79.966)	light	16	31.68	8.3	Case	0.003233
MR6	m2	r1	9072	441.222	1320.64	1320.64	1733	3	nSIS(79.966)IESPRQPKc	nSISIESPRQPKc	nSIS(79.966)IESPRQPKc	AT3G62700.1	AT3G62700.1	| Symbols: ATMRP10, MRP10, ABCC14 | multidrug resistance-associated protein 10 | chr3:23190428-23195727 REVERSE LENGTH=1539	AT3G62700.1-S894(79.966)	light	16	42.76	5.71	Case	7.9e-05
MR8	m2	r1	10754	441.222	1320.65	1320.64	1746	3	nSIS(79.966)IESPRQPKc	nSISIESPRQPKc	nSIS(79.966)IESPRQPKc	AT3G62700.1	AT3G62700.1	| Symbols: ATMRP10, MRP10, ABCC14 | multidrug resistance-associated protein 10 | chr3:23190428-23195727 REVERSE LENGTH=1539	AT3G62700.1-S894(79.966)	light	16	24.32	3.18	Case	0.000679
MR9	m2	r1	8909	441.221	1320.64	1320.64	1818	3	nSIS(79.966)IESPRQPKc	nSISIESPRQPKc	nSIS(79.966)IESPRQPKc	AT3G62700.1	AT3G62700.1	| Symbols: ATMRP10, MRP10, ABCC14 | multidrug resistance-associated protein 10 | chr3:23190428-23195727 REVERSE LENGTH=1539	AT3G62700.1-S894(79.966)	light	16	42.67	5.67	Case	0.000123
CF8	m1	f1	4806	619.9	1856.68	1856.68	1124	3	nKRPNDSDS(79.966)DSQYWRc	nKRPNDSDSDSQYWRc	nKRPNDSDS(79.966)DSQYWRc	AT5G56900.1	AT5G56900.1;AT5G56900.2	| Symbols: | CwfJ-like family protein / zinc finger (CCCH-type) family protein | chr5:23019750-23021850 REVERSE LENGTH=404	AT5G56900.1-S94(79.966);AT5G56900.2-S286(79.966)	heavy	24	48.4	2.73	Case	2.4e-05
MF3	m1	f1	13733	980.15	2937.43	2937.43	2423	3	nGNLS(79.966)PM(15.995)RKDTTGSAVVQPDAATSIQVAKc	nGNLSPMRKDTTGSAVVQPDAATSIQVAKc	nGNLS(79.966)PM(15.995)RKDTTGSAVVQPDAATSIQVAKc	AT4G27870.1	AT4G27870.1	| Symbols: | Vacuolar iron transporter (VIT) family protein | chr4:13878983-13882679 FORWARD LENGTH=761	AT4G27870.1-S364(79.966)-M366(15.995)	light	36	31.26	2.21	Control	0.000414
MF4	m1	f1	13775	980.149	2937.43	2937.43	2458	3	nGNLS(79.966)PM(15.995)RKDTTGSAVVQPDAATSIQVAKc	nGNLSPMRKDTTGSAVVQPDAATSIQVAKc	nGNLS(79.966)PM(15.995)RKDTTGSAVVQPDAATSIQVAKc	AT4G27870.1	AT4G27870.1	| Symbols: | Vacuolar iron transporter (VIT) family protein | chr4:13878983-13882679 FORWARD LENGTH=761	AT4G27870.1-S364(79.966)-M366(15.995)	light	36	49.3	11.26	Control	8e-06
MF6	m1	f1	13086	980.149	2937.43	2937.43	2453	3	nGNLS(79.966)PM(15.995)RKDTTGSAVVQPDAATSIQVAKc	nGNLSPMRKDTTGSAVVQPDAATSIQVAKc	nGNLS(79.966)PM(15.995)RKDTTGSAVVQPDAATSIQVAKc	AT4G27870.1	AT4G27870.1	| Symbols: | Vacuolar iron transporter (VIT) family protein | chr4:13878983-13882679 FORWARD LENGTH=761	AT4G27870.1-S364(79.966)-M366(15.995)	light	36	33.37	2.71	Control	0.000302
MF6	m1	f1	13112	992.114	2973.32	2973.32	2457	3	nGNLS(79.966)PM(15.995)RKDTTGSAVVQPDAATSIQVAKc	nGNLSPMRKDTTGSAVVQPDAATSIQVAKc	nGNLS(79.966)PM(15.995)RKDTTGSAVVQPDAATSIQVAKc	AT4G27870.1	AT4G27870.1	| Symbols: | Vacuolar iron transporter (VIT) family protein | chr4:13878983-13882679 FORWARD LENGTH=761	AT4G27870.1-S364(79.966)-M366(15.995)	heavy	36	44.88	2.37	Case	2.6e-05
MR3	m2	r1	14162	980.149	2937.43	2937.43	2444	3	nGNLS(79.966)PM(15.995)RKDTTGSAVVQPDAATSIQVAKc	nGNLSPMRKDTTGSAVVQPDAATSIQVAKc	nGNLS(79.966)PM(15.995)RKDTTGSAVVQPDAATSIQVAKc	AT4G27870.1	AT4G27870.1	| Symbols: | Vacuolar iron transporter (VIT) family protein | chr4:13878983-13882679 FORWARD LENGTH=761	AT4G27870.1-S364(79.966)-M366(15.995)	light	36	48.88	11.21	Case	8e-06
MR4	m2	r1	14408	980.15	2937.43	2937.43	2439	3	nGNLS(79.966)PM(15.995)RKDTTGSAVVQPDAATSIQVAKc	nGNLSPMRKDTTGSAVVQPDAATSIQVAKc	nGNLS(79.966)PM(15.995)RKDTTGSAVVQPDAATSIQVAKc	AT4G27870.1	AT4G27870.1	| Symbols: | Vacuolar iron transporter (VIT) family protein | chr4:13878983-13882679 FORWARD LENGTH=761	AT4G27870.1-S364(79.966)-M366(15.995)	light	36	49.82	6.11	Case	8e-06
MR5	m2	r1	13715	980.15	2937.43	2937.43	2460	3	nGNLS(79.966)PM(15.995)RKDTTGSAVVQPDAATSIQVAKc	nGNLSPMRKDTTGSAVVQPDAATSIQVAKc	nGNLS(79.966)PM(15.995)RKDTTGSAVVQPDAATSIQVAKc	AT4G27870.1	AT4G27870.1	| Symbols: | Vacuolar iron transporter (VIT) family protein | chr4:13878983-13882679 FORWARD LENGTH=761	AT4G27870.1-S364(79.966)-M366(15.995)	light	36	31.06	2.21	Case	0.000431
MF26	m3	f2	18370	1132.77	3395.28	3395.28	3178	3	nISESLGEEESS(79.966)DLVT(79.966)EQQSQNPNAAEPGPRc	nISESLGEEESSDLVTEQQSQNPNAAEPGPRc	nISESLGEEESS(79.966)DLVT(79.966)EQQSQNPNAAEPGPRc	AT1G62830.1	AT1G62830.1	| Symbols: LDL1, SWP1, ATSWP1, ATLSD1, LSD1 | LSD1-like 1 | chr1:23264638-23267172 REVERSE LENGTH=844	AT1G62830.1-S106(79.966)-T110(79.966)	heavy	38	42.53	0	Case	0.00014
MR39	m6	r3	15181	1120.14	3357.4	3357.39	2777	3	nISESLGEEESS(79.966)DLVT(79.966)EQQSQNPNAAEPGPRc	nISESLGEEESSDLVTEQQSQNPNAAEPGPRc	nISESLGEEESS(79.966)DLVT(79.966)EQQSQNPNAAEPGPRc	AT1G62830.1	AT1G62830.1	| Symbols: LDL1, SWP1, ATSWP1, ATLSD1, LSD1 | LSD1-like 1 | chr1:23264638-23267172 REVERSE LENGTH=844	AT1G62830.1-S106(79.966)-T110(79.966)	light	38	42.58	0	Case	0.000158
CF38	m3	f2	11544	985.339	2952.99	2952.99	2433	3	nM(15.995)GM(15.995)NS(79.966)PTS(79.966)PFNM(15.995)NQDGVNQSGSANVKc	nMGMNSPTSPFNMNQDGVNQSGSANVKc	nM(15.995)GM(15.995)NS(79.966)PTS(79.966)PFNM(15.995)NQDGVNQSGSANVKc	AT3G52250.1	AT3G52250.1	| Symbols: | Duplicated homeodomain-like superfamily protein | chr3:19376629-19383100 FORWARD LENGTH=1656	AT3G52250.1-M1185(15.995)-M1187(15.995)-S1189(79.966)-S1192(79.966)-M1196(15.995)	heavy	34	23.64	0	Case	0.000817
CF38	m3	f2	11572	974.037	2919.09	2919.09	2436	3	nM(15.995)GM(15.995)NS(79.966)PTS(79.966)PFNM(15.995)NQDGVNQSGSANVKc	nMGMNSPTSPFNMNQDGVNQSGSANVKc	nM(15.995)GM(15.995)NS(79.966)PTS(79.966)PFNM(15.995)NQDGVNQSGSANVKc	AT3G52250.1	AT3G52250.1	| Symbols: | Duplicated homeodomain-like superfamily protein | chr3:19376629-19383100 FORWARD LENGTH=1656	AT3G52250.1-M1185(15.995)-M1187(15.995)-S1189(79.966)-S1192(79.966)-M1196(15.995)	light	34	28.05	0	Control	0.000403
CF23	m3	f2	19304	1085.85	3254.52	3254.52	2985	3	nDASRAS(79.966)LGNEEELINPFHDQPPVDTAKPKc	nDASRASLGNEEELINPFHDQPPVDTAKPKc	nDASRAS(79.966)LGNEEELINPFHDQPPVDTAKPKc	AT5G64850.1	AT5G64850.1	| Symbols: | FUNCTIONS IN: molecular_function unknown; INVOLVED IN: biological_process unknown; LOCATED IN: plasma membrane; EXPRESSED IN: 22 plant structures; EXPRESSED DURING: 13 growth stages; CONTAINS InterPro DOMAIN/s: RPM1-interacting protein 4, defence response (InterPro:IPR008700); BEST Arabidopsis thaliana protein match is: unknown protein (TAIR:AT5G09960.1); Has 30201 Blast hits to 1732…	AT5G64850.1-S52(79.966)	light	39	3.74	3.74	Control	0.009243
CF24	m3	f2	19768	1098.81	3293.41	3293.41	2969	3	nDASRAS(79.966)LGNEEELINPFHDQPPVDTAKPKc	nDASRASLGNEEELINPFHDQPPVDTAKPKc	nDASRAS(79.966)LGNEEELINPFHDQPPVDTAKPKc	AT5G64850.1	AT5G64850.1	| Symbols: | FUNCTIONS IN: molecular_function unknown; INVOLVED IN: biological_process unknown; LOCATED IN: plasma membrane; EXPRESSED IN: 22 plant structures; EXPRESSED DURING: 13 growth stages; CONTAINS InterPro DOMAIN/s: RPM1-interacting protein 4, defence response (InterPro:IPR008700); BEST Arabidopsis thaliana protein match is: unknown protein (TAIR:AT5G09960.1); Has 30201 Blast hits to 1732…	AT5G64850.1-S52(79.966)	heavy	39	21.73	0	Case	0.000926
CF5	m1	f1	19793	1085.85	3254.52	3254.52	3232	3	nDASRAS(79.966)LGNEEELINPFHDQPPVDTAKPKc	nDASRASLGNEEELINPFHDQPPVDTAKPKc	nDASRAS(79.966)LGNEEELINPFHDQPPVDTAKPKc	AT5G64850.1	AT5G64850.1	| Symbols: | FUNCTIONS IN: molecular_function unknown; INVOLVED IN: biological_process unknown; LOCATED IN: plasma membrane; EXPRESSED IN: 22 plant structures; EXPRESSED DURING: 13 growth stages; CONTAINS InterPro DOMAIN/s: RPM1-interacting protein 4, defence response (InterPro:IPR008700); BEST Arabidopsis thaliana protein match is: unknown protein (TAIR:AT5G09960.1); Has 30201 Blast hits to 1732…	AT5G64850.1-S52(79.966)	light	39	18.81	0.55	Control	0.000329
CR38	m4	r2	15949	1085.85	3254.52	3254.52	2985	3	nDASRAS(79.966)LGNEEELINPFHDQPPVDTAKPKc	nDASRASLGNEEELINPFHDQPPVDTAKPKc	nDASRAS(79.966)LGNEEELINPFHDQPPVDTAKPKc	AT5G64850.1	AT5G64850.1	| Symbols: | FUNCTIONS IN: molecular_function unknown; INVOLVED IN: biological_process unknown; LOCATED IN: plasma membrane; EXPRESSED IN: 22 plant structures; EXPRESSED DURING: 13 growth stages; CONTAINS InterPro DOMAIN/s: RPM1-interacting protein 4, defence response (InterPro:IPR008700); BEST Arabidopsis thaliana protein match is: unknown protein (TAIR:AT5G09960.1); Has 30201 Blast hits to 1732…	AT5G64850.1-S52(79.966)	light	39	20.8	6.91	Case	0.003217
CR39	m4	r2	16092	814.64	3254.53	3254.52	3005	4	nDASRAS(79.966)LGNEEELINPFHDQPPVDTAKPKc	nDASRASLGNEEELINPFHDQPPVDTAKPKc	nDASRAS(79.966)LGNEEELINPFHDQPPVDTAKPKc	AT5G64850.1	AT5G64850.1	| Symbols: | FUNCTIONS IN: molecular_function unknown; INVOLVED IN: biological_process unknown; LOCATED IN: plasma membrane; EXPRESSED IN: 22 plant structures; EXPRESSED DURING: 13 growth stages; CONTAINS InterPro DOMAIN/s: RPM1-interacting protein 4, defence response (InterPro:IPR008700); BEST Arabidopsis thaliana protein match is: unknown protein (TAIR:AT5G09960.1); Has 30201 Blast hits to 1732…	AT5G64850.1-S52(79.966)	light	39	40.13	9.56	Case	0.000113
CR4	m2	r1	19591	1085.85	3254.53	3254.52	3203	3	nDASRAS(79.966)LGNEEELINPFHDQPPVDTAKPKc	nDASRASLGNEEELINPFHDQPPVDTAKPKc	nDASRAS(79.966)LGNEEELINPFHDQPPVDTAKPKc	AT5G64850.1	AT5G64850.1	| Symbols: | FUNCTIONS IN: molecular_function unknown; INVOLVED IN: biological_process unknown; LOCATED IN: plasma membrane; EXPRESSED IN: 22 plant structures; EXPRESSED DURING: 13 growth stages; CONTAINS InterPro DOMAIN/s: RPM1-interacting protein 4, defence response (InterPro:IPR008700); BEST Arabidopsis thaliana protein match is: unknown protein (TAIR:AT5G09960.1); Has 30201 Blast hits to 1732…	AT5G64850.1-S52(79.966)	light	39	21.03	2.11	Case	0.000531
CR5	m2	r1	19778	1098.81	3293.41	3293.41	3217	3	nDASRAS(79.966)LGNEEELINPFHDQPPVDTAKPKc	nDASRASLGNEEELINPFHDQPPVDTAKPKc	nDASRAS(79.966)LGNEEELINPFHDQPPVDTAKPKc	AT5G64850.1	AT5G64850.1	| Symbols: | FUNCTIONS IN: molecular_function unknown; INVOLVED IN: biological_process unknown; LOCATED IN: plasma membrane; EXPRESSED IN: 22 plant structures; EXPRESSED DURING: 13 growth stages; CONTAINS InterPro DOMAIN/s: RPM1-interacting protein 4, defence response (InterPro:IPR008700); BEST Arabidopsis thaliana protein match is: unknown protein (TAIR:AT5G09960.1); Has 30201 Blast hits to 1732…	AT5G64850.1-S52(79.966)	heavy	39	32.3	2.57	Control	0.000388
MF11	m1	f1	20146	1085.85	3254.52	3254.52	3562	3	nDASRAS(79.966)LGNEEELINPFHDQPPVDTAKPKc	nDASRASLGNEEELINPFHDQPPVDTAKPKc	nDASRAS(79.966)LGNEEELINPFHDQPPVDTAKPKc	AT5G64850.1	AT5G64850.1	| Symbols: | FUNCTIONS IN: molecular_function unknown; INVOLVED IN: biological_process unknown; LOCATED IN: plasma membrane; EXPRESSED IN: 22 plant structures; EXPRESSED DURING: 13 growth stages; CONTAINS InterPro DOMAIN/s: RPM1-interacting protein 4, defence response (InterPro:IPR008700); BEST Arabidopsis thaliana protein match is: unknown protein (TAIR:AT5G09960.1); Has 30201 Blast hits to 1732…	AT5G64850.1-S52(79.966)	light	39	20.54	9.28	Control	0.000342
MF11	m1	f1	20154	814.638	3254.52	3254.52	3564	4	nDASRAS(79.966)LGNEEELINPFHDQPPVDTAKPKc	nDASRASLGNEEELINPFHDQPPVDTAKPKc	nDASRAS(79.966)LGNEEELINPFHDQPPVDTAKPKc	AT5G64850.1	AT5G64850.1	| Symbols: | FUNCTIONS IN: molecular_function unknown; INVOLVED IN: biological_process unknown; LOCATED IN: plasma membrane; EXPRESSED IN: 22 plant structures; EXPRESSED DURING: 13 growth stages; CONTAINS InterPro DOMAIN/s: RPM1-interacting protein 4, defence response (InterPro:IPR008700); BEST Arabidopsis thaliana protein match is: unknown protein (TAIR:AT5G09960.1); Has 30201 Blast hits to 1732…	AT5G64850.1-S52(79.966)	light	39	52.52	10.81	Control	8e-06
MF14	m3	f2	15077	1085.85	3254.52	3254.52	2931	3	nDASRAS(79.966)LGNEEELINPFHDQPPVDTAKPKc	nDASRASLGNEEELINPFHDQPPVDTAKPKc	nDASRAS(79.966)LGNEEELINPFHDQPPVDTAKPKc	AT5G64850.1	AT5G64850.1	| Symbols: | FUNCTIONS IN: molecular_function unknown; INVOLVED IN: biological_process unknown; LOCATED IN: plasma membrane; EXPRESSED IN: 22 plant structures; EXPRESSED DURING: 13 growth stages; CONTAINS InterPro DOMAIN/s: RPM1-interacting protein 4, defence response (InterPro:IPR008700); BEST Arabidopsis thaliana protein match is: unknown protein (TAIR:AT5G09960.1); Has 30201 Blast hits to 1732…	AT5G64850.1-S52(79.966)	light	39	13.86	3.9	Control	0.002933
MF14	m3	f2	15094	814.638	3254.52	3254.52	2935	4	nDASRAS(79.966)LGNEEELINPFHDQPPVDTAKPKc	nDASRASLGNEEELINPFHDQPPVDTAKPKc	nDASRAS(79.966)LGNEEELINPFHDQPPVDTAKPKc	AT5G64850.1	AT5G64850.1	| Symbols: | FUNCTIONS IN: molecular_function unknown; INVOLVED IN: biological_process unknown; LOCATED IN: plasma membrane; EXPRESSED IN: 22 plant structures; EXPRESSED DURING: 13 growth stages; CONTAINS InterPro DOMAIN/s: RPM1-interacting protein 4, defence response (InterPro:IPR008700); BEST Arabidopsis thaliana protein match is: unknown protein (TAIR:AT5G09960.1); Has 30201 Blast hits to 1732…	AT5G64850.1-S52(79.966)	light	39	46.81	10.28	Control	1.8e-05
MF15	m3	f2	15236	1085.85	3254.52	3254.52	2929	3	nDASRAS(79.966)LGNEEELINPFHDQPPVDTAKPKc	nDASRASLGNEEELINPFHDQPPVDTAKPKc	nDASRAS(79.966)LGNEEELINPFHDQPPVDTAKPKc	AT5G64850.1	AT5G64850.1	| Symbols: | FUNCTIONS IN: molecular_function unknown; INVOLVED IN: biological_process unknown; LOCATED IN: plasma membrane; EXPRESSED IN: 22 plant structures; EXPRESSED DURING: 13 growth stages; CONTAINS InterPro DOMAIN/s: RPM1-interacting protein 4, defence response (InterPro:IPR008700); BEST Arabidopsis thaliana protein match is: unknown protein (TAIR:AT5G09960.1); Has 30201 Blast hits to 1732…	AT5G64850.1-S52(79.966)	light	39	15.75	5.19	Control	0.000634
MF15	m3	f2	15251	814.638	3254.52	3254.52	2932	4	nDASRAS(79.966)LGNEEELINPFHDQPPVDTAKPKc	nDASRASLGNEEELINPFHDQPPVDTAKPKc	nDASRAS(79.966)LGNEEELINPFHDQPPVDTAKPKc	AT5G64850.1	AT5G64850.1	| Symbols: | FUNCTIONS IN: molecular_function unknown; INVOLVED IN: biological_process unknown; LOCATED IN: plasma membrane; EXPRESSED IN: 22 plant structures; EXPRESSED DURING: 13 growth stages; CONTAINS InterPro DOMAIN/s: RPM1-interacting protein 4, defence response (InterPro:IPR008700); BEST Arabidopsis thaliana protein match is: unknown protein (TAIR:AT5G09960.1); Has 30201 Blast hits to 1732…	AT5G64850.1-S52(79.966)	light	39	49.7	10.33	Control	1.3e-05
MF16	m3	f2	15553	1085.85	3254.52	3254.52	2928	3	nDASRAS(79.966)LGNEEELINPFHDQPPVDTAKPKc	nDASRASLGNEEELINPFHDQPPVDTAKPKc	nDASRAS(79.966)LGNEEELINPFHDQPPVDTAKPKc	AT5G64850.1	AT5G64850.1	| Symbols: | FUNCTIONS IN: molecular_function unknown; INVOLVED IN: biological_process unknown; LOCATED IN: plasma membrane; EXPRESSED IN: 22 plant structures; EXPRESSED DURING: 13 growth stages; CONTAINS InterPro DOMAIN/s: RPM1-interacting protein 4, defence response (InterPro:IPR008700); BEST Arabidopsis thaliana protein match is: unknown protein (TAIR:AT5G09960.1); Has 30201 Blast hits to 1732…	AT5G64850.1-S52(79.966)	light	39	26.31	3.28	Control	0.000302
MF16	m3	f2	15558	814.638	3254.52	3254.52	2929	4	nDASRAS(79.966)LGNEEELINPFHDQPPVDTAKPKc	nDASRASLGNEEELINPFHDQPPVDTAKPKc	nDASRAS(79.966)LGNEEELINPFHDQPPVDTAKPKc	AT5G64850.1	AT5G64850.1	| Symbols: | FUNCTIONS IN: molecular_function unknown; INVOLVED IN: biological_process unknown; LOCATED IN: plasma membrane; EXPRESSED IN: 22 plant structures; EXPRESSED DURING: 13 growth stages; CONTAINS InterPro DOMAIN/s: RPM1-interacting protein 4, defence response (InterPro:IPR008700); BEST Arabidopsis thaliana protein match is: unknown protein (TAIR:AT5G09960.1); Has 30201 Blast hits to 1732…	AT5G64850.1-S52(79.966)	light	39	40.03	6.39	Control	5.3e-05
MF17	m3	f2	15470	1085.85	3254.53	3254.52	2943	3	nDASRAS(79.966)LGNEEELINPFHDQPPVDTAKPKc	nDASRASLGNEEELINPFHDQPPVDTAKPKc	nDASRAS(79.966)LGNEEELINPFHDQPPVDTAKPKc	AT5G64850.1	AT5G64850.1	| Symbols: | FUNCTIONS IN: molecular_function unknown; INVOLVED IN: biological_process unknown; LOCATED IN: plasma membrane; EXPRESSED IN: 22 plant structures; EXPRESSED DURING: 13 growth stages; CONTAINS InterPro DOMAIN/s: RPM1-interacting protein 4, defence response (InterPro:IPR008700); BEST Arabidopsis thaliana protein match is: unknown protein (TAIR:AT5G09960.1); Has 30201 Blast hits to 1732…	AT5G64850.1-S52(79.966)	light	39	11.11	3.47	Control	0.004663
MF17	m3	f2	15481	814.639	3254.53	3254.52	2946	4	nDASRAS(79.966)LGNEEELINPFHDQPPVDTAKPKc	nDASRASLGNEEELINPFHDQPPVDTAKPKc	nDASRAS(79.966)LGNEEELINPFHDQPPVDTAKPKc	AT5G64850.1	AT5G64850.1	| Symbols: | FUNCTIONS IN: molecular_function unknown; INVOLVED IN: biological_process unknown; LOCATED IN: plasma membrane; EXPRESSED IN: 22 plant structures; EXPRESSED DURING: 13 growth stages; CONTAINS InterPro DOMAIN/s: RPM1-interacting protein 4, defence response (InterPro:IPR008700); BEST Arabidopsis thaliana protein match is: unknown protein (TAIR:AT5G09960.1); Has 30201 Blast hits to 1732…	AT5G64850.1-S52(79.966)	light	39	36.76	7.17	Control	3e-05
MF17	m3	f2	15529	1098.81	3293.41	3293.41	2959	3	nDASRAS(79.966)LGNEEELINPFHDQPPVDTAKPKc	nDASRASLGNEEELINPFHDQPPVDTAKPKc	nDASRAS(79.966)LGNEEELINPFHDQPPVDTAKPKc	AT5G64850.1	AT5G64850.1	| Symbols: | FUNCTIONS IN: molecular_function unknown; INVOLVED IN: biological_process unknown; LOCATED IN: plasma membrane; EXPRESSED IN: 22 plant structures; EXPRESSED DURING: 13 growth stages; CONTAINS InterPro DOMAIN/s: RPM1-interacting protein 4, defence response (InterPro:IPR008700); BEST Arabidopsis thaliana protein match is: unknown protein (TAIR:AT5G09960.1); Has 30201 Blast hits to 1732…	AT5G64850.1-S52(79.966)	heavy	39	20.57	1.25	Case	0.0006
MF18	m3	f2	17963	824.36	3293.41	3293.41	2987	4	nDASRAS(79.966)LGNEEELINPFHDQPPVDTAKPKc	nDASRASLGNEEELINPFHDQPPVDTAKPKc	nDASRAS(79.966)LGNEEELINPFHDQPPVDTAKPKc	AT5G64850.1	AT5G64850.1	| Symbols: | FUNCTIONS IN: molecular_function unknown; INVOLVED IN: biological_process unknown; LOCATED IN: plasma membrane; EXPRESSED IN: 22 plant structures; EXPRESSED DURING: 13 growth stages; CONTAINS InterPro DOMAIN/s: RPM1-interacting protein 4, defence response (InterPro:IPR008700); BEST Arabidopsis thaliana protein match is: unknown protein (TAIR:AT5G09960.1); Has 30201 Blast hits to 1732…	AT5G64850.1-S52(79.966)	heavy	39	51.87	6.24	Case	1.3e-05
MF18	m3	f2	17997	814.639	3254.53	3254.52	2993	4	nDASRAS(79.966)LGNEEELINPFHDQPPVDTAKPKc	nDASRASLGNEEELINPFHDQPPVDTAKPKc	nDASRAS(79.966)LGNEEELINPFHDQPPVDTAKPKc	AT5G64850.1	AT5G64850.1	| Symbols: | FUNCTIONS IN: molecular_function unknown; INVOLVED IN: biological_process unknown; LOCATED IN: plasma membrane; EXPRESSED IN: 22 plant structures; EXPRESSED DURING: 13 growth stages; CONTAINS InterPro DOMAIN/s: RPM1-interacting protein 4, defence response (InterPro:IPR008700); BEST Arabidopsis thaliana protein match is: unknown protein (TAIR:AT5G09960.1); Has 30201 Blast hits to 1732…	AT5G64850.1-S52(79.966)	light	39	36.93	5.82	Control	0.000121
MF19	m3	f2	18083	814.638	3254.52	3254.52	3000	4	nDASRAS(79.966)LGNEEELINPFHDQPPVDTAKPKc	nDASRASLGNEEELINPFHDQPPVDTAKPKc	nDASRAS(79.966)LGNEEELINPFHDQPPVDTAKPKc	AT5G64850.1	AT5G64850.1	| Symbols: | FUNCTIONS IN: molecular_function unknown; INVOLVED IN: biological_process unknown; LOCATED IN: plasma membrane; EXPRESSED IN: 22 plant structures; EXPRESSED DURING: 13 growth stages; CONTAINS InterPro DOMAIN/s: RPM1-interacting protein 4, defence response (InterPro:IPR008700); BEST Arabidopsis thaliana protein match is: unknown protein (TAIR:AT5G09960.1); Has 30201 Blast hits to 1732…	AT5G64850.1-S52(79.966)	light	39	37.94	1.27	Control	8.2e-05
MF20	m3	f2	17310	1098.81	3293.42	3293.41	2998	3	nDASRAS(79.966)LGNEEELINPFHDQPPVDTAKPKc	nDASRASLGNEEELINPFHDQPPVDTAKPKc	nDASRAS(79.966)LGNEEELINPFHDQPPVDTAKPKc	AT5G64850.1	AT5G64850.1	| Symbols: | FUNCTIONS IN: molecular_function unknown; INVOLVED IN: biological_process unknown; LOCATED IN: plasma membrane; EXPRESSED IN: 22 plant structures; EXPRESSED DURING: 13 growth stages; CONTAINS InterPro DOMAIN/s: RPM1-interacting protein 4, defence response (InterPro:IPR008700); BEST Arabidopsis thaliana protein match is: unknown protein (TAIR:AT5G09960.1); Has 30201 Blast hits to 1732…	AT5G64850.1-S52(79.966)	heavy	39	16.89	0	Case	0.002585
MF20	m3	f2	17324	1085.85	3254.52	3254.52	3001	3	nDASRAS(79.966)LGNEEELINPFHDQPPVDTAKPKc	nDASRASLGNEEELINPFHDQPPVDTAKPKc	nDASRAS(79.966)LGNEEELINPFHDQPPVDTAKPKc	AT5G64850.1	AT5G64850.1	| Symbols: | FUNCTIONS IN: molecular_function unknown; INVOLVED IN: biological_process unknown; LOCATED IN: plasma membrane; EXPRESSED IN: 22 plant structures; EXPRESSED DURING: 13 growth stages; CONTAINS InterPro DOMAIN/s: RPM1-interacting protein 4, defence response (InterPro:IPR008700); BEST Arabidopsis thaliana protein match is: unknown protein (TAIR:AT5G09960.1); Has 30201 Blast hits to 1732…	AT5G64850.1-S52(79.966)	light	39	8.62	1.63	Control	0.003514
MF20	m3	f2	17349	814.639	3254.53	3254.52	3006	4	nDASRAS(79.966)LGNEEELINPFHDQPPVDTAKPKc	nDASRASLGNEEELINPFHDQPPVDTAKPKc	nDASRAS(79.966)LGNEEELINPFHDQPPVDTAKPKc	AT5G64850.1	AT5G64850.1	| Symbols: | FUNCTIONS IN: molecular_function unknown; INVOLVED IN: biological_process unknown; LOCATED IN: plasma membrane; EXPRESSED IN: 22 plant structures; EXPRESSED DURING: 13 growth stages; CONTAINS InterPro DOMAIN/s: RPM1-interacting protein 4, defence response (InterPro:IPR008700); BEST Arabidopsis thaliana protein match is: unknown protein (TAIR:AT5G09960.1); Has 30201 Blast hits to 1732…	AT5G64850.1-S52(79.966)	light	39	46.93	10.3	Control	1.8e-05
MF20	m3	f2	17419	824.359	3293.41	3293.41	3019	4	nDASRAS(79.966)LGNEEELINPFHDQPPVDTAKPKc	nDASRASLGNEEELINPFHDQPPVDTAKPKc	nDASRAS(79.966)LGNEEELINPFHDQPPVDTAKPKc	AT5G64850.1	AT5G64850.1	| Symbols: | FUNCTIONS IN: molecular_function unknown; INVOLVED IN: biological_process unknown; LOCATED IN: plasma membrane; EXPRESSED IN: 22 plant structures; EXPRESSED DURING: 13 growth stages; CONTAINS InterPro DOMAIN/s: RPM1-interacting protein 4, defence response (InterPro:IPR008700); BEST Arabidopsis thaliana protein match is: unknown protein (TAIR:AT5G09960.1); Has 30201 Blast hits to 1732…	AT5G64850.1-S52(79.966)	heavy	39	42.93	0	Case	3e-05
MF29	m5	f3	13460	1085.85	3254.52	3254.52	2605	3	nDASRAS(79.966)LGNEEELINPFHDQPPVDTAKPKc	nDASRASLGNEEELINPFHDQPPVDTAKPKc	nDASRAS(79.966)LGNEEELINPFHDQPPVDTAKPKc	AT5G64850.1	AT5G64850.1	| Symbols: | FUNCTIONS IN: molecular_function unknown; INVOLVED IN: biological_process unknown; LOCATED IN: plasma membrane; EXPRESSED IN: 22 plant structures; EXPRESSED DURING: 13 growth stages; CONTAINS InterPro DOMAIN/s: RPM1-interacting protein 4, defence response (InterPro:IPR008700); BEST Arabidopsis thaliana protein match is: unknown protein (TAIR:AT5G09960.1); Has 30201 Blast hits to 1732…	AT5G64850.1-S52(79.966)	light	39	11.68	3.26	Control	0.002226
MF29	m5	f3	13475	814.639	3254.53	3254.52	2608	4	nDASRAS(79.966)LGNEEELINPFHDQPPVDTAKPKc	nDASRASLGNEEELINPFHDQPPVDTAKPKc	nDASRAS(79.966)LGNEEELINPFHDQPPVDTAKPKc	AT5G64850.1	AT5G64850.1	| Symbols: | FUNCTIONS IN: molecular_function unknown; INVOLVED IN: biological_process unknown; LOCATED IN: plasma membrane; EXPRESSED IN: 22 plant structures; EXPRESSED DURING: 13 growth stages; CONTAINS InterPro DOMAIN/s: RPM1-interacting protein 4, defence response (InterPro:IPR008700); BEST Arabidopsis thaliana protein match is: unknown protein (TAIR:AT5G09960.1); Has 30201 Blast hits to 1732…	AT5G64850.1-S52(79.966)	light	39	50.87	10.57	Control	1.3e-05
MF30	m5	f3	12453	1085.85	3254.52	3254.52	2644	3	nDASRAS(79.966)LGNEEELINPFHDQPPVDTAKPKc	nDASRASLGNEEELINPFHDQPPVDTAKPKc	nDASRAS(79.966)LGNEEELINPFHDQPPVDTAKPKc	AT5G64850.1	AT5G64850.1	| Symbols: | FUNCTIONS IN: molecular_function unknown; INVOLVED IN: biological_process unknown; LOCATED IN: plasma membrane; EXPRESSED IN: 22 plant structures; EXPRESSED DURING: 13 growth stages; CONTAINS InterPro DOMAIN/s: RPM1-interacting protein 4, defence response (InterPro:IPR008700); BEST Arabidopsis thaliana protein match is: unknown protein (TAIR:AT5G09960.1); Has 30201 Blast hits to 1732…	AT5G64850.1-S52(79.966)	light	39	28.81	7.87	Control	0.000158
MF30	m5	f3	12460	814.638	3254.52	3254.52	2646	4	nDASRAS(79.966)LGNEEELINPFHDQPPVDTAKPKc	nDASRASLGNEEELINPFHDQPPVDTAKPKc	nDASRAS(79.966)LGNEEELINPFHDQPPVDTAKPKc	AT5G64850.1	AT5G64850.1	| Symbols: | FUNCTIONS IN: molecular_function unknown; INVOLVED IN: biological_process unknown; LOCATED IN: plasma membrane; EXPRESSED IN: 22 plant structures; EXPRESSED DURING: 13 growth stages; CONTAINS InterPro DOMAIN/s: RPM1-interacting protein 4, defence response (InterPro:IPR008700); BEST Arabidopsis thaliana protein match is: unknown protein (TAIR:AT5G09960.1); Has 30201 Blast hits to 1732…	AT5G64850.1-S52(79.966)	light	39	46.5	9.9	Control	1.8e-05
MF4	m1	f1	17823	1085.85	3254.52	3254.52	3243	3	nDASRAS(79.966)LGNEEELINPFHDQPPVDTAKPKc	nDASRASLGNEEELINPFHDQPPVDTAKPKc	nDASRAS(79.966)LGNEEELINPFHDQPPVDTAKPKc	AT5G64850.1	AT5G64850.1	| Symbols: | FUNCTIONS IN: molecular_function unknown; INVOLVED IN: biological_process unknown; LOCATED IN: plasma membrane; EXPRESSED IN: 22 plant structures; EXPRESSED DURING: 13 growth stages; CONTAINS InterPro DOMAIN/s: RPM1-interacting protein 4, defence response (InterPro:IPR008700); BEST Arabidopsis thaliana protein match is: unknown protein (TAIR:AT5G09960.1); Has 30201 Blast hits to 1732…	AT5G64850.1-S52(79.966)	light	39	21.65	4.22	Control	0.000195
MF4	m1	f1	17829	814.638	3254.52	3254.52	3244	4	nDASRAS(79.966)LGNEEELINPFHDQPPVDTAKPKc	nDASRASLGNEEELINPFHDQPPVDTAKPKc	nDASRAS(79.966)LGNEEELINPFHDQPPVDTAKPKc	AT5G64850.1	AT5G64850.1	| Symbols: | FUNCTIONS IN: molecular_function unknown; INVOLVED IN: biological_process unknown; LOCATED IN: plasma membrane; EXPRESSED IN: 22 plant structures; EXPRESSED DURING: 13 growth stages; CONTAINS InterPro DOMAIN/s: RPM1-interacting protein 4, defence response (InterPro:IPR008700); BEST Arabidopsis thaliana protein match is: unknown protein (TAIR:AT5G09960.1); Has 30201 Blast hits to 1732…	AT5G64850.1-S52(79.966)	light	39	46.04	9.87	Control	1.8e-05
MF5	m1	f1	19536	1085.85	3254.52	3254.52	3257	3	nDASRAS(79.966)LGNEEELINPFHDQPPVDTAKPKc	nDASRASLGNEEELINPFHDQPPVDTAKPKc	nDASRAS(79.966)LGNEEELINPFHDQPPVDTAKPKc	AT5G64850.1	AT5G64850.1	| Symbols: | FUNCTIONS IN: molecular_function unknown; INVOLVED IN: biological_process unknown; LOCATED IN: plasma membrane; EXPRESSED IN: 22 plant structures; EXPRESSED DURING: 13 growth stages; CONTAINS InterPro DOMAIN/s: RPM1-interacting protein 4, defence response (InterPro:IPR008700); BEST Arabidopsis thaliana protein match is: unknown protein (TAIR:AT5G09960.1); Has 30201 Blast hits to 1732…	AT5G64850.1-S52(79.966)	light	39	18.72	1.81	Control	0.000431
MF5	m1	f1	19546	814.638	3254.52	3254.52	3258	4	nDASRAS(79.966)LGNEEELINPFHDQPPVDTAKPKc	nDASRASLGNEEELINPFHDQPPVDTAKPKc	nDASRAS(79.966)LGNEEELINPFHDQPPVDTAKPKc	AT5G64850.1	AT5G64850.1	| Symbols: | FUNCTIONS IN: molecular_function unknown; INVOLVED IN: biological_process unknown; LOCATED IN: plasma membrane; EXPRESSED IN: 22 plant structures; EXPRESSED DURING: 13 growth stages; CONTAINS InterPro DOMAIN/s: RPM1-interacting protein 4, defence response (InterPro:IPR008700); BEST Arabidopsis thaliana protein match is: unknown protein (TAIR:AT5G09960.1); Has 30201 Blast hits to 1732…	AT5G64850.1-S52(79.966)	light	39	30.59	4.98	Control	0.000158
MF6	m1	f1	17314	814.639	3254.53	3254.52	3215	4	nDASRAS(79.966)LGNEEELINPFHDQPPVDTAKPKc	nDASRASLGNEEELINPFHDQPPVDTAKPKc	nDASRAS(79.966)LGNEEELINPFHDQPPVDTAKPKc	AT5G64850.1	AT5G64850.1	| Symbols: | FUNCTIONS IN: molecular_function unknown; INVOLVED IN: biological_process unknown; LOCATED IN: plasma membrane; EXPRESSED IN: 22 plant structures; EXPRESSED DURING: 13 growth stages; CONTAINS InterPro DOMAIN/s: RPM1-interacting protein 4, defence response (InterPro:IPR008700); BEST Arabidopsis thaliana protein match is: unknown protein (TAIR:AT5G09960.1); Has 30201 Blast hits to 1732…	AT5G64850.1-S52(79.966)	light	39	31.34	7.15	Control	0.000158
MF6	m1	f1	17391	1085.85	3254.53	3254.52	3230	3	nDASRAS(79.966)LGNEEELINPFHDQPPVDTAKPKc	nDASRASLGNEEELINPFHDQPPVDTAKPKc	nDASRAS(79.966)LGNEEELINPFHDQPPVDTAKPKc	AT5G64850.1	AT5G64850.1	| Symbols: | FUNCTIONS IN: molecular_function unknown; INVOLVED IN: biological_process unknown; LOCATED IN: plasma membrane; EXPRESSED IN: 22 plant structures; EXPRESSED DURING: 13 growth stages; CONTAINS InterPro DOMAIN/s: RPM1-interacting protein 4, defence response (InterPro:IPR008700); BEST Arabidopsis thaliana protein match is: unknown protein (TAIR:AT5G09960.1); Has 30201 Blast hits to 1732…	AT5G64850.1-S52(79.966)	light	39	19.46	2.28	Control	0.000325
MF6	m1	f1	17473	814.639	3254.53	3254.52	3247	4	nDASRAS(79.966)LGNEEELINPFHDQPPVDTAKPKc	nDASRASLGNEEELINPFHDQPPVDTAKPKc	nDASRAS(79.966)LGNEEELINPFHDQPPVDTAKPKc	AT5G64850.1	AT5G64850.1	| Symbols: | FUNCTIONS IN: molecular_function unknown; INVOLVED IN: biological_process unknown; LOCATED IN: plasma membrane; EXPRESSED IN: 22 plant structures; EXPRESSED DURING: 13 growth stages; CONTAINS InterPro DOMAIN/s: RPM1-interacting protein 4, defence response (InterPro:IPR008700); BEST Arabidopsis thaliana protein match is: unknown protein (TAIR:AT5G09960.1); Has 30201 Blast hits to 1732…	AT5G64850.1-S52(79.966)	light	39	37.66	7.37	Control	0.000113
MF7	m1	f1	18916	1098.81	3293.4	3293.41	3218	3	nDASRAS(79.966)LGNEEELINPFHDQPPVDTAKPKc	nDASRASLGNEEELINPFHDQPPVDTAKPKc	nDASRAS(79.966)LGNEEELINPFHDQPPVDTAKPKc	AT5G64850.1	AT5G64850.1	| Symbols: | FUNCTIONS IN: molecular_function unknown; INVOLVED IN: biological_process unknown; LOCATED IN: plasma membrane; EXPRESSED IN: 22 plant structures; EXPRESSED DURING: 13 growth stages; CONTAINS InterPro DOMAIN/s: RPM1-interacting protein 4, defence response (InterPro:IPR008700); BEST Arabidopsis thaliana protein match is: unknown protein (TAIR:AT5G09960.1); Has 30201 Blast hits to 1732…	AT5G64850.1-S52(79.966)	heavy	39	20.57	4.58	Case	0.000797
MF7	m1	f1	18932	814.64	3254.53	3254.52	3221	4	nDASRAS(79.966)LGNEEELINPFHDQPPVDTAKPKc	nDASRASLGNEEELINPFHDQPPVDTAKPKc	nDASRAS(79.966)LGNEEELINPFHDQPPVDTAKPKc	AT5G64850.1	AT5G64850.1	| Symbols: | FUNCTIONS IN: molecular_function unknown; INVOLVED IN: biological_process unknown; LOCATED IN: plasma membrane; EXPRESSED IN: 22 plant structures; EXPRESSED DURING: 13 growth stages; CONTAINS InterPro DOMAIN/s: RPM1-interacting protein 4, defence response (InterPro:IPR008700); BEST Arabidopsis thaliana protein match is: unknown protein (TAIR:AT5G09960.1); Has 30201 Blast hits to 1732…	AT5G64850.1-S52(79.966)	light	39	45.31	5.48	Control	3e-05
MF7	m1	f1	18934	1085.85	3254.53	3254.52	3221	3	nDASRAS(79.966)LGNEEELINPFHDQPPVDTAKPKc	nDASRASLGNEEELINPFHDQPPVDTAKPKc	nDASRAS(79.966)LGNEEELINPFHDQPPVDTAKPKc	AT5G64850.1	AT5G64850.1	| Symbols: | FUNCTIONS IN: molecular_function unknown; INVOLVED IN: biological_process unknown; LOCATED IN: plasma membrane; EXPRESSED IN: 22 plant structures; EXPRESSED DURING: 13 growth stages; CONTAINS InterPro DOMAIN/s: RPM1-interacting protein 4, defence response (InterPro:IPR008700); BEST Arabidopsis thaliana protein match is: unknown protein (TAIR:AT5G09960.1); Has 30201 Blast hits to 1732…	AT5G64850.1-S52(79.966)	light	39	22.45	8.93	Control	0.0005
MF8	m1	f1	21180	814.639	3254.53	3254.52	3290	4	nDASRAS(79.966)LGNEEELINPFHDQPPVDTAKPKc	nDASRASLGNEEELINPFHDQPPVDTAKPKc	nDASRAS(79.966)LGNEEELINPFHDQPPVDTAKPKc	AT5G64850.1	AT5G64850.1	| Symbols: | FUNCTIONS IN: molecular_function unknown; INVOLVED IN: biological_process unknown; LOCATED IN: plasma membrane; EXPRESSED IN: 22 plant structures; EXPRESSED DURING: 13 growth stages; CONTAINS InterPro DOMAIN/s: RPM1-interacting protein 4, defence response (InterPro:IPR008700); BEST Arabidopsis thaliana protein match is: unknown protein (TAIR:AT5G09960.1); Has 30201 Blast hits to 1732…	AT5G64850.1-S52(79.966)	light	39	39.21	7.69	Control	5.3e-05
MF8	m1	f1	21208	1098.81	3293.41	3293.41	3294	3	nDASRAS(79.966)LGNEEELINPFHDQPPVDTAKPKc	nDASRASLGNEEELINPFHDQPPVDTAKPKc	nDASRAS(79.966)LGNEEELINPFHDQPPVDTAKPKc	AT5G64850.1	AT5G64850.1	| Symbols: | FUNCTIONS IN: molecular_function unknown; INVOLVED IN: biological_process unknown; LOCATED IN: plasma membrane; EXPRESSED IN: 22 plant structures; EXPRESSED DURING: 13 growth stages; CONTAINS InterPro DOMAIN/s: RPM1-interacting protein 4, defence response (InterPro:IPR008700); BEST Arabidopsis thaliana protein match is: unknown protein (TAIR:AT5G09960.1); Has 30201 Blast hits to 1732…	AT5G64850.1-S52(79.966)	heavy	39	4.87	0	Case	0.008713
MR10	m2	r1	20883	824.361	3293.42	3293.41	3586	4	nDASRAS(79.966)LGNEEELINPFHDQPPVDTAKPKc	nDASRASLGNEEELINPFHDQPPVDTAKPKc	nDASRAS(79.966)LGNEEELINPFHDQPPVDTAKPKc	AT5G64850.1	AT5G64850.1	| Symbols: | FUNCTIONS IN: molecular_function unknown; INVOLVED IN: biological_process unknown; LOCATED IN: plasma membrane; EXPRESSED IN: 22 plant structures; EXPRESSED DURING: 13 growth stages; CONTAINS InterPro DOMAIN/s: RPM1-interacting protein 4, defence response (InterPro:IPR008700); BEST Arabidopsis thaliana protein match is: unknown protein (TAIR:AT5G09960.1); Has 30201 Blast hits to 1732…	AT5G64850.1-S52(79.966)	heavy	39	29.92	9.29	Control	0.000195
MR11	m2	r1	19058	814.639	3254.53	3254.52	3350	4	nDASRAS(79.966)LGNEEELINPFHDQPPVDTAKPKc	nDASRASLGNEEELINPFHDQPPVDTAKPKc	nDASRAS(79.966)LGNEEELINPFHDQPPVDTAKPKc	AT5G64850.1	AT5G64850.1	| Symbols: | FUNCTIONS IN: molecular_function unknown; INVOLVED IN: biological_process unknown; LOCATED IN: plasma membrane; EXPRESSED IN: 22 plant structures; EXPRESSED DURING: 13 growth stages; CONTAINS InterPro DOMAIN/s: RPM1-interacting protein 4, defence response (InterPro:IPR008700); BEST Arabidopsis thaliana protein match is: unknown protein (TAIR:AT5G09960.1); Has 30201 Blast hits to 1732…	AT5G64850.1-S52(79.966)	light	39	45.67	9.46	Case	2.6e-05
MR11	m2	r1	19104	1098.81	3293.41	3293.41	3357	3	nDASRAS(79.966)LGNEEELINPFHDQPPVDTAKPKc	nDASRASLGNEEELINPFHDQPPVDTAKPKc	nDASRAS(79.966)LGNEEELINPFHDQPPVDTAKPKc	AT5G64850.1	AT5G64850.1	| Symbols: | FUNCTIONS IN: molecular_function unknown; INVOLVED IN: biological_process unknown; LOCATED IN: plasma membrane; EXPRESSED IN: 22 plant structures; EXPRESSED DURING: 13 growth stages; CONTAINS InterPro DOMAIN/s: RPM1-interacting protein 4, defence response (InterPro:IPR008700); BEST Arabidopsis thaliana protein match is: unknown protein (TAIR:AT5G09960.1); Has 30201 Blast hits to 1732…	AT5G64850.1-S52(79.966)	heavy	39	15.09	1.13	Control	0.000806
MR16	m4	r2	14931	1085.85	3254.52	3254.52	3025	3	nDASRAS(79.966)LGNEEELINPFHDQPPVDTAKPKc	nDASRASLGNEEELINPFHDQPPVDTAKPKc	nDASRAS(79.966)LGNEEELINPFHDQPPVDTAKPKc	AT5G64850.1	AT5G64850.1	| Symbols: | FUNCTIONS IN: molecular_function unknown; INVOLVED IN: biological_process unknown; LOCATED IN: plasma membrane; EXPRESSED IN: 22 plant structures; EXPRESSED DURING: 13 growth stages; CONTAINS InterPro DOMAIN/s: RPM1-interacting protein 4, defence response (InterPro:IPR008700); BEST Arabidopsis thaliana protein match is: unknown protein (TAIR:AT5G09960.1); Has 30201 Blast hits to 1732…	AT5G64850.1-S52(79.966)	light	39	11.8	3.23	Case	0.001327
MR16	m4	r2	14944	814.639	3254.53	3254.52	3028	4	nDASRAS(79.966)LGNEEELINPFHDQPPVDTAKPKc	nDASRASLGNEEELINPFHDQPPVDTAKPKc	nDASRAS(79.966)LGNEEELINPFHDQPPVDTAKPKc	AT5G64850.1	AT5G64850.1	| Symbols: | FUNCTIONS IN: molecular_function unknown; INVOLVED IN: biological_process unknown; LOCATED IN: plasma membrane; EXPRESSED IN: 22 plant structures; EXPRESSED DURING: 13 growth stages; CONTAINS InterPro DOMAIN/s: RPM1-interacting protein 4, defence response (InterPro:IPR008700); BEST Arabidopsis thaliana protein match is: unknown protein (TAIR:AT5G09960.1); Has 30201 Blast hits to 1732…	AT5G64850.1-S52(79.966)	light	39	39.12	7.61	Case	3.5e-05
MR17	m4	r2	15591	1085.85	3254.52	3254.52	3046	3	nDASRAS(79.966)LGNEEELINPFHDQPPVDTAKPKc	nDASRASLGNEEELINPFHDQPPVDTAKPKc	nDASRAS(79.966)LGNEEELINPFHDQPPVDTAKPKc	AT5G64850.1	AT5G64850.1	| Symbols: | FUNCTIONS IN: molecular_function unknown; INVOLVED IN: biological_process unknown; LOCATED IN: plasma membrane; EXPRESSED IN: 22 plant structures; EXPRESSED DURING: 13 growth stages; CONTAINS InterPro DOMAIN/s: RPM1-interacting protein 4, defence response (InterPro:IPR008700); BEST Arabidopsis thaliana protein match is: unknown protein (TAIR:AT5G09960.1); Has 30201 Blast hits to 1732…	AT5G64850.1-S52(79.966)	light	39	17.36	11.9	Case	0.000585
MR17	m4	r2	15593	814.638	3254.52	3254.52	3046	4	nDASRAS(79.966)LGNEEELINPFHDQPPVDTAKPKc	nDASRASLGNEEELINPFHDQPPVDTAKPKc	nDASRAS(79.966)LGNEEELINPFHDQPPVDTAKPKc	AT5G64850.1	AT5G64850.1	| Symbols: | FUNCTIONS IN: molecular_function unknown; INVOLVED IN: biological_process unknown; LOCATED IN: plasma membrane; EXPRESSED IN: 22 plant structures; EXPRESSED DURING: 13 growth stages; CONTAINS InterPro DOMAIN/s: RPM1-interacting protein 4, defence response (InterPro:IPR008700); BEST Arabidopsis thaliana protein match is: unknown protein (TAIR:AT5G09960.1); Has 30201 Blast hits to 1732…	AT5G64850.1-S52(79.966)	light	39	44.46	6.36	Case	1.8e-05
MR18	m4	r2	18497	814.639	3254.53	3254.52	3025	4	nDASRAS(79.966)LGNEEELINPFHDQPPVDTAKPKc	nDASRASLGNEEELINPFHDQPPVDTAKPKc	nDASRAS(79.966)LGNEEELINPFHDQPPVDTAKPKc	AT5G64850.1	AT5G64850.1	| Symbols: | FUNCTIONS IN: molecular_function unknown; INVOLVED IN: biological_process unknown; LOCATED IN: plasma membrane; EXPRESSED IN: 22 plant structures; EXPRESSED DURING: 13 growth stages; CONTAINS InterPro DOMAIN/s: RPM1-interacting protein 4, defence response (InterPro:IPR008700); BEST Arabidopsis thaliana protein match is: unknown protein (TAIR:AT5G09960.1); Has 30201 Blast hits to 1732…	AT5G64850.1-S52(79.966)	light	39	42.44	9.51	Case	2.6e-05
MR18	m4	r2	18506	1085.85	3254.53	3254.52	3027	3	nDASRAS(79.966)LGNEEELINPFHDQPPVDTAKPKc	nDASRASLGNEEELINPFHDQPPVDTAKPKc	nDASRAS(79.966)LGNEEELINPFHDQPPVDTAKPKc	AT5G64850.1	AT5G64850.1	| Symbols: | FUNCTIONS IN: molecular_function unknown; INVOLVED IN: biological_process unknown; LOCATED IN: plasma membrane; EXPRESSED IN: 22 plant structures; EXPRESSED DURING: 13 growth stages; CONTAINS InterPro DOMAIN/s: RPM1-interacting protein 4, defence response (InterPro:IPR008700); BEST Arabidopsis thaliana protein match is: unknown protein (TAIR:AT5G09960.1); Has 30201 Blast hits to 1732…	AT5G64850.1-S52(79.966)	light	39	19.06	10.2	Case	0.00131
MR19	m4	r2	18268	814.638	3254.52	3254.52	3001	4	nDASRAS(79.966)LGNEEELINPFHDQPPVDTAKPKc	nDASRASLGNEEELINPFHDQPPVDTAKPKc	nDASRAS(79.966)LGNEEELINPFHDQPPVDTAKPKc	AT5G64850.1	AT5G64850.1	| Symbols: | FUNCTIONS IN: molecular_function unknown; INVOLVED IN: biological_process unknown; LOCATED IN: plasma membrane; EXPRESSED IN: 22 plant structures; EXPRESSED DURING: 13 growth stages; CONTAINS InterPro DOMAIN/s: RPM1-interacting protein 4, defence response (InterPro:IPR008700); BEST Arabidopsis thaliana protein match is: unknown protein (TAIR:AT5G09960.1); Has 30201 Blast hits to 1732…	AT5G64850.1-S52(79.966)	light	39	33.18	6.05	Case	7.4e-05
MR19	m4	r2	18332	824.361	3293.42	3293.41	3011	4	nDASRAS(79.966)LGNEEELINPFHDQPPVDTAKPKc	nDASRASLGNEEELINPFHDQPPVDTAKPKc	nDASRAS(79.966)LGNEEELINPFHDQPPVDTAKPKc	AT5G64850.1	AT5G64850.1	| Symbols: | FUNCTIONS IN: molecular_function unknown; INVOLVED IN: biological_process unknown; LOCATED IN: plasma membrane; EXPRESSED IN: 22 plant structures; EXPRESSED DURING: 13 growth stages; CONTAINS InterPro DOMAIN/s: RPM1-interacting protein 4, defence response (InterPro:IPR008700); BEST Arabidopsis thaliana protein match is: unknown protein (TAIR:AT5G09960.1); Has 30201 Blast hits to 1732…	AT5G64850.1-S52(79.966)	heavy	39	38.18	0	Control	0.000164
MR29	m6	r3	12935	1085.85	3254.52	3254.52	2662	3	nDASRAS(79.966)LGNEEELINPFHDQPPVDTAKPKc	nDASRASLGNEEELINPFHDQPPVDTAKPKc	nDASRAS(79.966)LGNEEELINPFHDQPPVDTAKPKc	AT5G64850.1	AT5G64850.1	| Symbols: | FUNCTIONS IN: molecular_function unknown; INVOLVED IN: biological_process unknown; LOCATED IN: plasma membrane; EXPRESSED IN: 22 plant structures; EXPRESSED DURING: 13 growth stages; CONTAINS InterPro DOMAIN/s: RPM1-interacting protein 4, defence response (InterPro:IPR008700); BEST Arabidopsis thaliana protein match is: unknown protein (TAIR:AT5G09960.1); Has 30201 Blast hits to 1732…	AT5G64850.1-S52(79.966)	light	39	31.87	7.66	Case	0.00014
MR29	m6	r3	12948	814.638	3254.52	3254.52	2667	4	nDASRAS(79.966)LGNEEELINPFHDQPPVDTAKPKc	nDASRASLGNEEELINPFHDQPPVDTAKPKc	nDASRAS(79.966)LGNEEELINPFHDQPPVDTAKPKc	AT5G64850.1	AT5G64850.1	| Symbols: | FUNCTIONS IN: molecular_function unknown; INVOLVED IN: biological_process unknown; LOCATED IN: plasma membrane; EXPRESSED IN: 22 plant structures; EXPRESSED DURING: 13 growth stages; CONTAINS InterPro DOMAIN/s: RPM1-interacting protein 4, defence response (InterPro:IPR008700); BEST Arabidopsis thaliana protein match is: unknown protein (TAIR:AT5G09960.1); Has 30201 Blast hits to 1732…	AT5G64850.1-S52(79.966)	light	39	57.56	10.93	Case	8e-06
MR29	m6	r3	13015	824.36	3293.41	3293.41	2686	4	nDASRAS(79.966)LGNEEELINPFHDQPPVDTAKPKc	nDASRASLGNEEELINPFHDQPPVDTAKPKc	nDASRAS(79.966)LGNEEELINPFHDQPPVDTAKPKc	AT5G64850.1	AT5G64850.1	| Symbols: | FUNCTIONS IN: molecular_function unknown; INVOLVED IN: biological_process unknown; LOCATED IN: plasma membrane; EXPRESSED IN: 22 plant structures; EXPRESSED DURING: 13 growth stages; CONTAINS InterPro DOMAIN/s: RPM1-interacting protein 4, defence response (InterPro:IPR008700); BEST Arabidopsis thaliana protein match is: unknown protein (TAIR:AT5G09960.1); Has 30201 Blast hits to 1732…	AT5G64850.1-S52(79.966)	heavy	39	53.82	6.94	Control	8e-06
MR3	m2	r1	18754	1085.85	3254.52	3254.52	3226	3	nDASRAS(79.966)LGNEEELINPFHDQPPVDTAKPKc	nDASRASLGNEEELINPFHDQPPVDTAKPKc	nDASRAS(79.966)LGNEEELINPFHDQPPVDTAKPKc	AT5G64850.1	AT5G64850.1	| Symbols: | FUNCTIONS IN: molecular_function unknown; INVOLVED IN: biological_process unknown; LOCATED IN: plasma membrane; EXPRESSED IN: 22 plant structures; EXPRESSED DURING: 13 growth stages; CONTAINS InterPro DOMAIN/s: RPM1-interacting protein 4, defence response (InterPro:IPR008700); BEST Arabidopsis thaliana protein match is: unknown protein (TAIR:AT5G09960.1); Has 30201 Blast hits to 1732…	AT5G64850.1-S52(79.966)	light	39	17.75	5.17	Case	0.003003
MR3	m2	r1	18778	814.638	3254.52	3254.52	3230	4	nDASRAS(79.966)LGNEEELINPFHDQPPVDTAKPKc	nDASRASLGNEEELINPFHDQPPVDTAKPKc	nDASRAS(79.966)LGNEEELINPFHDQPPVDTAKPKc	AT5G64850.1	AT5G64850.1	| Symbols: | FUNCTIONS IN: molecular_function unknown; INVOLVED IN: biological_process unknown; LOCATED IN: plasma membrane; EXPRESSED IN: 22 plant structures; EXPRESSED DURING: 13 growth stages; CONTAINS InterPro DOMAIN/s: RPM1-interacting protein 4, defence response (InterPro:IPR008700); BEST Arabidopsis thaliana protein match is: unknown protein (TAIR:AT5G09960.1); Has 30201 Blast hits to 1732…	AT5G64850.1-S52(79.966)	light	39	46.31	8.96	Case	1.3e-05
MR30	m6	r3	12196	824.36	3293.41	3293.41	2655	4	nDASRAS(79.966)LGNEEELINPFHDQPPVDTAKPKc	nDASRASLGNEEELINPFHDQPPVDTAKPKc	nDASRAS(79.966)LGNEEELINPFHDQPPVDTAKPKc	AT5G64850.1	AT5G64850.1	| Symbols: | FUNCTIONS IN: molecular_function unknown; INVOLVED IN: biological_process unknown; LOCATED IN: plasma membrane; EXPRESSED IN: 22 plant structures; EXPRESSED DURING: 13 growth stages; CONTAINS InterPro DOMAIN/s: RPM1-interacting protein 4, defence response (InterPro:IPR008700); BEST Arabidopsis thaliana protein match is: unknown protein (TAIR:AT5G09960.1); Has 30201 Blast hits to 1732…	AT5G64850.1-S52(79.966)	heavy	39	46.44	10.62	Control	1.3e-05
MR30	m6	r3	12199	1098.81	3293.42	3293.41	2656	3	nDASRAS(79.966)LGNEEELINPFHDQPPVDTAKPKc	nDASRASLGNEEELINPFHDQPPVDTAKPKc	nDASRAS(79.966)LGNEEELINPFHDQPPVDTAKPKc	AT5G64850.1	AT5G64850.1	| Symbols: | FUNCTIONS IN: molecular_function unknown; INVOLVED IN: biological_process unknown; LOCATED IN: plasma membrane; EXPRESSED IN: 22 plant structures; EXPRESSED DURING: 13 growth stages; CONTAINS InterPro DOMAIN/s: RPM1-interacting protein 4, defence response (InterPro:IPR008700); BEST Arabidopsis thaliana protein match is: unknown protein (TAIR:AT5G09960.1); Has 30201 Blast hits to 1732…	AT5G64850.1-S52(79.966)	heavy	39	32.42	0.55	Control	0.000123
MR30	m6	r3	12202	814.637	3254.52	3254.52	2656	4	nDASRAS(79.966)LGNEEELINPFHDQPPVDTAKPKc	nDASRASLGNEEELINPFHDQPPVDTAKPKc	nDASRAS(79.966)LGNEEELINPFHDQPPVDTAKPKc	AT5G64850.1	AT5G64850.1	| Symbols: | FUNCTIONS IN: molecular_function unknown; INVOLVED IN: biological_process unknown; LOCATED IN: plasma membrane; EXPRESSED IN: 22 plant structures; EXPRESSED DURING: 13 growth stages; CONTAINS InterPro DOMAIN/s: RPM1-interacting protein 4, defence response (InterPro:IPR008700); BEST Arabidopsis thaliana protein match is: unknown protein (TAIR:AT5G09960.1); Has 30201 Blast hits to 1732…	AT5G64850.1-S52(79.966)	light	39	39.35	5.43	Case	0.000117
MR30	m6	r3	12208	1085.85	3254.52	3254.52	2657	3	nDASRAS(79.966)LGNEEELINPFHDQPPVDTAKPKc	nDASRASLGNEEELINPFHDQPPVDTAKPKc	nDASRAS(79.966)LGNEEELINPFHDQPPVDTAKPKc	AT5G64850.1	AT5G64850.1	| Symbols: | FUNCTIONS IN: molecular_function unknown; INVOLVED IN: biological_process unknown; LOCATED IN: plasma membrane; EXPRESSED IN: 22 plant structures; EXPRESSED DURING: 13 growth stages; CONTAINS InterPro DOMAIN/s: RPM1-interacting protein 4, defence response (InterPro:IPR008700); BEST Arabidopsis thaliana protein match is: unknown protein (TAIR:AT5G09960.1); Has 30201 Blast hits to 1732…	AT5G64850.1-S52(79.966)	light	39	24.21	3.72	Case	0.000239
MR31	m6	r3	12144	1098.81	3293.41	3293.41	2648	3	nDASRAS(79.966)LGNEEELINPFHDQPPVDTAKPKc	nDASRASLGNEEELINPFHDQPPVDTAKPKc	nDASRAS(79.966)LGNEEELINPFHDQPPVDTAKPKc	AT5G64850.1	AT5G64850.1	| Symbols: | FUNCTIONS IN: molecular_function unknown; INVOLVED IN: biological_process unknown; LOCATED IN: plasma membrane; EXPRESSED IN: 22 plant structures; EXPRESSED DURING: 13 growth stages; CONTAINS InterPro DOMAIN/s: RPM1-interacting protein 4, defence response (InterPro:IPR008700); BEST Arabidopsis thaliana protein match is: unknown protein (TAIR:AT5G09960.1); Has 30201 Blast hits to 1732…	AT5G64850.1-S52(79.966)	heavy	39	9.45	3.13	Control	0.003178
MR37	m6	r3	15724	1098.81	3293.42	3293.41	2748	3	nDASRAS(79.966)LGNEEELINPFHDQPPVDTAKPKc	nDASRASLGNEEELINPFHDQPPVDTAKPKc	nDASRAS(79.966)LGNEEELINPFHDQPPVDTAKPKc	AT5G64850.1	AT5G64850.1	| Symbols: | FUNCTIONS IN: molecular_function unknown; INVOLVED IN: biological_process unknown; LOCATED IN: plasma membrane; EXPRESSED IN: 22 plant structures; EXPRESSED DURING: 13 growth stages; CONTAINS InterPro DOMAIN/s: RPM1-interacting protein 4, defence response (InterPro:IPR008700); BEST Arabidopsis thaliana protein match is: unknown protein (TAIR:AT5G09960.1); Has 30201 Blast hits to 1732…	AT5G64850.1-S52(79.966)	heavy	39	16.54	0	Control	0.007371
MR37	m6	r3	15730	814.639	3254.53	3254.52	2749	4	nDASRAS(79.966)LGNEEELINPFHDQPPVDTAKPKc	nDASRASLGNEEELINPFHDQPPVDTAKPKc	nDASRAS(79.966)LGNEEELINPFHDQPPVDTAKPKc	AT5G64850.1	AT5G64850.1	| Symbols: | FUNCTIONS IN: molecular_function unknown; INVOLVED IN: biological_process unknown; LOCATED IN: plasma membrane; EXPRESSED IN: 22 plant structures; EXPRESSED DURING: 13 growth stages; CONTAINS InterPro DOMAIN/s: RPM1-interacting protein 4, defence response (InterPro:IPR008700); BEST Arabidopsis thaliana protein match is: unknown protein (TAIR:AT5G09960.1); Has 30201 Blast hits to 1732…	AT5G64850.1-S52(79.966)	light	39	40.69	6.43	Case	2.6e-05
MR38	m6	r3	14484	814.636	3254.52	3254.52	2685	4	nDASRAS(79.966)LGNEEELINPFHDQPPVDTAKPKc	nDASRASLGNEEELINPFHDQPPVDTAKPKc	nDASRAS(79.966)LGNEEELINPFHDQPPVDTAKPKc	AT5G64850.1	AT5G64850.1	| Symbols: | FUNCTIONS IN: molecular_function unknown; INVOLVED IN: biological_process unknown; LOCATED IN: plasma membrane; EXPRESSED IN: 22 plant structures; EXPRESSED DURING: 13 growth stages; CONTAINS InterPro DOMAIN/s: RPM1-interacting protein 4, defence response (InterPro:IPR008700); BEST Arabidopsis thaliana protein match is: unknown protein (TAIR:AT5G09960.1); Has 30201 Blast hits to 1732…	AT5G64850.1-S52(79.966)	light	39	19.38	0	Case	0.002879
MR4	m2	r1	19682	1085.85	3254.53	3254.52	3241	3	nDASRAS(79.966)LGNEEELINPFHDQPPVDTAKPKc	nDASRASLGNEEELINPFHDQPPVDTAKPKc	nDASRAS(79.966)LGNEEELINPFHDQPPVDTAKPKc	AT5G64850.1	AT5G64850.1	| Symbols: | FUNCTIONS IN: molecular_function unknown; INVOLVED IN: biological_process unknown; LOCATED IN: plasma membrane; EXPRESSED IN: 22 plant structures; EXPRESSED DURING: 13 growth stages; CONTAINS InterPro DOMAIN/s: RPM1-interacting protein 4, defence response (InterPro:IPR008700); BEST Arabidopsis thaliana protein match is: unknown protein (TAIR:AT5G09960.1); Has 30201 Blast hits to 1732…	AT5G64850.1-S52(79.966)	light	39	25.08	6.14	Case	0.000195
MR4	m2	r1	19698	814.639	3254.53	3254.52	3243	4	nDASRAS(79.966)LGNEEELINPFHDQPPVDTAKPKc	nDASRASLGNEEELINPFHDQPPVDTAKPKc	nDASRAS(79.966)LGNEEELINPFHDQPPVDTAKPKc	AT5G64850.1	AT5G64850.1	| Symbols: | FUNCTIONS IN: molecular_function unknown; INVOLVED IN: biological_process unknown; LOCATED IN: plasma membrane; EXPRESSED IN: 22 plant structures; EXPRESSED DURING: 13 growth stages; CONTAINS InterPro DOMAIN/s: RPM1-interacting protein 4, defence response (InterPro:IPR008700); BEST Arabidopsis thaliana protein match is: unknown protein (TAIR:AT5G09960.1); Has 30201 Blast hits to 1732…	AT5G64850.1-S52(79.966)	light	39	41.88	10.05	Case	2.6e-05
MR5	m2	r1	18032	1098.81	3293.42	3293.41	3189	3	nDASRAS(79.966)LGNEEELINPFHDQPPVDTAKPKc	nDASRASLGNEEELINPFHDQPPVDTAKPKc	nDASRAS(79.966)LGNEEELINPFHDQPPVDTAKPKc	AT5G64850.1	AT5G64850.1	| Symbols: | FUNCTIONS IN: molecular_function unknown; INVOLVED IN: biological_process unknown; LOCATED IN: plasma membrane; EXPRESSED IN: 22 plant structures; EXPRESSED DURING: 13 growth stages; CONTAINS InterPro DOMAIN/s: RPM1-interacting protein 4, defence response (InterPro:IPR008700); BEST Arabidopsis thaliana protein match is: unknown protein (TAIR:AT5G09960.1); Has 30201 Blast hits to 1732…	AT5G64850.1-S52(79.966)	heavy	39	19.6	1.01	Control	0.001001
MR5	m2	r1	18184	814.637	3254.52	3254.52	3213	4	nDASRAS(79.966)LGNEEELINPFHDQPPVDTAKPKc	nDASRASLGNEEELINPFHDQPPVDTAKPKc	nDASRAS(79.966)LGNEEELINPFHDQPPVDTAKPKc	AT5G64850.1	AT5G64850.1	| Symbols: | FUNCTIONS IN: molecular_function unknown; INVOLVED IN: biological_process unknown; LOCATED IN: plasma membrane; EXPRESSED IN: 22 plant structures; EXPRESSED DURING: 13 growth stages; CONTAINS InterPro DOMAIN/s: RPM1-interacting protein 4, defence response (InterPro:IPR008700); BEST Arabidopsis thaliana protein match is: unknown protein (TAIR:AT5G09960.1); Has 30201 Blast hits to 1732…	AT5G64850.1-S52(79.966)	light	39	32.93	7.64	Case	0.000164
MR5	m2	r1	18257	1085.85	3254.52	3254.52	3226	3	nDASRAS(79.966)LGNEEELINPFHDQPPVDTAKPKc	nDASRASLGNEEELINPFHDQPPVDTAKPKc	nDASRAS(79.966)LGNEEELINPFHDQPPVDTAKPKc	AT5G64850.1	AT5G64850.1	| Symbols: | FUNCTIONS IN: molecular_function unknown; INVOLVED IN: biological_process unknown; LOCATED IN: plasma membrane; EXPRESSED IN: 22 plant structures; EXPRESSED DURING: 13 growth stages; CONTAINS InterPro DOMAIN/s: RPM1-interacting protein 4, defence response (InterPro:IPR008700); BEST Arabidopsis thaliana protein match is: unknown protein (TAIR:AT5G09960.1); Has 30201 Blast hits to 1732…	AT5G64850.1-S52(79.966)	light	39	32.94	1.98	Case	0.000195
MR5	m2	r1	18325	824.361	3293.42	3293.41	3240	4	nDASRAS(79.966)LGNEEELINPFHDQPPVDTAKPKc	nDASRASLGNEEELINPFHDQPPVDTAKPKc	nDASRAS(79.966)LGNEEELINPFHDQPPVDTAKPKc	AT5G64850.1	AT5G64850.1	| Symbols: | FUNCTIONS IN: molecular_function unknown; INVOLVED IN: biological_process unknown; LOCATED IN: plasma membrane; EXPRESSED IN: 22 plant structures; EXPRESSED DURING: 13 growth stages; CONTAINS InterPro DOMAIN/s: RPM1-interacting protein 4, defence response (InterPro:IPR008700); BEST Arabidopsis thaliana protein match is: unknown protein (TAIR:AT5G09960.1); Has 30201 Blast hits to 1732…	AT5G64850.1-S52(79.966)	heavy	39	44.47	7.41	Control	2.6e-05
MR5	m2	r1	18695	1098.81	3293.39	3293.41	3303	3	nDASRAS(79.966)LGNEEELINPFHDQPPVDTAKPKc	nDASRASLGNEEELINPFHDQPPVDTAKPKc	nDASRAS(79.966)LGNEEELINPFHDQPPVDTAKPKc	AT5G64850.1	AT5G64850.1	| Symbols: | FUNCTIONS IN: molecular_function unknown; INVOLVED IN: biological_process unknown; LOCATED IN: plasma membrane; EXPRESSED IN: 22 plant structures; EXPRESSED DURING: 13 growth stages; CONTAINS InterPro DOMAIN/s: RPM1-interacting protein 4, defence response (InterPro:IPR008700); BEST Arabidopsis thaliana protein match is: unknown protein (TAIR:AT5G09960.1); Has 30201 Blast hits to 1732…	AT5G64850.1-S52(79.966)	heavy	39	18.04	0	Control	0.00888
MR6	m2	r1	20772	824.358	3293.4	3293.41	3223	4	nDASRAS(79.966)LGNEEELINPFHDQPPVDTAKPKc	nDASRASLGNEEELINPFHDQPPVDTAKPKc	nDASRAS(79.966)LGNEEELINPFHDQPPVDTAKPKc	AT5G64850.1	AT5G64850.1	| Symbols: | FUNCTIONS IN: molecular_function unknown; INVOLVED IN: biological_process unknown; LOCATED IN: plasma membrane; EXPRESSED IN: 22 plant structures; EXPRESSED DURING: 13 growth stages; CONTAINS InterPro DOMAIN/s: RPM1-interacting protein 4, defence response (InterPro:IPR008700); BEST Arabidopsis thaliana protein match is: unknown protein (TAIR:AT5G09960.1); Has 30201 Blast hits to 1732…	AT5G64850.1-S52(79.966)	heavy	39	31.63	0	Control	0.000194
MR6	m2	r1	20939	1085.85	3254.53	3254.52	3245	3	nDASRAS(79.966)LGNEEELINPFHDQPPVDTAKPKc	nDASRASLGNEEELINPFHDQPPVDTAKPKc	nDASRAS(79.966)LGNEEELINPFHDQPPVDTAKPKc	AT5G64850.1	AT5G64850.1	| Symbols: | FUNCTIONS IN: molecular_function unknown; INVOLVED IN: biological_process unknown; LOCATED IN: plasma membrane; EXPRESSED IN: 22 plant structures; EXPRESSED DURING: 13 growth stages; CONTAINS InterPro DOMAIN/s: RPM1-interacting protein 4, defence response (InterPro:IPR008700); BEST Arabidopsis thaliana protein match is: unknown protein (TAIR:AT5G09960.1); Has 30201 Blast hits to 1732…	AT5G64850.1-S52(79.966)	light	39	24.67	2.82	Case	0.000166
MR6	m2	r1	21063	814.639	3254.53	3254.52	3262	4	nDASRAS(79.966)LGNEEELINPFHDQPPVDTAKPKc	nDASRASLGNEEELINPFHDQPPVDTAKPKc	nDASRAS(79.966)LGNEEELINPFHDQPPVDTAKPKc	AT5G64850.1	AT5G64850.1	| Symbols: | FUNCTIONS IN: molecular_function unknown; INVOLVED IN: biological_process unknown; LOCATED IN: plasma membrane; EXPRESSED IN: 22 plant structures; EXPRESSED DURING: 13 growth stages; CONTAINS InterPro DOMAIN/s: RPM1-interacting protein 4, defence response (InterPro:IPR008700); BEST Arabidopsis thaliana protein match is: unknown protein (TAIR:AT5G09960.1); Has 30201 Blast hits to 1732…	AT5G64850.1-S52(79.966)	light	39	35.46	8.76	Case	8.9e-05
MR7	m2	r1	18573	814.638	3254.52	3254.52	3224	4	nDASRAS(79.966)LGNEEELINPFHDQPPVDTAKPKc	nDASRASLGNEEELINPFHDQPPVDTAKPKc	nDASRAS(79.966)LGNEEELINPFHDQPPVDTAKPKc	AT5G64850.1	AT5G64850.1	| Symbols: | FUNCTIONS IN: molecular_function unknown; INVOLVED IN: biological_process unknown; LOCATED IN: plasma membrane; EXPRESSED IN: 22 plant structures; EXPRESSED DURING: 13 growth stages; CONTAINS InterPro DOMAIN/s: RPM1-interacting protein 4, defence response (InterPro:IPR008700); BEST Arabidopsis thaliana protein match is: unknown protein (TAIR:AT5G09960.1); Has 30201 Blast hits to 1732…	AT5G64850.1-S52(79.966)	light	39	46.67	9.92	Case	1.8e-05
MR7	m2	r1	18575	1085.85	3254.52	3254.52	3224	3	nDASRAS(79.966)LGNEEELINPFHDQPPVDTAKPKc	nDASRASLGNEEELINPFHDQPPVDTAKPKc	nDASRAS(79.966)LGNEEELINPFHDQPPVDTAKPKc	AT5G64850.1	AT5G64850.1	| Symbols: | FUNCTIONS IN: molecular_function unknown; INVOLVED IN: biological_process unknown; LOCATED IN: plasma membrane; EXPRESSED IN: 22 plant structures; EXPRESSED DURING: 13 growth stages; CONTAINS InterPro DOMAIN/s: RPM1-interacting protein 4, defence response (InterPro:IPR008700); BEST Arabidopsis thaliana protein match is: unknown protein (TAIR:AT5G09960.1); Has 30201 Blast hits to 1732…	AT5G64850.1-S52(79.966)	light	39	22.13	4.79	Case	0.000312
MR8	m2	r1	20338	824.361	3293.41	3293.41	3265	4	nDASRAS(79.966)LGNEEELINPFHDQPPVDTAKPKc	nDASRASLGNEEELINPFHDQPPVDTAKPKc	nDASRAS(79.966)LGNEEELINPFHDQPPVDTAKPKc	AT5G64850.1	AT5G64850.1	| Symbols: | FUNCTIONS IN: molecular_function unknown; INVOLVED IN: biological_process unknown; LOCATED IN: plasma membrane; EXPRESSED IN: 22 plant structures; EXPRESSED DURING: 13 growth stages; CONTAINS InterPro DOMAIN/s: RPM1-interacting protein 4, defence response (InterPro:IPR008700); BEST Arabidopsis thaliana protein match is: unknown protein (TAIR:AT5G09960.1); Has 30201 Blast hits to 1732…	AT5G64850.1-S52(79.966)	heavy	39	43.83	8.63	Control	2.6e-05
MR8	m2	r1	20353	1098.81	3293.41	3293.41	3267	3	nDASRAS(79.966)LGNEEELINPFHDQPPVDTAKPKc	nDASRASLGNEEELINPFHDQPPVDTAKPKc	nDASRAS(79.966)LGNEEELINPFHDQPPVDTAKPKc	AT5G64850.1	AT5G64850.1	| Symbols: | FUNCTIONS IN: molecular_function unknown; INVOLVED IN: biological_process unknown; LOCATED IN: plasma membrane; EXPRESSED IN: 22 plant structures; EXPRESSED DURING: 13 growth stages; CONTAINS InterPro DOMAIN/s: RPM1-interacting protein 4, defence response (InterPro:IPR008700); BEST Arabidopsis thaliana protein match is: unknown protein (TAIR:AT5G09960.1); Has 30201 Blast hits to 1732…	AT5G64850.1-S52(79.966)	heavy	39	35.61	2.95	Control	0.000181
MR8	m2	r1	20358	1085.85	3254.52	3254.52	3268	3	nDASRAS(79.966)LGNEEELINPFHDQPPVDTAKPKc	nDASRASLGNEEELINPFHDQPPVDTAKPKc	nDASRAS(79.966)LGNEEELINPFHDQPPVDTAKPKc	AT5G64850.1	AT5G64850.1	| Symbols: | FUNCTIONS IN: molecular_function unknown; INVOLVED IN: biological_process unknown; LOCATED IN: plasma membrane; EXPRESSED IN: 22 plant structures; EXPRESSED DURING: 13 growth stages; CONTAINS InterPro DOMAIN/s: RPM1-interacting protein 4, defence response (InterPro:IPR008700); BEST Arabidopsis thaliana protein match is: unknown protein (TAIR:AT5G09960.1); Has 30201 Blast hits to 1732…	AT5G64850.1-S52(79.966)	light	39	20.2	6.54	Case	0.000431
MR8	m2	r1	20370	814.639	3254.53	3254.52	3270	4	nDASRAS(79.966)LGNEEELINPFHDQPPVDTAKPKc	nDASRASLGNEEELINPFHDQPPVDTAKPKc	nDASRAS(79.966)LGNEEELINPFHDQPPVDTAKPKc	AT5G64850.1	AT5G64850.1	| Symbols: | FUNCTIONS IN: molecular_function unknown; INVOLVED IN: biological_process unknown; LOCATED IN: plasma membrane; EXPRESSED IN: 22 plant structures; EXPRESSED DURING: 13 growth stages; CONTAINS InterPro DOMAIN/s: RPM1-interacting protein 4, defence response (InterPro:IPR008700); BEST Arabidopsis thaliana protein match is: unknown protein (TAIR:AT5G09960.1); Has 30201 Blast hits to 1732…	AT5G64850.1-S52(79.966)	light	39	46.86	10.25	Case	1.8e-05
CF14	m1	f1	20061	927.377	1852.74	1852.74	3514	2	nSQFAFDDSVPS(79.966)TPLSRc	nSQFAFDDSVPSTPLSRc	nSQFAFDDSVPS(79.966)TPLSRc	AT1G20760.1	AT1G20760.1	| Symbols: | Calcium-binding EF hand family protein | chr1:7209515-7214773 FORWARD LENGTH=1019	AT1G20760.1-S869(79.966)	heavy	20	87.62	2.54	Case	8e-06
MR25	m4	r2	11127	1106.06	3315.17	3315.17	1936	3	nM(15.995)VEFEKTAESS(79.966)S(79.966)DKEEDSNEEDDSNTTSc	nMVEFEKTAESSSDKEEDSNEEDDSNTTSc	nM(15.995)VEFEKTAESS(79.966)S(79.966)DKEEDSNEEDDSNTTSc	AT5G08540.1	AT5G08540.1	| Symbols: | unknown protein; FUNCTIONS IN: molecular_function unknown; INVOLVED IN: biological_process unknown; LOCATED IN: chloroplast thylakoid membrane, chloroplast, chloroplast envelope; EXPRESSED IN: 24 plant structures; EXPRESSED DURING: 13 growth stages; Has 30201 Blast hits to 17322 proteins in 780 species: Archae - 12; Bacteria - 1396; Metazoa - 17338; Fungi - 3422; Plants - 5037; Virus…	AT5G08540.1-M319(15.995)-S329(79.966)-S330(79.966)	light	32	12.78	0	Case	0.005022
MR26	m4	r2	8217	1116.7	3347.08	3347.07	1917	3	nM(15.995)VEFEKTAESS(79.966)S(79.966)DKEEDSNEEDDSNTTSc	nMVEFEKTAESSSDKEEDSNEEDDSNTTSc	nM(15.995)VEFEKTAESS(79.966)S(79.966)DKEEDSNEEDDSNTTSc	AT5G08540.1	AT5G08540.1	| Symbols: | unknown protein; FUNCTIONS IN: molecular_function unknown; INVOLVED IN: biological_process unknown; LOCATED IN: chloroplast thylakoid membrane, chloroplast, chloroplast envelope; EXPRESSED IN: 24 plant structures; EXPRESSED DURING: 13 growth stages; Has 30201 Blast hits to 17322 proteins in 780 species: Archae - 12; Bacteria - 1396; Metazoa - 17338; Fungi - 3422; Plants - 5037; Virus…	AT5G08540.1-M319(15.995)-S329(79.966)-S330(79.966)	heavy	32	24.36	1.48	Control	0.002365
MR26	m4	r2	8492	1106.06	3315.17	3315.17	1953	3	nM(15.995)VEFEKTAESS(79.966)S(79.966)DKEEDSNEEDDSNTTSc	nMVEFEKTAESSSDKEEDSNEEDDSNTTSc	nM(15.995)VEFEKTAESS(79.966)S(79.966)DKEEDSNEEDDSNTTSc	AT5G08540.1	AT5G08540.1	| Symbols: | unknown protein; FUNCTIONS IN: molecular_function unknown; INVOLVED IN: biological_process unknown; LOCATED IN: chloroplast thylakoid membrane, chloroplast, chloroplast envelope; EXPRESSED IN: 24 plant structures; EXPRESSED DURING: 13 growth stages; Has 30201 Blast hits to 17322 proteins in 780 species: Archae - 12; Bacteria - 1396; Metazoa - 17338; Fungi - 3422; Plants - 5037; Virus…	AT5G08540.1-M319(15.995)-S329(79.966)-S330(79.966)	light	32	27.12	0	Case	0.000517
CF17	m1	f1	7150	911.325	1820.64	1820.64	1789	2	nSQDVENENQDES(79.966)LGRc	nSQDVENENQDESLGRc	nSQDVENENQDES(79.966)LGRc	AT2G23520.1	AT2G23520.1	| Symbols: | Pyridoxal phosphate (PLP)-dependent transferases superfamily protein | chr2:10014256-10016943 REVERSE LENGTH=895	AT2G23520.1-S76(79.966)	heavy	22	65.67	59.2	Case	8e-06
CF17	m1	f1	7165	900.359	1798.7	1798.7	1791	2	nSQDVENENQDES(79.966)LGRc	nSQDVENENQDESLGRc	nSQDVENENQDES(79.966)LGRc	AT2G23520.1	AT2G23520.1	| Symbols: | Pyridoxal phosphate (PLP)-dependent transferases superfamily protein | chr2:10014256-10016943 REVERSE LENGTH=895	AT2G23520.1-S76(79.966)	light	22	61.32	61.32	Control	1.8e-05
CR17	m2	r1	7479	911.328	1820.64	1820.64	1673	2	nSQDVENENQDES(79.966)LGRc	nSQDVENENQDESLGRc	nSQDVENENQDES(79.966)LGRc	AT2G23520.1	AT2G23520.1	| Symbols: | Pyridoxal phosphate (PLP)-dependent transferases superfamily protein | chr2:10014256-10016943 REVERSE LENGTH=895	AT2G23520.1-S76(79.966)	heavy	22	74.64	68.05	Control	8e-06
CR17	m2	r1	7502	900.359	1798.7	1798.7	1676	2	nSQDVENENQDES(79.966)LGRc	nSQDVENENQDESLGRc	nSQDVENENQDES(79.966)LGRc	AT2G23520.1	AT2G23520.1	| Symbols: | Pyridoxal phosphate (PLP)-dependent transferases superfamily protein | chr2:10014256-10016943 REVERSE LENGTH=895	AT2G23520.1-S76(79.966)	light	22	46.45	46.45	Case	8.9e-05
CR18	m2	r1	6813	900.358	1798.7	1798.7	1714	2	nSQDVENENQDES(79.966)LGRc	nSQDVENENQDESLGRc	nSQDVENENQDES(79.966)LGRc	AT2G23520.1	AT2G23520.1	| Symbols: | Pyridoxal phosphate (PLP)-dependent transferases superfamily protein | chr2:10014256-10016943 REVERSE LENGTH=895	AT2G23520.1-S76(79.966)	light	22	48.13	48.13	Case	8.9e-05
CR18	m2	r1	6828	911.327	1820.64	1820.64	1717	2	nSQDVENENQDES(79.966)LGRc	nSQDVENENQDESLGRc	nSQDVENENQDES(79.966)LGRc	AT2G23520.1	AT2G23520.1	| Symbols: | Pyridoxal phosphate (PLP)-dependent transferases superfamily protein | chr2:10014256-10016943 REVERSE LENGTH=895	AT2G23520.1-S76(79.966)	heavy	22	83.28	74.89	Control	8e-06
CR60	m6	r3	6377	900.357	1798.7	1798.7	1910	2	nSQDVENENQDES(79.966)LGRc	nSQDVENENQDESLGRc	nSQDVENENQDES(79.966)LGRc	AT2G23520.1	AT2G23520.1	| Symbols: | Pyridoxal phosphate (PLP)-dependent transferases superfamily protein | chr2:10014256-10016943 REVERSE LENGTH=895	AT2G23520.1-S76(79.966)	light	22	29.29	29.29	Case	0.001535
MF12	m1	f1	6035	911.327	1820.64	1820.64	1407	2	nSQDVENENQDES(79.966)LGRc	nSQDVENENQDESLGRc	nSQDVENENQDES(79.966)LGRc	AT2G23520.1	AT2G23520.1	| Symbols: | Pyridoxal phosphate (PLP)-dependent transferases superfamily protein | chr2:10014256-10016943 REVERSE LENGTH=895	AT2G23520.1-S76(79.966)	heavy	22	29.85	29.85	Case	0.006257
MF12	m1	f1	6098	900.357	1798.7	1798.7	1417	2	nSQDVENENQDES(79.966)LGRc	nSQDVENENQDESLGRc	nSQDVENENQDES(79.966)LGRc	AT2G23520.1	AT2G23520.1	| Symbols: | Pyridoxal phosphate (PLP)-dependent transferases superfamily protein | chr2:10014256-10016943 REVERSE LENGTH=895	AT2G23520.1-S76(79.966)	light	22	23.22	23.22	Control	0.001594
MF12	m1	f1	6228	911.324	1820.63	1820.64	1440	2	nSQDVENENQDES(79.966)LGRc	nSQDVENENQDESLGRc	nSQDVENENQDES(79.966)LGRc	AT2G23520.1	AT2G23520.1	| Symbols: | Pyridoxal phosphate (PLP)-dependent transferases superfamily protein | chr2:10014256-10016943 REVERSE LENGTH=895	AT2G23520.1-S76(79.966)	heavy	22	35.75	35.75	Case	0.000269
MF12	m1	f1	6269	900.359	1798.7	1798.7	1448	2	nSQDVENENQDES(79.966)LGRc	nSQDVENENQDESLGRc	nSQDVENENQDES(79.966)LGRc	AT2G23520.1	AT2G23520.1	| Symbols: | Pyridoxal phosphate (PLP)-dependent transferases superfamily protein | chr2:10014256-10016943 REVERSE LENGTH=895	AT2G23520.1-S76(79.966)	light	22	69.1	69.1	Control	8e-06
MF26	m3	f2	4856	900.359	1798.7	1798.7	1103	2	nSQDVENENQDES(79.966)LGRc	nSQDVENENQDESLGRc	nSQDVENENQDES(79.966)LGRc	AT2G23520.1	AT2G23520.1	| Symbols: | Pyridoxal phosphate (PLP)-dependent transferases superfamily protein | chr2:10014256-10016943 REVERSE LENGTH=895	AT2G23520.1-S76(79.966)	light	22	39.11	39.11	Control	0.000174
MF26	m3	f2	4857	911.327	1820.64	1820.64	1103	2	nSQDVENENQDES(79.966)LGRc	nSQDVENENQDESLGRc	nSQDVENENQDES(79.966)LGRc	AT2G23520.1	AT2G23520.1	| Symbols: | Pyridoxal phosphate (PLP)-dependent transferases superfamily protein | chr2:10014256-10016943 REVERSE LENGTH=895	AT2G23520.1-S76(79.966)	heavy	22	27.75	27.75	Case	0.002211
MF39	m5	f3	4134	911.325	1820.64	1820.64	1052	2	nSQDVENENQDES(79.966)LGRc	nSQDVENENQDESLGRc	nSQDVENENQDES(79.966)LGRc	AT2G23520.1	AT2G23520.1	| Symbols: | Pyridoxal phosphate (PLP)-dependent transferases superfamily protein | chr2:10014256-10016943 REVERSE LENGTH=895	AT2G23520.1-S76(79.966)	heavy	22	21.67	21.67	Case	0.001281
MR12	m2	r1	7501	900.353	1798.69	1798.7	1674	2	nSQDVENENQDES(79.966)LGRc	nSQDVENENQDESLGRc	nSQDVENENQDES(79.966)LGRc	AT2G23520.1	AT2G23520.1	| Symbols: | Pyridoxal phosphate (PLP)-dependent transferases superfamily protein | chr2:10014256-10016943 REVERSE LENGTH=895	AT2G23520.1-S76(79.966)	light	22	42.83	42.83	Case	0.000397
MR12	m2	r1	7652	911.328	1820.64	1820.64	1695	2	nSQDVENENQDES(79.966)LGRc	nSQDVENENQDESLGRc	nSQDVENENQDES(79.966)LGRc	AT2G23520.1	AT2G23520.1	| Symbols: | Pyridoxal phosphate (PLP)-dependent transferases superfamily protein | chr2:10014256-10016943 REVERSE LENGTH=895	AT2G23520.1-S76(79.966)	heavy	22	28.04	28.04	Control	0.002347
[truncated: 268,671+ more rows]

## Sheet: Table S2b
Supplemental Table S2b. A table from the inversion experiment contains all redundant PSMs with q-value <= 0.01, Mascot delta score >= 10.
[truncated: 127,134 more rows]

[truncated: 4 more sheets: Table S2c, Table S2d, Table S2e, Table S2f]
