# Supplementary material for: Deciphering the Protein Phosphorylation Dynamics Triggered by Seconds of Force Stimulation
Source: Mol Cell Proteomics. 2026 Feb 19;25(4):101532. doi: 10.1016/j.mcpro.2026.101532 (PMC13054138; doi:10.1016/j.mcpro.2026.101532)
Supplement: Supplemental Table S3 [file mmc3.xlsx]

## Sheet: Table S3a
Supplemental Table S3a. A table contains all PSMs with q-value <= 0.01 from the gravistimulation experiment.
run_namei	batch_typeii	experiment_typeiii	scan_numiv	spectrum_mzv	spectrum_massvi	theo_massvii	rtviii	chargeix	Peptidex	Modification Free PeptideXi	Label Free PeptideXii	Leading ProteinXiii	Protein GroupXiV	Protein AnnotationXV	UPSPXVi	Label TypeXVii	Label CountXViii	ScoreXiX	Delta ScoreXX	GenotypeXXi	q-ValueXXii
2FC1	m3	f2	8649	708.341	2122	2122	1791	3	nGTS(79.966)PQPRPQQEPAPSNPVRc	nGTSPQPRPQQEPAPSNPVRc	nGTS(79.966)PQPRPQQEPAPSNPVRc	AT3G45780.1	AT3G45780.1;AT3G45780.2	| Symbols: PHOT1, NPH1, JK224, RPT1 | phototropin 1 | chr3:16818557-16823960 FORWARD LENGTH=996	AT3G45780.1-S58(79.966);AT3G45780.2-S58(79.966)	light	29	23.08	1.45	Control	0.000244
2FC2	m3	f2	8088	717.978	2150.91	2150.91	1819	3	nGTS(79.966)PQPRPQQEPAPSNPVRc	nGTSPQPRPQQEPAPSNPVRc	nGTS(79.966)PQPRPQQEPAPSNPVRc	AT3G45780.1	AT3G45780.1;AT3G45780.2	| Symbols: PHOT1, NPH1, JK224, RPT1 | phototropin 1 | chr3:16818557-16823960 FORWARD LENGTH=996	AT3G45780.1-S58(79.966);AT3G45780.2-S58(79.966)	heavy	29	15.29	4.51	Case	0.001763
2FC2	m3	f2	8111	708.339	2122	2122	1822	3	nGTS(79.966)PQPRPQQEPAPSNPVRc	nGTSPQPRPQQEPAPSNPVRc	nGTS(79.966)PQPRPQQEPAPSNPVRc	AT3G45780.1	AT3G45780.1;AT3G45780.2	| Symbols: PHOT1, NPH1, JK224, RPT1 | phototropin 1 | chr3:16818557-16823960 FORWARD LENGTH=996	AT3G45780.1-S58(79.966);AT3G45780.2-S58(79.966)	light	29	21.31	1.93	Control	0.000173
2FC5	m3	f2	8733	708.34	2122	2122	1665	3	nGTS(79.966)PQPRPQQEPAPSNPVRc	nGTSPQPRPQQEPAPSNPVRc	nGTS(79.966)PQPRPQQEPAPSNPVRc	AT3G45780.1	AT3G45780.1;AT3G45780.2	| Symbols: PHOT1, NPH1, JK224, RPT1 | phototropin 1 | chr3:16818557-16823960 FORWARD LENGTH=996	AT3G45780.1-S58(79.966);AT3G45780.2-S58(79.966)	light	29	35.68	5.94	Control	2.3e-05
2FC5	m3	f2	8935	708.339	2122	2122	1695	3	nGTS(79.966)PQPRPQQEPAPSNPVRc	nGTSPQPRPQQEPAPSNPVRc	nGTS(79.966)PQPRPQQEPAPSNPVRc	AT3G45780.1	AT3G45780.1;AT3G45780.2	| Symbols: PHOT1, NPH1, JK224, RPT1 | phototropin 1 | chr3:16818557-16823960 FORWARD LENGTH=996	AT3G45780.1-S58(79.966);AT3G45780.2-S58(79.966)	light	29	13.39	1.65	Control	0.000514
2FC6	m3	f2	8869	708.339	2121.99	2122	1738	3	nGTS(79.966)PQPRPQQEPAPSNPVRc	nGTSPQPRPQQEPAPSNPVRc	nGTS(79.966)PQPRPQQEPAPSNPVRc	AT3G45780.1	AT3G45780.1;AT3G45780.2	| Symbols: PHOT1, NPH1, JK224, RPT1 | phototropin 1 | chr3:16818557-16823960 FORWARD LENGTH=996	AT3G45780.1-S58(79.966);AT3G45780.2-S58(79.966)	light	29	25.58	5.71	Control	0.000126
2FM1	m3	f2	8818	708.34	2122	2122	1715	3	nGTS(79.966)PQPRPQQEPAPSNPVRc	nGTSPQPRPQQEPAPSNPVRc	nGTS(79.966)PQPRPQQEPAPSNPVRc	AT3G45780.1	AT3G45780.1;AT3G45780.2	| Symbols: PHOT1, NPH1, JK224, RPT1 | phototropin 1 | chr3:16818557-16823960 FORWARD LENGTH=996	AT3G45780.1-S58(79.966);AT3G45780.2-S58(79.966)	light	29	7.75	2.48	Control	0.00403
2FM2	m3	f2	7261	708.339	2121.99	2122	1650	3	nGTS(79.966)PQPRPQQEPAPSNPVRc	nGTSPQPRPQQEPAPSNPVRc	nGTS(79.966)PQPRPQQEPAPSNPVRc	AT3G45780.1	AT3G45780.1;AT3G45780.2	| Symbols: PHOT1, NPH1, JK224, RPT1 | phototropin 1 | chr3:16818557-16823960 FORWARD LENGTH=996	AT3G45780.1-S58(79.966);AT3G45780.2-S58(79.966)	light	29	19.11	3.33	Control	0.000206
2FM3	m3	f2	7508	717.977	2150.91	2150.91	1632	3	nGTS(79.966)PQPRPQQEPAPSNPVRc	nGTSPQPRPQQEPAPSNPVRc	nGTS(79.966)PQPRPQQEPAPSNPVRc	AT3G45780.1	AT3G45780.1;AT3G45780.2	| Symbols: PHOT1, NPH1, JK224, RPT1 | phototropin 1 | chr3:16818557-16823960 FORWARD LENGTH=996	AT3G45780.1-S58(79.966);AT3G45780.2-S58(79.966)	heavy	29	16.66	3.07	Case	0.000173
2FM3	m3	f2	7513	708.339	2122	2122	1633	3	nGTS(79.966)PQPRPQQEPAPSNPVRc	nGTSPQPRPQQEPAPSNPVRc	nGTS(79.966)PQPRPQQEPAPSNPVRc	AT3G45780.1	AT3G45780.1;AT3G45780.2	| Symbols: PHOT1, NPH1, JK224, RPT1 | phototropin 1 | chr3:16818557-16823960 FORWARD LENGTH=996	AT3G45780.1-S58(79.966);AT3G45780.2-S58(79.966)	light	29	20.17	6.47	Control	0.000173
2RC2	m4	r2	5737	708.34	2122	2122	1483	3	nGTS(79.966)PQPRPQQEPAPSNPVRc	nGTSPQPRPQQEPAPSNPVRc	nGTS(79.966)PQPRPQQEPAPSNPVRc	AT3G45780.1	AT3G45780.1;AT3G45780.2	| Symbols: PHOT1, NPH1, JK224, RPT1 | phototropin 1 | chr3:16818557-16823960 FORWARD LENGTH=996	AT3G45780.1-S58(79.966);AT3G45780.2-S58(79.966)	light	29	25.44	0.72	Case	0.000129
2RC2	m4	r2	5972	708.34	2122	2122	1515	3	nGTS(79.966)PQPRPQQEPAPSNPVRc	nGTSPQPRPQQEPAPSNPVRc	nGTS(79.966)PQPRPQQEPAPSNPVRc	AT3G45780.1	AT3G45780.1;AT3G45780.2	| Symbols: PHOT1, NPH1, JK224, RPT1 | phototropin 1 | chr3:16818557-16823960 FORWARD LENGTH=996	AT3G45780.1-S58(79.966);AT3G45780.2-S58(79.966)	light	29	23.3	1.26	Case	0.000149
2RC3	m4	r2	4222	708.339	2122	2122	1176	3	nGTS(79.966)PQPRPQQEPAPSNPVRc	nGTSPQPRPQQEPAPSNPVRc	nGTS(79.966)PQPRPQQEPAPSNPVRc	AT3G45780.1	AT3G45780.1;AT3G45780.2	| Symbols: PHOT1, NPH1, JK224, RPT1 | phototropin 1 | chr3:16818557-16823960 FORWARD LENGTH=996	AT3G45780.1-S58(79.966);AT3G45780.2-S58(79.966)	light	29	15.97	1.05	Case	0.004237
2RC3	m4	r2	4373	708.339	2122	2122	1206	3	nGTS(79.966)PQPRPQQEPAPSNPVRc	nGTSPQPRPQQEPAPSNPVRc	nGTS(79.966)PQPRPQQEPAPSNPVRc	AT3G45780.1	AT3G45780.1;AT3G45780.2	| Symbols: PHOT1, NPH1, JK224, RPT1 | phototropin 1 | chr3:16818557-16823960 FORWARD LENGTH=996	AT3G45780.1-S58(79.966);AT3G45780.2-S58(79.966)	light	29	12.07	1.88	Case	0.00064
2RC3	m4	r2	4522	708.34	2122	2122	1237	3	nGTS(79.966)PQPRPQQEPAPSNPVRc	nGTSPQPRPQQEPAPSNPVRc	nGTS(79.966)PQPRPQQEPAPSNPVRc	AT3G45780.1	AT3G45780.1;AT3G45780.2	| Symbols: PHOT1, NPH1, JK224, RPT1 | phototropin 1 | chr3:16818557-16823960 FORWARD LENGTH=996	AT3G45780.1-S58(79.966);AT3G45780.2-S58(79.966)	light	29	14.61	3.65	Case	0.000592
2RC3	m4	r2	4716	708.339	2121.99	2122	1268	3	nGTS(79.966)PQPRPQQEPAPSNPVRc	nGTSPQPRPQQEPAPSNPVRc	nGTS(79.966)PQPRPQQEPAPSNPVRc	AT3G45780.1	AT3G45780.1;AT3G45780.2	| Symbols: PHOT1, NPH1, JK224, RPT1 | phototropin 1 | chr3:16818557-16823960 FORWARD LENGTH=996	AT3G45780.1-S58(79.966);AT3G45780.2-S58(79.966)	light	29	23.44	5.93	Case	0.000159
2RC3	m4	r2	4802	717.977	2150.91	2150.91	1282	3	nGTS(79.966)PQPRPQQEPAPSNPVRc	nGTSPQPRPQQEPAPSNPVRc	nGTS(79.966)PQPRPQQEPAPSNPVRc	AT3G45780.1	AT3G45780.1;AT3G45780.2	| Symbols: PHOT1, NPH1, JK224, RPT1 | phototropin 1 | chr3:16818557-16823960 FORWARD LENGTH=996	AT3G45780.1-S58(79.966);AT3G45780.2-S58(79.966)	heavy	29	22.97	2.9	Control	8.4e-05
2RC3	m4	r2	4901	708.339	2122	2122	1298	3	nGTS(79.966)PQPRPQQEPAPSNPVRc	nGTSPQPRPQQEPAPSNPVRc	nGTS(79.966)PQPRPQQEPAPSNPVRc	AT3G45780.1	AT3G45780.1;AT3G45780.2	| Symbols: PHOT1, NPH1, JK224, RPT1 | phototropin 1 | chr3:16818557-16823960 FORWARD LENGTH=996	AT3G45780.1-S58(79.966);AT3G45780.2-S58(79.966)	light	29	30.76	5.7	Case	3e-05
2RC3	m4	r2	5108	708.339	2122	2122	1329	3	nGTS(79.966)PQPRPQQEPAPSNPVRc	nGTSPQPRPQQEPAPSNPVRc	nGTS(79.966)PQPRPQQEPAPSNPVRc	AT3G45780.1	AT3G45780.1;AT3G45780.2	| Symbols: PHOT1, NPH1, JK224, RPT1 | phototropin 1 | chr3:16818557-16823960 FORWARD LENGTH=996	AT3G45780.1-S58(79.966);AT3G45780.2-S58(79.966)	light	29	21.04	0.64	Case	0.000159
2RC3	m4	r2	5174	717.978	2150.91	2150.91	1338	3	nGTS(79.966)PQPRPQQEPAPSNPVRc	nGTSPQPRPQQEPAPSNPVRc	nGTS(79.966)PQPRPQQEPAPSNPVRc	AT3G45780.1	AT3G45780.1;AT3G45780.2	| Symbols: PHOT1, NPH1, JK224, RPT1 | phototropin 1 | chr3:16818557-16823960 FORWARD LENGTH=996	AT3G45780.1-S58(79.966);AT3G45780.2-S58(79.966)	heavy	29	27.48	0	Control	4e-05
2RC3	m4	r2	5325	708.339	2122	2122	1360	3	nGTS(79.966)PQPRPQQEPAPSNPVRc	nGTSPQPRPQQEPAPSNPVRc	nGTS(79.966)PQPRPQQEPAPSNPVRc	AT3G45780.1	AT3G45780.1;AT3G45780.2	| Symbols: PHOT1, NPH1, JK224, RPT1 | phototropin 1 | chr3:16818557-16823960 FORWARD LENGTH=996	AT3G45780.1-S58(79.966);AT3G45780.2-S58(79.966)	light	29	22.54	0.85	Case	0.000129
2RC3	m4	r2	5548	708.339	2122	2122	1391	3	nGTS(79.966)PQPRPQQEPAPSNPVRc	nGTSPQPRPQQEPAPSNPVRc	nGTS(79.966)PQPRPQQEPAPSNPVRc	AT3G45780.1	AT3G45780.1;AT3G45780.2	| Symbols: PHOT1, NPH1, JK224, RPT1 | phototropin 1 | chr3:16818557-16823960 FORWARD LENGTH=996	AT3G45780.1-S58(79.966);AT3G45780.2-S58(79.966)	light	29	26.32	3.59	Case	6.7e-05
2RC3	m4	r2	5774	708.34	2122	2122	1422	3	nGTS(79.966)PQPRPQQEPAPSNPVRc	nGTSPQPRPQQEPAPSNPVRc	nGTS(79.966)PQPRPQQEPAPSNPVRc	AT3G45780.1	AT3G45780.1;AT3G45780.2	| Symbols: PHOT1, NPH1, JK224, RPT1 | phototropin 1 | chr3:16818557-16823960 FORWARD LENGTH=996	AT3G45780.1-S58(79.966);AT3G45780.2-S58(79.966)	light	29	27.01	3.99	Case	0.000121
2RC3	m4	r2	6021	708.34	2122	2122	1454	3	nGTS(79.966)PQPRPQQEPAPSNPVRc	nGTSPQPRPQQEPAPSNPVRc	nGTS(79.966)PQPRPQQEPAPSNPVRc	AT3G45780.1	AT3G45780.1;AT3G45780.2	| Symbols: PHOT1, NPH1, JK224, RPT1 | phototropin 1 | chr3:16818557-16823960 FORWARD LENGTH=996	AT3G45780.1-S58(79.966);AT3G45780.2-S58(79.966)	light	29	24.14	0.69	Case	0.000173
2RC3	m4	r2	6265	708.339	2122	2122	1487	3	nGTS(79.966)PQPRPQQEPAPSNPVRc	nGTSPQPRPQQEPAPSNPVRc	nGTS(79.966)PQPRPQQEPAPSNPVRc	AT3G45780.1	AT3G45780.1;AT3G45780.2	| Symbols: PHOT1, NPH1, JK224, RPT1 | phototropin 1 | chr3:16818557-16823960 FORWARD LENGTH=996	AT3G45780.1-S58(79.966);AT3G45780.2-S58(79.966)	light	29	28.21	3.89	Case	7e-05
2RC4	m4	r2	4285	708.339	2122	2122	1113	3	nGTS(79.966)PQPRPQQEPAPSNPVRc	nGTSPQPRPQQEPAPSNPVRc	nGTS(79.966)PQPRPQQEPAPSNPVRc	AT3G45780.1	AT3G45780.1;AT3G45780.2	| Symbols: PHOT1, NPH1, JK224, RPT1 | phototropin 1 | chr3:16818557-16823960 FORWARD LENGTH=996	AT3G45780.1-S58(79.966);AT3G45780.2-S58(79.966)	light	29	26.97	4.64	Case	6.7e-05
2RC4	m4	r2	4515	708.34	2122	2122	1144	3	nGTS(79.966)PQPRPQQEPAPSNPVRc	nGTSPQPRPQQEPAPSNPVRc	nGTS(79.966)PQPRPQQEPAPSNPVRc	AT3G45780.1	AT3G45780.1;AT3G45780.2	| Symbols: PHOT1, NPH1, JK224, RPT1 | phototropin 1 | chr3:16818557-16823960 FORWARD LENGTH=996	AT3G45780.1-S58(79.966);AT3G45780.2-S58(79.966)	light	29	20.78	0	Case	0.001043
2RC4	m4	r2	4716	708.34	2122	2122	1174	3	nGTS(79.966)PQPRPQQEPAPSNPVRc	nGTSPQPRPQQEPAPSNPVRc	nGTS(79.966)PQPRPQQEPAPSNPVRc	AT3G45780.1	AT3G45780.1;AT3G45780.2	| Symbols: PHOT1, NPH1, JK224, RPT1 | phototropin 1 | chr3:16818557-16823960 FORWARD LENGTH=996	AT3G45780.1-S58(79.966);AT3G45780.2-S58(79.966)	light	29	25.66	2.05	Case	0.000136
2RC4	m4	r2	4913	708.34	2122	2122	1205	3	nGTS(79.966)PQPRPQQEPAPSNPVRc	nGTSPQPRPQQEPAPSNPVRc	nGTS(79.966)PQPRPQQEPAPSNPVRc	AT3G45780.1	AT3G45780.1;AT3G45780.2	| Symbols: PHOT1, NPH1, JK224, RPT1 | phototropin 1 | chr3:16818557-16823960 FORWARD LENGTH=996	AT3G45780.1-S58(79.966);AT3G45780.2-S58(79.966)	light	29	29.63	5.47	Case	4.5e-05
2RC4	m4	r2	5114	708.34	2122	2122	1236	3	nGTS(79.966)PQPRPQQEPAPSNPVRc	nGTSPQPRPQQEPAPSNPVRc	nGTS(79.966)PQPRPQQEPAPSNPVRc	AT3G45780.1	AT3G45780.1;AT3G45780.2	| Symbols: PHOT1, NPH1, JK224, RPT1 | phototropin 1 | chr3:16818557-16823960 FORWARD LENGTH=996	AT3G45780.1-S58(79.966);AT3G45780.2-S58(79.966)	light	29	23.14	0.74	Case	0.000177
2RC4	m4	r2	5329	708.34	2122	2122	1267	3	nGTS(79.966)PQPRPQQEPAPSNPVRc	nGTSPQPRPQQEPAPSNPVRc	nGTS(79.966)PQPRPQQEPAPSNPVRc	AT3G45780.1	AT3G45780.1;AT3G45780.2	| Symbols: PHOT1, NPH1, JK224, RPT1 | phototropin 1 | chr3:16818557-16823960 FORWARD LENGTH=996	AT3G45780.1-S58(79.966);AT3G45780.2-S58(79.966)	light	29	31.35	0.78	Case	3e-05
2RC4	m4	r2	5559	708.34	2122	2122	1300	3	nGTS(79.966)PQPRPQQEPAPSNPVRc	nGTSPQPRPQQEPAPSNPVRc	nGTS(79.966)PQPRPQQEPAPSNPVRc	AT3G45780.1	AT3G45780.1;AT3G45780.2	| Symbols: PHOT1, NPH1, JK224, RPT1 | phototropin 1 | chr3:16818557-16823960 FORWARD LENGTH=996	AT3G45780.1-S58(79.966);AT3G45780.2-S58(79.966)	light	29	26.07	1.31	Case	0.000117
2RC4	m4	r2	5789	708.34	2122	2122	1331	3	nGTS(79.966)PQPRPQQEPAPSNPVRc	nGTSPQPRPQQEPAPSNPVRc	nGTS(79.966)PQPRPQQEPAPSNPVRc	AT3G45780.1	AT3G45780.1;AT3G45780.2	| Symbols: PHOT1, NPH1, JK224, RPT1 | phototropin 1 | chr3:16818557-16823960 FORWARD LENGTH=996	AT3G45780.1-S58(79.966);AT3G45780.2-S58(79.966)	light	29	23.75	0.76	Case	0.000168
2RC4	m4	r2	6023	708.34	2122	2122	1362	3	nGTS(79.966)PQPRPQQEPAPSNPVRc	nGTSPQPRPQQEPAPSNPVRc	nGTS(79.966)PQPRPQQEPAPSNPVRc	AT3G45780.1	AT3G45780.1;AT3G45780.2	| Symbols: PHOT1, NPH1, JK224, RPT1 | phototropin 1 | chr3:16818557-16823960 FORWARD LENGTH=996	AT3G45780.1-S58(79.966);AT3G45780.2-S58(79.966)	light	29	22.49	0.75	Case	0.000202
2RC4	m4	r2	6256	708.34	2122	2122	1394	3	nGTS(79.966)PQPRPQQEPAPSNPVRc	nGTSPQPRPQQEPAPSNPVRc	nGTS(79.966)PQPRPQQEPAPSNPVRc	AT3G45780.1	AT3G45780.1;AT3G45780.2	| Symbols: PHOT1, NPH1, JK224, RPT1 | phototropin 1 | chr3:16818557-16823960 FORWARD LENGTH=996	AT3G45780.1-S58(79.966);AT3G45780.2-S58(79.966)	light	29	30.83	3.59	Case	3e-05
2RC4	m4	r2	6498	708.339	2122	2122	1427	3	nGTS(79.966)PQPRPQQEPAPSNPVRc	nGTSPQPRPQQEPAPSNPVRc	nGTS(79.966)PQPRPQQEPAPSNPVRc	AT3G45780.1	AT3G45780.1;AT3G45780.2	| Symbols: PHOT1, NPH1, JK224, RPT1 | phototropin 1 | chr3:16818557-16823960 FORWARD LENGTH=996	AT3G45780.1-S58(79.966);AT3G45780.2-S58(79.966)	light	29	26.29	4.06	Case	8.9e-05
2RC4	m4	r2	7273	717.973	2150.9	2150.91	1529	3	nGTS(79.966)PQPRPQQEPAPSNPVRc	nGTSPQPRPQQEPAPSNPVRc	nGTS(79.966)PQPRPQQEPAPSNPVRc	AT3G45780.1	AT3G45780.1;AT3G45780.2	| Symbols: PHOT1, NPH1, JK224, RPT1 | phototropin 1 | chr3:16818557-16823960 FORWARD LENGTH=996	AT3G45780.1-S58(79.966);AT3G45780.2-S58(79.966)	heavy	29	22.17	2.73	Control	0.000574
2RC5	m4	r2	4602	708.34	2122	2122	1107	3	nGTS(79.966)PQPRPQQEPAPSNPVRc	nGTSPQPRPQQEPAPSNPVRc	nGTS(79.966)PQPRPQQEPAPSNPVRc	AT3G45780.1	AT3G45780.1;AT3G45780.2	| Symbols: PHOT1, NPH1, JK224, RPT1 | phototropin 1 | chr3:16818557-16823960 FORWARD LENGTH=996	AT3G45780.1-S58(79.966);AT3G45780.2-S58(79.966)	light	29	18.93	0	Case	0.000929
2RC5	m4	r2	4855	708.34	2122	2122	1140	3	nGTS(79.966)PQPRPQQEPAPSNPVRc	nGTSPQPRPQQEPAPSNPVRc	nGTS(79.966)PQPRPQQEPAPSNPVRc	AT3G45780.1	AT3G45780.1;AT3G45780.2	| Symbols: PHOT1, NPH1, JK224, RPT1 | phototropin 1 | chr3:16818557-16823960 FORWARD LENGTH=996	AT3G45780.1-S58(79.966);AT3G45780.2-S58(79.966)	light	29	21.12	0.69	Case	0.000195
2RC5	m4	r2	5067	708.34	2122	2122	1171	3	nGTS(79.966)PQPRPQQEPAPSNPVRc	nGTSPQPRPQQEPAPSNPVRc	nGTS(79.966)PQPRPQQEPAPSNPVRc	AT3G45780.1	AT3G45780.1;AT3G45780.2	| Symbols: PHOT1, NPH1, JK224, RPT1 | phototropin 1 | chr3:16818557-16823960 FORWARD LENGTH=996	AT3G45780.1-S58(79.966);AT3G45780.2-S58(79.966)	light	29	13.69	0	Case	0.006748
2RC5	m4	r2	5247	708.34	2122	2122	1202	3	nGTS(79.966)PQPRPQQEPAPSNPVRc	nGTSPQPRPQQEPAPSNPVRc	nGTS(79.966)PQPRPQQEPAPSNPVRc	AT3G45780.1	AT3G45780.1;AT3G45780.2	| Symbols: PHOT1, NPH1, JK224, RPT1 | phototropin 1 | chr3:16818557-16823960 FORWARD LENGTH=996	AT3G45780.1-S58(79.966);AT3G45780.2-S58(79.966)	light	29	23.74	3.02	Case	0.000189
2RC5	m4	r2	5444	708.339	2122	2122	1233	3	nGTS(79.966)PQPRPQQEPAPSNPVRc	nGTSPQPRPQQEPAPSNPVRc	nGTS(79.966)PQPRPQQEPAPSNPVRc	AT3G45780.1	AT3G45780.1;AT3G45780.2	| Symbols: PHOT1, NPH1, JK224, RPT1 | phototropin 1 | chr3:16818557-16823960 FORWARD LENGTH=996	AT3G45780.1-S58(79.966);AT3G45780.2-S58(79.966)	light	29	26.53	1.33	Case	7.9e-05
2RC5	m4	r2	5642	708.34	2122	2122	1263	3	nGTS(79.966)PQPRPQQEPAPSNPVRc	nGTSPQPRPQQEPAPSNPVRc	nGTS(79.966)PQPRPQQEPAPSNPVRc	AT3G45780.1	AT3G45780.1;AT3G45780.2	| Symbols: PHOT1, NPH1, JK224, RPT1 | phototropin 1 | chr3:16818557-16823960 FORWARD LENGTH=996	AT3G45780.1-S58(79.966);AT3G45780.2-S58(79.966)	light	29	24.67	2.96	Case	0.000178
2RC5	m4	r2	5899	708.339	2121.99	2122	1299	3	nGTS(79.966)PQPRPQQEPAPSNPVRc	nGTSPQPRPQQEPAPSNPVRc	nGTS(79.966)PQPRPQQEPAPSNPVRc	AT3G45780.1	AT3G45780.1;AT3G45780.2	| Symbols: PHOT1, NPH1, JK224, RPT1 | phototropin 1 | chr3:16818557-16823960 FORWARD LENGTH=996	AT3G45780.1-S58(79.966);AT3G45780.2-S58(79.966)	light	29	24.66	5.66	Case	0.000133
2RC5	m4	r2	6152	708.339	2122	2122	1333	3	nGTS(79.966)PQPRPQQEPAPSNPVRc	nGTSPQPRPQQEPAPSNPVRc	nGTS(79.966)PQPRPQQEPAPSNPVRc	AT3G45780.1	AT3G45780.1;AT3G45780.2	| Symbols: PHOT1, NPH1, JK224, RPT1 | phototropin 1 | chr3:16818557-16823960 FORWARD LENGTH=996	AT3G45780.1-S58(79.966);AT3G45780.2-S58(79.966)	light	29	22.08	6.41	Case	0.000178
2RM1	m4	r2	4229	708.339	2122	2122	1131	3	nGTS(79.966)PQPRPQQEPAPSNPVRc	nGTSPQPRPQQEPAPSNPVRc	nGTS(79.966)PQPRPQQEPAPSNPVRc	AT3G45780.1	AT3G45780.1;AT3G45780.2	| Symbols: PHOT1, NPH1, JK224, RPT1 | phototropin 1 | chr3:16818557-16823960 FORWARD LENGTH=996	AT3G45780.1-S58(79.966);AT3G45780.2-S58(79.966)	light	29	24.42	2.45	Case	9.6e-05
2RM1	m4	r2	4453	708.339	2121.99	2122	1161	3	nGTS(79.966)PQPRPQQEPAPSNPVRc	nGTSPQPRPQQEPAPSNPVRc	nGTS(79.966)PQPRPQQEPAPSNPVRc	AT3G45780.1	AT3G45780.1;AT3G45780.2	| Symbols: PHOT1, NPH1, JK224, RPT1 | phototropin 1 | chr3:16818557-16823960 FORWARD LENGTH=996	AT3G45780.1-S58(79.966);AT3G45780.2-S58(79.966)	light	29	20.9	3.1	Case	0.000189
2RM1	m4	r2	4481	717.976	2150.91	2150.91	1166	3	nGTS(79.966)PQPRPQQEPAPSNPVRc	nGTSPQPRPQQEPAPSNPVRc	nGTS(79.966)PQPRPQQEPAPSNPVRc	AT3G45780.1	AT3G45780.1;AT3G45780.2	| Symbols: PHOT1, NPH1, JK224, RPT1 | phototropin 1 | chr3:16818557-16823960 FORWARD LENGTH=996	AT3G45780.1-S58(79.966);AT3G45780.2-S58(79.966)	heavy	29	10.51	2.58	Control	0.000587
2RM1	m4	r2	4646	708.338	2121.99	2122	1192	3	nGTS(79.966)PQPRPQQEPAPSNPVRc	nGTSPQPRPQQEPAPSNPVRc	nGTS(79.966)PQPRPQQEPAPSNPVRc	AT3G45780.1	AT3G45780.1;AT3G45780.2	| Symbols: PHOT1, NPH1, JK224, RPT1 | phototropin 1 | chr3:16818557-16823960 FORWARD LENGTH=996	AT3G45780.1-S58(79.966);AT3G45780.2-S58(79.966)	light	29	20.01	4.98	Case	0.000202
2RM1	m4	r2	4855	708.339	2122	2122	1222	3	nGTS(79.966)PQPRPQQEPAPSNPVRc	nGTSPQPRPQQEPAPSNPVRc	nGTS(79.966)PQPRPQQEPAPSNPVRc	AT3G45780.1	AT3G45780.1;AT3G45780.2	| Symbols: PHOT1, NPH1, JK224, RPT1 | phototropin 1 | chr3:16818557-16823960 FORWARD LENGTH=996	AT3G45780.1-S58(79.966);AT3G45780.2-S58(79.966)	light	29	22.69	5.43	Case	0.000159
2RM1	m4	r2	5045	717.979	2150.91	2150.91	1249	3	nGTS(79.966)PQPRPQQEPAPSNPVRc	nGTSPQPRPQQEPAPSNPVRc	nGTS(79.966)PQPRPQQEPAPSNPVRc	AT3G45780.1	AT3G45780.1;AT3G45780.2	| Symbols: PHOT1, NPH1, JK224, RPT1 | phototropin 1 | chr3:16818557-16823960 FORWARD LENGTH=996	AT3G45780.1-S58(79.966);AT3G45780.2-S58(79.966)	heavy	29	20.86	0	Control	0.000783
2RM1	m4	r2	5075	708.34	2122	2122	1253	3	nGTS(79.966)PQPRPQQEPAPSNPVRc	nGTSPQPRPQQEPAPSNPVRc	nGTS(79.966)PQPRPQQEPAPSNPVRc	AT3G45780.1	AT3G45780.1;AT3G45780.2	| Symbols: PHOT1, NPH1, JK224, RPT1 | phototropin 1 | chr3:16818557-16823960 FORWARD LENGTH=996	AT3G45780.1-S58(79.966);AT3G45780.2-S58(79.966)	light	29	21.71	5.32	Case	0.000189
2RM1	m4	r2	5303	708.339	2121.99	2122	1285	3	nGTS(79.966)PQPRPQQEPAPSNPVRc	nGTSPQPRPQQEPAPSNPVRc	nGTS(79.966)PQPRPQQEPAPSNPVRc	AT3G45780.1	AT3G45780.1;AT3G45780.2	| Symbols: PHOT1, NPH1, JK224, RPT1 | phototropin 1 | chr3:16818557-16823960 FORWARD LENGTH=996	AT3G45780.1-S58(79.966);AT3G45780.2-S58(79.966)	light	29	16.01	2.88	Case	0.000298
2RM1	m4	r2	5327	717.978	2150.91	2150.91	1288	3	nGTS(79.966)PQPRPQQEPAPSNPVRc	nGTSPQPRPQQEPAPSNPVRc	nGTS(79.966)PQPRPQQEPAPSNPVRc	AT3G45780.1	AT3G45780.1;AT3G45780.2	| Symbols: PHOT1, NPH1, JK224, RPT1 | phototropin 1 | chr3:16818557-16823960 FORWARD LENGTH=996	AT3G45780.1-S58(79.966);AT3G45780.2-S58(79.966)	heavy	29	18.39	0	Control	0.003617
2RM1	m4	r2	5504	708.338	2121.99	2122	1316	3	nGTS(79.966)PQPRPQQEPAPSNPVRc	nGTSPQPRPQQEPAPSNPVRc	nGTS(79.966)PQPRPQQEPAPSNPVRc	AT3G45780.1	AT3G45780.1;AT3G45780.2	| Symbols: PHOT1, NPH1, JK224, RPT1 | phototropin 1 | chr3:16818557-16823960 FORWARD LENGTH=996	AT3G45780.1-S58(79.966);AT3G45780.2-S58(79.966)	light	29	8.97	2.34	Case	0.002697
2RM1	m4	r2	5698	708.339	2121.99	2122	1348	3	nGTS(79.966)PQPRPQQEPAPSNPVRc	nGTSPQPRPQQEPAPSNPVRc	nGTS(79.966)PQPRPQQEPAPSNPVRc	AT3G45780.1	AT3G45780.1;AT3G45780.2	| Symbols: PHOT1, NPH1, JK224, RPT1 | phototropin 1 | chr3:16818557-16823960 FORWARD LENGTH=996	AT3G45780.1-S58(79.966);AT3G45780.2-S58(79.966)	light	29	4.23	0.89	Case	0.006733
2RM1	m4	r2	7339	717.973	2150.9	2150.91	1567	3	nGTS(79.966)PQPRPQQEPAPSNPVRc	nGTSPQPRPQQEPAPSNPVRc	nGTS(79.966)PQPRPQQEPAPSNPVRc	AT3G45780.1	AT3G45780.1;AT3G45780.2	| Symbols: PHOT1, NPH1, JK224, RPT1 | phototropin 1 | chr3:16818557-16823960 FORWARD LENGTH=996	AT3G45780.1-S58(79.966);AT3G45780.2-S58(79.966)	heavy	29	26.67	0	Control	0.006847
2RM1	m4	r2	3965	708.339	2122	2122	1098	3	nGTS(79.966)PQPRPQQEPAPSNPVRc	nGTSPQPRPQQEPAPSNPVRc	nGTS(79.966)PQPRPQQEPAPSNPVRc	AT3G45780.1	AT3G45780.1;AT3G45780.2	| Symbols: PHOT1, NPH1, JK224, RPT1 | phototropin 1 | chr3:16818557-16823960 FORWARD LENGTH=996	AT3G45780.1-S58(79.966);AT3G45780.2-S58(79.966)	light	29	28.23	4.05	Case	3e-05
2RM1	m4	r2	3969	717.978	2150.91	2150.91	1099	3	nGTS(79.966)PQPRPQQEPAPSNPVRc	nGTSPQPRPQQEPAPSNPVRc	nGTS(79.966)PQPRPQQEPAPSNPVRc	AT3G45780.1	AT3G45780.1;AT3G45780.2	| Symbols: PHOT1, NPH1, JK224, RPT1 | phototropin 1 | chr3:16818557-16823960 FORWARD LENGTH=996	AT3G45780.1-S58(79.966);AT3G45780.2-S58(79.966)	heavy	29	28.63	4.71	Control	2.8e-05
2RM2	m4	r2	3278	708.339	2121.99	2122	1079	3	nGTS(79.966)PQPRPQQEPAPSNPVRc	nGTSPQPRPQQEPAPSNPVRc	nGTS(79.966)PQPRPQQEPAPSNPVRc	AT3G45780.1	AT3G45780.1;AT3G45780.2	| Symbols: PHOT1, NPH1, JK224, RPT1 | phototropin 1 | chr3:16818557-16823960 FORWARD LENGTH=996	AT3G45780.1-S58(79.966);AT3G45780.2-S58(79.966)	light	29	6.47	0.72	Case	0.004334
2RM4	m4	r2	7131	708.339	2122	2122	1619	3	nGTS(79.966)PQPRPQQEPAPSNPVRc	nGTSPQPRPQQEPAPSNPVRc	nGTS(79.966)PQPRPQQEPAPSNPVRc	AT3G45780.1	AT3G45780.1;AT3G45780.2	| Symbols: PHOT1, NPH1, JK224, RPT1 | phototropin 1 | chr3:16818557-16823960 FORWARD LENGTH=996	AT3G45780.1-S58(79.966);AT3G45780.2-S58(79.966)	light	29	11.35	3.34	Case	0.000412
3FC1	m5	f3	5954	717.972	2150.9	2150.91	1372	3	nGTS(79.966)PQPRPQQEPAPSNPVRc	nGTSPQPRPQQEPAPSNPVRc	nGTS(79.966)PQPRPQQEPAPSNPVRc	AT3G45780.1	AT3G45780.1;AT3G45780.2	| Symbols: PHOT1, NPH1, JK224, RPT1 | phototropin 1 | chr3:16818557-16823960 FORWARD LENGTH=996	AT3G45780.1-S58(79.966);AT3G45780.2-S58(79.966)	heavy	29	27.19	3.05	Case	0.000289
3FC1	m5	f3	3778	708.339	2121.99	2122	1076	3	nGTS(79.966)PQPRPQQEPAPSNPVRc	nGTSPQPRPQQEPAPSNPVRc	nGTS(79.966)PQPRPQQEPAPSNPVRc	AT3G45780.1	AT3G45780.1;AT3G45780.2	| Symbols: PHOT1, NPH1, JK224, RPT1 | phototropin 1 | chr3:16818557-16823960 FORWARD LENGTH=996	AT3G45780.1-S58(79.966);AT3G45780.2-S58(79.966)	light	29	18.14	2.42	Control	0.000204
3FC2	m5	f3	3532	708.339	2121.99	2122	1071	3	nGTS(79.966)PQPRPQQEPAPSNPVRc	nGTSPQPRPQQEPAPSNPVRc	nGTS(79.966)PQPRPQQEPAPSNPVRc	AT3G45780.1	AT3G45780.1;AT3G45780.2	| Symbols: PHOT1, NPH1, JK224, RPT1 | phototropin 1 | chr3:16818557-16823960 FORWARD LENGTH=996	AT3G45780.1-S58(79.966);AT3G45780.2-S58(79.966)	light	29	27.61	1.55	Control	3e-05
3FC3	m5	f3	3606	708.339	2121.99	2122	1064	3	nGTS(79.966)PQPRPQQEPAPSNPVRc	nGTSPQPRPQQEPAPSNPVRc	nGTS(79.966)PQPRPQQEPAPSNPVRc	AT3G45780.1	AT3G45780.1;AT3G45780.2	| Symbols: PHOT1, NPH1, JK224, RPT1 | phototropin 1 | chr3:16818557-16823960 FORWARD LENGTH=996	AT3G45780.1-S58(79.966);AT3G45780.2-S58(79.966)	light	29	26.17	1.47	Control	9.2e-05
3FC4	m5	f3	4102	708.339	2122	2122	1063	3	nGTS(79.966)PQPRPQQEPAPSNPVRc	nGTSPQPRPQQEPAPSNPVRc	nGTS(79.966)PQPRPQQEPAPSNPVRc	AT3G45780.1	AT3G45780.1;AT3G45780.2	| Symbols: PHOT1, NPH1, JK224, RPT1 | phototropin 1 | chr3:16818557-16823960 FORWARD LENGTH=996	AT3G45780.1-S58(79.966);AT3G45780.2-S58(79.966)	light	29	23.99	4.54	Control	7.9e-05
3FM1	m5	f3	4353	708.339	2121.99	2122	1080	3	nGTS(79.966)PQPRPQQEPAPSNPVRc	nGTSPQPRPQQEPAPSNPVRc	nGTS(79.966)PQPRPQQEPAPSNPVRc	AT3G45780.1	AT3G45780.1;AT3G45780.2	| Symbols: PHOT1, NPH1, JK224, RPT1 | phototropin 1 | chr3:16818557-16823960 FORWARD LENGTH=996	AT3G45780.1-S58(79.966);AT3G45780.2-S58(79.966)	light	29	24.86	1.68	Control	4e-05
3FM1	m5	f3	6901	717.973	2150.9	2150.91	1426	3	nGTS(79.966)PQPRPQQEPAPSNPVRc	nGTSPQPRPQQEPAPSNPVRc	nGTS(79.966)PQPRPQQEPAPSNPVRc	AT3G45780.1	AT3G45780.1;AT3G45780.2	| Symbols: PHOT1, NPH1, JK224, RPT1 | phototropin 1 | chr3:16818557-16823960 FORWARD LENGTH=996	AT3G45780.1-S58(79.966);AT3G45780.2-S58(79.966)	heavy	29	19.73	3.25	Case	0.008344
3FM1	m5	f3	7139	717.975	2150.9	2150.91	1459	3	nGTS(79.966)PQPRPQQEPAPSNPVRc	nGTSPQPRPQQEPAPSNPVRc	nGTS(79.966)PQPRPQQEPAPSNPVRc	AT3G45780.1	AT3G45780.1;AT3G45780.2	| Symbols: PHOT1, NPH1, JK224, RPT1 | phototropin 1 | chr3:16818557-16823960 FORWARD LENGTH=996	AT3G45780.1-S58(79.966);AT3G45780.2-S58(79.966)	heavy	29	10.36	1.83	Case	0.002244
3FM2	m5	f3	4604	708.339	2121.99	2122	1078	3	nGTS(79.966)PQPRPQQEPAPSNPVRc	nGTSPQPRPQQEPAPSNPVRc	nGTS(79.966)PQPRPQQEPAPSNPVRc	AT3G45780.1	AT3G45780.1;AT3G45780.2	| Symbols: PHOT1, NPH1, JK224, RPT1 | phototropin 1 | chr3:16818557-16823960 FORWARD LENGTH=996	AT3G45780.1-S58(79.966);AT3G45780.2-S58(79.966)	light	29	31.3	6.29	Control	3e-05
3RC2	m6	r3	3355	708.339	2121.99	2122	1010	3	nGTS(79.966)PQPRPQQEPAPSNPVRc	nGTSPQPRPQQEPAPSNPVRc	nGTS(79.966)PQPRPQQEPAPSNPVRc	AT3G45780.1	AT3G45780.1;AT3G45780.2	| Symbols: PHOT1, NPH1, JK224, RPT1 | phototropin 1 | chr3:16818557-16823960 FORWARD LENGTH=996	AT3G45780.1-S58(79.966);AT3G45780.2-S58(79.966)	light	29	34.81	6.54	Case	2.3e-05
3RC2	m6	r3	3362	1062	2121.99	2122	1010	2	nGTS(79.966)PQPRPQQEPAPSNPVRc	nGTSPQPRPQQEPAPSNPVRc	nGTS(79.966)PQPRPQQEPAPSNPVRc	AT3G45780.1	AT3G45780.1;AT3G45780.2	| Symbols: PHOT1, NPH1, JK224, RPT1 | phototropin 1 | chr3:16818557-16823960 FORWARD LENGTH=996	AT3G45780.1-S58(79.966);AT3G45780.2-S58(79.966)	light	29	29.75	0	Case	0.002062
3RC3	m6	r3	3494	708.339	2122	2122	997	3	nGTS(79.966)PQPRPQQEPAPSNPVRc	nGTSPQPRPQQEPAPSNPVRc	nGTS(79.966)PQPRPQQEPAPSNPVRc	AT3G45780.1	AT3G45780.1;AT3G45780.2	| Symbols: PHOT1, NPH1, JK224, RPT1 | phototropin 1 | chr3:16818557-16823960 FORWARD LENGTH=996	AT3G45780.1-S58(79.966);AT3G45780.2-S58(79.966)	light	29	34.83	6.16	Case	8e-06
3RC4	m6	r3	4053	708.34	2122	2122	1003	3	nGTS(79.966)PQPRPQQEPAPSNPVRc	nGTSPQPRPQQEPAPSNPVRc	nGTS(79.966)PQPRPQQEPAPSNPVRc	AT3G45780.1	AT3G45780.1;AT3G45780.2	| Symbols: PHOT1, NPH1, JK224, RPT1 | phototropin 1 | chr3:16818557-16823960 FORWARD LENGTH=996	AT3G45780.1-S58(79.966);AT3G45780.2-S58(79.966)	light	29	18.54	4.24	Case	0.000223
3RM1	m6	r3	6707	717.975	2150.9	2150.91	1438	3	nGTS(79.966)PQPRPQQEPAPSNPVRc	nGTSPQPRPQQEPAPSNPVRc	nGTS(79.966)PQPRPQQEPAPSNPVRc	AT3G45780.1	AT3G45780.1;AT3G45780.2	| Symbols: PHOT1, NPH1, JK224, RPT1 | phototropin 1 | chr3:16818557-16823960 FORWARD LENGTH=996	AT3G45780.1-S58(79.966);AT3G45780.2-S58(79.966)	heavy	29	27.29	0	Control	0.00089
3RM1	m6	r3	3932	708.339	2121.99	2122	1059	3	nGTS(79.966)PQPRPQQEPAPSNPVRc	nGTSPQPRPQQEPAPSNPVRc	nGTS(79.966)PQPRPQQEPAPSNPVRc	AT3G45780.1	AT3G45780.1;AT3G45780.2	| Symbols: PHOT1, NPH1, JK224, RPT1 | phototropin 1 | chr3:16818557-16823960 FORWARD LENGTH=996	AT3G45780.1-S58(79.966);AT3G45780.2-S58(79.966)	light	29	20.09	0.99	Case	0.000189
3RM2	m6	r3	3756	708.34	2122	2122	1047	3	nGTS(79.966)PQPRPQQEPAPSNPVRc	nGTSPQPRPQQEPAPSNPVRc	nGTS(79.966)PQPRPQQEPAPSNPVRc	AT3G45780.1	AT3G45780.1;AT3G45780.2	| Symbols: PHOT1, NPH1, JK224, RPT1 | phototropin 1 | chr3:16818557-16823960 FORWARD LENGTH=996	AT3G45780.1-S58(79.966);AT3G45780.2-S58(79.966)	light	29	26.95	5.22	Case	7.9e-05
FC1	m1	f1	3558	708.338	2121.99	2122	1056	3	nGTS(79.966)PQPRPQQEPAPSNPVRc	nGTSPQPRPQQEPAPSNPVRc	nGTS(79.966)PQPRPQQEPAPSNPVRc	AT3G45780.1	AT3G45780.1;AT3G45780.2	| Symbols: PHOT1, NPH1, JK224, RPT1 | phototropin 1 | chr3:16818557-16823960 FORWARD LENGTH=996	AT3G45780.1-S58(79.966);AT3G45780.2-S58(79.966)	light	29	24.47	0.74	Control	0.000181
FC1	m1	f1	3571	1076.46	2150.91	2150.91	1057	2	nGTS(79.966)PQPRPQQEPAPSNPVRc	nGTSPQPRPQQEPAPSNPVRc	nGTS(79.966)PQPRPQQEPAPSNPVRc	AT3G45780.1	AT3G45780.1;AT3G45780.2	| Symbols: PHOT1, NPH1, JK224, RPT1 | phototropin 1 | chr3:16818557-16823960 FORWARD LENGTH=996	AT3G45780.1-S58(79.966);AT3G45780.2-S58(79.966)	heavy	29	30.19	0	Case	0.008001
FC2	m1	f1	6177	717.973	2150.9	2150.91	1402	3	nGTS(79.966)PQPRPQQEPAPSNPVRc	nGTSPQPRPQQEPAPSNPVRc	nGTS(79.966)PQPRPQQEPAPSNPVRc	AT3G45780.1	AT3G45780.1;AT3G45780.2	| Symbols: PHOT1, NPH1, JK224, RPT1 | phototropin 1 | chr3:16818557-16823960 FORWARD LENGTH=996	AT3G45780.1-S58(79.966);AT3G45780.2-S58(79.966)	heavy	29	22.19	3.13	Case	0.001798
FC2	m1	f1	3766	708.339	2121.99	2122	1055	3	nGTS(79.966)PQPRPQQEPAPSNPVRc	nGTSPQPRPQQEPAPSNPVRc	nGTS(79.966)PQPRPQQEPAPSNPVRc	AT3G45780.1	AT3G45780.1;AT3G45780.2	| Symbols: PHOT1, NPH1, JK224, RPT1 | phototropin 1 | chr3:16818557-16823960 FORWARD LENGTH=996	AT3G45780.1-S58(79.966);AT3G45780.2-S58(79.966)	light	29	28.45	5.22	Control	3e-05
FC3	m1	f1	6466	717.974	2150.9	2150.91	1393	3	nGTS(79.966)PQPRPQQEPAPSNPVRc	nGTSPQPRPQQEPAPSNPVRc	nGTS(79.966)PQPRPQQEPAPSNPVRc	AT3G45780.1	AT3G45780.1;AT3G45780.2	| Symbols: PHOT1, NPH1, JK224, RPT1 | phototropin 1 | chr3:16818557-16823960 FORWARD LENGTH=996	AT3G45780.1-S58(79.966);AT3G45780.2-S58(79.966)	heavy	29	8.46	2.32	Case	0.007012
FC3	m1	f1	4054	708.339	2121.99	2122	1056	3	nGTS(79.966)PQPRPQQEPAPSNPVRc	nGTSPQPRPQQEPAPSNPVRc	nGTS(79.966)PQPRPQQEPAPSNPVRc	AT3G45780.1	AT3G45780.1;AT3G45780.2	| Symbols: PHOT1, NPH1, JK224, RPT1 | phototropin 1 | chr3:16818557-16823960 FORWARD LENGTH=996	AT3G45780.1-S58(79.966);AT3G45780.2-S58(79.966)	light	29	30.74	1.37	Control	2.8e-05
FC4	m1	f1	4447	708.339	2122	2122	1056	3	nGTS(79.966)PQPRPQQEPAPSNPVRc	nGTSPQPRPQQEPAPSNPVRc	nGTS(79.966)PQPRPQQEPAPSNPVRc	AT3G45780.1	AT3G45780.1;AT3G45780.2	| Symbols: PHOT1, NPH1, JK224, RPT1 | phototropin 1 | chr3:16818557-16823960 FORWARD LENGTH=996	AT3G45780.1-S58(79.966);AT3G45780.2-S58(79.966)	light	29	16.11	1	Control	0.000253
FM2	m1	f1	4333	708.339	2121.99	2122	1037	3	nGTS(79.966)PQPRPQQEPAPSNPVRc	nGTSPQPRPQQEPAPSNPVRc	nGTS(79.966)PQPRPQQEPAPSNPVRc	AT3G45780.1	AT3G45780.1;AT3G45780.2	| Symbols: PHOT1, NPH1, JK224, RPT1 | phototropin 1 | chr3:16818557-16823960 FORWARD LENGTH=996	AT3G45780.1-S58(79.966);AT3G45780.2-S58(79.966)	light	29	28.29	5.26	Control	4e-05
FM3	m1	f1	4498	708.339	2122	2122	1037	3	nGTS(79.966)PQPRPQQEPAPSNPVRc	nGTSPQPRPQQEPAPSNPVRc	nGTS(79.966)PQPRPQQEPAPSNPVRc	AT3G45780.1	AT3G45780.1;AT3G45780.2	| Symbols: PHOT1, NPH1, JK224, RPT1 | phototropin 1 | chr3:16818557-16823960 FORWARD LENGTH=996	AT3G45780.1-S58(79.966);AT3G45780.2-S58(79.966)	light	29	26.2	0.64	Control	5.6e-05
RC1	m2	r1	3485	708.339	2122	2122	1046	3	nGTS(79.966)PQPRPQQEPAPSNPVRc	nGTSPQPRPQQEPAPSNPVRc	nGTS(79.966)PQPRPQQEPAPSNPVRc	AT3G45780.1	AT3G45780.1;AT3G45780.2	| Symbols: PHOT1, NPH1, JK224, RPT1 | phototropin 1 | chr3:16818557-16823960 FORWARD LENGTH=996	AT3G45780.1-S58(79.966);AT3G45780.2-S58(79.966)	light	29	26.1	0.81	Case	8.9e-05
RC2	m2	r1	3523	708.339	2122	2122	1043	3	nGTS(79.966)PQPRPQQEPAPSNPVRc	nGTSPQPRPQQEPAPSNPVRc	nGTS(79.966)PQPRPQQEPAPSNPVRc	AT3G45780.1	AT3G45780.1;AT3G45780.2	| Symbols: PHOT1, NPH1, JK224, RPT1 | phototropin 1 | chr3:16818557-16823960 FORWARD LENGTH=996	AT3G45780.1-S58(79.966);AT3G45780.2-S58(79.966)	light	29	20.58	0	Case	0.000715
RC3	m2	r1	4055	708.339	2122	2122	1044	3	nGTS(79.966)PQPRPQQEPAPSNPVRc	nGTSPQPRPQQEPAPSNPVRc	nGTS(79.966)PQPRPQQEPAPSNPVRc	AT3G45780.1	AT3G45780.1;AT3G45780.2	| Symbols: PHOT1, NPH1, JK224, RPT1 | phototropin 1 | chr3:16818557-16823960 FORWARD LENGTH=996	AT3G45780.1-S58(79.966);AT3G45780.2-S58(79.966)	light	29	30.54	1.84	Case	2.8e-05
RM1	m2	r1	3358	708.338	2121.99	2122	1058	3	nGTS(79.966)PQPRPQQEPAPSNPVRc	nGTSPQPRPQQEPAPSNPVRc	nGTS(79.966)PQPRPQQEPAPSNPVRc	AT3G45780.1	AT3G45780.1;AT3G45780.2	| Symbols: PHOT1, NPH1, JK224, RPT1 | phototropin 1 | chr3:16818557-16823960 FORWARD LENGTH=996	AT3G45780.1-S58(79.966);AT3G45780.2-S58(79.966)	light	29	34.06	4.6	Case	3e-05
RM2	m2	r1	3805	708.339	2121.99	2122	1056	3	nGTS(79.966)PQPRPQQEPAPSNPVRc	nGTSPQPRPQQEPAPSNPVRc	nGTS(79.966)PQPRPQQEPAPSNPVRc	AT3G45780.1	AT3G45780.1;AT3G45780.2	| Symbols: PHOT1, NPH1, JK224, RPT1 | phototropin 1 | chr3:16818557-16823960 FORWARD LENGTH=996	AT3G45780.1-S58(79.966);AT3G45780.2-S58(79.966)	light	29	25.22	0.84	Case	0.000173
RM3	m2	r1	4327	708.338	2121.99	2122	1054	3	nGTS(79.966)PQPRPQQEPAPSNPVRc	nGTSPQPRPQQEPAPSNPVRc	nGTS(79.966)PQPRPQQEPAPSNPVRc	AT3G45780.1	AT3G45780.1;AT3G45780.2	| Symbols: PHOT1, NPH1, JK224, RPT1 | phototropin 1 | chr3:16818557-16823960 FORWARD LENGTH=996	AT3G45780.1-S58(79.966);AT3G45780.2-S58(79.966)	light	29	34.65	6.13	Case	3e-05
RM3	m2	r1	5175	717.976	2150.9	2150.91	1156	3	nGTS(79.966)PQPRPQQEPAPSNPVRc	nGTSPQPRPQQEPAPSNPVRc	nGTS(79.966)PQPRPQQEPAPSNPVRc	AT3G45780.1	AT3G45780.1;AT3G45780.2	| Symbols: PHOT1, NPH1, JK224, RPT1 | phototropin 1 | chr3:16818557-16823960 FORWARD LENGTH=996	AT3G45780.1-S58(79.966);AT3G45780.2-S58(79.966)	heavy	29	16.52	0	Control	0.004303
RM3	m2	r1	5541	717.975	2150.9	2150.91	1207	3	nGTS(79.966)PQPRPQQEPAPSNPVRc	nGTSPQPRPQQEPAPSNPVRc	nGTS(79.966)PQPRPQQEPAPSNPVRc	AT3G45780.1	AT3G45780.1;AT3G45780.2	| Symbols: PHOT1, NPH1, JK224, RPT1 | phototropin 1 | chr3:16818557-16823960 FORWARD LENGTH=996	AT3G45780.1-S58(79.966);AT3G45780.2-S58(79.966)	heavy	29	17.95	0	Control	0.006692
3FM2	m5	f3	3567	823.331	2466.97	2466.98	985	3	nSGDGTSDSDS(79.966)DPDPPKPEGDTRRc	nSGDGTSDSDSDPDPPKPEGDTRRc	nSGDGTSDSDS(79.966)DPDPPKPEGDTRRc	AT3G09050.1	AT3G09050.1	| Symbols: | unknown protein; FUNCTIONS IN: molecular_function unknown; INVOLVED IN: biological_process unknown; LOCATED IN: chloroplast thylakoid membrane, chloroplast; EXPRESSED IN: 21 plant structures; EXPRESSED DURING: 13 growth stages; Has 120 Blast hits to 120 proteins in 47 species: Archae - 4; Bacteria - 10; Metazoa - 33; Fungi - 2; Plants - 44; Viruses - 0; Other Eukaryotes - 27 (source:…	AT3G09050.1-S47(79.966)	light	30	21.33	3.56	Control	0.000574
3FM4	m5	f3	4532	823.332	2466.97	2466.98	990	3	nSGDGTSDSDS(79.966)DPDPPKPEGDTRRc	nSGDGTSDSDSDPDPPKPEGDTRRc	nSGDGTSDSDS(79.966)DPDPPKPEGDTRRc	AT3G09050.1	AT3G09050.1	| Symbols: | unknown protein; FUNCTIONS IN: molecular_function unknown; INVOLVED IN: biological_process unknown; LOCATED IN: chloroplast thylakoid membrane, chloroplast; EXPRESSED IN: 21 plant structures; EXPRESSED DURING: 13 growth stages; Has 120 Blast hits to 120 proteins in 47 species: Archae - 4; Bacteria - 10; Metazoa - 33; Fungi - 2; Plants - 44; Viruses - 0; Other Eukaryotes - 27 (source:…	AT3G09050.1-S47(79.966)	light	30	13.76	5.03	Control	0.000339
FM4	m1	f1	3776	833.303	2496.89	2496.89	942	3	nSGDGTSDSDS(79.966)DPDPPKPEGDTRRc	nSGDGTSDSDSDPDPPKPEGDTRRc	nSGDGTSDSDS(79.966)DPDPPKPEGDTRRc	AT3G09050.1	AT3G09050.1	| Symbols: | unknown protein; FUNCTIONS IN: molecular_function unknown; INVOLVED IN: biological_process unknown; LOCATED IN: chloroplast thylakoid membrane, chloroplast; EXPRESSED IN: 21 plant structures; EXPRESSED DURING: 13 growth stages; Has 120 Blast hits to 120 proteins in 47 species: Archae - 4; Bacteria - 10; Metazoa - 33; Fungi - 2; Plants - 44; Viruses - 0; Other Eukaryotes - 27 (source:…	AT3G09050.1-S47(79.966)	heavy	30	41.26	6.23	Case	2.8e-05
RM4	m2	r1	3909	823.332	2466.98	2466.98	965	3	nSGDGTSDSDS(79.966)DPDPPKPEGDTRRc	nSGDGTSDSDSDPDPPKPEGDTRRc	nSGDGTSDSDS(79.966)DPDPPKPEGDTRRc	AT3G09050.1	AT3G09050.1	| Symbols: | unknown protein; FUNCTIONS IN: molecular_function unknown; INVOLVED IN: biological_process unknown; LOCATED IN: chloroplast thylakoid membrane, chloroplast; EXPRESSED IN: 21 plant structures; EXPRESSED DURING: 13 growth stages; Has 120 Blast hits to 120 proteins in 47 species: Archae - 4; Bacteria - 10; Metazoa - 33; Fungi - 2; Plants - 44; Viruses - 0; Other Eukaryotes - 27 (source:…	AT3G09050.1-S47(79.966)	light	30	14.55	0	Case	0.005501
3FC18	m5	f3	9678	996.913	1991.81	1991.81	1974	2	nSGTESNSQPIVGDSS(79.966)YERc	nSGTESNSQPIVGDSSYERc	nSGTESNSQPIVGDSS(79.966)YERc	AT2G26430.1	AT2G26430.1;AT2G26430.2;AT2G26430.3	| Symbols: RCY1, ATRCY1 | arginine-rich cyclin 1 | chr2:11243433-11245504 REVERSE LENGTH=416	AT2G26430.1-S328(79.966);AT2G26430.2-S273(79.966);AT2G26430.3-S273(79.966)	light	23	33.46	0	Control	0.00111
3FC18	m5	f3	9708	1008.38	2014.74	2014.74	1978	2	nSGTESNSQPIVGDSS(79.966)YERc	nSGTESNSQPIVGDSSYERc	nSGTESNSQPIVGDSS(79.966)YERc	AT2G26430.1	AT2G26430.1;AT2G26430.2;AT2G26430.3	| Symbols: RCY1, ATRCY1 | arginine-rich cyclin 1 | chr2:11243433-11245504 REVERSE LENGTH=416	AT2G26430.1-S328(79.966);AT2G26430.2-S273(79.966);AT2G26430.3-S273(79.966)	heavy	23	24.59	0	Case	0.00031
3FC19	m5	f3	9297	996.913	1991.81	1991.81	1955	2	nSGTESNSQPIVGDSS(79.966)YERc	nSGTESNSQPIVGDSSYERc	nSGTESNSQPIVGDSS(79.966)YERc	AT2G26430.1	AT2G26430.1;AT2G26430.2;AT2G26430.3	| Symbols: RCY1, ATRCY1 | arginine-rich cyclin 1 | chr2:11243433-11245504 REVERSE LENGTH=416	AT2G26430.1-S328(79.966);AT2G26430.2-S273(79.966);AT2G26430.3-S273(79.966)	light	23	28.82	0	Control	0.000421
FC18	m1	f1	10158	1008.38	2014.74	2014.74	2003	2	nSGTESNSQPIVGDSS(79.966)YERc	nSGTESNSQPIVGDSSYERc	nSGTESNSQPIVGDSS(79.966)YERc	AT2G26430.1	AT2G26430.1;AT2G26430.2;AT2G26430.3	| Symbols: RCY1, ATRCY1 | arginine-rich cyclin 1 | chr2:11243433-11245504 REVERSE LENGTH=416	AT2G26430.1-S328(79.966);AT2G26430.2-S273(79.966);AT2G26430.3-S273(79.966)	heavy	23	47.9	0	Case	0.000204
FC18	m1	f1	10184	996.914	1991.81	1991.81	2006	2	nSGTESNSQPIVGDSS(79.966)YERc	nSGTESNSQPIVGDSSYERc	nSGTESNSQPIVGDSS(79.966)YERc	AT2G26430.1	AT2G26430.1;AT2G26430.2;AT2G26430.3	| Symbols: RCY1, ATRCY1 | arginine-rich cyclin 1 | chr2:11243433-11245504 REVERSE LENGTH=416	AT2G26430.1-S328(79.966);AT2G26430.2-S273(79.966);AT2G26430.3-S273(79.966)	light	23	41.28	0	Control	0.000339
FC19	m1	f1	10333	996.912	1991.81	1991.81	2010	2	nSGTESNSQPIVGDSS(79.966)YERc	nSGTESNSQPIVGDSSYERc	nSGTESNSQPIVGDSS(79.966)YERc	AT2G26430.1	AT2G26430.1;AT2G26430.2;AT2G26430.3	| Symbols: RCY1, ATRCY1 | arginine-rich cyclin 1 | chr2:11243433-11245504 REVERSE LENGTH=416	AT2G26430.1-S328(79.966);AT2G26430.2-S273(79.966);AT2G26430.3-S273(79.966)	light	23	42.36	0	Control	0.000235
FC19	m1	f1	10340	1008.38	2014.74	2014.74	2011	2	nSGTESNSQPIVGDSS(79.966)YERc	nSGTESNSQPIVGDSSYERc	nSGTESNSQPIVGDSS(79.966)YERc	AT2G26430.1	AT2G26430.1;AT2G26430.2;AT2G26430.3	| Symbols: RCY1, ATRCY1 | arginine-rich cyclin 1 | chr2:11243433-11245504 REVERSE LENGTH=416	AT2G26430.1-S328(79.966);AT2G26430.2-S273(79.966);AT2G26430.3-S273(79.966)	heavy	23	30.3	0	Case	0.000121
RC17	m2	r1	9913	996.913	1991.81	1991.81	1831	2	nSGTESNSQPIVGDSS(79.966)YERc	nSGTESNSQPIVGDSSYERc	nSGTESNSQPIVGDSS(79.966)YERc	AT2G26430.1	AT2G26430.1;AT2G26430.2;AT2G26430.3	| Symbols: RCY1, ATRCY1 | arginine-rich cyclin 1 | chr2:11243433-11245504 REVERSE LENGTH=416	AT2G26430.1-S328(79.966);AT2G26430.2-S273(79.966);AT2G26430.3-S273(79.966)	light	23	18.32	0.7	Case	0.00193
RC18	m2	r1	10014	996.912	1991.81	1991.81	1828	2	nSGTESNSQPIVGDSS(79.966)YERc	nSGTESNSQPIVGDSSYERc	nSGTESNSQPIVGDSS(79.966)YERc	AT2G26430.1	AT2G26430.1;AT2G26430.2;AT2G26430.3	| Symbols: RCY1, ATRCY1 | arginine-rich cyclin 1 | chr2:11243433-11245504 REVERSE LENGTH=416	AT2G26430.1-S328(79.966);AT2G26430.2-S273(79.966);AT2G26430.3-S273(79.966)	light	23	38.67	0	Case	0.000226
2FC19	m3	f2	14463	1277.98	5107.9	5107.87	2636	4	nKSVSTEPEETEDDEEMTDPGQS(79.966)S(79.966)QEQQQQQQQTSDLPSQTPQRc	nKSVSTEPEETEDDEEMTDPGQSSQEQQQQQQQTSDLPSQTPQRc	nKSVSTEPEETEDDEEMTDPGQS(79.966)S(79.966)QEQQQQQQQTSDLPSQTPQRc	AT1G54140.1	AT1G54140.1	| Symbols: TAFII21, TAF9 | TATA binding protein associated factor 21kDa subunit | chr1:20214076-20214869 REVERSE LENGTH=183	AT1G54140.1-S152(79.966)-S153(79.966)	heavy	58	32.18	0	Case	0.000994
RC2	m2	r1	18136	1043.48	3127.43	3127.43	3075	3	nILYAADGEDVGAAETQTLS(79.966)PIAEGSEERRc	nILYAADGEDVGAAETQTLSPIAEGSEERRc	nILYAADGEDVGAAETQTLS(79.966)PIAEGSEERRc	AT5G67270.1	AT5G67270.1	| Symbols: ATEB1C, EB1C, ATEB1H1 | end binding protein 1C | chr5:26840248-26841984 REVERSE LENGTH=329	AT5G67270.1-S271(79.966)	light	36	39.85	6.82	Case	3e-05
2FC1	m3	f2	9819	769.013	2304.02	2304.02	1948	3	nENQQKEETSPPS(79.966)PIASPEEKc	nENQQKEETSPPSPIASPEEKc	nENQQKEETSPPS(79.966)PIASPEEKc	AT3G10480.3	AT3G10480.1;AT3G10480.2;AT3G10480.3	| Symbols: ANAC050, NAC050 | NAC domain containing protein 50 | chr3:3264410-3266781 FORWARD LENGTH=526	AT3G10480.1-S383(79.966);AT3G10480.2-S382(79.966);AT3G10480.3-S462(79.966)	light	25	26.06	17.88	Control	0.000339
2FC15	m3	f2	9050	769.013	2304.02	2304.02	1933	3	nENQQKEETSPPS(79.966)PIASPEEKc	nENQQKEETSPPSPIASPEEKc	nENQQKEETSPPS(79.966)PIASPEEKc	AT3G10480.3	AT3G10480.1;AT3G10480.2;AT3G10480.3	| Symbols: ANAC050, NAC050 | NAC domain containing protein 50 | chr3:3264410-3266781 FORWARD LENGTH=526	AT3G10480.1-S383(79.966);AT3G10480.2-S382(79.966);AT3G10480.3-S462(79.966)	light	25	4.52	4.52	Control	0.006489
2FC16	m3	f2	9082	769.012	2304.01	2304.02	1894	3	nENQQKEETSPPS(79.966)PIASPEEKc	nENQQKEETSPPSPIASPEEKc	nENQQKEETSPPS(79.966)PIASPEEKc	AT3G10480.3	AT3G10480.1;AT3G10480.2;AT3G10480.3	| Symbols: ANAC050, NAC050 | NAC domain containing protein 50 | chr3:3264410-3266781 FORWARD LENGTH=526	AT3G10480.1-S383(79.966);AT3G10480.2-S382(79.966);AT3G10480.3-S462(79.966)	light	25	43.1	11.96	Control	3e-05
2FC17	m3	f2	9139	769.013	2304.02	2304.02	1884	3	nENQQKEETSPPS(79.966)PIASPEEKc	nENQQKEETSPPSPIASPEEKc	nENQQKEETSPPS(79.966)PIASPEEKc	AT3G10480.3	AT3G10480.1;AT3G10480.2;AT3G10480.3	| Symbols: ANAC050, NAC050 | NAC domain containing protein 50 | chr3:3264410-3266781 FORWARD LENGTH=526	AT3G10480.1-S383(79.966);AT3G10480.2-S382(79.966);AT3G10480.3-S462(79.966)	light	25	30.74	14.41	Control	0.000204
2RC2	m4	r2	7533	777.321	2328.94	2328.94	1719	3	nENQQKEETSPPS(79.966)PIASPEEKc	nENQQKEETSPPSPIASPEEKc	nENQQKEETSPPS(79.966)PIASPEEKc	AT3G10480.3	AT3G10480.1;AT3G10480.2;AT3G10480.3	| Symbols: ANAC050, NAC050 | NAC domain containing protein 50 | chr3:3264410-3266781 FORWARD LENGTH=526	AT3G10480.1-S383(79.966);AT3G10480.2-S382(79.966);AT3G10480.3-S462(79.966)	heavy	25	4.84	4.84	Control	0.00807
2RC3	m4	r2	7870	769.012	2304.01	2304.02	1694	3	nENQQKEETSPPS(79.966)PIASPEEKc	nENQQKEETSPPSPIASPEEKc	nENQQKEETSPPS(79.966)PIASPEEKc	AT3G10480.3	AT3G10480.1;AT3G10480.2;AT3G10480.3	| Symbols: ANAC050, NAC050 | NAC domain containing protein 50 | chr3:3264410-3266781 FORWARD LENGTH=526	AT3G10480.1-S383(79.966);AT3G10480.2-S382(79.966);AT3G10480.3-S462(79.966)	light	25	23.8	8.88	Case	0.000511
2RC3	m4	r2	7887	777.323	2328.95	2328.94	1697	3	nENQQKEETSPPS(79.966)PIASPEEKc	nENQQKEETSPPSPIASPEEKc	nENQQKEETSPPS(79.966)PIASPEEKc	AT3G10480.3	AT3G10480.1;AT3G10480.2;AT3G10480.3	| Symbols: ANAC050, NAC050 | NAC domain containing protein 50 | chr3:3264410-3266781 FORWARD LENGTH=526	AT3G10480.1-S383(79.966);AT3G10480.2-S382(79.966);AT3G10480.3-S462(79.966)	heavy	25	33.47	16.41	Control	0.000189
2RC3	m4	r2	8029	1153.02	2304.02	2304.02	1715	2	nENQQKEETSPPS(79.966)PIASPEEKc	nENQQKEETSPPSPIASPEEKc	nENQQKEETSPPS(79.966)PIASPEEKc	AT3G10480.3	AT3G10480.1;AT3G10480.2;AT3G10480.3	| Symbols: ANAC050, NAC050 | NAC domain containing protein 50 | chr3:3264410-3266781 FORWARD LENGTH=526	AT3G10480.1-S383(79.966);AT3G10480.2-S382(79.966);AT3G10480.3-S462(79.966)	light	25	36.95	11.19	Case	0.00219
3FC18	m5	f3	7156	769.012	2304.01	2304.02	1645	3	nENQQKEETSPPS(79.966)PIASPEEKc	nENQQKEETSPPSPIASPEEKc	nENQQKEETSPPS(79.966)PIASPEEKc	AT3G10480.3	AT3G10480.1;AT3G10480.2;AT3G10480.3	| Symbols: ANAC050, NAC050 | NAC domain containing protein 50 | chr3:3264410-3266781 FORWARD LENGTH=526	AT3G10480.1-S383(79.966);AT3G10480.2-S382(79.966);AT3G10480.3-S462(79.966)	light	25	14.03	14.03	Control	0.005658
3FC2	m5	f3	6900	777.321	2328.94	2328.94	1608	3	nENQQKEETSPPS(79.966)PIASPEEKc	nENQQKEETSPPSPIASPEEKc	nENQQKEETSPPS(79.966)PIASPEEKc	AT3G10480.3	AT3G10480.1;AT3G10480.2;AT3G10480.3	| Symbols: ANAC050, NAC050 | NAC domain containing protein 50 | chr3:3264410-3266781 FORWARD LENGTH=526	AT3G10480.1-S383(79.966);AT3G10480.2-S382(79.966);AT3G10480.3-S462(79.966)	heavy	25	5.05	2.35	Case	0.008327
3FC2	m5	f3	7038	769.014	2304.02	2304.02	1626	3	nENQQKEETSPPS(79.966)PIASPEEKc	nENQQKEETSPPSPIASPEEKc	nENQQKEETSPPS(79.966)PIASPEEKc	AT3G10480.3	AT3G10480.1;AT3G10480.2;AT3G10480.3	| Symbols: ANAC050, NAC050 | NAC domain containing protein 50 | chr3:3264410-3266781 FORWARD LENGTH=526	AT3G10480.1-S383(79.966);AT3G10480.2-S382(79.966);AT3G10480.3-S462(79.966)	light	25	13.77	13.77	Control	0.005123
3FC2	m5	f3	7151	777.321	2328.94	2328.94	1640	3	nENQQKEETSPPS(79.966)PIASPEEKc	nENQQKEETSPPSPIASPEEKc	nENQQKEETSPPS(79.966)PIASPEEKc	AT3G10480.3	AT3G10480.1;AT3G10480.2;AT3G10480.3	| Symbols: ANAC050, NAC050 | NAC domain containing protein 50 | chr3:3264410-3266781 FORWARD LENGTH=526	AT3G10480.1-S383(79.966);AT3G10480.2-S382(79.966);AT3G10480.3-S462(79.966)	heavy	25	24.64	15.25	Case	0.000223
3FC3	m5	f3	6467	777.32	2328.94	2328.94	1471	3	nENQQKEETSPPS(79.966)PIASPEEKc	nENQQKEETSPPSPIASPEEKc	nENQQKEETSPPS(79.966)PIASPEEKc	AT3G10480.3	AT3G10480.1;AT3G10480.2;AT3G10480.3	| Symbols: ANAC050, NAC050 | NAC domain containing protein 50 | chr3:3264410-3266781 FORWARD LENGTH=526	AT3G10480.1-S383(79.966);AT3G10480.2-S382(79.966);AT3G10480.3-S462(79.966)	heavy	25	12.2	9.51	Case	0.006294
3FC3	m5	f3	6477	769.012	2304.02	2304.02	1472	3	nENQQKEETSPPS(79.966)PIASPEEKc	nENQQKEETSPPSPIASPEEKc	nENQQKEETSPPS(79.966)PIASPEEKc	AT3G10480.3	AT3G10480.1;AT3G10480.2;AT3G10480.3	| Symbols: ANAC050, NAC050 | NAC domain containing protein 50 | chr3:3264410-3266781 FORWARD LENGTH=526	AT3G10480.1-S383(79.966);AT3G10480.2-S382(79.966);AT3G10480.3-S462(79.966)	light	25	13.18	13.18	Control	0.005603
3FC3	m5	f3	6716	769.013	2304.02	2304.02	1504	3	nENQQKEETSPPS(79.966)PIASPEEKc	nENQQKEETSPPSPIASPEEKc	nENQQKEETSPPS(79.966)PIASPEEKc	AT3G10480.3	AT3G10480.1;AT3G10480.2;AT3G10480.3	| Symbols: ANAC050, NAC050 | NAC domain containing protein 50 | chr3:3264410-3266781 FORWARD LENGTH=526	AT3G10480.1-S383(79.966);AT3G10480.2-S382(79.966);AT3G10480.3-S462(79.966)	light	25	28.06	19.63	Control	0.000223
3FC3	m5	f3	6968	769.012	2304.01	2304.02	1538	3	nENQQKEETSPPS(79.966)PIASPEEKc	nENQQKEETSPPSPIASPEEKc	nENQQKEETSPPS(79.966)PIASPEEKc	AT3G10480.3	AT3G10480.1;AT3G10480.2;AT3G10480.3	| Symbols: ANAC050, NAC050 | NAC domain containing protein 50 | chr3:3264410-3266781 FORWARD LENGTH=526	AT3G10480.1-S383(79.966);AT3G10480.2-S382(79.966);AT3G10480.3-S462(79.966)	light	25	40.66	19.84	Control	7.5e-05
3FC3	m5	f3	7125	777.321	2328.94	2328.94	1559	3	nENQQKEETSPPS(79.966)PIASPEEKc	nENQQKEETSPPSPIASPEEKc	nENQQKEETSPPS(79.966)PIASPEEKc	AT3G10480.3	AT3G10480.1;AT3G10480.2;AT3G10480.3	| Symbols: ANAC050, NAC050 | NAC domain containing protein 50 | chr3:3264410-3266781 FORWARD LENGTH=526	AT3G10480.1-S383(79.966);AT3G10480.2-S382(79.966);AT3G10480.3-S462(79.966)	heavy	25	32.86	17.07	Case	0.000149
3FC4	m5	f3	7582	777.322	2328.94	2328.94	1517	3	nENQQKEETSPPS(79.966)PIASPEEKc	nENQQKEETSPPSPIASPEEKc	nENQQKEETSPPS(79.966)PIASPEEKc	AT3G10480.3	AT3G10480.1;AT3G10480.2;AT3G10480.3	| Symbols: ANAC050, NAC050 | NAC domain containing protein 50 | chr3:3264410-3266781 FORWARD LENGTH=526	AT3G10480.1-S383(79.966);AT3G10480.2-S382(79.966);AT3G10480.3-S462(79.966)	heavy	25	26.84	13.45	Case	0.000226
FC16	m1	f1	8124	769.012	2304.01	2304.02	1717	3	nENQQKEETSPPS(79.966)PIASPEEKc	nENQQKEETSPPSPIASPEEKc	nENQQKEETSPPS(79.966)PIASPEEKc	AT3G10480.3	AT3G10480.1;AT3G10480.2;AT3G10480.3	| Symbols: ANAC050, NAC050 | NAC domain containing protein 50 | chr3:3264410-3266781 FORWARD LENGTH=526	AT3G10480.1-S383(79.966);AT3G10480.2-S382(79.966);AT3G10480.3-S462(79.966)	light	25	28.37	13.65	Control	0.000226
FC2	m1	f1	8157	769.012	2304.01	2304.02	1658	3	nENQQKEETSPPS(79.966)PIASPEEKc	nENQQKEETSPPSPIASPEEKc	nENQQKEETSPPS(79.966)PIASPEEKc	AT3G10480.3	AT3G10480.1;AT3G10480.2;AT3G10480.3	| Symbols: ANAC050, NAC050 | NAC domain containing protein 50 | chr3:3264410-3266781 FORWARD LENGTH=526	AT3G10480.1-S383(79.966);AT3G10480.2-S382(79.966);AT3G10480.3-S462(79.966)	light	25	14.5	9.45	Control	0.002216
FC3	m1	f1	8237	777.321	2328.94	2328.94	1619	3	nENQQKEETSPPS(79.966)PIASPEEKc	nENQQKEETSPPSPIASPEEKc	nENQQKEETSPPS(79.966)PIASPEEKc	AT3G10480.3	AT3G10480.1;AT3G10480.2;AT3G10480.3	| Symbols: ANAC050, NAC050 | NAC domain containing protein 50 | chr3:3264410-3266781 FORWARD LENGTH=526	AT3G10480.1-S383(79.966);AT3G10480.2-S382(79.966);AT3G10480.3-S462(79.966)	heavy	25	25.53	12.19	Case	0.000218
FM2	m1	f1	7266	777.322	2328.94	2328.94	1454	3	nENQQKEETSPPS(79.966)PIASPEEKc	nENQQKEETSPPSPIASPEEKc	nENQQKEETSPPS(79.966)PIASPEEKc	AT3G10480.3	AT3G10480.1;AT3G10480.2;AT3G10480.3	| Symbols: ANAC050, NAC050 | NAC domain containing protein 50 | chr3:3264410-3266781 FORWARD LENGTH=526	AT3G10480.1-S383(79.966);AT3G10480.2-S382(79.966);AT3G10480.3-S462(79.966)	heavy	25	15.07	9.16	Case	0.002733
FM3	m1	f1	7175	777.32	2328.94	2328.94	1400	3	nENQQKEETSPPS(79.966)PIASPEEKc	nENQQKEETSPPSPIASPEEKc	nENQQKEETSPPS(79.966)PIASPEEKc	AT3G10480.3	AT3G10480.1;AT3G10480.2;AT3G10480.3	| Symbols: ANAC050, NAC050 | NAC domain containing protein 50 | chr3:3264410-3266781 FORWARD LENGTH=526	AT3G10480.1-S383(79.966);AT3G10480.2-S382(79.966);AT3G10480.3-S462(79.966)	heavy	25	13.42	8.92	Case	0.005748
RC17	m2	r1	7353	769.013	2304.02	2304.02	1498	3	nENQQKEETSPPS(79.966)PIASPEEKc	nENQQKEETSPPSPIASPEEKc	nENQQKEETSPPS(79.966)PIASPEEKc	AT3G10480.3	AT3G10480.1;AT3G10480.2;AT3G10480.3	| Symbols: ANAC050, NAC050 | NAC domain containing protein 50 | chr3:3264410-3266781 FORWARD LENGTH=526	AT3G10480.1-S383(79.966);AT3G10480.2-S382(79.966);AT3G10480.3-S462(79.966)	light	25	16.45	7.45	Case	0.000496
RC17	m2	r1	7608	769.012	2304.01	2304.02	1532	3	nENQQKEETSPPS(79.966)PIASPEEKc	nENQQKEETSPPSPIASPEEKc	nENQQKEETSPPS(79.966)PIASPEEKc	AT3G10480.3	AT3G10480.1;AT3G10480.2;AT3G10480.3	| Symbols: ANAC050, NAC050 | NAC domain containing protein 50 | chr3:3264410-3266781 FORWARD LENGTH=526	AT3G10480.1-S383(79.966);AT3G10480.2-S382(79.966);AT3G10480.3-S462(79.966)	light	25	18.5	12.59	Case	0.001277
RC18	m2	r1	7465	769.012	2304.02	2304.02	1496	3	nENQQKEETSPPS(79.966)PIASPEEKc	nENQQKEETSPPSPIASPEEKc	nENQQKEETSPPS(79.966)PIASPEEKc	AT3G10480.3	AT3G10480.1;AT3G10480.2;AT3G10480.3	| Symbols: ANAC050, NAC050 | NAC domain containing protein 50 | chr3:3264410-3266781 FORWARD LENGTH=526	AT3G10480.1-S383(79.966);AT3G10480.2-S382(79.966);AT3G10480.3-S462(79.966)	light	25	33.98	22.12	Case	0.000177
RC2	m2	r1	6896	777.32	2328.94	2328.94	1496	3	nENQQKEETSPPS(79.966)PIASPEEKc	nENQQKEETSPPSPIASPEEKc	nENQQKEETSPPS(79.966)PIASPEEKc	AT3G10480.3	AT3G10480.1;AT3G10480.2;AT3G10480.3	| Symbols: ANAC050, NAC050 | NAC domain containing protein 50 | chr3:3264410-3266781 FORWARD LENGTH=526	AT3G10480.1-S383(79.966);AT3G10480.2-S382(79.966);AT3G10480.3-S462(79.966)	heavy	25	33.39	13.43	Control	0.000178
RC2	m2	r1	6900	769.013	2304.02	2304.02	1497	3	nENQQKEETSPPS(79.966)PIASPEEKc	nENQQKEETSPPSPIASPEEKc	nENQQKEETSPPS(79.966)PIASPEEKc	AT3G10480.3	AT3G10480.1;AT3G10480.2;AT3G10480.3	| Symbols: ANAC050, NAC050 | NAC domain containing protein 50 | chr3:3264410-3266781 FORWARD LENGTH=526	AT3G10480.1-S383(79.966);AT3G10480.2-S382(79.966);AT3G10480.3-S462(79.966)	light	25	21.13	12.8	Case	0.000506
RM2	m2	r1	7929	777.321	2328.94	2328.94	1647	3	nENQQKEETSPPS(79.966)PIASPEEKc	nENQQKEETSPPSPIASPEEKc	nENQQKEETSPPS(79.966)PIASPEEKc	AT3G10480.3	AT3G10480.1;AT3G10480.2;AT3G10480.3	| Symbols: ANAC050, NAC050 | NAC domain containing protein 50 | chr3:3264410-3266781 FORWARD LENGTH=526	AT3G10480.1-S383(79.966);AT3G10480.2-S382(79.966);AT3G10480.3-S462(79.966)	heavy	25	5.5	5.5	Control	0.007341
3FC6	m5	f3	11769	577.271	1728.79	1728.79	1929	3	nLMDYKDTHVT(79.966)TAVRc	nLMDYKDTHVTTAVRc	nLMDYKDTHVT(79.966)TAVRc	AT1G34210.1	AT1G34210.1;AT1G71830.1;AT4G33430.1;AT4G33430.2	| Symbols: SERK2, ATSERK2 | somatic embryogenesis receptor-like kinase 2 | chr1:12459078-12462752 FORWARD LENGTH=628	AT1G34210.1-T465(79.966);AT1G71830.1-T462(79.966);AT4G33430.1-T449(79.966);AT4G33430.2-T496(79.966)	light	20	37.93	7.02	Control	8e-06
3RC6	m6	r3	6589	577.271	1728.79	1728.79	1290	3	nLMDYKDTHVT(79.966)TAVRc	nLMDYKDTHVTTAVRc	nLMDYKDTHVT(79.966)TAVRc	AT1G34210.1	AT1G34210.1;AT1G71830.1;AT4G33430.1;AT4G33430.2	| Symbols: SERK2, ATSERK2 | somatic embryogenesis receptor-like kinase 2 | chr1:12459078-12462752 FORWARD LENGTH=628	AT1G34210.1-T465(79.966);AT1G71830.1-T462(79.966);AT4G33430.1-T449(79.966);AT4G33430.2-T496(79.966)	light	20	5.95	2.31	Case	0.00949
3RC6	m6	r3	6605	583.919	1748.73	1748.73	1292	3	nLMDYKDTHVT(79.966)TAVRc	nLMDYKDTHVTTAVRc	nLMDYKDTHVT(79.966)TAVRc	AT1G34210.1	AT1G34210.1;AT1G71830.1;AT4G33430.1;AT4G33430.2	| Symbols: SERK2, ATSERK2 | somatic embryogenesis receptor-like kinase 2 | chr1:12459078-12462752 FORWARD LENGTH=628	AT1G34210.1-T465(79.966);AT1G71830.1-T462(79.966);AT4G33430.1-T449(79.966);AT4G33430.2-T496(79.966)	heavy	20	11.77	4.26	Control	0.001483
3RC6	m6	r3	6822	577.27	1728.79	1728.79	1323	3	nLMDYKDTHVT(79.966)TAVRc	nLMDYKDTHVTTAVRc	nLMDYKDTHVT(79.966)TAVRc	AT1G34210.1	AT1G34210.1;AT1G71830.1;AT4G33430.1;AT4G33430.2	| Symbols: SERK2, ATSERK2 | somatic embryogenesis receptor-like kinase 2 | chr1:12459078-12462752 FORWARD LENGTH=628	AT1G34210.1-T465(79.966);AT1G71830.1-T462(79.966);AT4G33430.1-T449(79.966);AT4G33430.2-T496(79.966)	light	20	32.08	6.58	Case	5.1e-05
3RC6	m6	r3	6858	583.918	1748.73	1748.73	1328	3	nLMDYKDTHVT(79.966)TAVRc	nLMDYKDTHVTTAVRc	nLMDYKDTHVT(79.966)TAVRc	AT1G34210.1	AT1G34210.1;AT1G71830.1;AT4G33430.1;AT4G33430.2	| Symbols: SERK2, ATSERK2 | somatic embryogenesis receptor-like kinase 2 | chr1:12459078-12462752 FORWARD LENGTH=628	AT1G34210.1-T465(79.966);AT1G71830.1-T462(79.966);AT4G33430.1-T449(79.966);AT4G33430.2-T496(79.966)	heavy	20	24.12	6.51	Control	0.000173
3RC6	m6	r3	7092	577.273	1728.8	1728.79	1361	3	nLMDYKDTHVT(79.966)TAVRc	nLMDYKDTHVTTAVRc	nLMDYKDTHVT(79.966)TAVRc	AT1G34210.1	AT1G34210.1;AT1G71830.1;AT4G33430.1;AT4G33430.2	| Symbols: SERK2, ATSERK2 | somatic embryogenesis receptor-like kinase 2 | chr1:12459078-12462752 FORWARD LENGTH=628	AT1G34210.1-T465(79.966);AT1G71830.1-T462(79.966);AT4G33430.1-T449(79.966);AT4G33430.2-T496(79.966)	light	20	24.89	6.24	Case	0.000217
3RC6	m6	r3	7160	583.918	1748.73	1748.73	1370	3	nLMDYKDTHVT(79.966)TAVRc	nLMDYKDTHVTTAVRc	nLMDYKDTHVT(79.966)TAVRc	AT1G34210.1	AT1G34210.1;AT1G71830.1;AT4G33430.1;AT4G33430.2	| Symbols: SERK2, ATSERK2 | somatic embryogenesis receptor-like kinase 2 | chr1:12459078-12462752 FORWARD LENGTH=628	AT1G34210.1-T465(79.966);AT1G71830.1-T462(79.966);AT4G33430.1-T449(79.966);AT4G33430.2-T496(79.966)	heavy	20	13.97	3.83	Control	0.000553
3RC6	m6	r3	7330	577.27	1728.79	1728.79	1394	3	nLMDYKDTHVT(79.966)TAVRc	nLMDYKDTHVTTAVRc	nLMDYKDTHVT(79.966)TAVRc	AT1G34210.1	AT1G34210.1;AT1G71830.1;AT4G33430.1;AT4G33430.2	| Symbols: SERK2, ATSERK2 | somatic embryogenesis receptor-like kinase 2 | chr1:12459078-12462752 FORWARD LENGTH=628	AT1G34210.1-T465(79.966);AT1G71830.1-T462(79.966);AT4G33430.1-T449(79.966);AT4G33430.2-T496(79.966)	light	20	6.67	1.34	Case	0.008885
3RC7	m6	r3	6740	577.27	1728.79	1728.79	1476	3	nLMDYKDTHVT(79.966)TAVRc	nLMDYKDTHVTTAVRc	nLMDYKDTHVT(79.966)TAVRc	AT1G34210.1	AT1G34210.1;AT1G71830.1;AT4G33430.1;AT4G33430.2	| Symbols: SERK2, ATSERK2 | somatic embryogenesis receptor-like kinase 2 | chr1:12459078-12462752 FORWARD LENGTH=628	AT1G34210.1-T465(79.966);AT1G71830.1-T462(79.966);AT4G33430.1-T449(79.966);AT4G33430.2-T496(79.966)	light	20	7.17	1.87	Case	0.004565
3RC7	m6	r3	6813	583.918	1748.73	1748.73	1487	3	nLMDYKDTHVT(79.966)TAVRc	nLMDYKDTHVTTAVRc	nLMDYKDTHVT(79.966)TAVRc	AT1G34210.1	AT1G34210.1;AT1G71830.1;AT4G33430.1;AT4G33430.2	| Symbols: SERK2, ATSERK2 | somatic embryogenesis receptor-like kinase 2 | chr1:12459078-12462752 FORWARD LENGTH=628	AT1G34210.1-T465(79.966);AT1G71830.1-T462(79.966);AT4G33430.1-T449(79.966);AT4G33430.2-T496(79.966)	heavy	20	20.59	5.51	Control	0.000204
3FC15	m5	f3	14250	1142.85	3425.54	3425.54	2590	3	nVSSSSAAAANGAAVNSVDNGGNT(79.966)GAAADNSQTIGALRc	nVSSSSAAAANGAAVNSVDNGGNTGAAADNSQTIGALRc	nVSSSSAAAANGAAVNSVDNGGNT(79.966)GAAADNSQTIGALRc	AT3G07565.1	AT3G07565.1;AT3G07565.2;AT3G07565.3;AT3G07565.4	| Symbols: | Protein of unknown function (DUF3755) | chr3:2413823-2415872 FORWARD LENGTH=258	AT3G07565.1-T43(79.966);AT3G07565.2-T43(79.966);AT3G07565.3-T43(79.966);AT3G07565.4-T43(79.966)	light	46	66.7	0	Control	8e-06
2FC18	m3	f2	19170	1250.53	4998.08	4998.08	4196	4	nVNEYPVSSM(15.995)PSDLIVPDDLPKEEAPIVTQTSSST(79.966)PDPS(79.966)SSTLSEKc	nVNEYPVSSMPSDLIVPDDLPKEEAPIVTQTSSSTPDPSSSTLSEKc	nVNEYPVSSM(15.995)PSDLIVPDDLPKEEAPIVTQTSSST(79.966)PDPS(79.966)SSTLSEKc	AT2G35050.1	AT2G35050.1	| Symbols: | Protein kinase superfamily protein with octicosapeptide/Phox/Bem1p domain | chr2:14769708-14774796 FORWARD LENGTH=1257	AT2G35050.1-M514(15.995)-T539(79.966)-S543(79.966)	heavy	49	25.95	6.88	Case	0.000289
FC19	m1	f1	22336	1238.32	4949.23	4949.22	4174	4	nVNEYPVSSM(15.995)PSDLIVPDDLPKEEAPIVTQTSSST(79.966)PDPS(79.966)SSTLSEKc	nVNEYPVSSMPSDLIVPDDLPKEEAPIVTQTSSSTPDPSSSTLSEKc	nVNEYPVSSM(15.995)PSDLIVPDDLPKEEAPIVTQTSSST(79.966)PDPS(79.966)SSTLSEKc	AT2G35050.1	AT2G35050.1	| Symbols: | Protein kinase superfamily protein with octicosapeptide/Phox/Bem1p domain | chr2:14769708-14774796 FORWARD LENGTH=1257	AT2G35050.1-M514(15.995)-T539(79.966)-S543(79.966)	light	49	35.07	9.11	Control	0.000289
3FM1	m5	f3	3064	726.827	1451.64	1451.64	962	2	nNETKAS(79.966)PENNLRc	nNETKASPENNLRc	nNETKAS(79.966)PENNLRc	AT3G22750.1	AT3G22750.1	| Symbols: | Protein kinase superfamily protein | chr3:8037364-8039096 REVERSE LENGTH=378	AT3G22750.1-S10(79.966)	light	19	27.57	15.61	Control	0.000692
3FM1	m5	f3	3068	484.888	1451.64	1451.64	962	3	nNETKAS(79.966)PENNLRc	nNETKASPENNLRc	nNETKAS(79.966)PENNLRc	AT3G22750.1	AT3G22750.1	| Symbols: | Protein kinase superfamily protein | chr3:8037364-8039096 REVERSE LENGTH=378	AT3G22750.1-S10(79.966)	light	19	26.14	16.01	Control	0.000218
3FM2	m5	f3	3272	484.887	1451.64	1451.64	959	3	nNETKAS(79.966)PENNLRc	nNETKASPENNLRc	nNETKAS(79.966)PENNLRc	AT3G22750.1	AT3G22750.1	| Symbols: | Protein kinase superfamily protein | chr3:8037364-8039096 REVERSE LENGTH=378	AT3G22750.1-S10(79.966)	light	19	1.89	1.89	Control	0.007422
3FM2	m5	f3	3274	726.827	1451.64	1451.64	959	2	nNETKAS(79.966)PENNLRc	nNETKASPENNLRc	nNETKAS(79.966)PENNLRc	AT3G22750.1	AT3G22750.1	| Symbols: | Protein kinase superfamily protein | chr3:8037364-8039096 REVERSE LENGTH=378	AT3G22750.1-S10(79.966)	light	19	22.51	19.65	Control	0.002854
3FM8	m5	f3	2821	726.827	1451.64	1451.64	968	2	nNETKAS(79.966)PENNLRc	nNETKASPENNLRc	nNETKAS(79.966)PENNLRc	AT3G22750.1	AT3G22750.1	| Symbols: | Protein kinase superfamily protein | chr3:8037364-8039096 REVERSE LENGTH=378	AT3G22750.1-S10(79.966)	light	19	41.16	7.83	Control	0.000159
3FM8	m5	f3	2822	484.887	1451.64	1451.64	968	3	nNETKAS(79.966)PENNLRc	nNETKASPENNLRc	nNETKAS(79.966)PENNLRc	AT3G22750.1	AT3G22750.1	| Symbols: | Protein kinase superfamily protein | chr3:8037364-8039096 REVERSE LENGTH=378	AT3G22750.1-S10(79.966)	light	19	61.39	37.9	Control	8e-06
3FM9	m5	f3	2962	484.887	1451.64	1451.64	977	3	nNETKAS(79.966)PENNLRc	nNETKASPENNLRc	nNETKAS(79.966)PENNLRc	AT3G22750.1	AT3G22750.1	| Symbols: | Protein kinase superfamily protein | chr3:8037364-8039096 REVERSE LENGTH=378	AT3G22750.1-S10(79.966)	light	19	41.07	20.97	Control	3e-05
3FM9	m5	f3	2963	726.827	1451.64	1451.64	977	2	nNETKAS(79.966)PENNLRc	nNETKASPENNLRc	nNETKAS(79.966)PENNLRc	AT3G22750.1	AT3G22750.1	| Symbols: | Protein kinase superfamily protein | chr3:8037364-8039096 REVERSE LENGTH=378	AT3G22750.1-S10(79.966)	light	19	29.7	4.95	Control	0.000475
3RM2	m6	r3	2821	726.827	1451.64	1451.64	950	2	nNETKAS(79.966)PENNLRc	nNETKASPENNLRc	nNETKAS(79.966)PENNLRc	AT3G22750.1	AT3G22750.1	| Symbols: | Protein kinase superfamily protein | chr3:8037364-8039096 REVERSE LENGTH=378	AT3G22750.1-S10(79.966)	light	19	25.81	17.47	Case	0.000729
FM3	m1	f1	23978	1128.5	4509.98	4509.99	3916	4	nSS(79.966)M(15.995)DLANELDIPVRDETLHLSSSSSLPVISQNGVPPSSVQRc	nSSMDLANELDIPVRDETLHLSSSSSLPVISQNGVPPSSVQRc	nSS(79.966)M(15.995)DLANELDIPVRDETLHLSSSSSLPVISQNGVPPSSVQRc	AT1G02120.1	AT1G02120.1	| Symbols: VAD1 | GRAM domain family protein | chr1:395761-399720 FORWARD LENGTH=598	AT1G02120.1-S204(79.966)-M205(15.995)	heavy	53	22.02	0	Case	0.000506
3RM10	m6	r3	15526	1484.62	2967.23	2967.23	3987	2	nT(79.966)PIDTLTEDEDDDLAAAATAGIGDPTIRc	nTPIDTLTEDEDDDLAAAATAGIGDPTIRc	nT(79.966)PIDTLTEDEDDDLAAAATAGIGDPTIRc	AT3G58760.1	AT3G58760.1	| Symbols: | Integrin-linked protein kinase family | chr3:21728756-21731740 FORWARD LENGTH=471	AT3G58760.1-T25(79.966)	heavy	31	127.93	0	Control	8e-06
2FC19	m3	f2	20639	1322.93	3965.76	3965.76	4095	3	nGNSVPATAPTPIPLVS(79.966)INHDDDDDESDDDFLQLAHRc	nGNSVPATAPTPIPLVSINHDDDDDESDDDFLQLAHRc	nGNSVPATAPTPIPLVS(79.966)INHDDDDDESDDDFLQLAHRc	AT1G21380.1	AT1G21380.1	| Symbols: | Target of Myb protein 1 | chr1:7485806-7488032 REVERSE LENGTH=506	AT1G21380.1-S284(79.966)	light	46	11.92	0.43	Control	0.001211
2FM9	m3	f2	10019	945.387	1888.76	1888.76	2176	2	nAGS(79.966)AGESELISC(57.021)NSNASRc	nAGSAGESELISCNSNASRc	nAGS(79.966)AGESELISC(57.021)NSNASRc	AT1G02260.1	AT1G02260.1	| Symbols: | Divalent ion symporter | chr1:440757-442459 REVERSE LENGTH=502	AT1G02260.1-S264(79.966)-C273(57.021)	light	23	90.07	44.12	Control	8e-06
2RC13	m4	r2	10580	945.39	1888.76	1888.76	2128	2	nAGS(79.966)AGESELISC(57.021)NSNASRc	nAGSAGESELISCNSNASRc	nAGS(79.966)AGESELISC(57.021)NSNASRc	AT1G02260.1	AT1G02260.1	| Symbols: | Divalent ion symporter | chr1:440757-442459 REVERSE LENGTH=502	AT1G02260.1-S264(79.966)-C273(57.021)	light	23	58.77	28.17	Case	2.8e-05
2RM9	m4	r2	10525	945.39	1888.76	1888.76	2117	2	nAGS(79.966)AGESELISC(57.021)NSNASRc	nAGSAGESELISCNSNASRc	nAGS(79.966)AGESELISC(57.021)NSNASRc	AT1G02260.1	AT1G02260.1	| Symbols: | Divalent ion symporter | chr1:440757-442459 REVERSE LENGTH=502	AT1G02260.1-S264(79.966)-C273(57.021)	light	23	98.5	53.86	Case	8e-06
3FM8	m5	f3	10993	945.388	1888.76	1888.76	2069	2	nAGS(79.966)AGESELISC(57.021)NSNASRc	nAGSAGESELISCNSNASRc	nAGS(79.966)AGESELISC(57.021)NSNASRc	AT1G02260.1	AT1G02260.1	| Symbols: | Divalent ion symporter | chr1:440757-442459 REVERSE LENGTH=502	AT1G02260.1-S264(79.966)-C273(57.021)	light	23	119.53	60.06	Control	8e-06
3FM9	m5	f3	10912	945.389	1888.76	1888.76	2055	2	nAGS(79.966)AGESELISC(57.021)NSNASRc	nAGSAGESELISCNSNASRc	nAGS(79.966)AGESELISC(57.021)NSNASRc	AT1G02260.1	AT1G02260.1	| Symbols: | Divalent ion symporter | chr1:440757-442459 REVERSE LENGTH=502	AT1G02260.1-S264(79.966)-C273(57.021)	light	23	91.28	48.84	Control	8e-06
3RC15	m6	r3	7305	945.389	1888.76	1888.76	1564	2	nAGS(79.966)AGESELISC(57.021)NSNASRc	nAGSAGESELISCNSNASRc	nAGS(79.966)AGESELISC(57.021)NSNASRc	AT1G02260.1	AT1G02260.1	| Symbols: | Divalent ion symporter | chr1:440757-442459 REVERSE LENGTH=502	AT1G02260.1-S264(79.966)-C273(57.021)	light	23	61.71	39	Case	8e-06
3RM8	m6	r3	8221	945.392	1888.77	1888.76	1681	2	nAGS(79.966)AGESELISC(57.021)NSNASRc	nAGSAGESELISCNSNASRc	nAGS(79.966)AGESELISC(57.021)NSNASRc	AT1G02260.1	AT1G02260.1	| Symbols: | Divalent ion symporter | chr1:440757-442459 REVERSE LENGTH=502	AT1G02260.1-S264(79.966)-C273(57.021)	light	23	51.13	17.36	Case	9.6e-05
3RM8	m6	r3	8336	630.596	1888.76	1888.76	1696	3	nAGS(79.966)AGESELISC(57.021)NSNASRc	nAGSAGESELISCNSNASRc	nAGS(79.966)AGESELISC(57.021)NSNASRc	AT1G02260.1	AT1G02260.1	| Symbols: | Divalent ion symporter | chr1:440757-442459 REVERSE LENGTH=502	AT1G02260.1-S264(79.966)-C273(57.021)	light	23	47.38	2.81	Case	3e-05
3RM8	m6	r3	8467	945.39	1888.77	1888.76	1715	2	nAGS(79.966)AGESELISC(57.021)NSNASRc	nAGSAGESELISCNSNASRc	nAGS(79.966)AGESELISC(57.021)NSNASRc	AT1G02260.1	AT1G02260.1	| Symbols: | Divalent ion symporter | chr1:440757-442459 REVERSE LENGTH=502	AT1G02260.1-S264(79.966)-C273(57.021)	light	23	67.83	41.21	Case	8e-06
FM13	m1	f1	10566	945.388	1888.76	1888.76	1941	2	nAGS(79.966)AGESELISC(57.021)NSNASRc	nAGSAGESELISCNSNASRc	nAGS(79.966)AGESELISC(57.021)NSNASRc	AT1G02260.1	AT1G02260.1	| Symbols: | Divalent ion symporter | chr1:440757-442459 REVERSE LENGTH=502	AT1G02260.1-S264(79.966)-C273(57.021)	light	23	103.45	41.49	Control	8e-06
RM10	m2	r1	10525	945.386	1888.76	1888.76	1993	2	nAGS(79.966)AGESELISC(57.021)NSNASRc	nAGSAGESELISCNSNASRc	nAGS(79.966)AGESELISC(57.021)NSNASRc	AT1G02260.1	AT1G02260.1	| Symbols: | Divalent ion symporter | chr1:440757-442459 REVERSE LENGTH=502	AT1G02260.1-S264(79.966)-C273(57.021)	light	23	99.87	48.08	Case	8e-06
RM11	m2	r1	11300	945.388	1888.76	1888.76	2037	2	nAGS(79.966)AGESELISC(57.021)NSNASRc	nAGSAGESELISCNSNASRc	nAGS(79.966)AGESELISC(57.021)NSNASRc	AT1G02260.1	AT1G02260.1	| Symbols: | Divalent ion symporter | chr1:440757-442459 REVERSE LENGTH=502	AT1G02260.1-S264(79.966)-C273(57.021)	light	23	97.02	44.99	Case	8e-06
FC18	m1	f1	13715	800.347	2398.02	2398.02	2487	3	nGLSQQTS(79.966)DAASQKS(79.966)ETGLQFRc	nGLSQQTSDAASQKSETGLQFRc	nGLSQQTS(79.966)DAASQKS(79.966)ETGLQFRc	AT3G22270.1	AT3G22270.1	| Symbols: | Topoisomerase II-associated protein PAT1 | chr3:7874480-7877857 FORWARD LENGTH=782	AT3G22270.1-S354(79.966)-S361(79.966)	light	29	10.35	0.03	Control	0.001763
RM12	m2	r1	13387	800.348	2398.02	2398.02	2458	3	nGLSQQTS(79.966)DAASQKS(79.966)ETGLQFRc	nGLSQQTSDAASQKSETGLQFRc	nGLSQQTS(79.966)DAASQKS(79.966)ETGLQFRc	AT3G22270.1	AT3G22270.1	| Symbols: | Topoisomerase II-associated protein PAT1 | chr3:7874480-7877857 FORWARD LENGTH=782	AT3G22270.1-S354(79.966)-S361(79.966)	light	29	18.4	2.22	Case	0.000473
2FM6	m3	f2	7970	657.959	1970.86	1970.85	1645	3	nSTQDALIDRVPS(79.966)GKDHKc	nSTQDALIDRVPSGKDHKc	nSTQDALIDRVPS(79.966)GKDHKc	AT1G58250.1	AT1G58250.1;AT1G58250.2	| Symbols: SAB | Golgi-body localisation protein domain ;RNA pol II promoter Fmp27 protein domain | chr1:21587317-21601373 REVERSE LENGTH=2607	AT1G58250.1-S1605(79.966);AT1G58250.2-S1605(79.966)	heavy	25	18.68	18.68	Case	0.000574
FC16	m1	f1	10011	491.199	980.384	980.384	1957	2	nTLS(79.966)ADDLRc	nTLSADDLRc	nTLS(79.966)ADDLRc	AT1G71697.1	AT1G71697.1	| Symbols: ATCK1, CK, CK1 | choline kinase 1 | chr1:26971537-26973177 FORWARD LENGTH=346	AT1G71697.1-S123(79.966)	heavy	11	33.42	13.21	Case	0.000136
RC17	m2	r1	9749	491.2	980.385	980.384	1810	2	nTLS(79.966)ADDLRc	nTLSADDLRc	nTLS(79.966)ADDLRc	AT1G71697.1	AT1G71697.1	| Symbols: ATCK1, CK, CK1 | choline kinase 1 | chr1:26971537-26973177 FORWARD LENGTH=346	AT1G71697.1-S123(79.966)	heavy	11	26.82	17.14	Control	0.000337
2FC7	m3	f2	5132	462.544	1384.61	1384.61	1164	3	nSTLKS(79.966)PLRDDRc	nSTLKSPLRDDRc	nSTLKS(79.966)PLRDDRc	AT5G55310.1	AT5G55310.1	| Symbols: TOP1BETA, TOP1 | DNA topoisomerase 1 beta | chr5:22430389-22434590 REVERSE LENGTH=917	AT5G55310.1-S101(79.966)	heavy	18	13.97	13.28	Case	0.002371
2FC8	m3	f2	5320	456.561	1366.66	1366.66	1142	3	nSTLKS(79.966)PLRDDRc	nSTLKSPLRDDRc	nSTLKS(79.966)PLRDDRc	AT5G55310.1	AT5G55310.1	| Symbols: TOP1BETA, TOP1 | DNA topoisomerase 1 beta | chr5:22430389-22434590 REVERSE LENGTH=917	AT5G55310.1-S101(79.966)	light	18	11.75	11.75	Control	0.003671
2FC8	m3	f2	5333	462.543	1384.61	1384.61	1143	3	nSTLKS(79.966)PLRDDRc	nSTLKSPLRDDRc	nSTLKS(79.966)PLRDDRc	AT5G55310.1	AT5G55310.1	| Symbols: TOP1BETA, TOP1 | DNA topoisomerase 1 beta | chr5:22430389-22434590 REVERSE LENGTH=917	AT5G55310.1-S101(79.966)	heavy	18	23.64	16.36	Case	0.000109
3FC6	m5	f3	3988	462.543	1384.61	1384.61	975	3	nSTLKS(79.966)PLRDDRc	nSTLKSPLRDDRc	nSTLKS(79.966)PLRDDRc	AT5G55310.1	AT5G55310.1	| Symbols: TOP1BETA, TOP1 | DNA topoisomerase 1 beta | chr5:22430389-22434590 REVERSE LENGTH=917	AT5G55310.1-S101(79.966)	heavy	18	18.62	17.56	Case	0.000218
3FC7	m5	f3	4405	456.561	1366.66	1366.66	999	3	nSTLKS(79.966)PLRDDRc	nSTLKSPLRDDRc	nSTLKS(79.966)PLRDDRc	AT5G55310.1	AT5G55310.1	| Symbols: TOP1BETA, TOP1 | DNA topoisomerase 1 beta | chr5:22430389-22434590 REVERSE LENGTH=917	AT5G55310.1-S101(79.966)	light	18	14.73	7.25	Control	0.000195
3FC8	m5	f3	4731	456.56	1366.66	1366.66	998	3	nSTLKS(79.966)PLRDDRc	nSTLKSPLRDDRc	nSTLKS(79.966)PLRDDRc	AT5G55310.1	AT5G55310.1	| Symbols: TOP1BETA, TOP1 | DNA topoisomerase 1 beta | chr5:22430389-22434590 REVERSE LENGTH=917	AT5G55310.1-S101(79.966)	light	18	17.64	15.29	Control	0.000281
3FC8	m5	f3	4734	462.543	1384.61	1384.61	998	3	nSTLKS(79.966)PLRDDRc	nSTLKSPLRDDRc	nSTLKS(79.966)PLRDDRc	AT5G55310.1	AT5G55310.1	| Symbols: TOP1BETA, TOP1 | DNA topoisomerase 1 beta | chr5:22430389-22434590 REVERSE LENGTH=917	AT5G55310.1-S101(79.966)	heavy	18	14.86	14.86	Case	0.000558
3RC6	m6	r3	3947	456.561	1366.66	1366.66	937	3	nSTLKS(79.966)PLRDDRc	nSTLKSPLRDDRc	nSTLKS(79.966)PLRDDRc	AT5G55310.1	AT5G55310.1	| Symbols: TOP1BETA, TOP1 | DNA topoisomerase 1 beta | chr5:22430389-22434590 REVERSE LENGTH=917	AT5G55310.1-S101(79.966)	light	18	1.85	1.85	Case	0.004927
3RC7	m6	r3	3991	456.561	1366.66	1366.66	944	3	nSTLKS(79.966)PLRDDRc	nSTLKSPLRDDRc	nSTLKS(79.966)PLRDDRc	AT5G55310.1	AT5G55310.1	| Symbols: TOP1BETA, TOP1 | DNA topoisomerase 1 beta | chr5:22430389-22434590 REVERSE LENGTH=917	AT5G55310.1-S101(79.966)	light	18	23.81	14.87	Case	3e-05
2FM1	m3	f2	14840	881.892	1761.77	1761.77	3340	2	nSS(79.966)ESDLLAFAEKEEKc	nSSESDLLAFAEKEEKc	nSS(79.966)ESDLLAFAEKEEKc	AT3G28180.1	AT3G28180.1	| Symbols: ATCSLC04, CSLC04, ATCSLC4, CSLC4 | Cellulose-synthase-like C4 | chr3:10506110-10509067 FORWARD LENGTH=673	AT3G28180.1-S562(79.966)	light	17	58.11	0	Control	2.3e-05
2FM1	m3	f2	14859	890.367	1778.72	1778.72	3348	2	nSS(79.966)ESDLLAFAEKEEKc	nSSESDLLAFAEKEEKc	nSS(79.966)ESDLLAFAEKEEKc	AT3G28180.1	AT3G28180.1	| Symbols: ATCSLC04, CSLC04, ATCSLC4, CSLC4 | Cellulose-synthase-like C4 | chr3:10506110-10509067 FORWARD LENGTH=673	AT3G28180.1-S562(79.966)	heavy	17	74.29	0	Case	8e-06
2FM10	m3	f2	14028	881.892	1761.77	1761.77	3317	2	nSS(79.966)ESDLLAFAEKEEKc	nSSESDLLAFAEKEEKc	nSS(79.966)ESDLLAFAEKEEKc	AT3G28180.1	AT3G28180.1	| Symbols: ATCSLC04, CSLC04, ATCSLC4, CSLC4 | Cellulose-synthase-like C4 | chr3:10506110-10509067 FORWARD LENGTH=673	AT3G28180.1-S562(79.966)	light	17	74.17	0	Control	8e-06
2FM10	m3	f2	14032	890.367	1778.72	1778.72	3318	2	nSS(79.966)ESDLLAFAEKEEKc	nSSESDLLAFAEKEEKc	nSS(79.966)ESDLLAFAEKEEKc	AT3G28180.1	AT3G28180.1	| Symbols: ATCSLC04, CSLC04, ATCSLC4, CSLC4 | Cellulose-synthase-like C4 | chr3:10506110-10509067 FORWARD LENGTH=673	AT3G28180.1-S562(79.966)	heavy	17	89.99	0	Case	8e-06
2FM2	m3	f2	13430	881.892	1761.77	1761.77	3324	2	nSS(79.966)ESDLLAFAEKEEKc	nSSESDLLAFAEKEEKc	nSS(79.966)ESDLLAFAEKEEKc	AT3G28180.1	AT3G28180.1	| Symbols: ATCSLC04, CSLC04, ATCSLC4, CSLC4 | Cellulose-synthase-like C4 | chr3:10506110-10509067 FORWARD LENGTH=673	AT3G28180.1-S562(79.966)	light	17	47.02	0	Control	5.6e-05
2RM1	m4	r2	13921	881.892	1761.77	1761.77	3281	2	nSS(79.966)ESDLLAFAEKEEKc	nSSESDLLAFAEKEEKc	nSS(79.966)ESDLLAFAEKEEKc	AT3G28180.1	AT3G28180.1	| Symbols: ATCSLC04, CSLC04, ATCSLC4, CSLC4 | Cellulose-synthase-like C4 | chr3:10506110-10509067 FORWARD LENGTH=673	AT3G28180.1-S562(79.966)	light	17	70.54	0	Case	8e-06
2RM1	m4	r2	13930	890.367	1778.72	1778.72	3284	2	nSS(79.966)ESDLLAFAEKEEKc	nSSESDLLAFAEKEEKc	nSS(79.966)ESDLLAFAEKEEKc	AT3G28180.1	AT3G28180.1	| Symbols: ATCSLC04, CSLC04, ATCSLC4, CSLC4 | Cellulose-synthase-like C4 | chr3:10506110-10509067 FORWARD LENGTH=673	AT3G28180.1-S562(79.966)	heavy	17	73.79	0	Control	8e-06
2RM11	m4	r2	14707	890.368	1778.72	1778.72	3271	2	nSS(79.966)ESDLLAFAEKEEKc	nSSESDLLAFAEKEEKc	nSS(79.966)ESDLLAFAEKEEKc	AT3G28180.1	AT3G28180.1	| Symbols: ATCSLC04, CSLC04, ATCSLC4, CSLC4 | Cellulose-synthase-like C4 | chr3:10506110-10509067 FORWARD LENGTH=673	AT3G28180.1-S562(79.966)	heavy	17	77.96	0	Control	8e-06
2RM11	m4	r2	14711	881.892	1761.77	1761.77	3272	2	nSS(79.966)ESDLLAFAEKEEKc	nSSESDLLAFAEKEEKc	nSS(79.966)ESDLLAFAEKEEKc	AT3G28180.1	AT3G28180.1	| Symbols: ATCSLC04, CSLC04, ATCSLC4, CSLC4 | Cellulose-synthase-like C4 | chr3:10506110-10509067 FORWARD LENGTH=673	AT3G28180.1-S562(79.966)	light	17	74.26	0	Case	8e-06
2RM2	m4	r2	13247	881.892	1761.77	1761.77	3285	2	nSS(79.966)ESDLLAFAEKEEKc	nSSESDLLAFAEKEEKc	nSS(79.966)ESDLLAFAEKEEKc	AT3G28180.1	AT3G28180.1	| Symbols: ATCSLC04, CSLC04, ATCSLC4, CSLC4 | Cellulose-synthase-like C4 | chr3:10506110-10509067 FORWARD LENGTH=673	AT3G28180.1-S562(79.966)	light	17	54.57	0	Case	2.3e-05
3FM1	m5	f3	17672	881.893	1761.77	1761.77	3183	2	nSS(79.966)ESDLLAFAEKEEKc	nSSESDLLAFAEKEEKc	nSS(79.966)ESDLLAFAEKEEKc	AT3G28180.1	AT3G28180.1	| Symbols: ATCSLC04, CSLC04, ATCSLC4, CSLC4 | Cellulose-synthase-like C4 | chr3:10506110-10509067 FORWARD LENGTH=673	AT3G28180.1-S562(79.966)	light	17	42.7	0	Control	0.000156
3FM11	m5	f3	15668	881.892	1761.77	1761.77	3215	2	nSS(79.966)ESDLLAFAEKEEKc	nSSESDLLAFAEKEEKc	nSS(79.966)ESDLLAFAEKEEKc	AT3G28180.1	AT3G28180.1	| Symbols: ATCSLC04, CSLC04, ATCSLC4, CSLC4 | Cellulose-synthase-like C4 | chr3:10506110-10509067 FORWARD LENGTH=673	AT3G28180.1-S562(79.966)	light	17	59.02	0	Control	2.3e-05
3FM11	m5	f3	15687	890.367	1778.72	1778.72	3219	2	nSS(79.966)ESDLLAFAEKEEKc	nSSESDLLAFAEKEEKc	nSS(79.966)ESDLLAFAEKEEKc	AT3G28180.1	AT3G28180.1	| Symbols: ATCSLC04, CSLC04, ATCSLC4, CSLC4 | Cellulose-synthase-like C4 | chr3:10506110-10509067 FORWARD LENGTH=673	AT3G28180.1-S562(79.966)	heavy	17	66.05	0	Case	8e-06
3FM2	m5	f3	16333	881.893	1761.77	1761.77	3193	2	nSS(79.966)ESDLLAFAEKEEKc	nSSESDLLAFAEKEEKc	nSS(79.966)ESDLLAFAEKEEKc	AT3G28180.1	AT3G28180.1	| Symbols: ATCSLC04, CSLC04, ATCSLC4, CSLC4 | Cellulose-synthase-like C4 | chr3:10506110-10509067 FORWARD LENGTH=673	AT3G28180.1-S562(79.966)	light	17	46.18	0	Control	9.6e-05
3RM1	m6	r3	16894	881.893	1761.77	1761.77	3278	2	nSS(79.966)ESDLLAFAEKEEKc	nSSESDLLAFAEKEEKc	nSS(79.966)ESDLLAFAEKEEKc	AT3G28180.1	AT3G28180.1	| Symbols: ATCSLC04, CSLC04, ATCSLC4, CSLC4 | Cellulose-synthase-like C4 | chr3:10506110-10509067 FORWARD LENGTH=673	AT3G28180.1-S562(79.966)	light	17	73.53	0	Case	8e-06
3RM1	m6	r3	16899	890.367	1778.72	1778.72	3279	2	nSS(79.966)ESDLLAFAEKEEKc	nSSESDLLAFAEKEEKc	nSS(79.966)ESDLLAFAEKEEKc	AT3G28180.1	AT3G28180.1	| Symbols: ATCSLC04, CSLC04, ATCSLC4, CSLC4 | Cellulose-synthase-like C4 | chr3:10506110-10509067 FORWARD LENGTH=673	AT3G28180.1-S562(79.966)	heavy	17	71.84	0	Control	8e-06
3RM10	m6	r3	11720	881.893	1761.77	1761.77	2862	2	nSS(79.966)ESDLLAFAEKEEKc	nSSESDLLAFAEKEEKc	nSS(79.966)ESDLLAFAEKEEKc	AT3G28180.1	AT3G28180.1	| Symbols: ATCSLC04, CSLC04, ATCSLC4, CSLC4 | Cellulose-synthase-like C4 | chr3:10506110-10509067 FORWARD LENGTH=673	AT3G28180.1-S562(79.966)	light	17	76.6	0	Case	8e-06
3RM10	m6	r3	11731	890.368	1778.72	1778.72	2864	2	nSS(79.966)ESDLLAFAEKEEKc	nSSESDLLAFAEKEEKc	nSS(79.966)ESDLLAFAEKEEKc	AT3G28180.1	AT3G28180.1	| Symbols: ATCSLC04, CSLC04, ATCSLC4, CSLC4 | Cellulose-synthase-like C4 | chr3:10506110-10509067 FORWARD LENGTH=673	AT3G28180.1-S562(79.966)	heavy	17	73.85	0	Control	8e-06
3RM2	m6	r3	14574	881.893	1761.77	1761.77	3106	2	nSS(79.966)ESDLLAFAEKEEKc	nSSESDLLAFAEKEEKc	nSS(79.966)ESDLLAFAEKEEKc	AT3G28180.1	AT3G28180.1	| Symbols: ATCSLC04, CSLC04, ATCSLC4, CSLC4 | Cellulose-synthase-like C4 | chr3:10506110-10509067 FORWARD LENGTH=673	AT3G28180.1-S562(79.966)	light	17	68.52	0	Case	8e-06
3RM2	m6	r3	14592	890.368	1778.72	1778.72	3111	2	nSS(79.966)ESDLLAFAEKEEKc	nSSESDLLAFAEKEEKc	nSS(79.966)ESDLLAFAEKEEKc	AT3G28180.1	AT3G28180.1	| Symbols: ATCSLC04, CSLC04, ATCSLC4, CSLC4 | Cellulose-synthase-like C4 | chr3:10506110-10509067 FORWARD LENGTH=673	AT3G28180.1-S562(79.966)	heavy	17	75.42	0	Control	8e-06
3RM2	m6	r3	14640	593.914	1778.72	1778.72	3123	3	nSS(79.966)ESDLLAFAEKEEKc	nSSESDLLAFAEKEEKc	nSS(79.966)ESDLLAFAEKEEKc	AT3G28180.1	AT3G28180.1	| Symbols: ATCSLC04, CSLC04, ATCSLC4, CSLC4 | Cellulose-synthase-like C4 | chr3:10506110-10509067 FORWARD LENGTH=673	AT3G28180.1-S562(79.966)	heavy	17	21.83	0	Control	0.00047
FM2	m1	f1	18628	881.892	1761.77	1761.77	3067	2	nSS(79.966)ESDLLAFAEKEEKc	nSSESDLLAFAEKEEKc	nSS(79.966)ESDLLAFAEKEEKc	AT3G28180.1	AT3G28180.1	| Symbols: ATCSLC04, CSLC04, ATCSLC4, CSLC4 | Cellulose-synthase-like C4 | chr3:10506110-10509067 FORWARD LENGTH=673	AT3G28180.1-S562(79.966)	light	17	61.29	0	Control	8e-06
FM3	m1	f1	18875	890.368	1778.72	1778.72	3064	2	nSS(79.966)ESDLLAFAEKEEKc	nSSESDLLAFAEKEEKc	nSS(79.966)ESDLLAFAEKEEKc	AT3G28180.1	AT3G28180.1	| Symbols: ATCSLC04, CSLC04, ATCSLC4, CSLC4 | Cellulose-synthase-like C4 | chr3:10506110-10509067 FORWARD LENGTH=673	AT3G28180.1-S562(79.966)	heavy	17	78.43	0	Case	8e-06
FM3	m1	f1	18893	881.893	1761.77	1761.77	3067	2	nSS(79.966)ESDLLAFAEKEEKc	nSSESDLLAFAEKEEKc	nSS(79.966)ESDLLAFAEKEEKc	AT3G28180.1	AT3G28180.1	| Symbols: ATCSLC04, CSLC04, ATCSLC4, CSLC4 | Cellulose-synthase-like C4 | chr3:10506110-10509067 FORWARD LENGTH=673	AT3G28180.1-S562(79.966)	light	17	64.23	0	Control	8e-06
RM1	m2	r1	18359	881.893	1761.77	1761.77	3195	2	nSS(79.966)ESDLLAFAEKEEKc	nSSESDLLAFAEKEEKc	nSS(79.966)ESDLLAFAEKEEKc	AT3G28180.1	AT3G28180.1	| Symbols: ATCSLC04, CSLC04, ATCSLC4, CSLC4 | Cellulose-synthase-like C4 | chr3:10506110-10509067 FORWARD LENGTH=673	AT3G28180.1-S562(79.966)	light	17	36.85	0	Case	0.000181
RM1	m2	r1	18378	890.366	1778.72	1778.72	3198	2	nSS(79.966)ESDLLAFAEKEEKc	nSSESDLLAFAEKEEKc	nSS(79.966)ESDLLAFAEKEEKc	AT3G28180.1	AT3G28180.1	| Symbols: ATCSLC04, CSLC04, ATCSLC4, CSLC4 | Cellulose-synthase-like C4 | chr3:10506110-10509067 FORWARD LENGTH=673	AT3G28180.1-S562(79.966)	heavy	17	19.94	0	Control	0.002973
RM2	m2	r1	19487	881.893	1761.77	1761.77	3164	2	nSS(79.966)ESDLLAFAEKEEKc	nSSESDLLAFAEKEEKc	nSS(79.966)ESDLLAFAEKEEKc	AT3G28180.1	AT3G28180.1	| Symbols: ATCSLC04, CSLC04, ATCSLC4, CSLC4 | Cellulose-synthase-like C4 | chr3:10506110-10509067 FORWARD LENGTH=673	AT3G28180.1-S562(79.966)	light	17	72.79	0	Case	8e-06
RM2	m2	r1	19531	588.264	1761.77	1761.77	3171	3	nSS(79.966)ESDLLAFAEKEEKc	nSSESDLLAFAEKEEKc	nSS(79.966)ESDLLAFAEKEEKc	AT3G28180.1	AT3G28180.1	| Symbols: ATCSLC04, CSLC04, ATCSLC4, CSLC4 | Cellulose-synthase-like C4 | chr3:10506110-10509067 FORWARD LENGTH=673	AT3G28180.1-S562(79.966)	light	17	11.99	0	Case	0.001677
RM2	m2	r1	19570	593.914	1778.72	1778.72	3177	3	nSS(79.966)ESDLLAFAEKEEKc	nSSESDLLAFAEKEEKc	nSS(79.966)ESDLLAFAEKEEKc	AT3G28180.1	AT3G28180.1	| Symbols: ATCSLC04, CSLC04, ATCSLC4, CSLC4 | Cellulose-synthase-like C4 | chr3:10506110-10509067 FORWARD LENGTH=673	AT3G28180.1-S562(79.966)	heavy	17	20.68	0	Control	0.000748
RM3	m2	r1	19788	890.367	1778.72	1778.72	3152	2	nSS(79.966)ESDLLAFAEKEEKc	nSSESDLLAFAEKEEKc	nSS(79.966)ESDLLAFAEKEEKc	AT3G28180.1	AT3G28180.1	| Symbols: ATCSLC04, CSLC04, ATCSLC4, CSLC4 | Cellulose-synthase-like C4 | chr3:10506110-10509067 FORWARD LENGTH=673	AT3G28180.1-S562(79.966)	heavy	17	70.36	0	Control	8e-06
RM3	m2	r1	19800	881.893	1761.77	1761.77	3154	2	nSS(79.966)ESDLLAFAEKEEKc	nSSESDLLAFAEKEEKc	nSS(79.966)ESDLLAFAEKEEKc	AT3G28180.1	AT3G28180.1	| Symbols: ATCSLC04, CSLC04, ATCSLC4, CSLC4 | Cellulose-synthase-like C4 | chr3:10506110-10509067 FORWARD LENGTH=673	AT3G28180.1-S562(79.966)	light	17	71.52	0	Case	8e-06
2RC1	m4	r2	9253	523.245	1044.48	1044.48	1888	2	nKPPTPTTT(79.966)Lc	nKPPTPTTTLc	nKPPTPTTT(79.966)Lc	AT1G75240.1	AT1G75240.1	| Symbols: AtHB33, HB33, ZHD5 | homeobox protein 33 | chr1:28241576-28242505 FORWARD LENGTH=309	AT1G75240.1-T308(79.966)	heavy	10	15.22	1.13	Control	0.005392
2RC2	m4	r2	8802	518.26	1034.51	1034.5	1895	2	nKPPTPTTT(79.966)Lc	nKPPTPTTTLc	nKPPTPTTT(79.966)Lc	AT1G75240.1	AT1G75240.1	| Symbols: AtHB33, HB33, ZHD5 | homeobox protein 33 | chr1:28241576-28242505 FORWARD LENGTH=309	AT1G75240.1-T308(79.966)	light	10	21.36	2.07	Case	0.006566
3FC2	m5	f3	8881	523.245	1044.47	1044.48	1863	2	nKPPTPTTT(79.966)Lc	nKPPTPTTTLc	nKPPTPTTT(79.966)Lc	AT1G75240.1	AT1G75240.1	| Symbols: AtHB33, HB33, ZHD5 | homeobox protein 33 | chr1:28241576-28242505 FORWARD LENGTH=309	AT1G75240.1-T308(79.966)	heavy	10	25.07	0.93	Case	0.000729
3FC2	m5	f3	8927	518.26	1034.51	1034.5	1869	2	nKPPTPTTT(79.966)Lc	nKPPTPTTTLc	nKPPTPTTT(79.966)Lc	AT1G75240.1	AT1G75240.1	| Symbols: AtHB33, HB33, ZHD5 | homeobox protein 33 | chr1:28241576-28242505 FORWARD LENGTH=309	AT1G75240.1-T308(79.966)	light	10	18.93	4.15	Control	0.002329
3FC3	m5	f3	8985	518.259	1034.5	1034.5	1795	2	nKPPTPTTT(79.966)Lc	nKPPTPTTTLc	nKPPTPTTT(79.966)Lc	AT1G75240.1	AT1G75240.1	| Symbols: AtHB33, HB33, ZHD5 | homeobox protein 33 | chr1:28241576-28242505 FORWARD LENGTH=309	AT1G75240.1-T308(79.966)	light	10	21.96	0.3	Control	0.002306
3FC3	m5	f3	9008	523.245	1044.48	1044.48	1798	2	nKPPTPTTT(79.966)Lc	nKPPTPTTTLc	nKPPTPTTT(79.966)Lc	AT1G75240.1	AT1G75240.1	| Symbols: AtHB33, HB33, ZHD5 | homeobox protein 33 | chr1:28241576-28242505 FORWARD LENGTH=309	AT1G75240.1-T308(79.966)	heavy	10	31.19	12.32	Case	0.000289
3RC1	m6	r3	5898	523.245	1044.48	1044.48	1326	2	nKPPTPTTT(79.966)Lc	nKPPTPTTTLc	nKPPTPTTT(79.966)Lc	AT1G75240.1	AT1G75240.1	| Symbols: AtHB33, HB33, ZHD5 | homeobox protein 33 | chr1:28241576-28242505 FORWARD LENGTH=309	AT1G75240.1-T308(79.966)	heavy	10	14.8	3.58	Control	0.006748
2FC19	m3	f2	16519	1246.15	3735.41	3735.41	3094	3	nNLEEGS(79.966)DESEKSRS(79.966)EINDEDEAS(79.966)GEEELLEKc	nNLEEGSDESEKSRSEINDEDEASGEEELLEKc	nNLEEGS(79.966)DESEKSRS(79.966)EINDEDEAS(79.966)GEEELLEKc	AT3G51880.1	AT3G51880.1;AT3G51880.3	| Symbols: HMGB1, NFD1 | high mobility group B1 | chr3:19247241-19248491 REVERSE LENGTH=178	AT3G51880.1-S129(79.966)-S137(79.966)-S146(79.966);AT3G51880.3-S129(79.966)-S137(79.966)-S146(79.966)	light	38	37.12	0	Control	6.7e-05
3FC19	m5	f3	14834	1246.14	3735.4	3735.41	3015	3	nNLEEGS(79.966)DESEKSRS(79.966)EINDEDEAS(79.966)GEEELLEKc	nNLEEGSDESEKSRSEINDEDEASGEEELLEKc	nNLEEGS(79.966)DESEKSRS(79.966)EINDEDEAS(79.966)GEEELLEKc	AT3G51880.1	AT3G51880.1;AT3G51880.3	| Symbols: HMGB1, NFD1 | high mobility group B1 | chr3:19247241-19248491 REVERSE LENGTH=178	AT3G51880.1-S129(79.966)-S137(79.966)-S146(79.966);AT3G51880.3-S129(79.966)-S137(79.966)-S146(79.966)	light	38	18.27	0	Control	0.00111
2FC19	m3	f2	17912	897.053	2688.14	2688.14	3419	3	nLVDQC(57.021)LESNDNS(79.966)DGVVAS(79.966)PALPTKc	nLVDQCLESNDNSDGVVASPALPTKc	nLVDQC(57.021)LESNDNS(79.966)DGVVAS(79.966)PALPTKc	AT3G48050.1	AT3G48050.1;AT3G48050.2	| Symbols: | BAH domain ;TFIIS helical bundle-like domain | chr3:17734270-17739412 REVERSE LENGTH=1613	AT3G48050.1-C881(57.021)-S888(79.966)-S894(79.966);AT3G48050.2-C881(57.021)-S888(79.966)-S894(79.966)	light	28	83.57	33.28	Control	8e-06
2RC18	m4	r2	15039	897.053	2688.14	2688.14	3402	3	nLVDQC(57.021)LESNDNS(79.966)DGVVAS(79.966)PALPTKc	nLVDQCLESNDNSDGVVASPALPTKc	nLVDQC(57.021)LESNDNS(79.966)DGVVAS(79.966)PALPTKc	AT3G48050.1	AT3G48050.1;AT3G48050.2	| Symbols: | BAH domain ;TFIIS helical bundle-like domain | chr3:17734270-17739412 REVERSE LENGTH=1613	AT3G48050.1-C881(57.021)-S888(79.966)-S894(79.966);AT3G48050.2-C881(57.021)-S888(79.966)-S894(79.966)	light	28	89.85	31.18	Case	8e-06
2RC19	m4	r2	15301	897.053	2688.14	2688.14	3379	3	nLVDQC(57.021)LESNDNS(79.966)DGVVAS(79.966)PALPTKc	nLVDQCLESNDNSDGVVASPALPTKc	nLVDQC(57.021)LESNDNS(79.966)DGVVAS(79.966)PALPTKc	AT3G48050.1	AT3G48050.1;AT3G48050.2	| Symbols: | BAH domain ;TFIIS helical bundle-like domain | chr3:17734270-17739412 REVERSE LENGTH=1613	AT3G48050.1-C881(57.021)-S888(79.966)-S894(79.966);AT3G48050.2-C881(57.021)-S888(79.966)-S894(79.966)	light	28	64.94	15.61	Case	8e-06
3FC19	m5	f3	16329	897.053	2688.14	2688.14	3386	3	nLVDQC(57.021)LESNDNS(79.966)DGVVAS(79.966)PALPTKc	nLVDQCLESNDNSDGVVASPALPTKc	nLVDQC(57.021)LESNDNS(79.966)DGVVAS(79.966)PALPTKc	AT3G48050.1	AT3G48050.1;AT3G48050.2	| Symbols: | BAH domain ;TFIIS helical bundle-like domain | chr3:17734270-17739412 REVERSE LENGTH=1613	AT3G48050.1-C881(57.021)-S888(79.966)-S894(79.966);AT3G48050.2-C881(57.021)-S888(79.966)-S894(79.966)	light	28	77.33	24.6	Control	8e-06
3RC19	m6	r3	13272	897.054	2688.14	2688.14	2804	3	nLVDQC(57.021)LESNDNS(79.966)DGVVAS(79.966)PALPTKc	nLVDQCLESNDNSDGVVASPALPTKc	nLVDQC(57.021)LESNDNS(79.966)DGVVAS(79.966)PALPTKc	AT3G48050.1	AT3G48050.1;AT3G48050.2	| Symbols: | BAH domain ;TFIIS helical bundle-like domain | chr3:17734270-17739412 REVERSE LENGTH=1613	AT3G48050.1-C881(57.021)-S888(79.966)-S894(79.966);AT3G48050.2-C881(57.021)-S888(79.966)-S894(79.966)	light	28	72.52	21.52	Case	8e-06
FC19	m1	f1	18704	897.053	2688.14	2688.14	3396	3	nLVDQC(57.021)LESNDNS(79.966)DGVVAS(79.966)PALPTKc	nLVDQCLESNDNSDGVVASPALPTKc	nLVDQC(57.021)LESNDNS(79.966)DGVVAS(79.966)PALPTKc	AT3G48050.1	AT3G48050.1;AT3G48050.2	| Symbols: | BAH domain ;TFIIS helical bundle-like domain | chr3:17734270-17739412 REVERSE LENGTH=1613	AT3G48050.1-C881(57.021)-S888(79.966)-S894(79.966);AT3G48050.2-C881(57.021)-S888(79.966)-S894(79.966)	light	28	81.39	29.97	Control	8e-06
RC19	m2	r1	18329	897.052	2688.14	2688.14	3257	3	nLVDQC(57.021)LESNDNS(79.966)DGVVAS(79.966)PALPTKc	nLVDQCLESNDNSDGVVASPALPTKc	nLVDQC(57.021)LESNDNS(79.966)DGVVAS(79.966)PALPTKc	AT3G48050.1	AT3G48050.1;AT3G48050.2	| Symbols: | BAH domain ;TFIIS helical bundle-like domain | chr3:17734270-17739412 REVERSE LENGTH=1613	AT3G48050.1-C881(57.021)-S888(79.966)-S894(79.966);AT3G48050.2-C881(57.021)-S888(79.966)-S894(79.966)	light	28	73.22	31.22	Case	8e-06
2RC16	m4	r2	13901	1093.45	3277.33	3277.33	3015	3	nAPLIAGGPPTM(15.995)SGISDS(79.966)EKNQAQAGLGEGS(79.966)PKc	nAPLIAGGPPTMSGISDSEKNQAQAGLGEGSPKc	nAPLIAGGPPTM(15.995)SGISDS(79.966)EKNQAQAGLGEGS(79.966)PKc	AT3G25840.1	AT3G25840.1;AT3G25840.2	| Symbols: | Protein kinase superfamily protein | chr3:9452993-9457446 REVERSE LENGTH=935	AT3G25840.1-M536(15.995)-S542(79.966)-S555(79.966);AT3G25840.2-M274(15.995)-S280(79.966)-S293(79.966)	heavy	37	15.48	0	Control	0.004524
FC17	m1	f1	15613	1081.15	3240.44	3240.44	3003	3	nAPLIAGGPPTM(15.995)SGISDS(79.966)EKNQAQAGLGEGS(79.966)PKc	nAPLIAGGPPTMSGISDSEKNQAQAGLGEGSPKc	nAPLIAGGPPTM(15.995)SGISDS(79.966)EKNQAQAGLGEGS(79.966)PKc	AT3G25840.1	AT3G25840.1;AT3G25840.2	| Symbols: | Protein kinase superfamily protein | chr3:9452993-9457446 REVERSE LENGTH=935	AT3G25840.1-M536(15.995)-S542(79.966)-S555(79.966);AT3G25840.2-M274(15.995)-S280(79.966)-S293(79.966)	light	37	20.49	0	Control	0.000929
FC18	m1	f1	16453	1081.15	3240.44	3240.44	3015	3	nAPLIAGGPPTM(15.995)SGISDS(79.966)EKNQAQAGLGEGS(79.966)PKc	nAPLIAGGPPTMSGISDSEKNQAQAGLGEGSPKc	nAPLIAGGPPTM(15.995)SGISDS(79.966)EKNQAQAGLGEGS(79.966)PKc	AT3G25840.1	AT3G25840.1;AT3G25840.2	| Symbols: | Protein kinase superfamily protein | chr3:9452993-9457446 REVERSE LENGTH=935	AT3G25840.1-M536(15.995)-S542(79.966)-S555(79.966);AT3G25840.2-M274(15.995)-S280(79.966)-S293(79.966)	light	37	21.72	0	Control	0.000844
RC18	m2	r1	16254	1081.15	3240.44	3240.44	2868	3	nAPLIAGGPPTM(15.995)SGISDS(79.966)EKNQAQAGLGEGS(79.966)PKc	nAPLIAGGPPTMSGISDSEKNQAQAGLGEGSPKc	nAPLIAGGPPTM(15.995)SGISDS(79.966)EKNQAQAGLGEGS(79.966)PKc	AT3G25840.1	AT3G25840.1;AT3G25840.2	| Symbols: | Protein kinase superfamily protein | chr3:9452993-9457446 REVERSE LENGTH=935	AT3G25840.1-M536(15.995)-S542(79.966)-S555(79.966);AT3G25840.2-M274(15.995)-S280(79.966)-S293(79.966)	light	37	34.44	0	Case	0.000178
RM12	m2	r1	16964	1093.45	3277.33	3277.33	2972	3	nAPLIAGGPPTM(15.995)SGISDS(79.966)EKNQAQAGLGEGS(79.966)PKc	nAPLIAGGPPTMSGISDSEKNQAQAGLGEGSPKc	nAPLIAGGPPTM(15.995)SGISDS(79.966)EKNQAQAGLGEGS(79.966)PKc	AT3G25840.1	AT3G25840.1;AT3G25840.2	| Symbols: | Protein kinase superfamily protein | chr3:9452993-9457446 REVERSE LENGTH=935	AT3G25840.1-M536(15.995)-S542(79.966)-S555(79.966);AT3G25840.2-M274(15.995)-S280(79.966)-S293(79.966)	heavy	37	18.62	0	Control	0.001337
2FC16	m3	f2	14214	911.372	1820.73	1820.73	2980	2	nSGSGT(79.966)S(79.966)LNGDLPQSVSRc	nSGSGTSLNGDLPQSVSRc	nSGSGT(79.966)S(79.966)LNGDLPQSVSRc	AT5G47480.1	AT5G47480.1	| Symbols: | RGPR-related | chr5:19257420-19263132 FORWARD LENGTH=1350	AT5G47480.1-T1294(79.966)-S1295(79.966)	light	22	67.47	0	Control	2.8e-05
2RC16	m4	r2	13338	922.341	1842.67	1842.67	2873	2	nSGSGT(79.966)S(79.966)LNGDLPQSVSRc	nSGSGTSLNGDLPQSVSRc	nSGSGT(79.966)S(79.966)LNGDLPQSVSRc	AT5G47480.1	AT5G47480.1	| Symbols: | RGPR-related | chr5:19257420-19263132 FORWARD LENGTH=1350	AT5G47480.1-T1294(79.966)-S1295(79.966)	heavy	22	102	17.21	Control	8e-06
3FC18	m5	f3	14683	911.373	1820.73	1820.73	2887	2	nSGSGT(79.966)S(79.966)LNGDLPQSVSRc	nSGSGTSLNGDLPQSVSRc	nSGSGT(79.966)S(79.966)LNGDLPQSVSRc	AT5G47480.1	AT5G47480.1	| Symbols: | RGPR-related | chr5:19257420-19263132 FORWARD LENGTH=1350	AT5G47480.1-T1294(79.966)-S1295(79.966)	light	22	40.38	0	Control	0.000262
FC16	m1	f1	15859	911.37	1820.73	1820.73	2861	2	nSGSGT(79.966)S(79.966)LNGDLPQSVSRc	nSGSGTSLNGDLPQSVSRc	nSGSGT(79.966)S(79.966)LNGDLPQSVSRc	AT5G47480.1	AT5G47480.1	| Symbols: | RGPR-related | chr5:19257420-19263132 FORWARD LENGTH=1350	AT5G47480.1-T1294(79.966)-S1295(79.966)	light	22	48.19	5.25	Control	0.000181
RC17	m2	r1	15163	911.374	1820.73	1820.73	2655	2	nSGSGT(79.966)S(79.966)LNGDLPQSVSRc	nSGSGTSLNGDLPQSVSRc	nSGSGT(79.966)S(79.966)LNGDLPQSVSRc	AT5G47480.1	AT5G47480.1	| Symbols: | RGPR-related | chr5:19257420-19263132 FORWARD LENGTH=1350	AT5G47480.1-T1294(79.966)-S1295(79.966)	light	22	51.26	0	Case	4e-05
RM12	m2	r1	15906	911.373	1820.73	1820.73	2822	2	nSGSGT(79.966)S(79.966)LNGDLPQSVSRc	nSGSGTSLNGDLPQSVSRc	nSGSGT(79.966)S(79.966)LNGDLPQSVSRc	AT5G47480.1	AT5G47480.1	| Symbols: | RGPR-related | chr5:19257420-19263132 FORWARD LENGTH=1350	AT5G47480.1-T1294(79.966)-S1295(79.966)	light	22	53.69	7.78	Case	2.8e-05
2FC5	m3	f2	5361	688.98	2063.92	2063.92	1211	3	nGGSSDNRPISQYHNS(79.966)PLRc	nGGSSDNRPISQYHNSPLRc	nGGSSDNRPISQYHNS(79.966)PLRc	AT2G23200.1	AT2G23200.1	| Symbols: | Protein kinase superfamily protein | chr2:9879351-9881855 FORWARD LENGTH=834	AT2G23200.1-S465(79.966)	light	29	12.51	10.09	Control	0.006503
2FC6	m3	f2	8078	698.619	2092.84	2092.83	1593	3	nGGSSDNRPISQYHNS(79.966)PLRc	nGGSSDNRPISQYHNSPLRc	nGGSSDNRPISQYHNS(79.966)PLRc	AT2G23200.1	AT2G23200.1	| Symbols: | Protein kinase superfamily protein | chr2:9879351-9881855 FORWARD LENGTH=834	AT2G23200.1-S465(79.966)	heavy	29	19.62	13.38	Case	0.000165
2FC6	m3	f2	8093	688.981	2063.92	2063.92	1595	3	nGGSSDNRPISQYHNS(79.966)PLRc	nGGSSDNRPISQYHNSPLRc	nGGSSDNRPISQYHNS(79.966)PLRc	AT2G23200.1	AT2G23200.1	| Symbols: | Protein kinase superfamily protein | chr2:9879351-9881855 FORWARD LENGTH=834	AT2G23200.1-S465(79.966)	light	29	24.16	13.39	Control	0.000776
2FC7	m3	f2	7994	688.981	2063.92	2063.92	1541	3	nGGSSDNRPISQYHNS(79.966)PLRc	nGGSSDNRPISQYHNSPLRc	nGGSSDNRPISQYHNS(79.966)PLRc	AT2G23200.1	AT2G23200.1	| Symbols: | Protein kinase superfamily protein | chr2:9879351-9881855 FORWARD LENGTH=834	AT2G23200.1-S465(79.966)	light	29	24.52	13.47	Control	0.000211
2FC8	m3	f2	8312	688.98	2063.92	2063.92	1548	3	nGGSSDNRPISQYHNS(79.966)PLRc	nGGSSDNRPISQYHNSPLRc	nGGSSDNRPISQYHNS(79.966)PLRc	AT2G23200.1	AT2G23200.1	| Symbols: | Protein kinase superfamily protein | chr2:9879351-9881855 FORWARD LENGTH=834	AT2G23200.1-S465(79.966)	light	29	17.73	17.73	Control	0.00135
2FC9	m3	f2	7273	688.98	2063.92	2063.92	1368	3	nGGSSDNRPISQYHNS(79.966)PLRc	nGGSSDNRPISQYHNSPLRc	nGGSSDNRPISQYHNS(79.966)PLRc	AT2G23200.1	AT2G23200.1	| Symbols: | Protein kinase superfamily protein | chr2:9879351-9881855 FORWARD LENGTH=834	AT2G23200.1-S465(79.966)	light	29	7.02	7.02	Control	0.00163
2FC9	m3	f2	7299	698.619	2092.84	2092.83	1371	3	nGGSSDNRPISQYHNS(79.966)PLRc	nGGSSDNRPISQYHNSPLRc	nGGSSDNRPISQYHNS(79.966)PLRc	AT2G23200.1	AT2G23200.1	| Symbols: | Protein kinase superfamily protein | chr2:9879351-9881855 FORWARD LENGTH=834	AT2G23200.1-S465(79.966)	heavy	29	27.57	14.47	Case	0.000498
2FC9	m3	f2	7507	688.98	2063.92	2063.92	1399	3	nGGSSDNRPISQYHNS(79.966)PLRc	nGGSSDNRPISQYHNSPLRc	nGGSSDNRPISQYHNS(79.966)PLRc	AT2G23200.1	AT2G23200.1	| Symbols: | Protein kinase superfamily protein | chr2:9879351-9881855 FORWARD LENGTH=834	AT2G23200.1-S465(79.966)	light	29	24.04	13.35	Control	0.000345
2FM1	m3	f2	7498	688.98	2063.92	2063.92	1516	3	nGGSSDNRPISQYHNS(79.966)PLRc	nGGSSDNRPISQYHNSPLRc	nGGSSDNRPISQYHNS(79.966)PLRc	AT2G23200.1	AT2G23200.1	| Symbols: | Protein kinase superfamily protein | chr2:9879351-9881855 FORWARD LENGTH=834	AT2G23200.1-S465(79.966)	light	29	16.75	15.08	Control	0.001819
2FM2	m3	f2	6153	688.979	2063.92	2063.92	1441	3	nGGSSDNRPISQYHNS(79.966)PLRc	nGGSSDNRPISQYHNSPLRc	nGGSSDNRPISQYHNS(79.966)PLRc	AT2G23200.1	AT2G23200.1	| Symbols: | Protein kinase superfamily protein | chr2:9879351-9881855 FORWARD LENGTH=834	AT2G23200.1-S465(79.966)	light	29	24.18	22.06	Control	0.000444
2FM3	m3	f2	6429	698.619	2092.83	2092.83	1429	3	nGGSSDNRPISQYHNS(79.966)PLRc	nGGSSDNRPISQYHNSPLRc	nGGSSDNRPISQYHNS(79.966)PLRc	AT2G23200.1	AT2G23200.1	| Symbols: | Protein kinase superfamily protein | chr2:9879351-9881855 FORWARD LENGTH=834	AT2G23200.1-S465(79.966)	heavy	29	27.87	23.98	Case	0.000204
2FM3	m3	f2	6432	688.979	2063.92	2063.92	1430	3	nGGSSDNRPISQYHNS(79.966)PLRc	nGGSSDNRPISQYHNSPLRc	nGGSSDNRPISQYHNS(79.966)PLRc	AT2G23200.1	AT2G23200.1	| Symbols: | Protein kinase superfamily protein | chr2:9879351-9881855 FORWARD LENGTH=834	AT2G23200.1-S465(79.966)	light	29	11.57	8.57	Control	0.003893
2FM4	m3	f2	6609	688.981	2063.92	2063.92	1450	3	nGGSSDNRPISQYHNS(79.966)PLRc	nGGSSDNRPISQYHNSPLRc	nGGSSDNRPISQYHNS(79.966)PLRc	AT2G23200.1	AT2G23200.1	| Symbols: | Protein kinase superfamily protein | chr2:9879351-9881855 FORWARD LENGTH=834	AT2G23200.1-S465(79.966)	light	29	9.04	9.04	Control	0.006509
2FM4	m3	f2	6797	688.979	2063.92	2063.92	1481	3	nGGSSDNRPISQYHNS(79.966)PLRc	nGGSSDNRPISQYHNSPLRc	nGGSSDNRPISQYHNS(79.966)PLRc	AT2G23200.1	AT2G23200.1	| Symbols: | Protein kinase superfamily protein | chr2:9879351-9881855 FORWARD LENGTH=834	AT2G23200.1-S465(79.966)	light	29	21.47	13.17	Control	0.000165
2FM5	m3	f2	6365	698.619	2092.83	2092.83	1384	3	nGGSSDNRPISQYHNS(79.966)PLRc	nGGSSDNRPISQYHNSPLRc	nGGSSDNRPISQYHNS(79.966)PLRc	AT2G23200.1	AT2G23200.1	| Symbols: | Protein kinase superfamily protein | chr2:9879351-9881855 FORWARD LENGTH=834	AT2G23200.1-S465(79.966)	heavy	29	24.75	19.87	Case	0.000168
2FM5	m3	f2	6387	688.98	2063.92	2063.92	1388	3	nGGSSDNRPISQYHNS(79.966)PLRc	nGGSSDNRPISQYHNSPLRc	nGGSSDNRPISQYHNS(79.966)PLRc	AT2G23200.1	AT2G23200.1	| Symbols: | Protein kinase superfamily protein | chr2:9879351-9881855 FORWARD LENGTH=834	AT2G23200.1-S465(79.966)	light	29	28.82	13.35	Control	0.000114
2FM5	m3	f2	6591	688.98	2063.92	2063.92	1419	3	nGGSSDNRPISQYHNS(79.966)PLRc	nGGSSDNRPISQYHNSPLRc	nGGSSDNRPISQYHNS(79.966)PLRc	AT2G23200.1	AT2G23200.1	| Symbols: | Protein kinase superfamily protein | chr2:9879351-9881855 FORWARD LENGTH=834	AT2G23200.1-S465(79.966)	light	29	25.72	20.86	Control	0.000159
2FM6	m3	f2	6565	698.618	2092.83	2092.83	1409	3	nGGSSDNRPISQYHNS(79.966)PLRc	nGGSSDNRPISQYHNSPLRc	nGGSSDNRPISQYHNS(79.966)PLRc	AT2G23200.1	AT2G23200.1	| Symbols: | Protein kinase superfamily protein | chr2:9879351-9881855 FORWARD LENGTH=834	AT2G23200.1-S465(79.966)	heavy	29	24.36	12.74	Case	2.8e-05
2FM6	m3	f2	6669	688.98	2063.92	2063.92	1424	3	nGGSSDNRPISQYHNS(79.966)PLRc	nGGSSDNRPISQYHNSPLRc	nGGSSDNRPISQYHNS(79.966)PLRc	AT2G23200.1	AT2G23200.1	| Symbols: | Protein kinase superfamily protein | chr2:9879351-9881855 FORWARD LENGTH=834	AT2G23200.1-S465(79.966)	light	29	23.85	11.58	Control	0.000202
2RM4	m4	r2	3517	688.979	2063.92	2063.92	1122	3	nGGSSDNRPISQYHNS(79.966)PLRc	nGGSSDNRPISQYHNSPLRc	nGGSSDNRPISQYHNS(79.966)PLRc	AT2G23200.1	AT2G23200.1	| Symbols: | Protein kinase superfamily protein | chr2:9879351-9881855 FORWARD LENGTH=834	AT2G23200.1-S465(79.966)	light	29	22.21	19.92	Case	0.000725
2RM5	m4	r2	4633	688.979	2063.91	2063.92	1089	3	nGGSSDNRPISQYHNS(79.966)PLRc	nGGSSDNRPISQYHNSPLRc	nGGSSDNRPISQYHNS(79.966)PLRc	AT2G23200.1	AT2G23200.1	| Symbols: | Protein kinase superfamily protein | chr2:9879351-9881855 FORWARD LENGTH=834	AT2G23200.1-S465(79.966)	light	29	21.66	16.27	Case	0.000267
3RC7	m6	r3	4592	688.98	2063.92	2063.92	998	3	nGGSSDNRPISQYHNS(79.966)PLRc	nGGSSDNRPISQYHNSPLRc	nGGSSDNRPISQYHNS(79.966)PLRc	AT2G23200.1	AT2G23200.1	| Symbols: | Protein kinase superfamily protein | chr2:9879351-9881855 FORWARD LENGTH=834	AT2G23200.1-S465(79.966)	light	29	9.46	9.46	Case	0.002083
3RM5	m6	r3	4605	688.98	2063.92	2063.92	982	3	nGGSSDNRPISQYHNS(79.966)PLRc	nGGSSDNRPISQYHNSPLRc	nGGSSDNRPISQYHNS(79.966)PLRc	AT2G23200.1	AT2G23200.1	| Symbols: | Protein kinase superfamily protein | chr2:9879351-9881855 FORWARD LENGTH=834	AT2G23200.1-S465(79.966)	light	29	21.77	16.95	Case	0.000768
FM5	m1	f1	4691	688.98	2063.92	2063.92	1018	3	nGGSSDNRPISQYHNS(79.966)PLRc	nGGSSDNRPISQYHNSPLRc	nGGSSDNRPISQYHNS(79.966)PLRc	AT2G23200.1	AT2G23200.1	| Symbols: | Protein kinase superfamily protein | chr2:9879351-9881855 FORWARD LENGTH=834	AT2G23200.1-S465(79.966)	light	29	16.56	12.78	Control	0.001996
FM6	m1	f1	5112	1047.42	2092.83	2092.83	1015	2	nGGSSDNRPISQYHNS(79.966)PLRc	nGGSSDNRPISQYHNSPLRc	nGGSSDNRPISQYHNS(79.966)PLRc	AT2G23200.1	AT2G23200.1	| Symbols: | Protein kinase superfamily protein | chr2:9879351-9881855 FORWARD LENGTH=834	AT2G23200.1-S465(79.966)	heavy	29	32.93	21.59	Case	0.000293
FM6	m1	f1	5117	688.98	2063.92	2063.92	1015	3	nGGSSDNRPISQYHNS(79.966)PLRc	nGGSSDNRPISQYHNSPLRc	nGGSSDNRPISQYHNS(79.966)PLRc	AT2G23200.1	AT2G23200.1	| Symbols: | Protein kinase superfamily protein | chr2:9879351-9881855 FORWARD LENGTH=834	AT2G23200.1-S465(79.966)	light	29	17.7	9.89	Control	0.000228
FM7	m1	f1	5296	688.979	2063.91	2063.92	1009	3	nGGSSDNRPISQYHNS(79.966)PLRc	nGGSSDNRPISQYHNSPLRc	nGGSSDNRPISQYHNS(79.966)PLRc	AT2G23200.1	AT2G23200.1	| Symbols: | Protein kinase superfamily protein | chr2:9879351-9881855 FORWARD LENGTH=834	AT2G23200.1-S465(79.966)	light	29	30.11	22.72	Control	0.000279
FM7	m1	f1	5307	1047.42	2092.83	2092.83	1010	2	nGGSSDNRPISQYHNS(79.966)PLRc	nGGSSDNRPISQYHNSPLRc	nGGSSDNRPISQYHNS(79.966)PLRc	AT2G23200.1	AT2G23200.1	| Symbols: | Protein kinase superfamily protein | chr2:9879351-9881855 FORWARD LENGTH=834	AT2G23200.1-S465(79.966)	heavy	29	29.46	18.26	Case	0.001549
RM4	m2	r1	4642	688.98	2063.92	2063.92	1030	3	nGGSSDNRPISQYHNS(79.966)PLRc	nGGSSDNRPISQYHNSPLRc	nGGSSDNRPISQYHNS(79.966)PLRc	AT2G23200.1	AT2G23200.1	| Symbols: | Protein kinase superfamily protein | chr2:9879351-9881855 FORWARD LENGTH=834	AT2G23200.1-S465(79.966)	light	29	14.01	14.01	Case	0.000916
RM5	m2	r1	4911	688.979	2063.92	2063.92	1023	3	nGGSSDNRPISQYHNS(79.966)PLRc	nGGSSDNRPISQYHNSPLRc	nGGSSDNRPISQYHNS(79.966)PLRc	AT2G23200.1	AT2G23200.1	| Symbols: | Protein kinase superfamily protein | chr2:9879351-9881855 FORWARD LENGTH=834	AT2G23200.1-S465(79.966)	light	29	21.05	12.17	Case	0.000821
RM7	m2	r1	5388	688.979	2063.92	2063.92	1025	3	nGGSSDNRPISQYHNS(79.966)PLRc	nGGSSDNRPISQYHNSPLRc	nGGSSDNRPISQYHNS(79.966)PLRc	AT2G23200.1	AT2G23200.1	| Symbols: | Protein kinase superfamily protein | chr2:9879351-9881855 FORWARD LENGTH=834	AT2G23200.1-S465(79.966)	light	29	27.53	14.78	Case	9.6e-05
2FC16	m3	f2	7877	549.87	1646.59	1646.58	1738	3	nASSNESHLS(79.966)PVS(79.966)PRc	nASSNESHLSPVSPRc	nASSNESHLS(79.966)PVS(79.966)PRc	AT3G13000.1	AT3G13000.1;AT3G13000.2	| Symbols: | Protein of unknown function, DUF547 | chr3:4158214-4160818 REVERSE LENGTH=553	AT3G13000.1-S232(79.966)-S235(79.966);AT3G13000.2-S261(79.966)-S264(79.966)	heavy	20	9.71	4.04	Case	0.00154
2FC16	m3	f2	7888	543.222	1626.64	1626.64	1739	3	nASSNESHLS(79.966)PVS(79.966)PRc	nASSNESHLSPVSPRc	nASSNESHLS(79.966)PVS(79.966)PRc	AT3G13000.1	AT3G13000.1;AT3G13000.2	| Symbols: | Protein of unknown function, DUF547 | chr3:4158214-4160818 REVERSE LENGTH=553	AT3G13000.1-S232(79.966)-S235(79.966);AT3G13000.2-S261(79.966)-S264(79.966)	light	20	6.02	1.39	Control	0.006207
2FC17	m3	f2	7895	549.869	1646.58	1646.58	1723	3	nASSNESHLS(79.966)PVS(79.966)PRc	nASSNESHLSPVSPRc	nASSNESHLS(79.966)PVS(79.966)PRc	AT3G13000.1	AT3G13000.1;AT3G13000.2	| Symbols: | Protein of unknown function, DUF547 | chr3:4158214-4160818 REVERSE LENGTH=553	AT3G13000.1-S232(79.966)-S235(79.966);AT3G13000.2-S261(79.966)-S264(79.966)	heavy	20	7.51	3.85	Case	0.008344
2FC17	m3	f2	7900	814.329	1626.64	1626.64	1724	2	nASSNESHLS(79.966)PVS(79.966)PRc	nASSNESHLSPVSPRc	nASSNESHLS(79.966)PVS(79.966)PRc	AT3G13000.1	AT3G13000.1;AT3G13000.2	| Symbols: | Protein of unknown function, DUF547 | chr3:4158214-4160818 REVERSE LENGTH=553	AT3G13000.1-S232(79.966)-S235(79.966);AT3G13000.2-S261(79.966)-S264(79.966)	light	20	30.62	3.12	Control	0.001171
2FM10	m3	f2	7712	824.299	1646.58	1646.58	1670	2	nASSNESHLS(79.966)PVS(79.966)PRc	nASSNESHLSPVSPRc	nASSNESHLS(79.966)PVS(79.966)PRc	AT3G13000.1	AT3G13000.1;AT3G13000.2	| Symbols: | Protein of unknown function, DUF547 | chr3:4158214-4160818 REVERSE LENGTH=553	AT3G13000.1-S232(79.966)-S235(79.966);AT3G13000.2-S261(79.966)-S264(79.966)	heavy	20	33.66	3.78	Case	9.2e-05
2FM10	m3	f2	7740	814.332	1626.65	1626.64	1674	2	nASSNESHLS(79.966)PVS(79.966)PRc	nASSNESHLSPVSPRc	nASSNESHLS(79.966)PVS(79.966)PRc	AT3G13000.1	AT3G13000.1;AT3G13000.2	| Symbols: | Protein of unknown function, DUF547 | chr3:4158214-4160818 REVERSE LENGTH=553	AT3G13000.1-S232(79.966)-S235(79.966);AT3G13000.2-S261(79.966)-S264(79.966)	light	20	11.98	5.41	Control	0.006345
2RC17	m4	r2	6621	543.222	1626.64	1626.64	1575	3	nASSNESHLS(79.966)PVS(79.966)PRc	nASSNESHLSPVSPRc	nASSNESHLS(79.966)PVS(79.966)PRc	AT3G13000.1	AT3G13000.1;AT3G13000.2	| Symbols: | Protein of unknown function, DUF547 | chr3:4158214-4160818 REVERSE LENGTH=553	AT3G13000.1-S232(79.966)-S235(79.966);AT3G13000.2-S261(79.966)-S264(79.966)	light	20	13.16	5.79	Case	0.001503
3FM11	m5	f3	6357	824.3	1646.58	1646.58	1425	2	nASSNESHLS(79.966)PVS(79.966)PRc	nASSNESHLSPVSPRc	nASSNESHLS(79.966)PVS(79.966)PRc	AT3G13000.1	AT3G13000.1;AT3G13000.2	| Symbols: | Protein of unknown function, DUF547 | chr3:4158214-4160818 REVERSE LENGTH=553	AT3G13000.1-S232(79.966)-S235(79.966);AT3G13000.2-S261(79.966)-S264(79.966)	heavy	20	26.28	0	Case	0.008253
3RM1	m6	r3	10117	848.326	2541.96	2541.95	1882	3	nNDDGGGSGS(79.966)KFDLEGS(79.966)EKEDSPRc	nNDDGGGSGSKFDLEGSEKEDSPRc	nNDDGGGSGS(79.966)KFDLEGS(79.966)EKEDSPRc	AT5G13160.1	AT5G13160.1	| Symbols: PBS1 | Protein kinase superfamily protein | chr5:4176854-4179682 FORWARD LENGTH=456	AT5G13160.1-S398(79.966)-S405(79.966)	light	29	16.05	0	Case	0.000629
FM2	m1	f1	9981	857.963	2570.87	2570.87	1801	3	nNDDGGGSGS(79.966)KFDLEGS(79.966)EKEDSPRc	nNDDGGGSGSKFDLEGSEKEDSPRc	nNDDGGGSGS(79.966)KFDLEGS(79.966)EKEDSPRc	AT5G13160.1	AT5G13160.1	| Symbols: PBS1 | Protein kinase superfamily protein | chr5:4176854-4179682 FORWARD LENGTH=456	AT5G13160.1-S398(79.966)-S405(79.966)	heavy	29	24.36	0	Case	0.000195
RM2	m2	r1	9830	857.961	2570.86	2570.87	1883	3	nNDDGGGSGS(79.966)KFDLEGS(79.966)EKEDSPRc	nNDDGGGSGSKFDLEGSEKEDSPRc	nNDDGGGSGS(79.966)KFDLEGS(79.966)EKEDSPRc	AT5G13160.1	AT5G13160.1	| Symbols: PBS1 | Protein kinase superfamily protein | chr5:4176854-4179682 FORWARD LENGTH=456	AT5G13160.1-S398(79.966)-S405(79.966)	heavy	29	37.73	0	Control	3e-05
2FC1	m3	f2	9053	1011.38	3031.12	3031.11	1843	3	nEASREEEAS(79.966)S(79.966)EEES(79.966)EEEEPPKTVGKc	nEASREEEASSEEESEEEEPPKTVGKc	nEASREEEAS(79.966)S(79.966)EEES(79.966)EEEEPPKTVGKc	AT4G31880.1	AT4G31880.1;AT4G31880.2	| Symbols: | LOCATED IN: cytosol, chloroplast; EXPRESSED IN: 24 plant structures; EXPRESSED DURING: 14 growth stages; BEST Arabidopsis thaliana protein match is: Tudor/PWWP/MBT superfamily protein (TAIR:AT1G15940.1); Has 137162 Blast hits to 70781 proteins in 2973 species: Archae - 289; Bacteria - 24182; Metazoa - 56725; Fungi - 20130; Plants - 6559; Viruses - 758; Other Eukaryotes - 28519 (sourc…	AT4G31880.1-S748(79.966)-S749(79.966)-S753(79.966);AT4G31880.2-S747(79.966)-S748(79.966)-S752(79.966)	light	30	12.93	4.64	Control	0.005459
2FC1	m3	f2	9127	1021.35	3061.03	3061.03	1853	3	nEASREEEAS(79.966)S(79.966)EEES(79.966)EEEEPPKTVGKc	nEASREEEASSEEESEEEEPPKTVGKc	nEASREEEAS(79.966)S(79.966)EEES(79.966)EEEEPPKTVGKc	AT4G31880.1	AT4G31880.1;AT4G31880.2	| Symbols: | LOCATED IN: cytosol, chloroplast; EXPRESSED IN: 24 plant structures; EXPRESSED DURING: 14 growth stages; BEST Arabidopsis thaliana protein match is: Tudor/PWWP/MBT superfamily protein (TAIR:AT1G15940.1); Has 137162 Blast hits to 70781 proteins in 2973 species: Archae - 289; Bacteria - 24182; Metazoa - 56725; Fungi - 20130; Plants - 6559; Viruses - 758; Other Eukaryotes - 28519 (sourc…	AT4G31880.1-S748(79.966)-S749(79.966)-S753(79.966);AT4G31880.2-S747(79.966)-S748(79.966)-S752(79.966)	heavy	30	12.57	1.32	Case	0.004524
2FC1	m3	f2	9308	1011.38	3031.12	3031.11	1876	3	nEASREEEAS(79.966)S(79.966)EEES(79.966)EEEEPPKTVGKc	nEASREEEASSEEESEEEEPPKTVGKc	nEASREEEAS(79.966)S(79.966)EEES(79.966)EEEEPPKTVGKc	AT4G31880.1	AT4G31880.1;AT4G31880.2	| Symbols: | LOCATED IN: cytosol, chloroplast; EXPRESSED IN: 24 plant structures; EXPRESSED DURING: 14 growth stages; BEST Arabidopsis thaliana protein match is: Tudor/PWWP/MBT superfamily protein (TAIR:AT1G15940.1); Has 137162 Blast hits to 70781 proteins in 2973 species: Archae - 289; Bacteria - 24182; Metazoa - 56725; Fungi - 20130; Plants - 6559; Viruses - 758; Other Eukaryotes - 28519 (sourc…	AT4G31880.1-S748(79.966)-S749(79.966)-S753(79.966);AT4G31880.2-S747(79.966)-S748(79.966)-S752(79.966)	light	30	38.74	19.56	Control	3e-05
2FC1	m3	f2	9569	1011.38	3031.12	3031.11	1910	3	nEASREEEAS(79.966)S(79.966)EEES(79.966)EEEEPPKTVGKc	nEASREEEASSEEESEEEEPPKTVGKc	nEASREEEAS(79.966)S(79.966)EEES(79.966)EEEEPPKTVGKc	AT4G31880.1	AT4G31880.1;AT4G31880.2	| Symbols: | LOCATED IN: cytosol, chloroplast; EXPRESSED IN: 24 plant structures; EXPRESSED DURING: 14 growth stages; BEST Arabidopsis thaliana protein match is: Tudor/PWWP/MBT superfamily protein (TAIR:AT1G15940.1); Has 137162 Blast hits to 70781 proteins in 2973 species: Archae - 289; Bacteria - 24182; Metazoa - 56725; Fungi - 20130; Plants - 6559; Viruses - 758; Other Eukaryotes - 28519 (sourc…	AT4G31880.1-S748(79.966)-S749(79.966)-S753(79.966);AT4G31880.2-S747(79.966)-S748(79.966)-S752(79.966)	light	30	28.12	15.58	Control	3e-05
2FC18	m3	f2	9589	1021.35	3061.03	3061.03	1840	3	nEASREEEAS(79.966)S(79.966)EEES(79.966)EEEEPPKTVGKc	nEASREEEASSEEESEEEEPPKTVGKc	nEASREEEAS(79.966)S(79.966)EEES(79.966)EEEEPPKTVGKc	AT4G31880.1	AT4G31880.1;AT4G31880.2	| Symbols: | LOCATED IN: cytosol, chloroplast; EXPRESSED IN: 24 plant structures; EXPRESSED DURING: 14 growth stages; BEST Arabidopsis thaliana protein match is: Tudor/PWWP/MBT superfamily protein (TAIR:AT1G15940.1); Has 137162 Blast hits to 70781 proteins in 2973 species: Archae - 289; Bacteria - 24182; Metazoa - 56725; Fungi - 20130; Plants - 6559; Viruses - 758; Other Eukaryotes - 28519 (sourc…	AT4G31880.1-S748(79.966)-S749(79.966)-S753(79.966);AT4G31880.2-S747(79.966)-S748(79.966)-S752(79.966)	heavy	30	34.58	5.14	Case	0.000259
2FC19	m3	f2	11204	1011.38	3031.12	3031.11	2103	3	nEASREEEAS(79.966)S(79.966)EEES(79.966)EEEEPPKTVGKc	nEASREEEASSEEESEEEEPPKTVGKc	nEASREEEAS(79.966)S(79.966)EEES(79.966)EEEEPPKTVGKc	AT4G31880.1	AT4G31880.1;AT4G31880.2	| Symbols: | LOCATED IN: cytosol, chloroplast; EXPRESSED IN: 24 plant structures; EXPRESSED DURING: 14 growth stages; BEST Arabidopsis thaliana protein match is: Tudor/PWWP/MBT superfamily protein (TAIR:AT1G15940.1); Has 137162 Blast hits to 70781 proteins in 2973 species: Archae - 289; Bacteria - 24182; Metazoa - 56725; Fungi - 20130; Plants - 6559; Viruses - 758; Other Eukaryotes - 28519 (sourc…	AT4G31880.1-S748(79.966)-S749(79.966)-S753(79.966);AT4G31880.2-S747(79.966)-S748(79.966)-S752(79.966)	light	30	28.12	10.11	Control	4.5e-05
2FC19	m3	f2	11242	1021.35	3061.03	3061.03	2108	3	nEASREEEAS(79.966)S(79.966)EEES(79.966)EEEEPPKTVGKc	nEASREEEASSEEESEEEEPPKTVGKc	nEASREEEAS(79.966)S(79.966)EEES(79.966)EEEEPPKTVGKc	AT4G31880.1	AT4G31880.1;AT4G31880.2	| Symbols: | LOCATED IN: cytosol, chloroplast; EXPRESSED IN: 24 plant structures; EXPRESSED DURING: 14 growth stages; BEST Arabidopsis thaliana protein match is: Tudor/PWWP/MBT superfamily protein (TAIR:AT1G15940.1); Has 137162 Blast hits to 70781 proteins in 2973 species: Archae - 289; Bacteria - 24182; Metazoa - 56725; Fungi - 20130; Plants - 6559; Viruses - 758; Other Eukaryotes - 28519 (sourc…	AT4G31880.1-S748(79.966)-S749(79.966)-S753(79.966);AT4G31880.2-S747(79.966)-S748(79.966)-S752(79.966)	heavy	30	28.25	6.83	Case	0.000198
2FC2	m3	f2	8614	1011.38	3031.11	3031.11	1893	3	nEASREEEAS(79.966)S(79.966)EEES(79.966)EEEEPPKTVGKc	nEASREEEASSEEESEEEEPPKTVGKc	nEASREEEAS(79.966)S(79.966)EEES(79.966)EEEEPPKTVGKc	AT4G31880.1	AT4G31880.1;AT4G31880.2	| Symbols: | LOCATED IN: cytosol, chloroplast; EXPRESSED IN: 24 plant structures; EXPRESSED DURING: 14 growth stages; BEST Arabidopsis thaliana protein match is: Tudor/PWWP/MBT superfamily protein (TAIR:AT1G15940.1); Has 137162 Blast hits to 70781 proteins in 2973 species: Archae - 289; Bacteria - 24182; Metazoa - 56725; Fungi - 20130; Plants - 6559; Viruses - 758; Other Eukaryotes - 28519 (sourc…	AT4G31880.1-S748(79.966)-S749(79.966)-S753(79.966);AT4G31880.2-S747(79.966)-S748(79.966)-S752(79.966)	light	30	20.57	9.82	Control	7.9e-05
2FC2	m3	f2	8812	1011.38	3031.11	3031.11	1924	3	nEASREEEAS(79.966)S(79.966)EEES(79.966)EEEEPPKTVGKc	nEASREEEASSEEESEEEEPPKTVGKc	nEASREEEAS(79.966)S(79.966)EEES(79.966)EEEEPPKTVGKc	AT4G31880.1	AT4G31880.1;AT4G31880.2	| Symbols: | LOCATED IN: cytosol, chloroplast; EXPRESSED IN: 24 plant structures; EXPRESSED DURING: 14 growth stages; BEST Arabidopsis thaliana protein match is: Tudor/PWWP/MBT superfamily protein (TAIR:AT1G15940.1); Has 137162 Blast hits to 70781 proteins in 2973 species: Archae - 289; Bacteria - 24182; Metazoa - 56725; Fungi - 20130; Plants - 6559; Viruses - 758; Other Eukaryotes - 28519 (sourc…	AT4G31880.1-S748(79.966)-S749(79.966)-S753(79.966);AT4G31880.2-S747(79.966)-S748(79.966)-S752(79.966)	light	30	23.35	15.22	Control	0.000109
2FM1	m3	f2	9296	1021.35	3061.03	3061.03	1801	3	nEASREEEAS(79.966)S(79.966)EEES(79.966)EEEEPPKTVGKc	nEASREEEASSEEESEEEEPPKTVGKc	nEASREEEAS(79.966)S(79.966)EEES(79.966)EEEEPPKTVGKc	AT4G31880.1	AT4G31880.1;AT4G31880.2	| Symbols: | LOCATED IN: cytosol, chloroplast; EXPRESSED IN: 24 plant structures; EXPRESSED DURING: 14 growth stages; BEST Arabidopsis thaliana protein match is: Tudor/PWWP/MBT superfamily protein (TAIR:AT1G15940.1); Has 137162 Blast hits to 70781 proteins in 2973 species: Archae - 289; Bacteria - 24182; Metazoa - 56725; Fungi - 20130; Plants - 6559; Viruses - 758; Other Eukaryotes - 28519 (sourc…	AT4G31880.1-S748(79.966)-S749(79.966)-S753(79.966);AT4G31880.2-S747(79.966)-S748(79.966)-S752(79.966)	heavy	30	24.51	0.1	Case	0.000322
2FM1	m3	f2	9322	1011.38	3031.11	3031.11	1805	3	nEASREEEAS(79.966)S(79.966)EEES(79.966)EEEEPPKTVGKc	nEASREEEASSEEESEEEEPPKTVGKc	nEASREEEAS(79.966)S(79.966)EEES(79.966)EEEEPPKTVGKc	AT4G31880.1	AT4G31880.1;AT4G31880.2	| Symbols: | LOCATED IN: cytosol, chloroplast; EXPRESSED IN: 24 plant structures; EXPRESSED DURING: 14 growth stages; BEST Arabidopsis thaliana protein match is: Tudor/PWWP/MBT superfamily protein (TAIR:AT1G15940.1); Has 137162 Blast hits to 70781 proteins in 2973 species: Archae - 289; Bacteria - 24182; Metazoa - 56725; Fungi - 20130; Plants - 6559; Viruses - 758; Other Eukaryotes - 28519 (sourc…	AT4G31880.1-S748(79.966)-S749(79.966)-S753(79.966);AT4G31880.2-S747(79.966)-S748(79.966)-S752(79.966)	light	30	24.89	12.3	Control	2.8e-05
2FM11	m3	f2	11181	1011.38	3031.11	3031.11	2084	3	nEASREEEAS(79.966)S(79.966)EEES(79.966)EEEEPPKTVGKc	nEASREEEASSEEESEEEEPPKTVGKc	nEASREEEAS(79.966)S(79.966)EEES(79.966)EEEEPPKTVGKc	AT4G31880.1	AT4G31880.1;AT4G31880.2	| Symbols: | LOCATED IN: cytosol, chloroplast; EXPRESSED IN: 24 plant structures; EXPRESSED DURING: 14 growth stages; BEST Arabidopsis thaliana protein match is: Tudor/PWWP/MBT superfamily protein (TAIR:AT1G15940.1); Has 137162 Blast hits to 70781 proteins in 2973 species: Archae - 289; Bacteria - 24182; Metazoa - 56725; Fungi - 20130; Plants - 6559; Viruses - 758; Other Eukaryotes - 28519 (sourc…	AT4G31880.1-S748(79.966)-S749(79.966)-S753(79.966);AT4G31880.2-S747(79.966)-S748(79.966)-S752(79.966)	light	30	27.63	12.04	Control	0.000178
2FM11	m3	f2	11301	1011.38	3031.11	3031.11	2114	3	nEASREEEAS(79.966)S(79.966)EEES(79.966)EEEEPPKTVGKc	nEASREEEASSEEESEEEEPPKTVGKc	nEASREEEAS(79.966)S(79.966)EEES(79.966)EEEEPPKTVGKc	AT4G31880.1	AT4G31880.1;AT4G31880.2	| Symbols: | LOCATED IN: cytosol, chloroplast; EXPRESSED IN: 24 plant structures; EXPRESSED DURING: 14 growth stages; BEST Arabidopsis thaliana protein match is: Tudor/PWWP/MBT superfamily protein (TAIR:AT1G15940.1); Has 137162 Blast hits to 70781 proteins in 2973 species: Archae - 289; Bacteria - 24182; Metazoa - 56725; Fungi - 20130; Plants - 6559; Viruses - 758; Other Eukaryotes - 28519 (sourc…	AT4G31880.1-S748(79.966)-S749(79.966)-S753(79.966);AT4G31880.2-S747(79.966)-S748(79.966)-S752(79.966)	light	30	32.53	16.41	Control	3e-05
2RC1	m4	r2	6422	1021.35	3061.04	3061.03	1519	3	nEASREEEAS(79.966)S(79.966)EEES(79.966)EEEEPPKTVGKc	nEASREEEASSEEESEEEEPPKTVGKc	nEASREEEAS(79.966)S(79.966)EEES(79.966)EEEEPPKTVGKc	AT4G31880.1	AT4G31880.1;AT4G31880.2	| Symbols: | LOCATED IN: cytosol, chloroplast; EXPRESSED IN: 24 plant structures; EXPRESSED DURING: 14 growth stages; BEST Arabidopsis thaliana protein match is: Tudor/PWWP/MBT superfamily protein (TAIR:AT1G15940.1); Has 137162 Blast hits to 70781 proteins in 2973 species: Archae - 289; Bacteria - 24182; Metazoa - 56725; Fungi - 20130; Plants - 6559; Viruses - 758; Other Eukaryotes - 28519 (sourc…	AT4G31880.1-S748(79.966)-S749(79.966)-S753(79.966);AT4G31880.2-S747(79.966)-S748(79.966)-S752(79.966)	heavy	30	17.94	11.38	Control	0.00572
2RC1	m4	r2	6671	1011.38	3031.11	3031.11	1552	3	nEASREEEAS(79.966)S(79.966)EEES(79.966)EEEEPPKTVGKc	nEASREEEASSEEESEEEEPPKTVGKc	nEASREEEAS(79.966)S(79.966)EEES(79.966)EEEEPPKTVGKc	AT4G31880.1	AT4G31880.1;AT4G31880.2	| Symbols: | LOCATED IN: cytosol, chloroplast; EXPRESSED IN: 24 plant structures; EXPRESSED DURING: 14 growth stages; BEST Arabidopsis thaliana protein match is: Tudor/PWWP/MBT superfamily protein (TAIR:AT1G15940.1); Has 137162 Blast hits to 70781 proteins in 2973 species: Archae - 289; Bacteria - 24182; Metazoa - 56725; Fungi - 20130; Plants - 6559; Viruses - 758; Other Eukaryotes - 28519 (sourc…	AT4G31880.1-S748(79.966)-S749(79.966)-S753(79.966);AT4G31880.2-S747(79.966)-S748(79.966)-S752(79.966)	light	30	10.61	1.44	Case	0.00102
2RC1	m4	r2	6742	1021.35	3061.03	3061.03	1562	3	nEASREEEAS(79.966)S(79.966)EEES(79.966)EEEEPPKTVGKc	nEASREEEASSEEESEEEEPPKTVGKc	nEASREEEAS(79.966)S(79.966)EEES(79.966)EEEEPPKTVGKc	AT4G31880.1	AT4G31880.1;AT4G31880.2	| Symbols: | LOCATED IN: cytosol, chloroplast; EXPRESSED IN: 24 plant structures; EXPRESSED DURING: 14 growth stages; BEST Arabidopsis thaliana protein match is: Tudor/PWWP/MBT superfamily protein (TAIR:AT1G15940.1); Has 137162 Blast hits to 70781 proteins in 2973 species: Archae - 289; Bacteria - 24182; Metazoa - 56725; Fungi - 20130; Plants - 6559; Viruses - 758; Other Eukaryotes - 28519 (sourc…	AT4G31880.1-S748(79.966)-S749(79.966)-S753(79.966);AT4G31880.2-S747(79.966)-S748(79.966)-S752(79.966)	heavy	30	43.16	14.37	Control	9.2e-05
2RC1	m4	r2	6910	1011.38	3031.12	3031.11	1585	3	nEASREEEAS(79.966)S(79.966)EEES(79.966)EEEEPPKTVGKc	nEASREEEASSEEESEEEEPPKTVGKc	nEASREEEAS(79.966)S(79.966)EEES(79.966)EEEEPPKTVGKc	AT4G31880.1	AT4G31880.1;AT4G31880.2	| Symbols: | LOCATED IN: cytosol, chloroplast; EXPRESSED IN: 24 plant structures; EXPRESSED DURING: 14 growth stages; BEST Arabidopsis thaliana protein match is: Tudor/PWWP/MBT superfamily protein (TAIR:AT1G15940.1); Has 137162 Blast hits to 70781 proteins in 2973 species: Archae - 289; Bacteria - 24182; Metazoa - 56725; Fungi - 20130; Plants - 6559; Viruses - 758; Other Eukaryotes - 28519 (sourc…	AT4G31880.1-S748(79.966)-S749(79.966)-S753(79.966);AT4G31880.2-S747(79.966)-S748(79.966)-S752(79.966)	light	30	27.26	8.77	Case	7.5e-05
2RC1	m4	r2	7150	1011.38	3031.12	3031.11	1617	3	nEASREEEAS(79.966)S(79.966)EEES(79.966)EEEEPPKTVGKc	nEASREEEASSEEESEEEEPPKTVGKc	nEASREEEAS(79.966)S(79.966)EEES(79.966)EEEEPPKTVGKc	AT4G31880.1	AT4G31880.1;AT4G31880.2	| Symbols: | LOCATED IN: cytosol, chloroplast; EXPRESSED IN: 24 plant structures; EXPRESSED DURING: 14 growth stages; BEST Arabidopsis thaliana protein match is: Tudor/PWWP/MBT superfamily protein (TAIR:AT1G15940.1); Has 137162 Blast hits to 70781 proteins in 2973 species: Archae - 289; Bacteria - 24182; Metazoa - 56725; Fungi - 20130; Plants - 6559; Viruses - 758; Other Eukaryotes - 28519 (sourc…	AT4G31880.1-S748(79.966)-S749(79.966)-S753(79.966);AT4G31880.2-S747(79.966)-S748(79.966)-S752(79.966)	light	30	27.58	15.14	Case	6.7e-05
2RC1	m4	r2	7395	1011.38	3031.11	3031.11	1649	3	nEASREEEAS(79.966)S(79.966)EEES(79.966)EEEEPPKTVGKc	nEASREEEASSEEESEEEEPPKTVGKc	nEASREEEAS(79.966)S(79.966)EEES(79.966)EEEEPPKTVGKc	AT4G31880.1	AT4G31880.1;AT4G31880.2	| Symbols: | LOCATED IN: cytosol, chloroplast; EXPRESSED IN: 24 plant structures; EXPRESSED DURING: 14 growth stages; BEST Arabidopsis thaliana protein match is: Tudor/PWWP/MBT superfamily protein (TAIR:AT1G15940.1); Has 137162 Blast hits to 70781 proteins in 2973 species: Archae - 289; Bacteria - 24182; Metazoa - 56725; Fungi - 20130; Plants - 6559; Viruses - 758; Other Eukaryotes - 28519 (sourc…	AT4G31880.1-S748(79.966)-S749(79.966)-S753(79.966);AT4G31880.2-S747(79.966)-S748(79.966)-S752(79.966)	light	30	32.08	15.88	Case	2.8e-05
2RC1	m4	r2	7657	1011.38	3031.11	3031.11	1683	3	nEASREEEAS(79.966)S(79.966)EEES(79.966)EEEEPPKTVGKc	nEASREEEASSEEESEEEEPPKTVGKc	nEASREEEAS(79.966)S(79.966)EEES(79.966)EEEEPPKTVGKc	AT4G31880.1	AT4G31880.1;AT4G31880.2	| Symbols: | LOCATED IN: cytosol, chloroplast; EXPRESSED IN: 24 plant structures; EXPRESSED DURING: 14 growth stages; BEST Arabidopsis thaliana protein match is: Tudor/PWWP/MBT superfamily protein (TAIR:AT1G15940.1); Has 137162 Blast hits to 70781 proteins in 2973 species: Archae - 289; Bacteria - 24182; Metazoa - 56725; Fungi - 20130; Plants - 6559; Viruses - 758; Other Eukaryotes - 28519 (sourc…	AT4G31880.1-S748(79.966)-S749(79.966)-S753(79.966);AT4G31880.2-S747(79.966)-S748(79.966)-S752(79.966)	light	30	24.16	2.39	Case	0.000498
2RC1	m4	r2	7714	1021.35	3061.03	3061.03	1690	3	nEASREEEAS(79.966)S(79.966)EEES(79.966)EEEEPPKTVGKc	nEASREEEASSEEESEEEEPPKTVGKc	nEASREEEAS(79.966)S(79.966)EEES(79.966)EEEEPPKTVGKc	AT4G31880.1	AT4G31880.1;AT4G31880.2	| Symbols: | LOCATED IN: cytosol, chloroplast; EXPRESSED IN: 24 plant structures; EXPRESSED DURING: 14 growth stages; BEST Arabidopsis thaliana protein match is: Tudor/PWWP/MBT superfamily protein (TAIR:AT1G15940.1); Has 137162 Blast hits to 70781 proteins in 2973 species: Archae - 289; Bacteria - 24182; Metazoa - 56725; Fungi - 20130; Plants - 6559; Viruses - 758; Other Eukaryotes - 28519 (sourc…	AT4G31880.1-S748(79.966)-S749(79.966)-S753(79.966);AT4G31880.2-S747(79.966)-S748(79.966)-S752(79.966)	heavy	30	16.98	0.37	Control	0.001059
2RC1	m4	r2	7949	1011.38	3031.12	3031.11	1720	3	nEASREEEAS(79.966)S(79.966)EEES(79.966)EEEEPPKTVGKc	nEASREEEASSEEESEEEEPPKTVGKc	nEASREEEAS(79.966)S(79.966)EEES(79.966)EEEEPPKTVGKc	AT4G31880.1	AT4G31880.1;AT4G31880.2	| Symbols: | LOCATED IN: cytosol, chloroplast; EXPRESSED IN: 24 plant structures; EXPRESSED DURING: 14 growth stages; BEST Arabidopsis thaliana protein match is: Tudor/PWWP/MBT superfamily protein (TAIR:AT1G15940.1); Has 137162 Blast hits to 70781 proteins in 2973 species: Archae - 289; Bacteria - 24182; Metazoa - 56725; Fungi - 20130; Plants - 6559; Viruses - 758; Other Eukaryotes - 28519 (sourc…	AT4G31880.1-S748(79.966)-S749(79.966)-S753(79.966);AT4G31880.2-S747(79.966)-S748(79.966)-S752(79.966)	light	30	15.93	0	Case	0.00339
2RC19	m4	r2	8818	1011.38	3031.11	3031.11	1784	3	nEASREEEAS(79.966)S(79.966)EEES(79.966)EEEEPPKTVGKc	nEASREEEASSEEESEEEEPPKTVGKc	nEASREEEAS(79.966)S(79.966)EEES(79.966)EEEEPPKTVGKc	AT4G31880.1	AT4G31880.1;AT4G31880.2	| Symbols: | LOCATED IN: cytosol, chloroplast; EXPRESSED IN: 24 plant structures; EXPRESSED DURING: 14 growth stages; BEST Arabidopsis thaliana protein match is: Tudor/PWWP/MBT superfamily protein (TAIR:AT1G15940.1); Has 137162 Blast hits to 70781 proteins in 2973 species: Archae - 289; Bacteria - 24182; Metazoa - 56725; Fungi - 20130; Plants - 6559; Viruses - 758; Other Eukaryotes - 28519 (sourc…	AT4G31880.1-S748(79.966)-S749(79.966)-S753(79.966);AT4G31880.2-S747(79.966)-S748(79.966)-S752(79.966)	light	30	18.86	4.01	Case	0.000279
2RC19	m4	r2	9047	1011.38	3031.12	3031.11	1815	3	nEASREEEAS(79.966)S(79.966)EEES(79.966)EEEEPPKTVGKc	nEASREEEASSEEESEEEEPPKTVGKc	nEASREEEAS(79.966)S(79.966)EEES(79.966)EEEEPPKTVGKc	AT4G31880.1	AT4G31880.1;AT4G31880.2	| Symbols: | LOCATED IN: cytosol, chloroplast; EXPRESSED IN: 24 plant structures; EXPRESSED DURING: 14 growth stages; BEST Arabidopsis thaliana protein match is: Tudor/PWWP/MBT superfamily protein (TAIR:AT1G15940.1); Has 137162 Blast hits to 70781 proteins in 2973 species: Archae - 289; Bacteria - 24182; Metazoa - 56725; Fungi - 20130; Plants - 6559; Viruses - 758; Other Eukaryotes - 28519 (sourc…	AT4G31880.1-S748(79.966)-S749(79.966)-S753(79.966);AT4G31880.2-S747(79.966)-S748(79.966)-S752(79.966)	light	30	34.06	17.72	Case	3e-05
2RC19	m4	r2	9265	1021.35	3061.03	3061.03	1845	3	nEASREEEAS(79.966)S(79.966)EEES(79.966)EEEEPPKTVGKc	nEASREEEASSEEESEEEEPPKTVGKc	nEASREEEAS(79.966)S(79.966)EEES(79.966)EEEEPPKTVGKc	AT4G31880.1	AT4G31880.1;AT4G31880.2	| Symbols: | LOCATED IN: cytosol, chloroplast; EXPRESSED IN: 24 plant structures; EXPRESSED DURING: 14 growth stages; BEST Arabidopsis thaliana protein match is: Tudor/PWWP/MBT superfamily protein (TAIR:AT1G15940.1); Has 137162 Blast hits to 70781 proteins in 2973 species: Archae - 289; Bacteria - 24182; Metazoa - 56725; Fungi - 20130; Plants - 6559; Viruses - 758; Other Eukaryotes - 28519 (sourc…	AT4G31880.1-S748(79.966)-S749(79.966)-S753(79.966);AT4G31880.2-S747(79.966)-S748(79.966)-S752(79.966)	heavy	30	14.72	1.59	Control	0.007938
2RC2	m4	r2	6179	1021.35	3061.03	3061.03	1542	3	nEASREEEAS(79.966)S(79.966)EEES(79.966)EEEEPPKTVGKc	nEASREEEASSEEESEEEEPPKTVGKc	nEASREEEAS(79.966)S(79.966)EEES(79.966)EEEEPPKTVGKc	AT4G31880.1	AT4G31880.1;AT4G31880.2	| Symbols: | LOCATED IN: cytosol, chloroplast; EXPRESSED IN: 24 plant structures; EXPRESSED DURING: 14 growth stages; BEST Arabidopsis thaliana protein match is: Tudor/PWWP/MBT superfamily protein (TAIR:AT1G15940.1); Has 137162 Blast hits to 70781 proteins in 2973 species: Archae - 289; Bacteria - 24182; Metazoa - 56725; Fungi - 20130; Plants - 6559; Viruses - 758; Other Eukaryotes - 28519 (sourc…	AT4G31880.1-S748(79.966)-S749(79.966)-S753(79.966);AT4G31880.2-S747(79.966)-S748(79.966)-S752(79.966)	heavy	30	21.27	1.94	Control	0.005091
2RC2	m4	r2	6354	1011.38	3031.12	3031.11	1565	3	nEASREEEAS(79.966)S(79.966)EEES(79.966)EEEEPPKTVGKc	nEASREEEASSEEESEEEEPPKTVGKc	nEASREEEAS(79.966)S(79.966)EEES(79.966)EEEEPPKTVGKc	AT4G31880.1	AT4G31880.1;AT4G31880.2	| Symbols: | LOCATED IN: cytosol, chloroplast; EXPRESSED IN: 24 plant structures; EXPRESSED DURING: 14 growth stages; BEST Arabidopsis thaliana protein match is: Tudor/PWWP/MBT superfamily protein (TAIR:AT1G15940.1); Has 137162 Blast hits to 70781 proteins in 2973 species: Archae - 289; Bacteria - 24182; Metazoa - 56725; Fungi - 20130; Plants - 6559; Viruses - 758; Other Eukaryotes - 28519 (sourc…	AT4G31880.1-S748(79.966)-S749(79.966)-S753(79.966);AT4G31880.2-S747(79.966)-S748(79.966)-S752(79.966)	light	30	15.28	1.58	Case	0.00766
2RC2	m4	r2	6622	1011.38	3031.12	3031.11	1600	3	nEASREEEAS(79.966)S(79.966)EEES(79.966)EEEEPPKTVGKc	nEASREEEASSEEESEEEEPPKTVGKc	nEASREEEAS(79.966)S(79.966)EEES(79.966)EEEEPPKTVGKc	AT4G31880.1	AT4G31880.1;AT4G31880.2	| Symbols: | LOCATED IN: cytosol, chloroplast; EXPRESSED IN: 24 plant structures; EXPRESSED DURING: 14 growth stages; BEST Arabidopsis thaliana protein match is: Tudor/PWWP/MBT superfamily protein (TAIR:AT1G15940.1); Has 137162 Blast hits to 70781 proteins in 2973 species: Archae - 289; Bacteria - 24182; Metazoa - 56725; Fungi - 20130; Plants - 6559; Viruses - 758; Other Eukaryotes - 28519 (sourc…	AT4G31880.1-S748(79.966)-S749(79.966)-S753(79.966);AT4G31880.2-S747(79.966)-S748(79.966)-S752(79.966)	light	30	33.02	10.66	Case	9.2e-05
2RC2	m4	r2	6891	1011.38	3031.12	3031.11	1635	3	nEASREEEAS(79.966)S(79.966)EEES(79.966)EEEEPPKTVGKc	nEASREEEASSEEESEEEEPPKTVGKc	nEASREEEAS(79.966)S(79.966)EEES(79.966)EEEEPPKTVGKc	AT4G31880.1	AT4G31880.1;AT4G31880.2	| Symbols: | LOCATED IN: cytosol, chloroplast; EXPRESSED IN: 24 plant structures; EXPRESSED DURING: 14 growth stages; BEST Arabidopsis thaliana protein match is: Tudor/PWWP/MBT superfamily protein (TAIR:AT1G15940.1); Has 137162 Blast hits to 70781 proteins in 2973 species: Archae - 289; Bacteria - 24182; Metazoa - 56725; Fungi - 20130; Plants - 6559; Viruses - 758; Other Eukaryotes - 28519 (sourc…	AT4G31880.1-S748(79.966)-S749(79.966)-S753(79.966);AT4G31880.2-S747(79.966)-S748(79.966)-S752(79.966)	light	30	19.97	4.09	Case	0.000201
2RC2	m4	r2	7045	1021.35	3061.02	3061.03	1655	3	nEASREEEAS(79.966)S(79.966)EEES(79.966)EEEEPPKTVGKc	nEASREEEASSEEESEEEEPPKTVGKc	nEASREEEAS(79.966)S(79.966)EEES(79.966)EEEEPPKTVGKc	AT4G31880.1	AT4G31880.1;AT4G31880.2	| Symbols: | LOCATED IN: cytosol, chloroplast; EXPRESSED IN: 24 plant structures; EXPRESSED DURING: 14 growth stages; BEST Arabidopsis thaliana protein match is: Tudor/PWWP/MBT superfamily protein (TAIR:AT1G15940.1); Has 137162 Blast hits to 70781 proteins in 2973 species: Archae - 289; Bacteria - 24182; Metazoa - 56725; Fungi - 20130; Plants - 6559; Viruses - 758; Other Eukaryotes - 28519 (sourc…	AT4G31880.1-S748(79.966)-S749(79.966)-S753(79.966);AT4G31880.2-S747(79.966)-S748(79.966)-S752(79.966)	heavy	30	16.53	2.5	Control	0.008968
2RC2	m4	r2	6073	1011.38	3031.11	3031.11	1528	3	nEASREEEAS(79.966)S(79.966)EEES(79.966)EEEEPPKTVGKc	nEASREEEASSEEESEEEEPPKTVGKc	nEASREEEAS(79.966)S(79.966)EEES(79.966)EEEEPPKTVGKc	AT4G31880.1	AT4G31880.1;AT4G31880.2	| Symbols: | LOCATED IN: cytosol, chloroplast; EXPRESSED IN: 24 plant structures; EXPRESSED DURING: 14 growth stages; BEST Arabidopsis thaliana protein match is: Tudor/PWWP/MBT superfamily protein (TAIR:AT1G15940.1); Has 137162 Blast hits to 70781 proteins in 2973 species: Archae - 289; Bacteria - 24182; Metazoa - 56725; Fungi - 20130; Plants - 6559; Viruses - 758; Other Eukaryotes - 28519 (sourc…	AT4G31880.1-S748(79.966)-S749(79.966)-S753(79.966);AT4G31880.2-S747(79.966)-S748(79.966)-S752(79.966)	light	30	5.98	5.98	Case	0.008053
2RC3	m4	r2	6913	1021.35	3061.02	3061.03	1571	3	nEASREEEAS(79.966)S(79.966)EEES(79.966)EEEEPPKTVGKc	nEASREEEASSEEESEEEEPPKTVGKc	nEASREEEAS(79.966)S(79.966)EEES(79.966)EEEEPPKTVGKc	AT4G31880.1	AT4G31880.1;AT4G31880.2	| Symbols: | LOCATED IN: cytosol, chloroplast; EXPRESSED IN: 24 plant structures; EXPRESSED DURING: 14 growth stages; BEST Arabidopsis thaliana protein match is: Tudor/PWWP/MBT superfamily protein (TAIR:AT1G15940.1); Has 137162 Blast hits to 70781 proteins in 2973 species: Archae - 289; Bacteria - 24182; Metazoa - 56725; Fungi - 20130; Plants - 6559; Viruses - 758; Other Eukaryotes - 28519 (sourc…	AT4G31880.1-S748(79.966)-S749(79.966)-S753(79.966);AT4G31880.2-S747(79.966)-S748(79.966)-S752(79.966)	heavy	30	9.1	2.44	Control	0.005632
2RM11	m4	r2	8471	1011.38	3031.12	3031.11	1745	3	nEASREEEAS(79.966)S(79.966)EEES(79.966)EEEEPPKTVGKc	nEASREEEASSEEESEEEEPPKTVGKc	nEASREEEAS(79.966)S(79.966)EEES(79.966)EEEEPPKTVGKc	AT4G31880.1	AT4G31880.1;AT4G31880.2	| Symbols: | LOCATED IN: cytosol, chloroplast; EXPRESSED IN: 24 plant structures; EXPRESSED DURING: 14 growth stages; BEST Arabidopsis thaliana protein match is: Tudor/PWWP/MBT superfamily protein (TAIR:AT1G15940.1); Has 137162 Blast hits to 70781 proteins in 2973 species: Archae - 289; Bacteria - 24182; Metazoa - 56725; Fungi - 20130; Plants - 6559; Viruses - 758; Other Eukaryotes - 28519 (sourc…	AT4G31880.1-S748(79.966)-S749(79.966)-S753(79.966);AT4G31880.2-S747(79.966)-S748(79.966)-S752(79.966)	light	30	21.82	9.06	Case	0.000204
3FC2	m5	f3	5818	1011.38	3031.12	3031.11	1462	3	nEASREEEAS(79.966)S(79.966)EEES(79.966)EEEEPPKTVGKc	nEASREEEASSEEESEEEEPPKTVGKc	nEASREEEAS(79.966)S(79.966)EEES(79.966)EEEEPPKTVGKc	AT4G31880.1	AT4G31880.1;AT4G31880.2	| Symbols: | LOCATED IN: cytosol, chloroplast; EXPRESSED IN: 24 plant structures; EXPRESSED DURING: 14 growth stages; BEST Arabidopsis thaliana protein match is: Tudor/PWWP/MBT superfamily protein (TAIR:AT1G15940.1); Has 137162 Blast hits to 70781 proteins in 2973 species: Archae - 289; Bacteria - 24182; Metazoa - 56725; Fungi - 20130; Plants - 6559; Viruses - 758; Other Eukaryotes - 28519 (sourc…	AT4G31880.1-S748(79.966)-S749(79.966)-S753(79.966);AT4G31880.2-S747(79.966)-S748(79.966)-S752(79.966)	light	30	16.44	0	Control	0.002223
3FC2	m5	f3	6052	1011.38	3031.11	3031.11	1494	3	nEASREEEAS(79.966)S(79.966)EEES(79.966)EEEEPPKTVGKc	nEASREEEASSEEESEEEEPPKTVGKc	nEASREEEAS(79.966)S(79.966)EEES(79.966)EEEEPPKTVGKc	AT4G31880.1	AT4G31880.1;AT4G31880.2	| Symbols: | LOCATED IN: cytosol, chloroplast; EXPRESSED IN: 24 plant structures; EXPRESSED DURING: 14 growth stages; BEST Arabidopsis thaliana protein match is: Tudor/PWWP/MBT superfamily protein (TAIR:AT1G15940.1); Has 137162 Blast hits to 70781 proteins in 2973 species: Archae - 289; Bacteria - 24182; Metazoa - 56725; Fungi - 20130; Plants - 6559; Viruses - 758; Other Eukaryotes - 28519 (sourc…	AT4G31880.1-S748(79.966)-S749(79.966)-S753(79.966);AT4G31880.2-S747(79.966)-S748(79.966)-S752(79.966)	light	30	25.76	12.99	Control	3e-05
3FC2	m5	f3	6293	1011.38	3031.11	3031.11	1527	3	nEASREEEAS(79.966)S(79.966)EEES(79.966)EEEEPPKTVGKc	nEASREEEASSEEESEEEEPPKTVGKc	nEASREEEAS(79.966)S(79.966)EEES(79.966)EEEEPPKTVGKc	AT4G31880.1	AT4G31880.1;AT4G31880.2	| Symbols: | LOCATED IN: cytosol, chloroplast; EXPRESSED IN: 24 plant structures; EXPRESSED DURING: 14 growth stages; BEST Arabidopsis thaliana protein match is: Tudor/PWWP/MBT superfamily protein (TAIR:AT1G15940.1); Has 137162 Blast hits to 70781 proteins in 2973 species: Archae - 289; Bacteria - 24182; Metazoa - 56725; Fungi - 20130; Plants - 6559; Viruses - 758; Other Eukaryotes - 28519 (sourc…	AT4G31880.1-S748(79.966)-S749(79.966)-S753(79.966);AT4G31880.2-S747(79.966)-S748(79.966)-S752(79.966)	light	30	50.48	25.35	Control	8e-06
3FC2	m5	f3	6537	1011.38	3031.11	3031.11	1559	3	nEASREEEAS(79.966)S(79.966)EEES(79.966)EEEEPPKTVGKc	nEASREEEASSEEESEEEEPPKTVGKc	nEASREEEAS(79.966)S(79.966)EEES(79.966)EEEEPPKTVGKc	AT4G31880.1	AT4G31880.1;AT4G31880.2	| Symbols: | LOCATED IN: cytosol, chloroplast; EXPRESSED IN: 24 plant structures; EXPRESSED DURING: 14 growth stages; BEST Arabidopsis thaliana protein match is: Tudor/PWWP/MBT superfamily protein (TAIR:AT1G15940.1); Has 137162 Blast hits to 70781 proteins in 2973 species: Archae - 289; Bacteria - 24182; Metazoa - 56725; Fungi - 20130; Plants - 6559; Viruses - 758; Other Eukaryotes - 28519 (sourc…	AT4G31880.1-S748(79.966)-S749(79.966)-S753(79.966);AT4G31880.2-S747(79.966)-S748(79.966)-S752(79.966)	light	30	22.37	11.82	Control	0.000189
3FM11	m5	f3	9209	1021.35	3061.03	3061.03	1808	3	nEASREEEAS(79.966)S(79.966)EEES(79.966)EEEEPPKTVGKc	nEASREEEASSEEESEEEEPPKTVGKc	nEASREEEAS(79.966)S(79.966)EEES(79.966)EEEEPPKTVGKc	AT4G31880.1	AT4G31880.1;AT4G31880.2	| Symbols: | LOCATED IN: cytosol, chloroplast; EXPRESSED IN: 24 plant structures; EXPRESSED DURING: 14 growth stages; BEST Arabidopsis thaliana protein match is: Tudor/PWWP/MBT superfamily protein (TAIR:AT1G15940.1); Has 137162 Blast hits to 70781 proteins in 2973 species: Archae - 289; Bacteria - 24182; Metazoa - 56725; Fungi - 20130; Plants - 6559; Viruses - 758; Other Eukaryotes - 28519 (sourc…	AT4G31880.1-S748(79.966)-S749(79.966)-S753(79.966);AT4G31880.2-S747(79.966)-S748(79.966)-S752(79.966)	heavy	30	31.25	10.46	Case	9.6e-05
3FM11	m5	f3	9227	1011.38	3031.11	3031.11	1811	3	nEASREEEAS(79.966)S(79.966)EEES(79.966)EEEEPPKTVGKc	nEASREEEASSEEESEEEEPPKTVGKc	nEASREEEAS(79.966)S(79.966)EEES(79.966)EEEEPPKTVGKc	AT4G31880.1	AT4G31880.1;AT4G31880.2	| Symbols: | LOCATED IN: cytosol, chloroplast; EXPRESSED IN: 24 plant structures; EXPRESSED DURING: 14 growth stages; BEST Arabidopsis thaliana protein match is: Tudor/PWWP/MBT superfamily protein (TAIR:AT1G15940.1); Has 137162 Blast hits to 70781 proteins in 2973 species: Archae - 289; Bacteria - 24182; Metazoa - 56725; Fungi - 20130; Plants - 6559; Viruses - 758; Other Eukaryotes - 28519 (sourc…	AT4G31880.1-S748(79.966)-S749(79.966)-S753(79.966);AT4G31880.2-S747(79.966)-S748(79.966)-S752(79.966)	light	30	22.23	13.15	Control	0.000198
3RC1	m6	r3	3625	1011.38	3031.12	3031.11	1028	3	nEASREEEAS(79.966)S(79.966)EEES(79.966)EEEEPPKTVGKc	nEASREEEASSEEESEEEEPPKTVGKc	nEASREEEAS(79.966)S(79.966)EEES(79.966)EEEEPPKTVGKc	AT4G31880.1	AT4G31880.1;AT4G31880.2	| Symbols: | LOCATED IN: cytosol, chloroplast; EXPRESSED IN: 24 plant structures; EXPRESSED DURING: 14 growth stages; BEST Arabidopsis thaliana protein match is: Tudor/PWWP/MBT superfamily protein (TAIR:AT1G15940.1); Has 137162 Blast hits to 70781 proteins in 2973 species: Archae - 289; Bacteria - 24182; Metazoa - 56725; Fungi - 20130; Plants - 6559; Viruses - 758; Other Eukaryotes - 28519 (sourc…	AT4G31880.1-S748(79.966)-S749(79.966)-S753(79.966);AT4G31880.2-S747(79.966)-S748(79.966)-S752(79.966)	light	30	29.86	11.31	Case	4.5e-05
FC1	m1	f1	6505	1021.35	3061.02	3061.03	1497	3	nEASREEEAS(79.966)S(79.966)EEES(79.966)EEEEPPKTVGKc	nEASREEEASSEEESEEEEPPKTVGKc	nEASREEEAS(79.966)S(79.966)EEES(79.966)EEEEPPKTVGKc	AT4G31880.1	AT4G31880.1;AT4G31880.2	| Symbols: | LOCATED IN: cytosol, chloroplast; EXPRESSED IN: 24 plant structures; EXPRESSED DURING: 14 growth stages; BEST Arabidopsis thaliana protein match is: Tudor/PWWP/MBT superfamily protein (TAIR:AT1G15940.1); Has 137162 Blast hits to 70781 proteins in 2973 species: Archae - 289; Bacteria - 24182; Metazoa - 56725; Fungi - 20130; Plants - 6559; Viruses - 758; Other Eukaryotes - 28519 (sourc…	AT4G31880.1-S748(79.966)-S749(79.966)-S753(79.966);AT4G31880.2-S747(79.966)-S748(79.966)-S752(79.966)	heavy	30	13.37	1.48	Case	0.008804
FC1	m1	f1	6628	1011.38	3031.11	3031.11	1514	3	nEASREEEAS(79.966)S(79.966)EEES(79.966)EEEEPPKTVGKc	nEASREEEASSEEESEEEEPPKTVGKc	nEASREEEAS(79.966)S(79.966)EEES(79.966)EEEEPPKTVGKc	AT4G31880.1	AT4G31880.1;AT4G31880.2	| Symbols: | LOCATED IN: cytosol, chloroplast; EXPRESSED IN: 24 plant structures; EXPRESSED DURING: 14 growth stages; BEST Arabidopsis thaliana protein match is: Tudor/PWWP/MBT superfamily protein (TAIR:AT1G15940.1); Has 137162 Blast hits to 70781 proteins in 2973 species: Archae - 289; Bacteria - 24182; Metazoa - 56725; Fungi - 20130; Plants - 6559; Viruses - 758; Other Eukaryotes - 28519 (sourc…	AT4G31880.1-S748(79.966)-S749(79.966)-S753(79.966);AT4G31880.2-S747(79.966)-S748(79.966)-S752(79.966)	light	30	17.45	8.79	Control	0.000206
FC1	m1	f1	6877	1011.38	3031.11	3031.11	1546	3	nEASREEEAS(79.966)S(79.966)EEES(79.966)EEEEPPKTVGKc	nEASREEEASSEEESEEEEPPKTVGKc	nEASREEEAS(79.966)S(79.966)EEES(79.966)EEEEPPKTVGKc	AT4G31880.1	AT4G31880.1;AT4G31880.2	| Symbols: | LOCATED IN: cytosol, chloroplast; EXPRESSED IN: 24 plant structures; EXPRESSED DURING: 14 growth stages; BEST Arabidopsis thaliana protein match is: Tudor/PWWP/MBT superfamily protein (TAIR:AT1G15940.1); Has 137162 Blast hits to 70781 proteins in 2973 species: Archae - 289; Bacteria - 24182; Metazoa - 56725; Fungi - 20130; Plants - 6559; Viruses - 758; Other Eukaryotes - 28519 (sourc…	AT4G31880.1-S748(79.966)-S749(79.966)-S753(79.966);AT4G31880.2-S747(79.966)-S748(79.966)-S752(79.966)	light	30	33.74	17.33	Control	3e-05
FC1	m1	f1	7112	1011.38	3031.12	3031.11	1578	3	nEASREEEAS(79.966)S(79.966)EEES(79.966)EEEEPPKTVGKc	nEASREEEASSEEESEEEEPPKTVGKc	nEASREEEAS(79.966)S(79.966)EEES(79.966)EEEEPPKTVGKc	AT4G31880.1	AT4G31880.1;AT4G31880.2	| Symbols: | LOCATED IN: cytosol, chloroplast; EXPRESSED IN: 24 plant structures; EXPRESSED DURING: 14 growth stages; BEST Arabidopsis thaliana protein match is: Tudor/PWWP/MBT superfamily protein (TAIR:AT1G15940.1); Has 137162 Blast hits to 70781 proteins in 2973 species: Archae - 289; Bacteria - 24182; Metazoa - 56725; Fungi - 20130; Plants - 6559; Viruses - 758; Other Eukaryotes - 28519 (sourc…	AT4G31880.1-S748(79.966)-S749(79.966)-S753(79.966);AT4G31880.2-S747(79.966)-S748(79.966)-S752(79.966)	light	30	19.86	8.33	Control	0.000173
FC1	m1	f1	7414	1011.38	3031.12	3031.11	1617	3	nEASREEEAS(79.966)S(79.966)EEES(79.966)EEEEPPKTVGKc	nEASREEEASSEEESEEEEPPKTVGKc	nEASREEEAS(79.966)S(79.966)EEES(79.966)EEEEPPKTVGKc	AT4G31880.1	AT4G31880.1;AT4G31880.2	| Symbols: | LOCATED IN: cytosol, chloroplast; EXPRESSED IN: 24 plant structures; EXPRESSED DURING: 14 growth stages; BEST Arabidopsis thaliana protein match is: Tudor/PWWP/MBT superfamily protein (TAIR:AT1G15940.1); Has 137162 Blast hits to 70781 proteins in 2973 species: Archae - 289; Bacteria - 24182; Metazoa - 56725; Fungi - 20130; Plants - 6559; Viruses - 758; Other Eukaryotes - 28519 (sourc…	AT4G31880.1-S748(79.966)-S749(79.966)-S753(79.966);AT4G31880.2-S747(79.966)-S748(79.966)-S752(79.966)	light	30	26.65	11.31	Control	0.000121
FC2	m1	f1	7383	1011.38	3031.11	3031.11	1560	3	nEASREEEAS(79.966)S(79.966)EEES(79.966)EEEEPPKTVGKc	nEASREEEASSEEESEEEEPPKTVGKc	nEASREEEAS(79.966)S(79.966)EEES(79.966)EEEEPPKTVGKc	AT4G31880.1	AT4G31880.1;AT4G31880.2	| Symbols: | LOCATED IN: cytosol, chloroplast; EXPRESSED IN: 24 plant structures; EXPRESSED DURING: 14 growth stages; BEST Arabidopsis thaliana protein match is: Tudor/PWWP/MBT superfamily protein (TAIR:AT1G15940.1); Has 137162 Blast hits to 70781 proteins in 2973 species: Archae - 289; Bacteria - 24182; Metazoa - 56725; Fungi - 20130; Plants - 6559; Viruses - 758; Other Eukaryotes - 28519 (sourc…	AT4G31880.1-S748(79.966)-S749(79.966)-S753(79.966);AT4G31880.2-S747(79.966)-S748(79.966)-S752(79.966)	light	30	9.57	6.23	Control	0.004342
FC2	m1	f1	7662	1011.38	3031.12	3031.11	1596	3	nEASREEEAS(79.966)S(79.966)EEES(79.966)EEEEPPKTVGKc	nEASREEEASSEEESEEEEPPKTVGKc	nEASREEEAS(79.966)S(79.966)EEES(79.966)EEEEPPKTVGKc	AT4G31880.1	AT4G31880.1;AT4G31880.2	| Symbols: | LOCATED IN: cytosol, chloroplast; EXPRESSED IN: 24 plant structures; EXPRESSED DURING: 14 growth stages; BEST Arabidopsis thaliana protein match is: Tudor/PWWP/MBT superfamily protein (TAIR:AT1G15940.1); Has 137162 Blast hits to 70781 proteins in 2973 species: Archae - 289; Bacteria - 24182; Metazoa - 56725; Fungi - 20130; Plants - 6559; Viruses - 758; Other Eukaryotes - 28519 (sourc…	AT4G31880.1-S748(79.966)-S749(79.966)-S753(79.966);AT4G31880.2-S747(79.966)-S748(79.966)-S752(79.966)	light	30	19.06	7.74	Control	0.000293
FM1	m1	f1	6698	1011.38	3031.11	3031.11	1472	3	nEASREEEAS(79.966)S(79.966)EEES(79.966)EEEEPPKTVGKc	nEASREEEASSEEESEEEEPPKTVGKc	nEASREEEAS(79.966)S(79.966)EEES(79.966)EEEEPPKTVGKc	AT4G31880.1	AT4G31880.1;AT4G31880.2	| Symbols: | LOCATED IN: cytosol, chloroplast; EXPRESSED IN: 24 plant structures; EXPRESSED DURING: 14 growth stages; BEST Arabidopsis thaliana protein match is: Tudor/PWWP/MBT superfamily protein (TAIR:AT1G15940.1); Has 137162 Blast hits to 70781 proteins in 2973 species: Archae - 289; Bacteria - 24182; Metazoa - 56725; Fungi - 20130; Plants - 6559; Viruses - 758; Other Eukaryotes - 28519 (sourc…	AT4G31880.1-S748(79.966)-S749(79.966)-S753(79.966);AT4G31880.2-S747(79.966)-S748(79.966)-S752(79.966)	light	30	9.63	4.67	Control	0.004264
FM1	m1	f1	6952	1011.38	3031.12	3031.11	1507	3	nEASREEEAS(79.966)S(79.966)EEES(79.966)EEEEPPKTVGKc	nEASREEEASSEEESEEEEPPKTVGKc	nEASREEEAS(79.966)S(79.966)EEES(79.966)EEEEPPKTVGKc	AT4G31880.1	AT4G31880.1;AT4G31880.2	| Symbols: | LOCATED IN: cytosol, chloroplast; EXPRESSED IN: 24 plant structures; EXPRESSED DURING: 14 growth stages; BEST Arabidopsis thaliana protein match is: Tudor/PWWP/MBT superfamily protein (TAIR:AT1G15940.1); Has 137162 Blast hits to 70781 proteins in 2973 species: Archae - 289; Bacteria - 24182; Metazoa - 56725; Fungi - 20130; Plants - 6559; Viruses - 758; Other Eukaryotes - 28519 (sourc…	AT4G31880.1-S748(79.966)-S749(79.966)-S753(79.966);AT4G31880.2-S747(79.966)-S748(79.966)-S752(79.966)	light	30	16.21	3.12	Control	0.000177
FM1	m1	f1	7212	1011.38	3031.11	3031.11	1542	3	nEASREEEAS(79.966)S(79.966)EEES(79.966)EEEEPPKTVGKc	nEASREEEASSEEESEEEEPPKTVGKc	nEASREEEAS(79.966)S(79.966)EEES(79.966)EEEEPPKTVGKc	AT4G31880.1	AT4G31880.1;AT4G31880.2	| Symbols: | LOCATED IN: cytosol, chloroplast; EXPRESSED IN: 24 plant structures; EXPRESSED DURING: 14 growth stages; BEST Arabidopsis thaliana protein match is: Tudor/PWWP/MBT superfamily protein (TAIR:AT1G15940.1); Has 137162 Blast hits to 70781 proteins in 2973 species: Archae - 289; Bacteria - 24182; Metazoa - 56725; Fungi - 20130; Plants - 6559; Viruses - 758; Other Eukaryotes - 28519 (sourc…	AT4G31880.1-S748(79.966)-S749(79.966)-S753(79.966);AT4G31880.2-S747(79.966)-S748(79.966)-S752(79.966)	light	30	22.38	5.82	Control	0.000173
FM1	m1	f1	7265	1021.35	3061.03	3061.03	1549	3	nEASREEEAS(79.966)S(79.966)EEES(79.966)EEEEPPKTVGKc	nEASREEEASSEEESEEEEPPKTVGKc	nEASREEEAS(79.966)S(79.966)EEES(79.966)EEEEPPKTVGKc	AT4G31880.1	AT4G31880.1;AT4G31880.2	| Symbols: | LOCATED IN: cytosol, chloroplast; EXPRESSED IN: 24 plant structures; EXPRESSED DURING: 14 growth stages; BEST Arabidopsis thaliana protein match is: Tudor/PWWP/MBT superfamily protein (TAIR:AT1G15940.1); Has 137162 Blast hits to 70781 proteins in 2973 species: Archae - 289; Bacteria - 24182; Metazoa - 56725; Fungi - 20130; Plants - 6559; Viruses - 758; Other Eukaryotes - 28519 (sourc…	AT4G31880.1-S748(79.966)-S749(79.966)-S753(79.966);AT4G31880.2-S747(79.966)-S748(79.966)-S752(79.966)	heavy	30	17.7	10.84	Case	0.000516
FM1	m1	f1	7486	1011.38	3031.12	3031.11	1579	3	nEASREEEAS(79.966)S(79.966)EEES(79.966)EEEEPPKTVGKc	nEASREEEASSEEESEEEEPPKTVGKc	nEASREEEAS(79.966)S(79.966)EEES(79.966)EEEEPPKTVGKc	AT4G31880.1	AT4G31880.1;AT4G31880.2	| Symbols: | LOCATED IN: cytosol, chloroplast; EXPRESSED IN: 24 plant structures; EXPRESSED DURING: 14 growth stages; BEST Arabidopsis thaliana protein match is: Tudor/PWWP/MBT superfamily protein (TAIR:AT1G15940.1); Has 137162 Blast hits to 70781 proteins in 2973 species: Archae - 289; Bacteria - 24182; Metazoa - 56725; Fungi - 20130; Plants - 6559; Viruses - 758; Other Eukaryotes - 28519 (sourc…	AT4G31880.1-S748(79.966)-S749(79.966)-S753(79.966);AT4G31880.2-S747(79.966)-S748(79.966)-S752(79.966)	light	30	19.68	5.37	Control	0.000547
FM2	m1	f1	6168	1021.35	3061.03	3061.03	1305	3	nEASREEEAS(79.966)S(79.966)EEES(79.966)EEEEPPKTVGKc	nEASREEEASSEEESEEEEPPKTVGKc	nEASREEEAS(79.966)S(79.966)EEES(79.966)EEEEPPKTVGKc	AT4G31880.1	AT4G31880.1;AT4G31880.2	| Symbols: | LOCATED IN: cytosol, chloroplast; EXPRESSED IN: 24 plant structures; EXPRESSED DURING: 14 growth stages; BEST Arabidopsis thaliana protein match is: Tudor/PWWP/MBT superfamily protein (TAIR:AT1G15940.1); Has 137162 Blast hits to 70781 proteins in 2973 species: Archae - 289; Bacteria - 24182; Metazoa - 56725; Fungi - 20130; Plants - 6559; Viruses - 758; Other Eukaryotes - 28519 (sourc…	AT4G31880.1-S748(79.966)-S749(79.966)-S753(79.966);AT4G31880.2-S747(79.966)-S748(79.966)-S752(79.966)	heavy	30	27.84	4.05	Case	0.000298
FM2	m1	f1	6313	1011.38	3031.12	3031.11	1325	3	nEASREEEAS(79.966)S(79.966)EEES(79.966)EEEEPPKTVGKc	nEASREEEASSEEESEEEEPPKTVGKc	nEASREEEAS(79.966)S(79.966)EEES(79.966)EEEEPPKTVGKc	AT4G31880.1	AT4G31880.1;AT4G31880.2	| Symbols: | LOCATED IN: cytosol, chloroplast; EXPRESSED IN: 24 plant structures; EXPRESSED DURING: 14 growth stages; BEST Arabidopsis thaliana protein match is: Tudor/PWWP/MBT superfamily protein (TAIR:AT1G15940.1); Has 137162 Blast hits to 70781 proteins in 2973 species: Archae - 289; Bacteria - 24182; Metazoa - 56725; Fungi - 20130; Plants - 6559; Viruses - 758; Other Eukaryotes - 28519 (sourc…	AT4G31880.1-S748(79.966)-S749(79.966)-S753(79.966);AT4G31880.2-S747(79.966)-S748(79.966)-S752(79.966)	light	30	17.61	7.28	Control	0.000829
FM2	m1	f1	6460	1021.35	3061.03	3061.03	1345	3	nEASREEEAS(79.966)S(79.966)EEES(79.966)EEEEPPKTVGKc	nEASREEEASSEEESEEEEPPKTVGKc	nEASREEEAS(79.966)S(79.966)EEES(79.966)EEEEPPKTVGKc	AT4G31880.1	AT4G31880.1;AT4G31880.2	| Symbols: | LOCATED IN: cytosol, chloroplast; EXPRESSED IN: 24 plant structures; EXPRESSED DURING: 14 growth stages; BEST Arabidopsis thaliana protein match is: Tudor/PWWP/MBT superfamily protein (TAIR:AT1G15940.1); Has 137162 Blast hits to 70781 proteins in 2973 species: Archae - 289; Bacteria - 24182; Metazoa - 56725; Fungi - 20130; Plants - 6559; Viruses - 758; Other Eukaryotes - 28519 (sourc…	AT4G31880.1-S748(79.966)-S749(79.966)-S753(79.966);AT4G31880.2-S747(79.966)-S748(79.966)-S752(79.966)	heavy	30	11.85	2.06	Case	0.004205
FM2	m1	f1	6547	1011.38	3031.11	3031.11	1357	3	nEASREEEAS(79.966)S(79.966)EEES(79.966)EEEEPPKTVGKc	nEASREEEASSEEESEEEEPPKTVGKc	nEASREEEAS(79.966)S(79.966)EEES(79.966)EEEEPPKTVGKc	AT4G31880.1	AT4G31880.1;AT4G31880.2	| Symbols: | LOCATED IN: cytosol, chloroplast; EXPRESSED IN: 24 plant structures; EXPRESSED DURING: 14 growth stages; BEST Arabidopsis thaliana protein match is: Tudor/PWWP/MBT superfamily protein (TAIR:AT1G15940.1); Has 137162 Blast hits to 70781 proteins in 2973 species: Archae - 289; Bacteria - 24182; Metazoa - 56725; Fungi - 20130; Plants - 6559; Viruses - 758; Other Eukaryotes - 28519 (sourc…	AT4G31880.1-S748(79.966)-S749(79.966)-S753(79.966);AT4G31880.2-S747(79.966)-S748(79.966)-S752(79.966)	light	30	12.07	10.05	Control	0.00149
FM2	m1	f1	6797	1011.38	3031.11	3031.11	1392	3	nEASREEEAS(79.966)S(79.966)EEES(79.966)EEEEPPKTVGKc	nEASREEEASSEEESEEEEPPKTVGKc	nEASREEEAS(79.966)S(79.966)EEES(79.966)EEEEPPKTVGKc	AT4G31880.1	AT4G31880.1;AT4G31880.2	| Symbols: | LOCATED IN: cytosol, chloroplast; EXPRESSED IN: 24 plant structures; EXPRESSED DURING: 14 growth stages; BEST Arabidopsis thaliana protein match is: Tudor/PWWP/MBT superfamily protein (TAIR:AT1G15940.1); Has 137162 Blast hits to 70781 proteins in 2973 species: Archae - 289; Bacteria - 24182; Metazoa - 56725; Fungi - 20130; Plants - 6559; Viruses - 758; Other Eukaryotes - 28519 (sourc…	AT4G31880.1-S748(79.966)-S749(79.966)-S753(79.966);AT4G31880.2-S747(79.966)-S748(79.966)-S752(79.966)	light	30	17.96	3.96	Control	0.000279
FM2	m1	f1	7050	1011.38	3031.11	3031.11	1425	3	nEASREEEAS(79.966)S(79.966)EEES(79.966)EEEEPPKTVGKc	nEASREEEASSEEESEEEEPPKTVGKc	nEASREEEAS(79.966)S(79.966)EEES(79.966)EEEEPPKTVGKc	AT4G31880.1	AT4G31880.1;AT4G31880.2	| Symbols: | LOCATED IN: cytosol, chloroplast; EXPRESSED IN: 24 plant structures; EXPRESSED DURING: 14 growth stages; BEST Arabidopsis thaliana protein match is: Tudor/PWWP/MBT superfamily protein (TAIR:AT1G15940.1); Has 137162 Blast hits to 70781 proteins in 2973 species: Archae - 289; Bacteria - 24182; Metazoa - 56725; Fungi - 20130; Plants - 6559; Viruses - 758; Other Eukaryotes - 28519 (sourc…	AT4G31880.1-S748(79.966)-S749(79.966)-S753(79.966);AT4G31880.2-S747(79.966)-S748(79.966)-S752(79.966)	light	30	16.77	10.61	Control	0.000368
FM2	m1	f1	7455	1021.35	3061.03	3061.03	1478	3	nEASREEEAS(79.966)S(79.966)EEES(79.966)EEEEPPKTVGKc	nEASREEEASSEEESEEEEPPKTVGKc	nEASREEEAS(79.966)S(79.966)EEES(79.966)EEEEPPKTVGKc	AT4G31880.1	AT4G31880.1;AT4G31880.2	| Symbols: | LOCATED IN: cytosol, chloroplast; EXPRESSED IN: 24 plant structures; EXPRESSED DURING: 14 growth stages; BEST Arabidopsis thaliana protein match is: Tudor/PWWP/MBT superfamily protein (TAIR:AT1G15940.1); Has 137162 Blast hits to 70781 proteins in 2973 species: Archae - 289; Bacteria - 24182; Metazoa - 56725; Fungi - 20130; Plants - 6559; Viruses - 758; Other Eukaryotes - 28519 (sourc…	AT4G31880.1-S748(79.966)-S749(79.966)-S753(79.966);AT4G31880.2-S747(79.966)-S748(79.966)-S752(79.966)	heavy	30	29.26	2.38	Case	0.00038
RC1	m2	r1	4142	1021.35	3061.03	3061.03	1135	3	nEASREEEAS(79.966)S(79.966)EEES(79.966)EEEEPPKTVGKc	nEASREEEASSEEESEEEEPPKTVGKc	nEASREEEAS(79.966)S(79.966)EEES(79.966)EEEEPPKTVGKc	AT4G31880.1	AT4G31880.1;AT4G31880.2	| Symbols: | LOCATED IN: cytosol, chloroplast; EXPRESSED IN: 24 plant structures; EXPRESSED DURING: 14 growth stages; BEST Arabidopsis thaliana protein match is: Tudor/PWWP/MBT superfamily protein (TAIR:AT1G15940.1); Has 137162 Blast hits to 70781 proteins in 2973 species: Archae - 289; Bacteria - 24182; Metazoa - 56725; Fungi - 20130; Plants - 6559; Viruses - 758; Other Eukaryotes - 28519 (sourc…	AT4G31880.1-S748(79.966)-S749(79.966)-S753(79.966);AT4G31880.2-S747(79.966)-S748(79.966)-S752(79.966)	heavy	30	26.36	2.05	Control	0.000359
RC1	m2	r1	4340	1021.35	3061.02	3061.03	1171	3	nEASREEEAS(79.966)S(79.966)EEES(79.966)EEEEPPKTVGKc	nEASREEEASSEEESEEEEPPKTVGKc	nEASREEEAS(79.966)S(79.966)EEES(79.966)EEEEPPKTVGKc	AT4G31880.1	AT4G31880.1;AT4G31880.2	| Symbols: | LOCATED IN: cytosol, chloroplast; EXPRESSED IN: 24 plant structures; EXPRESSED DURING: 14 growth stages; BEST Arabidopsis thaliana protein match is: Tudor/PWWP/MBT superfamily protein (TAIR:AT1G15940.1); Has 137162 Blast hits to 70781 proteins in 2973 species: Archae - 289; Bacteria - 24182; Metazoa - 56725; Fungi - 20130; Plants - 6559; Viruses - 758; Other Eukaryotes - 28519 (sourc…	AT4G31880.1-S748(79.966)-S749(79.966)-S753(79.966);AT4G31880.2-S747(79.966)-S748(79.966)-S752(79.966)	heavy	30	27.88	11.85	Control	0.000229
RC1	m2	r1	4532	1011.38	3031.11	3031.11	1203	3	nEASREEEAS(79.966)S(79.966)EEES(79.966)EEEEPPKTVGKc	nEASREEEASSEEESEEEEPPKTVGKc	nEASREEEAS(79.966)S(79.966)EEES(79.966)EEEEPPKTVGKc	AT4G31880.1	AT4G31880.1;AT4G31880.2	| Symbols: | LOCATED IN: cytosol, chloroplast; EXPRESSED IN: 24 plant structures; EXPRESSED DURING: 14 growth stages; BEST Arabidopsis thaliana protein match is: Tudor/PWWP/MBT superfamily protein (TAIR:AT1G15940.1); Has 137162 Blast hits to 70781 proteins in 2973 species: Archae - 289; Bacteria - 24182; Metazoa - 56725; Fungi - 20130; Plants - 6559; Viruses - 758; Other Eukaryotes - 28519 (sourc…	AT4G31880.1-S748(79.966)-S749(79.966)-S753(79.966);AT4G31880.2-S747(79.966)-S748(79.966)-S752(79.966)	light	30	8.58	4.64	Case	0.005364
RC1	m2	r1	4739	1011.38	3031.12	3031.11	1235	3	nEASREEEAS(79.966)S(79.966)EEES(79.966)EEEEPPKTVGKc	nEASREEEASSEEESEEEEPPKTVGKc	nEASREEEAS(79.966)S(79.966)EEES(79.966)EEEEPPKTVGKc	AT4G31880.1	AT4G31880.1;AT4G31880.2	| Symbols: | LOCATED IN: cytosol, chloroplast; EXPRESSED IN: 24 plant structures; EXPRESSED DURING: 14 growth stages; BEST Arabidopsis thaliana protein match is: Tudor/PWWP/MBT superfamily protein (TAIR:AT1G15940.1); Has 137162 Blast hits to 70781 proteins in 2973 species: Archae - 289; Bacteria - 24182; Metazoa - 56725; Fungi - 20130; Plants - 6559; Viruses - 758; Other Eukaryotes - 28519 (sourc…	AT4G31880.1-S748(79.966)-S749(79.966)-S753(79.966);AT4G31880.2-S747(79.966)-S748(79.966)-S752(79.966)	light	30	10.46	0.56	Case	0.000729
RC1	m2	r1	4758	1021.35	3061.03	3061.03	1238	3	nEASREEEAS(79.966)S(79.966)EEES(79.966)EEEEPPKTVGKc	nEASREEEASSEEESEEEEPPKTVGKc	nEASREEEAS(79.966)S(79.966)EEES(79.966)EEEEPPKTVGKc	AT4G31880.1	AT4G31880.1;AT4G31880.2	| Symbols: | LOCATED IN: cytosol, chloroplast; EXPRESSED IN: 24 plant structures; EXPRESSED DURING: 14 growth stages; BEST Arabidopsis thaliana protein match is: Tudor/PWWP/MBT superfamily protein (TAIR:AT1G15940.1); Has 137162 Blast hits to 70781 proteins in 2973 species: Archae - 289; Bacteria - 24182; Metazoa - 56725; Fungi - 20130; Plants - 6559; Viruses - 758; Other Eukaryotes - 28519 (sourc…	AT4G31880.1-S748(79.966)-S749(79.966)-S753(79.966);AT4G31880.2-S747(79.966)-S748(79.966)-S752(79.966)	heavy	30	35.95	2.64	Control	0.000204
RC1	m2	r1	4941	1011.38	3031.12	3031.11	1266	3	nEASREEEAS(79.966)S(79.966)EEES(79.966)EEEEPPKTVGKc	nEASREEEASSEEESEEEEPPKTVGKc	nEASREEEAS(79.966)S(79.966)EEES(79.966)EEEEPPKTVGKc	AT4G31880.1	AT4G31880.1;AT4G31880.2	| Symbols: | LOCATED IN: cytosol, chloroplast; EXPRESSED IN: 24 plant structures; EXPRESSED DURING: 14 growth stages; BEST Arabidopsis thaliana protein match is: Tudor/PWWP/MBT superfamily protein (TAIR:AT1G15940.1); Has 137162 Blast hits to 70781 proteins in 2973 species: Archae - 289; Bacteria - 24182; Metazoa - 56725; Fungi - 20130; Plants - 6559; Viruses - 758; Other Eukaryotes - 28519 (sourc…	AT4G31880.1-S748(79.966)-S749(79.966)-S753(79.966);AT4G31880.2-S747(79.966)-S748(79.966)-S752(79.966)	light	30	18.54	6.17	Case	0.001356
RC1	m2	r1	5151	1011.38	3031.11	3031.11	1297	3	nEASREEEAS(79.966)S(79.966)EEES(79.966)EEEEPPKTVGKc	nEASREEEASSEEESEEEEPPKTVGKc	nEASREEEAS(79.966)S(79.966)EEES(79.966)EEEEPPKTVGKc	AT4G31880.1	AT4G31880.1;AT4G31880.2	| Symbols: | LOCATED IN: cytosol, chloroplast; EXPRESSED IN: 24 plant structures; EXPRESSED DURING: 14 growth stages; BEST Arabidopsis thaliana protein match is: Tudor/PWWP/MBT superfamily protein (TAIR:AT1G15940.1); Has 137162 Blast hits to 70781 proteins in 2973 species: Archae - 289; Bacteria - 24182; Metazoa - 56725; Fungi - 20130; Plants - 6559; Viruses - 758; Other Eukaryotes - 28519 (sourc…	AT4G31880.1-S748(79.966)-S749(79.966)-S753(79.966);AT4G31880.2-S747(79.966)-S748(79.966)-S752(79.966)	light	30	21.55	2.49	Case	0.000189
RC1	m2	r1	5263	1021.35	3061.03	3061.03	1313	3	nEASREEEAS(79.966)S(79.966)EEES(79.966)EEEEPPKTVGKc	nEASREEEASSEEESEEEEPPKTVGKc	nEASREEEAS(79.966)S(79.966)EEES(79.966)EEEEPPKTVGKc	AT4G31880.1	AT4G31880.1;AT4G31880.2	| Symbols: | LOCATED IN: cytosol, chloroplast; EXPRESSED IN: 24 plant structures; EXPRESSED DURING: 14 growth stages; BEST Arabidopsis thaliana protein match is: Tudor/PWWP/MBT superfamily protein (TAIR:AT1G15940.1); Has 137162 Blast hits to 70781 proteins in 2973 species: Archae - 289; Bacteria - 24182; Metazoa - 56725; Fungi - 20130; Plants - 6559; Viruses - 758; Other Eukaryotes - 28519 (sourc…	AT4G31880.1-S748(79.966)-S749(79.966)-S753(79.966);AT4G31880.2-S747(79.966)-S748(79.966)-S752(79.966)	heavy	30	27.74	2.84	Control	0.000788
RC1	m2	r1	5368	1011.38	3031.11	3031.11	1328	3	nEASREEEAS(79.966)S(79.966)EEES(79.966)EEEEPPKTVGKc	nEASREEEASSEEESEEEEPPKTVGKc	nEASREEEAS(79.966)S(79.966)EEES(79.966)EEEEPPKTVGKc	AT4G31880.1	AT4G31880.1;AT4G31880.2	| Symbols: | LOCATED IN: cytosol, chloroplast; EXPRESSED IN: 24 plant structures; EXPRESSED DURING: 14 growth stages; BEST Arabidopsis thaliana protein match is: Tudor/PWWP/MBT superfamily protein (TAIR:AT1G15940.1); Has 137162 Blast hits to 70781 proteins in 2973 species: Archae - 289; Bacteria - 24182; Metazoa - 56725; Fungi - 20130; Plants - 6559; Viruses - 758; Other Eukaryotes - 28519 (sourc…	AT4G31880.1-S748(79.966)-S749(79.966)-S753(79.966);AT4G31880.2-S747(79.966)-S748(79.966)-S752(79.966)	light	30	17.21	3.77	Case	0.000235
RC1	m2	r1	5582	1021.35	3061.02	3061.03	1358	3	nEASREEEAS(79.966)S(79.966)EEES(79.966)EEEEPPKTVGKc	nEASREEEASSEEESEEEEPPKTVGKc	nEASREEEAS(79.966)S(79.966)EEES(79.966)EEEEPPKTVGKc	AT4G31880.1	AT4G31880.1;AT4G31880.2	| Symbols: | LOCATED IN: cytosol, chloroplast; EXPRESSED IN: 24 plant structures; EXPRESSED DURING: 14 growth stages; BEST Arabidopsis thaliana protein match is: Tudor/PWWP/MBT superfamily protein (TAIR:AT1G15940.1); Has 137162 Blast hits to 70781 proteins in 2973 species: Archae - 289; Bacteria - 24182; Metazoa - 56725; Fungi - 20130; Plants - 6559; Viruses - 758; Other Eukaryotes - 28519 (sourc…	AT4G31880.1-S748(79.966)-S749(79.966)-S753(79.966);AT4G31880.2-S747(79.966)-S748(79.966)-S752(79.966)	heavy	30	30.42	11.28	Control	0.000188
RC1	m2	r1	5812	1021.35	3061.03	3061.03	1391	3	nEASREEEAS(79.966)S(79.966)EEES(79.966)EEEEPPKTVGKc	nEASREEEASSEEESEEEEPPKTVGKc	nEASREEEAS(79.966)S(79.966)EEES(79.966)EEEEPPKTVGKc	AT4G31880.1	AT4G31880.1;AT4G31880.2	| Symbols: | LOCATED IN: cytosol, chloroplast; EXPRESSED IN: 24 plant structures; EXPRESSED DURING: 14 growth stages; BEST Arabidopsis thaliana protein match is: Tudor/PWWP/MBT superfamily protein (TAIR:AT1G15940.1); Has 137162 Blast hits to 70781 proteins in 2973 species: Archae - 289; Bacteria - 24182; Metazoa - 56725; Fungi - 20130; Plants - 6559; Viruses - 758; Other Eukaryotes - 28519 (sourc…	AT4G31880.1-S748(79.966)-S749(79.966)-S753(79.966);AT4G31880.2-S747(79.966)-S748(79.966)-S752(79.966)	heavy	30	14.86	4.05	Control	0.005398
RC1	m2	r1	5959	1011.38	3031.12	3031.11	1411	3	nEASREEEAS(79.966)S(79.966)EEES(79.966)EEEEPPKTVGKc	nEASREEEASSEEESEEEEPPKTVGKc	nEASREEEAS(79.966)S(79.966)EEES(79.966)EEEEPPKTVGKc	AT4G31880.1	AT4G31880.1;AT4G31880.2	| Symbols: | LOCATED IN: cytosol, chloroplast; EXPRESSED IN: 24 plant structures; EXPRESSED DURING: 14 growth stages; BEST Arabidopsis thaliana protein match is: Tudor/PWWP/MBT superfamily protein (TAIR:AT1G15940.1); Has 137162 Blast hits to 70781 proteins in 2973 species: Archae - 289; Bacteria - 24182; Metazoa - 56725; Fungi - 20130; Plants - 6559; Viruses - 758; Other Eukaryotes - 28519 (sourc…	AT4G31880.1-S748(79.966)-S749(79.966)-S753(79.966);AT4G31880.2-S747(79.966)-S748(79.966)-S752(79.966)	light	30	19.44	0	Case	0.001846
RC1	m2	r1	3725	1021.35	3061.03	3061.03	1072	3	nEASREEEAS(79.966)S(79.966)EEES(79.966)EEEEPPKTVGKc	nEASREEEASSEEESEEEEPPKTVGKc	nEASREEEAS(79.966)S(79.966)EEES(79.966)EEEEPPKTVGKc	AT4G31880.1	AT4G31880.1;AT4G31880.2	| Symbols: | LOCATED IN: cytosol, chloroplast; EXPRESSED IN: 24 plant structures; EXPRESSED DURING: 14 growth stages; BEST Arabidopsis thaliana protein match is: Tudor/PWWP/MBT superfamily protein (TAIR:AT1G15940.1); Has 137162 Blast hits to 70781 proteins in 2973 species: Archae - 289; Bacteria - 24182; Metazoa - 56725; Fungi - 20130; Plants - 6559; Viruses - 758; Other Eukaryotes - 28519 (sourc…	AT4G31880.1-S748(79.966)-S749(79.966)-S753(79.966);AT4G31880.2-S747(79.966)-S748(79.966)-S752(79.966)	heavy	30	31.82	10.71	Control	0.000181
RC1	m2	r1	3735	1011.38	3031.12	3031.11	1074	3	nEASREEEAS(79.966)S(79.966)EEES(79.966)EEEEPPKTVGKc	nEASREEEASSEEESEEEEPPKTVGKc	nEASREEEAS(79.966)S(79.966)EEES(79.966)EEEEPPKTVGKc	AT4G31880.1	AT4G31880.1;AT4G31880.2	| Symbols: | LOCATED IN: cytosol, chloroplast; EXPRESSED IN: 24 plant structures; EXPRESSED DURING: 14 growth stages; BEST Arabidopsis thaliana protein match is: Tudor/PWWP/MBT superfamily protein (TAIR:AT1G15940.1); Has 137162 Blast hits to 70781 proteins in 2973 species: Archae - 289; Bacteria - 24182; Metazoa - 56725; Fungi - 20130; Plants - 6559; Viruses - 758; Other Eukaryotes - 28519 (sourc…	AT4G31880.1-S748(79.966)-S749(79.966)-S753(79.966);AT4G31880.2-S747(79.966)-S748(79.966)-S752(79.966)	light	30	22.18	4.21	Case	0.000195
RC1	m2	r1	3970	1021.35	3061.03	3061.03	1105	3	nEASREEEAS(79.966)S(79.966)EEES(79.966)EEEEPPKTVGKc	nEASREEEASSEEESEEEEPPKTVGKc	nEASREEEAS(79.966)S(79.966)EEES(79.966)EEEEPPKTVGKc	AT4G31880.1	AT4G31880.1;AT4G31880.2	| Symbols: | LOCATED IN: cytosol, chloroplast; EXPRESSED IN: 24 plant structures; EXPRESSED DURING: 14 growth stages; BEST Arabidopsis thaliana protein match is: Tudor/PWWP/MBT superfamily protein (TAIR:AT1G15940.1); Has 137162 Blast hits to 70781 proteins in 2973 species: Archae - 289; Bacteria - 24182; Metazoa - 56725; Fungi - 20130; Plants - 6559; Viruses - 758; Other Eukaryotes - 28519 (sourc…	AT4G31880.1-S748(79.966)-S749(79.966)-S753(79.966);AT4G31880.2-S747(79.966)-S748(79.966)-S752(79.966)	heavy	30	36.94	3.48	Control	0.000173
RC1	m2	r1	3983	1011.38	3031.12	3031.11	1106	3	nEASREEEAS(79.966)S(79.966)EEES(79.966)EEEEPPKTVGKc	nEASREEEASSEEESEEEEPPKTVGKc	nEASREEEAS(79.966)S(79.966)EEES(79.966)EEEEPPKTVGKc	AT4G31880.1	AT4G31880.1;AT4G31880.2	| Symbols: | LOCATED IN: cytosol, chloroplast; EXPRESSED IN: 24 plant structures; EXPRESSED DURING: 14 growth stages; BEST Arabidopsis thaliana protein match is: Tudor/PWWP/MBT superfamily protein (TAIR:AT1G15940.1); Has 137162 Blast hits to 70781 proteins in 2973 species: Archae - 289; Bacteria - 24182; Metazoa - 56725; Fungi - 20130; Plants - 6559; Viruses - 758; Other Eukaryotes - 28519 (sourc…	AT4G31880.1-S748(79.966)-S749(79.966)-S753(79.966);AT4G31880.2-S747(79.966)-S748(79.966)-S752(79.966)	light	30	6.32	2.83	Case	0.003171
RM1	m2	r1	6434	1011.38	3031.11	3031.11	1579	3	nEASREEEAS(79.966)S(79.966)EEES(79.966)EEEEPPKTVGKc	nEASREEEASSEEESEEEEPPKTVGKc	nEASREEEAS(79.966)S(79.966)EEES(79.966)EEEEPPKTVGKc	AT4G31880.1	AT4G31880.1;AT4G31880.2	| Symbols: | LOCATED IN: cytosol, chloroplast; EXPRESSED IN: 24 plant structures; EXPRESSED DURING: 14 growth stages; BEST Arabidopsis thaliana protein match is: Tudor/PWWP/MBT superfamily protein (TAIR:AT1G15940.1); Has 137162 Blast hits to 70781 proteins in 2973 species: Archae - 289; Bacteria - 24182; Metazoa - 56725; Fungi - 20130; Plants - 6559; Viruses - 758; Other Eukaryotes - 28519 (sourc…	AT4G31880.1-S748(79.966)-S749(79.966)-S753(79.966);AT4G31880.2-S747(79.966)-S748(79.966)-S752(79.966)	light	30	8.24	2.14	Case	0.007992
RM1	m2	r1	6763	1011.38	3031.11	3031.11	1623	3	nEASREEEAS(79.966)S(79.966)EEES(79.966)EEEEPPKTVGKc	nEASREEEASSEEESEEEEPPKTVGKc	nEASREEEAS(79.966)S(79.966)EEES(79.966)EEEEPPKTVGKc	AT4G31880.1	AT4G31880.1;AT4G31880.2	| Symbols: | LOCATED IN: cytosol, chloroplast; EXPRESSED IN: 24 plant structures; EXPRESSED DURING: 14 growth stages; BEST Arabidopsis thaliana protein match is: Tudor/PWWP/MBT superfamily protein (TAIR:AT1G15940.1); Has 137162 Blast hits to 70781 proteins in 2973 species: Archae - 289; Bacteria - 24182; Metazoa - 56725; Fungi - 20130; Plants - 6559; Viruses - 758; Other Eukaryotes - 28519 (sourc…	AT4G31880.1-S748(79.966)-S749(79.966)-S753(79.966);AT4G31880.2-S747(79.966)-S748(79.966)-S752(79.966)	light	30	25.34	9.34	Case	0.000181
RM1	m2	r1	6814	1021.35	3061.03	3061.03	1629	3	nEASREEEAS(79.966)S(79.966)EEES(79.966)EEEEPPKTVGKc	nEASREEEASSEEESEEEEPPKTVGKc	nEASREEEAS(79.966)S(79.966)EEES(79.966)EEEEPPKTVGKc	AT4G31880.1	AT4G31880.1;AT4G31880.2	| Symbols: | LOCATED IN: cytosol, chloroplast; EXPRESSED IN: 24 plant structures; EXPRESSED DURING: 14 growth stages; BEST Arabidopsis thaliana protein match is: Tudor/PWWP/MBT superfamily protein (TAIR:AT1G15940.1); Has 137162 Blast hits to 70781 proteins in 2973 species: Archae - 289; Bacteria - 24182; Metazoa - 56725; Fungi - 20130; Plants - 6559; Viruses - 758; Other Eukaryotes - 28519 (sourc…	AT4G31880.1-S748(79.966)-S749(79.966)-S753(79.966);AT4G31880.2-S747(79.966)-S748(79.966)-S752(79.966)	heavy	30	35.67	13.96	Control	7e-05
RM2	m2	r1	7076	1011.38	3031.11	3031.11	1534	3	nEASREEEAS(79.966)S(79.966)EEES(79.966)EEEEPPKTVGKc	nEASREEEASSEEESEEEEPPKTVGKc	nEASREEEAS(79.966)S(79.966)EEES(79.966)EEEEPPKTVGKc	AT4G31880.1	AT4G31880.1;AT4G31880.2	| Symbols: | LOCATED IN: cytosol, chloroplast; EXPRESSED IN: 24 plant structures; EXPRESSED DURING: 14 growth stages; BEST Arabidopsis thaliana protein match is: Tudor/PWWP/MBT superfamily protein (TAIR:AT1G15940.1); Has 137162 Blast hits to 70781 proteins in 2973 species: Archae - 289; Bacteria - 24182; Metazoa - 56725; Fungi - 20130; Plants - 6559; Viruses - 758; Other Eukaryotes - 28519 (sourc…	AT4G31880.1-S748(79.966)-S749(79.966)-S753(79.966);AT4G31880.2-S747(79.966)-S748(79.966)-S752(79.966)	light	30	16.41	0	Case	0.007921
RM2	m2	r1	7359	1011.38	3031.11	3031.11	1571	3	nEASREEEAS(79.966)S(79.966)EEES(79.966)EEEEPPKTVGKc	nEASREEEASSEEESEEEEPPKTVGKc	nEASREEEAS(79.966)S(79.966)EEES(79.966)EEEEPPKTVGKc	AT4G31880.1	AT4G31880.1;AT4G31880.2	| Symbols: | LOCATED IN: cytosol, chloroplast; EXPRESSED IN: 24 plant structures; EXPRESSED DURING: 14 growth stages; BEST Arabidopsis thaliana protein match is: Tudor/PWWP/MBT superfamily protein (TAIR:AT1G15940.1); Has 137162 Blast hits to 70781 proteins in 2973 species: Archae - 289; Bacteria - 24182; Metazoa - 56725; Fungi - 20130; Plants - 6559; Viruses - 758; Other Eukaryotes - 28519 (sourc…	AT4G31880.1-S748(79.966)-S749(79.966)-S753(79.966);AT4G31880.2-S747(79.966)-S748(79.966)-S752(79.966)	light	30	28.35	17.32	Case	0.000189
RM2	m2	r1	7530	1021.35	3061.03	3061.03	1592	3	nEASREEEAS(79.966)S(79.966)EEES(79.966)EEEEPPKTVGKc	nEASREEEASSEEESEEEEPPKTVGKc	nEASREEEAS(79.966)S(79.966)EEES(79.966)EEEEPPKTVGKc	AT4G31880.1	AT4G31880.1;AT4G31880.2	| Symbols: | LOCATED IN: cytosol, chloroplast; EXPRESSED IN: 24 plant structures; EXPRESSED DURING: 14 growth stages; BEST Arabidopsis thaliana protein match is: Tudor/PWWP/MBT superfamily protein (TAIR:AT1G15940.1); Has 137162 Blast hits to 70781 proteins in 2973 species: Archae - 289; Bacteria - 24182; Metazoa - 56725; Fungi - 20130; Plants - 6559; Viruses - 758; Other Eukaryotes - 28519 (sourc…	AT4G31880.1-S748(79.966)-S749(79.966)-S753(79.966);AT4G31880.2-S747(79.966)-S748(79.966)-S752(79.966)	heavy	30	20.37	4.04	Control	0.000279
2FC15	m3	f2	6190	496.227	1485.66	1485.66	1564	3	nAT(79.966)SEGEISEKVEKc	nATSEGEISEKVEKc	nAT(79.966)SEGEISEKVEKc	AT2G47400.1	AT2G47400.1	| Symbols: CP12-1, CP12 | CP12 domain-containing protein 1 | chr2:19446889-19447263 FORWARD LENGTH=124	AT2G47400.1-T48(79.966)	light	15	38.79	6.28	Control	2.8e-05
2FC15	m3	f2	6226	743.837	1485.66	1485.66	1569	2	nAT(79.966)SEGEISEKVEKc	nATSEGEISEKVEKc	nAT(79.966)SEGEISEKVEKc	AT2G47400.1	AT2G47400.1	| Symbols: CP12-1, CP12 | CP12 domain-containing protein 1 | chr2:19446889-19447263 FORWARD LENGTH=124	AT2G47400.1-T48(79.966)	light	15	75.95	11.82	Control	8e-06
2FC15	m3	f2	6247	501.213	1500.62	1500.62	1572	3	nAT(79.966)SEGEISEKVEKc	nATSEGEISEKVEKc	nAT(79.966)SEGEISEKVEKc	AT2G47400.1	AT2G47400.1	| Symbols: CP12-1, CP12 | CP12 domain-containing protein 1 | chr2:19446889-19447263 FORWARD LENGTH=124	AT2G47400.1-T48(79.966)	heavy	15	46.55	3.24	Case	8e-06
2FC16	m3	f2	6149	496.227	1485.66	1485.66	1512	3	nAT(79.966)SEGEISEKVEKc	nATSEGEISEKVEKc	nAT(79.966)SEGEISEKVEKc	AT2G47400.1	AT2G47400.1	| Symbols: CP12-1, CP12 | CP12 domain-containing protein 1 | chr2:19446889-19447263 FORWARD LENGTH=124	AT2G47400.1-T48(79.966)	light	15	38.18	6.57	Control	8e-06
2FC16	m3	f2	6206	501.213	1500.62	1500.62	1520	3	nAT(79.966)SEGEISEKVEKc	nATSEGEISEKVEKc	nAT(79.966)SEGEISEKVEKc	AT2G47400.1	AT2G47400.1	| Symbols: CP12-1, CP12 | CP12 domain-containing protein 1 | chr2:19446889-19447263 FORWARD LENGTH=124	AT2G47400.1-T48(79.966)	heavy	15	50.16	1.8	Case	8e-06
2FC16	m3	f2	6220	751.316	1500.62	1500.62	1522	2	nAT(79.966)SEGEISEKVEKc	nATSEGEISEKVEKc	nAT(79.966)SEGEISEKVEKc	AT2G47400.1	AT2G47400.1	| Symbols: CP12-1, CP12 | CP12 domain-containing protein 1 | chr2:19446889-19447263 FORWARD LENGTH=124	AT2G47400.1-T48(79.966)	heavy	15	81.17	14.83	Case	8e-06
2FC16	m3	f2	6234	743.838	1485.66	1485.66	1523	2	nAT(79.966)SEGEISEKVEKc	nATSEGEISEKVEKc	nAT(79.966)SEGEISEKVEKc	AT2G47400.1	AT2G47400.1	| Symbols: CP12-1, CP12 | CP12 domain-containing protein 1 | chr2:19446889-19447263 FORWARD LENGTH=124	AT2G47400.1-T48(79.966)	light	15	78.83	14.54	Control	8e-06
2RC2	m4	r2	7381	501.209	1500.6	1500.62	1699	3	nAT(79.966)SEGEISEKVEKc	nATSEGEISEKVEKc	nAT(79.966)SEGEISEKVEKc	AT2G47400.1	AT2G47400.1	| Symbols: CP12-1, CP12 | CP12 domain-containing protein 1 | chr2:19446889-19447263 FORWARD LENGTH=124	AT2G47400.1-T48(79.966)	heavy	15	39.1	1.63	Control	0.000244
2RC3	m4	r2	3464	743.837	1485.66	1485.66	1070	2	nAT(79.966)SEGEISEKVEKc	nATSEGEISEKVEKc	nAT(79.966)SEGEISEKVEKc	AT2G47400.1	AT2G47400.1	| Symbols: CP12-1, CP12 | CP12 domain-containing protein 1 | chr2:19446889-19447263 FORWARD LENGTH=124	AT2G47400.1-T48(79.966)	light	15	29.26	9.87	Case	0.000498
2RC3	m4	r2	7786	501.209	1500.61	1500.62	1684	3	nAT(79.966)SEGEISEKVEKc	nATSEGEISEKVEKc	nAT(79.966)SEGEISEKVEKc	AT2G47400.1	AT2G47400.1	| Symbols: CP12-1, CP12 | CP12 domain-containing protein 1 | chr2:19446889-19447263 FORWARD LENGTH=124	AT2G47400.1-T48(79.966)	heavy	15	13.72	1.76	Control	0.007679
3FC2	m5	f3	6973	501.209	1500.6	1500.62	1617	3	nAT(79.966)SEGEISEKVEKc	nATSEGEISEKVEKc	nAT(79.966)SEGEISEKVEKc	AT2G47400.1	AT2G47400.1	| Symbols: CP12-1, CP12 | CP12 domain-containing protein 1 | chr2:19446889-19447263 FORWARD LENGTH=124	AT2G47400.1-T48(79.966)	heavy	15	37.91	1.5	Case	0.000279
3FC3	m5	f3	3380	751.315	1500.62	1500.62	1042	2	nAT(79.966)SEGEISEKVEKc	nATSEGEISEKVEKc	nAT(79.966)SEGEISEKVEKc	AT2G47400.1	AT2G47400.1	| Symbols: CP12-1, CP12 | CP12 domain-containing protein 1 | chr2:19446889-19447263 FORWARD LENGTH=124	AT2G47400.1-T48(79.966)	heavy	15	26.76	7.11	Case	0.000253
RC16	m2	r1	3699	496.227	1485.66	1485.66	1027	3	nAT(79.966)SEGEISEKVEKc	nATSEGEISEKVEKc	nAT(79.966)SEGEISEKVEKc	AT2G47400.1	AT2G47400.1	| Symbols: CP12-1, CP12 | CP12 domain-containing protein 1 | chr2:19446889-19447263 FORWARD LENGTH=124	AT2G47400.1-T48(79.966)	light	15	5.92	5.92	Case	0.005244
2FM3	m3	f2	9874	1111.49	2220.97	2220.97	2176	2	nVDSS(79.966)GDVC(57.021)GATFKVDAETKRc	nVDSSGDVCGATFKVDAETKRc	nVDSS(79.966)GDVC(57.021)GATFKVDAETKRc	AT5G43830.1	AT5G43830.1	| Symbols: | Aluminium induced protein with YGL and LRDR motifs | chr5:17622593-17624239 REVERSE LENGTH=251	AT5G43830.1-S217(79.966)-C221(57.021)	light	25	74.53	0	Control	8e-06
3FC5	m5	f3	10760	1111.49	2220.97	2220.97	1926	2	nVDSS(79.966)GDVC(57.021)GATFKVDAETKRc	nVDSSGDVCGATFKVDAETKRc	nVDSS(79.966)GDVC(57.021)GATFKVDAETKRc	AT5G43830.1	AT5G43830.1	| Symbols: | Aluminium induced protein with YGL and LRDR motifs | chr5:17622593-17624239 REVERSE LENGTH=251	AT5G43830.1-S217(79.966)-C221(57.021)	light	25	64.35	0	Control	8e-06
3FC5	m5	f3	11119	1111.49	2220.97	2220.97	1986	2	nVDSS(79.966)GDVC(57.021)GATFKVDAETKRc	nVDSSGDVCGATFKVDAETKRc	nVDSS(79.966)GDVC(57.021)GATFKVDAETKRc	AT5G43830.1	AT5G43830.1	| Symbols: | Aluminium induced protein with YGL and LRDR motifs | chr5:17622593-17624239 REVERSE LENGTH=251	AT5G43830.1-S217(79.966)-C221(57.021)	light	25	54.04	0	Control	7.9e-05
3FC6	m5	f3	12270	1111.49	2220.97	2220.97	1990	2	nVDSS(79.966)GDVC(57.021)GATFKVDAETKRc	nVDSSGDVCGATFKVDAETKRc	nVDSS(79.966)GDVC(57.021)GATFKVDAETKRc	AT5G43830.1	AT5G43830.1	| Symbols: | Aluminium induced protein with YGL and LRDR motifs | chr5:17622593-17624239 REVERSE LENGTH=251	AT5G43830.1-S217(79.966)-C221(57.021)	light	25	59.9	0	Control	3e-05
3FM1	m5	f3	11282	1111.49	2220.97	2220.97	2025	2	nVDSS(79.966)GDVC(57.021)GATFKVDAETKRc	nVDSSGDVCGATFKVDAETKRc	nVDSS(79.966)GDVC(57.021)GATFKVDAETKRc	AT5G43830.1	AT5G43830.1	| Symbols: | Aluminium induced protein with YGL and LRDR motifs | chr5:17622593-17624239 REVERSE LENGTH=251	AT5G43830.1-S217(79.966)-C221(57.021)	light	25	67.54	0	Control	8e-06
3FM10	m5	f3	10888	1111.49	2220.97	2220.97	2068	2	nVDSS(79.966)GDVC(57.021)GATFKVDAETKRc	nVDSSGDVCGATFKVDAETKRc	nVDSS(79.966)GDVC(57.021)GATFKVDAETKRc	AT5G43830.1	AT5G43830.1	| Symbols: | Aluminium induced protein with YGL and LRDR motifs | chr5:17622593-17624239 REVERSE LENGTH=251	AT5G43830.1-S217(79.966)-C221(57.021)	light	25	53.81	0	Control	4e-05
3FM2	m5	f3	10722	1111.49	2220.97	2220.97	2014	2	nVDSS(79.966)GDVC(57.021)GATFKVDAETKRc	nVDSSGDVCGATFKVDAETKRc	nVDSS(79.966)GDVC(57.021)GATFKVDAETKRc	AT5G43830.1	AT5G43830.1	| Symbols: | Aluminium induced protein with YGL and LRDR motifs | chr5:17622593-17624239 REVERSE LENGTH=251	AT5G43830.1-S217(79.966)-C221(57.021)	light	25	49.88	0	Control	0.000189
3FM3	m5	f3	10822	1111.49	2220.97	2220.97	2002	2	nVDSS(79.966)GDVC(57.021)GATFKVDAETKRc	nVDSSGDVCGATFKVDAETKRc	nVDSS(79.966)GDVC(57.021)GATFKVDAETKRc	AT5G43830.1	AT5G43830.1	| Symbols: | Aluminium induced protein with YGL and LRDR motifs | chr5:17622593-17624239 REVERSE LENGTH=251	AT5G43830.1-S217(79.966)-C221(57.021)	light	25	59.39	0	Control	3e-05
3FM3	m5	f3	10994	1111.49	2220.97	2220.97	2033	2	nVDSS(79.966)GDVC(57.021)GATFKVDAETKRc	nVDSSGDVCGATFKVDAETKRc	nVDSS(79.966)GDVC(57.021)GATFKVDAETKRc	AT5G43830.1	AT5G43830.1	| Symbols: | Aluminium induced protein with YGL and LRDR motifs | chr5:17622593-17624239 REVERSE LENGTH=251	AT5G43830.1-S217(79.966)-C221(57.021)	light	25	71.73	0	Control	8e-06
3FM4	m5	f3	11209	1111.49	2220.97	2220.97	2024	2	nVDSS(79.966)GDVC(57.021)GATFKVDAETKRc	nVDSSGDVCGATFKVDAETKRc	nVDSS(79.966)GDVC(57.021)GATFKVDAETKRc	AT5G43830.1	AT5G43830.1	| Symbols: | Aluminium induced protein with YGL and LRDR motifs | chr5:17622593-17624239 REVERSE LENGTH=251	AT5G43830.1-S217(79.966)-C221(57.021)	light	25	60.21	0	Control	3e-05
3FM5	m5	f3	11369	1111.49	2220.97	2220.97	2033	2	nVDSS(79.966)GDVC(57.021)GATFKVDAETKRc	nVDSSGDVCGATFKVDAETKRc	nVDSS(79.966)GDVC(57.021)GATFKVDAETKRc	AT5G43830.1	AT5G43830.1	| Symbols: | Aluminium induced protein with YGL and LRDR motifs | chr5:17622593-17624239 REVERSE LENGTH=251	AT5G43830.1-S217(79.966)-C221(57.021)	light	25	75.05	0	Control	8e-06
3FM8	m5	f3	11155	1111.49	2220.97	2220.97	2091	2	nVDSS(79.966)GDVC(57.021)GATFKVDAETKRc	nVDSSGDVCGATFKVDAETKRc	nVDSS(79.966)GDVC(57.021)GATFKVDAETKRc	AT5G43830.1	AT5G43830.1	| Symbols: | Aluminium induced protein with YGL and LRDR motifs | chr5:17622593-17624239 REVERSE LENGTH=251	AT5G43830.1-S217(79.966)-C221(57.021)	light	25	75.5	0	Control	8e-06
3FM9	m5	f3	10942	1111.5	2220.98	2220.97	2059	2	nVDSS(79.966)GDVC(57.021)GATFKVDAETKRc	nVDSSGDVCGATFKVDAETKRc	nVDSS(79.966)GDVC(57.021)GATFKVDAETKRc	AT5G43830.1	AT5G43830.1	| Symbols: | Aluminium induced protein with YGL and LRDR motifs | chr5:17622593-17624239 REVERSE LENGTH=251	AT5G43830.1-S217(79.966)-C221(57.021)	light	25	64.76	0	Control	2.3e-05
3RC5	m6	r3	7192	1111.49	2220.97	2220.97	1573	2	nVDSS(79.966)GDVC(57.021)GATFKVDAETKRc	nVDSSGDVCGATFKVDAETKRc	nVDSS(79.966)GDVC(57.021)GATFKVDAETKRc	AT5G43830.1	AT5G43830.1	| Symbols: | Aluminium induced protein with YGL and LRDR motifs | chr5:17622593-17624239 REVERSE LENGTH=251	AT5G43830.1-S217(79.966)-C221(57.021)	light	25	68.22	0	Case	1.6e-05
3RM2	m6	r3	8745	1111.49	2220.97	2220.97	1840	2	nVDSS(79.966)GDVC(57.021)GATFKVDAETKRc	nVDSSGDVCGATFKVDAETKRc	nVDSS(79.966)GDVC(57.021)GATFKVDAETKRc	AT5G43830.1	AT5G43830.1	| Symbols: | Aluminium induced protein with YGL and LRDR motifs | chr5:17622593-17624239 REVERSE LENGTH=251	AT5G43830.1-S217(79.966)-C221(57.021)	light	25	29.51	0	Case	0.000262
FM4	m1	f1	11824	1111.49	2220.98	2220.97	1947	2	nVDSS(79.966)GDVC(57.021)GATFKVDAETKRc	nVDSSGDVCGATFKVDAETKRc	nVDSS(79.966)GDVC(57.021)GATFKVDAETKRc	AT5G43830.1	AT5G43830.1	| Symbols: | Aluminium induced protein with YGL and LRDR motifs | chr5:17622593-17624239 REVERSE LENGTH=251	AT5G43830.1-S217(79.966)-C221(57.021)	light	25	74.17	0	Control	8e-06
FM5	m1	f1	12376	1111.49	2220.96	2220.97	1984	2	nVDSS(79.966)GDVC(57.021)GATFKVDAETKRc	nVDSSGDVCGATFKVDAETKRc	nVDSS(79.966)GDVC(57.021)GATFKVDAETKRc	AT5G43830.1	AT5G43830.1	| Symbols: | Aluminium induced protein with YGL and LRDR motifs | chr5:17622593-17624239 REVERSE LENGTH=251	AT5G43830.1-S217(79.966)-C221(57.021)	light	25	36.91	0	Control	0.002009
FM5	m1	f1	36855	741.331	2220.97	2220.97	5414	3	nVDSS(79.966)GDVC(57.021)GATFKVDAETKRc	nVDSSGDVCGATFKVDAETKRc	nVDSS(79.966)GDVC(57.021)GATFKVDAETKRc	AT5G43830.1	AT5G43830.1	| Symbols: | Aluminium induced protein with YGL and LRDR motifs | chr5:17622593-17624239 REVERSE LENGTH=251	AT5G43830.1-S217(79.966)-C221(57.021)	light	25	8.19	0	Control	0.006715
FM6	m1	f1	12734	1111.49	2220.97	2220.97	1915	2	nVDSS(79.966)GDVC(57.021)GATFKVDAETKRc	nVDSSGDVCGATFKVDAETKRc	nVDSS(79.966)GDVC(57.021)GATFKVDAETKRc	AT5G43830.1	AT5G43830.1	| Symbols: | Aluminium induced protein with YGL and LRDR motifs | chr5:17622593-17624239 REVERSE LENGTH=251	AT5G43830.1-S217(79.966)-C221(57.021)	light	25	41	0	Control	0.000359
RM4	m2	r1	12471	1111.49	2220.97	2220.97	2029	2	nVDSS(79.966)GDVC(57.021)GATFKVDAETKRc	nVDSSGDVCGATFKVDAETKRc	nVDSS(79.966)GDVC(57.021)GATFKVDAETKRc	AT5G43830.1	AT5G43830.1	| Symbols: | Aluminium induced protein with YGL and LRDR motifs | chr5:17622593-17624239 REVERSE LENGTH=251	AT5G43830.1-S217(79.966)-C221(57.021)	light	25	71.76	0	Case	8e-06
RM4	m2	r1	12563	556.249	2220.97	2220.97	2039	4	nVDSS(79.966)GDVC(57.021)GATFKVDAETKRc	nVDSSGDVCGATFKVDAETKRc	nVDSS(79.966)GDVC(57.021)GATFKVDAETKRc	AT5G43830.1	AT5G43830.1	| Symbols: | Aluminium induced protein with YGL and LRDR motifs | chr5:17622593-17624239 REVERSE LENGTH=251	AT5G43830.1-S217(79.966)-C221(57.021)	light	25	44.58	0	Case	3e-05
FC19	m1	f1	18966	1383.54	2765.07	2765.06	3454	2	nETENVES(79.966)EDDDIM(15.995)EVENPMMVSKc	nETENVESEDDDIMEVENPMMVSKc	nETENVES(79.966)EDDDIM(15.995)EVENPMMVSKc	AT2G21470.1	AT2G21470.1;AT2G21470.2;AT2G21470.3	| Symbols: SAE2, ATSAE2, EMB2764 | SUMO-activating enzyme 2 | chr2:9198752-9202136 FORWARD LENGTH=625	AT2G21470.1-S603(79.966)-M609(15.995);AT2G21470.2-S678(79.966)-M684(15.995);AT2G21470.3-S606(79.966)-M612(15.995)	light	26	100.29	19.96	Control	8e-06
FM15	m1	f1	12778	772.33	1542.65	1542.65	2234	2	nAIS(79.966)EEDATTELERc	nAISEEDATTELERc	nAIS(79.966)EEDATTELERc	AT4G23540.1	AT4G23540.1	| Symbols: | ARM repeat superfamily protein | chr4:12280547-12286420 REVERSE LENGTH=1131	AT4G23540.1-S623(79.966)	light	16	63.64	55.74	Control	8e-06
2FM11	m3	f2	14042	877.056	2628.15	2628.15	2913	3	nVVEAYAS(79.966)GDEDVDVPAEELREEKc	nVVEAYASGDEDVDVPAEELREEKc	nVVEAYAS(79.966)GDEDVDVPAEELREEKc	AT5G45380.1	AT5G45380.1	| Symbols: ATDUR3, DUR3 | solute:sodium symporters;urea transmembrane transporters | chr5:18391337-18395696 FORWARD LENGTH=704	AT5G45380.1-S568(79.966)	light	27	56.21	28.36	Control	8e-06
2FM11	m3	f2	14055	886.03	2655.07	2655.07	2917	3	nVVEAYAS(79.966)GDEDVDVPAEELREEKc	nVVEAYASGDEDVDVPAEELREEKc	nVVEAYAS(79.966)GDEDVDVPAEELREEKc	AT5G45380.1	AT5G45380.1	| Symbols: ATDUR3, DUR3 | solute:sodium symporters;urea transmembrane transporters | chr5:18391337-18395696 FORWARD LENGTH=704	AT5G45380.1-S568(79.966)	heavy	27	48.13	19.76	Case	8e-06
2RM11	m4	r2	13340	877.057	2628.15	2628.15	2888	3	nVVEAYAS(79.966)GDEDVDVPAEELREEKc	nVVEAYASGDEDVDVPAEELREEKc	nVVEAYAS(79.966)GDEDVDVPAEELREEKc	AT5G45380.1	AT5G45380.1	| Symbols: ATDUR3, DUR3 | solute:sodium symporters;urea transmembrane transporters | chr5:18391337-18395696 FORWARD LENGTH=704	AT5G45380.1-S568(79.966)	light	27	32.29	17.46	Case	1.6e-05
3FM1	m5	f3	15850	877.057	2628.15	2628.15	2827	3	nVVEAYAS(79.966)GDEDVDVPAEELREEKc	nVVEAYASGDEDVDVPAEELREEKc	nVVEAYAS(79.966)GDEDVDVPAEELREEKc	AT5G45380.1	AT5G45380.1	| Symbols: ATDUR3, DUR3 | solute:sodium symporters;urea transmembrane transporters | chr5:18391337-18395696 FORWARD LENGTH=704	AT5G45380.1-S568(79.966)	light	27	26.29	17.14	Control	9.2e-05
3FM1	m5	f3	15874	886.029	2655.07	2655.07	2832	3	nVVEAYAS(79.966)GDEDVDVPAEELREEKc	nVVEAYASGDEDVDVPAEELREEKc	nVVEAYAS(79.966)GDEDVDVPAEELREEKc	AT5G45380.1	AT5G45380.1	| Symbols: ATDUR3, DUR3 | solute:sodium symporters;urea transmembrane transporters | chr5:18391337-18395696 FORWARD LENGTH=704	AT5G45380.1-S568(79.966)	heavy	27	21.4	10.58	Case	0.000133
3FM11	m5	f3	14232	877.056	2628.15	2628.15	2846	3	nVVEAYAS(79.966)GDEDVDVPAEELREEKc	nVVEAYASGDEDVDVPAEELREEKc	nVVEAYAS(79.966)GDEDVDVPAEELREEKc	AT5G45380.1	AT5G45380.1	| Symbols: ATDUR3, DUR3 | solute:sodium symporters;urea transmembrane transporters | chr5:18391337-18395696 FORWARD LENGTH=704	AT5G45380.1-S568(79.966)	light	27	18.07	12.47	Control	0.000204
3FM11	m5	f3	14258	1315.08	2628.15	2628.15	2854	2	nVVEAYAS(79.966)GDEDVDVPAEELREEKc	nVVEAYASGDEDVDVPAEELREEKc	nVVEAYAS(79.966)GDEDVDVPAEELREEKc	AT5G45380.1	AT5G45380.1	| Symbols: ATDUR3, DUR3 | solute:sodium symporters;urea transmembrane transporters | chr5:18391337-18395696 FORWARD LENGTH=704	AT5G45380.1-S568(79.966)	light	27	35.35	26.17	Control	0.000178
3RM1	m6	r3	15318	877.057	2628.15	2628.15	2891	3	nVVEAYAS(79.966)GDEDVDVPAEELREEKc	nVVEAYASGDEDVDVPAEELREEKc	nVVEAYAS(79.966)GDEDVDVPAEELREEKc	AT5G45380.1	AT5G45380.1	| Symbols: ATDUR3, DUR3 | solute:sodium symporters;urea transmembrane transporters | chr5:18391337-18395696 FORWARD LENGTH=704	AT5G45380.1-S568(79.966)	light	27	43.04	19.98	Case	8e-06
3RM10	m6	r3	10428	886.03	2655.07	2655.07	2485	3	nVVEAYAS(79.966)GDEDVDVPAEELREEKc	nVVEAYASGDEDVDVPAEELREEKc	nVVEAYAS(79.966)GDEDVDVPAEELREEKc	AT5G45380.1	AT5G45380.1	| Symbols: ATDUR3, DUR3 | solute:sodium symporters;urea transmembrane transporters | chr5:18391337-18395696 FORWARD LENGTH=704	AT5G45380.1-S568(79.966)	heavy	27	44.26	17.47	Control	8e-06
3RM10	m6	r3	10432	877.057	2628.15	2628.15	2487	3	nVVEAYAS(79.966)GDEDVDVPAEELREEKc	nVVEAYASGDEDVDVPAEELREEKc	nVVEAYAS(79.966)GDEDVDVPAEELREEKc	AT5G45380.1	AT5G45380.1	| Symbols: ATDUR3, DUR3 | solute:sodium symporters;urea transmembrane transporters | chr5:18391337-18395696 FORWARD LENGTH=704	AT5G45380.1-S568(79.966)	light	27	25.81	12.3	Case	9.2e-05
FM2	m1	f1	16762	1328.55	2655.08	2655.07	2746	2	nVVEAYAS(79.966)GDEDVDVPAEELREEKc	nVVEAYASGDEDVDVPAEELREEKc	nVVEAYAS(79.966)GDEDVDVPAEELREEKc	AT5G45380.1	AT5G45380.1	| Symbols: ATDUR3, DUR3 | solute:sodium symporters;urea transmembrane transporters | chr5:18391337-18395696 FORWARD LENGTH=704	AT5G45380.1-S568(79.966)	heavy	27	42.1	14.32	Case	0.000247
FM2	m1	f1	16764	877.057	2628.15	2628.15	2746	3	nVVEAYAS(79.966)GDEDVDVPAEELREEKc	nVVEAYASGDEDVDVPAEELREEKc	nVVEAYAS(79.966)GDEDVDVPAEELREEKc	AT5G45380.1	AT5G45380.1	| Symbols: ATDUR3, DUR3 | solute:sodium symporters;urea transmembrane transporters | chr5:18391337-18395696 FORWARD LENGTH=704	AT5G45380.1-S568(79.966)	light	27	31.08	20.28	Control	3e-05
FM2	m1	f1	17008	877.056	2628.15	2628.15	2786	3	nVVEAYAS(79.966)GDEDVDVPAEELREEKc	nVVEAYASGDEDVDVPAEELREEKc	nVVEAYAS(79.966)GDEDVDVPAEELREEKc	AT5G45380.1	AT5G45380.1	| Symbols: ATDUR3, DUR3 | solute:sodium symporters;urea transmembrane transporters | chr5:18391337-18395696 FORWARD LENGTH=704	AT5G45380.1-S568(79.966)	light	27	30.58	12.25	Control	3e-05
RM2	m2	r1	16853	877.056	2628.15	2628.15	2797	3	nVVEAYAS(79.966)GDEDVDVPAEELREEKc	nVVEAYASGDEDVDVPAEELREEKc	nVVEAYAS(79.966)GDEDVDVPAEELREEKc	AT5G45380.1	AT5G45380.1	| Symbols: ATDUR3, DUR3 | solute:sodium symporters;urea transmembrane transporters | chr5:18391337-18395696 FORWARD LENGTH=704	AT5G45380.1-S568(79.966)	light	27	50.92	26.05	Case	8e-06
RM2	m2	r1	16899	1328.54	2655.07	2655.07	2803	2	nVVEAYAS(79.966)GDEDVDVPAEELREEKc	nVVEAYASGDEDVDVPAEELREEKc	nVVEAYAS(79.966)GDEDVDVPAEELREEKc	AT5G45380.1	AT5G45380.1	| Symbols: ATDUR3, DUR3 | solute:sodium symporters;urea transmembrane transporters | chr5:18391337-18395696 FORWARD LENGTH=704	AT5G45380.1-S568(79.966)	heavy	27	58.78	35.55	Control	8e-06
RM2	m2	r1	16939	1315.08	2628.14	2628.15	2809	2	nVVEAYAS(79.966)GDEDVDVPAEELREEKc	nVVEAYASGDEDVDVPAEELREEKc	nVVEAYAS(79.966)GDEDVDVPAEELREEKc	AT5G45380.1	AT5G45380.1	| Symbols: ATDUR3, DUR3 | solute:sodium symporters;urea transmembrane transporters | chr5:18391337-18395696 FORWARD LENGTH=704	AT5G45380.1-S568(79.966)	light	27	45.48	26.99	Case	3e-05
RM2	m2	r1	17333	877.058	2628.15	2628.15	2862	3	nVVEAYAS(79.966)GDEDVDVPAEELREEKc	nVVEAYASGDEDVDVPAEELREEKc	nVVEAYAS(79.966)GDEDVDVPAEELREEKc	AT5G45380.1	AT5G45380.1	| Symbols: ATDUR3, DUR3 | solute:sodium symporters;urea transmembrane transporters | chr5:18391337-18395696 FORWARD LENGTH=704	AT5G45380.1-S568(79.966)	light	27	37.38	25.54	Case	2.8e-05
RM2	m2	r1	17537	886.03	2655.07	2655.07	2889	3	nVVEAYAS(79.966)GDEDVDVPAEELREEKc	nVVEAYASGDEDVDVPAEELREEKc	nVVEAYAS(79.966)GDEDVDVPAEELREEKc	AT5G45380.1	AT5G45380.1	| Symbols: ATDUR3, DUR3 | solute:sodium symporters;urea transmembrane transporters | chr5:18391337-18395696 FORWARD LENGTH=704	AT5G45380.1-S568(79.966)	heavy	27	23.69	14.41	Control	0.000109
3FC5	m5	f3	12833	835.379	2503.11	2503.12	2292	3	nTNFTIKGDS(79.966)DDEEEKPQPVFKc	nTNFTIKGDSDDEEEKPQPVFKc	nTNFTIKGDS(79.966)DDEEEKPQPVFKc	AT1G21160.1	AT1G21160.1	| Symbols: | eukaryotic translation initiation factor 2 (eIF-2) family protein | chr1:7408121-7412455 REVERSE LENGTH=1092	AT1G21160.1-S413(79.966)	light	26	27.69	6.49	Control	1.6e-05
FC4	m1	f1	14874	844.022	2529.04	2529.04	2295	3	nTNFTIKGDS(79.966)DDEEEKPQPVFKc	nTNFTIKGDSDDEEEKPQPVFKc	nTNFTIKGDS(79.966)DDEEEKPQPVFKc	AT1G21160.1	AT1G21160.1	| Symbols: | eukaryotic translation initiation factor 2 (eIF-2) family protein | chr1:7408121-7412455 REVERSE LENGTH=1092	AT1G21160.1-S413(79.966)	heavy	26	27.5	5.01	Case	0.000173
RC4	m2	r1	14853	835.378	2503.11	2503.12	2247	3	nTNFTIKGDS(79.966)DDEEEKPQPVFKc	nTNFTIKGDSDDEEEKPQPVFKc	nTNFTIKGDS(79.966)DDEEEKPQPVFKc	AT1G21160.1	AT1G21160.1	| Symbols: | eukaryotic translation initiation factor 2 (eIF-2) family protein | chr1:7408121-7412455 REVERSE LENGTH=1092	AT1G21160.1-S413(79.966)	light	26	25.75	1.01	Case	0.000117
2FC13	m3	f2	13768	875.36	1748.71	1748.71	2768	2	nMPS(79.966)PVYASSSNALEAKc	nMPSPVYASSSNALEAKc	nMPS(79.966)PVYASSSNALEAKc	AT2G40980.1	AT2G40980.1	| Symbols: | Protein kinase superfamily protein | chr2:17102090-17104443 FORWARD LENGTH=617	AT2G40980.1-S95(79.966)	heavy	18	71.57	39.02	Case	8e-06
2FC13	m3	f2	13794	866.385	1730.76	1730.76	2775	2	nMPS(79.966)PVYASSSNALEAKc	nMPSPVYASSSNALEAKc	nMPS(79.966)PVYASSSNALEAKc	AT2G40980.1	AT2G40980.1	| Symbols: | Protein kinase superfamily protein | chr2:17102090-17104443 FORWARD LENGTH=617	AT2G40980.1-S95(79.966)	light	18	90.75	49.07	Control	8e-06
2RC13	m4	r2	13740	866.385	1730.75	1730.76	2723	2	nMPS(79.966)PVYASSSNALEAKc	nMPSPVYASSSNALEAKc	nMPS(79.966)PVYASSSNALEAKc	AT2G40980.1	AT2G40980.1	| Symbols: | Protein kinase superfamily protein | chr2:17102090-17104443 FORWARD LENGTH=617	AT2G40980.1-S95(79.966)	light	18	85.51	50.03	Case	8e-06
2RC13	m4	r2	13742	875.359	1748.7	1748.71	2723	2	nMPS(79.966)PVYASSSNALEAKc	nMPSPVYASSSNALEAKc	nMPS(79.966)PVYASSSNALEAKc	AT2G40980.1	AT2G40980.1	| Symbols: | Protein kinase superfamily protein | chr2:17102090-17104443 FORWARD LENGTH=617	AT2G40980.1-S95(79.966)	heavy	18	101.85	56.08	Control	8e-06
2RC14	m4	r2	13264	866.386	1730.76	1730.76	2762	2	nMPS(79.966)PVYASSSNALEAKc	nMPSPVYASSSNALEAKc	nMPS(79.966)PVYASSSNALEAKc	AT2G40980.1	AT2G40980.1	| Symbols: | Protein kinase superfamily protein | chr2:17102090-17104443 FORWARD LENGTH=617	AT2G40980.1-S95(79.966)	light	18	88.21	50.96	Case	8e-06
3FC15	m5	f3	14240	866.385	1730.75	1730.76	2588	2	nMPS(79.966)PVYASSSNALEAKc	nMPSPVYASSSNALEAKc	nMPS(79.966)PVYASSSNALEAKc	AT2G40980.1	AT2G40980.1	| Symbols: | Protein kinase superfamily protein | chr2:17102090-17104443 FORWARD LENGTH=617	AT2G40980.1-S95(79.966)	light	18	79.69	46.95	Control	8e-06
3FC15	m5	f3	14248	875.36	1748.71	1748.71	2590	2	nMPS(79.966)PVYASSSNALEAKc	nMPSPVYASSSNALEAKc	nMPS(79.966)PVYASSSNALEAKc	AT2G40980.1	AT2G40980.1	| Symbols: | Protein kinase superfamily protein | chr2:17102090-17104443 FORWARD LENGTH=617	AT2G40980.1-S95(79.966)	heavy	18	73.48	33.58	Case	8e-06
3FC15	m5	f3	14391	866.386	1730.76	1730.76	2619	2	nMPS(79.966)PVYASSSNALEAKc	nMPSPVYASSSNALEAKc	nMPS(79.966)PVYASSSNALEAKc	AT2G40980.1	AT2G40980.1	| Symbols: | Protein kinase superfamily protein | chr2:17102090-17104443 FORWARD LENGTH=617	AT2G40980.1-S95(79.966)	light	18	90.89	51.05	Control	8e-06
3FC16	m5	f3	14140	866.386	1730.76	1730.76	2611	2	nMPS(79.966)PVYASSSNALEAKc	nMPSPVYASSSNALEAKc	nMPS(79.966)PVYASSSNALEAKc	AT2G40980.1	AT2G40980.1	| Symbols: | Protein kinase superfamily protein | chr2:17102090-17104443 FORWARD LENGTH=617	AT2G40980.1-S95(79.966)	light	18	61.68	39.71	Control	8e-06
3FC16	m5	f3	14146	875.36	1748.71	1748.71	2612	2	nMPS(79.966)PVYASSSNALEAKc	nMPSPVYASSSNALEAKc	nMPS(79.966)PVYASSSNALEAKc	AT2G40980.1	AT2G40980.1	| Symbols: | Protein kinase superfamily protein | chr2:17102090-17104443 FORWARD LENGTH=617	AT2G40980.1-S95(79.966)	heavy	18	92.06	51.71	Case	8e-06
3FC16	m5	f3	14272	866.386	1730.76	1730.76	2642	2	nMPS(79.966)PVYASSSNALEAKc	nMPSPVYASSSNALEAKc	nMPS(79.966)PVYASSSNALEAKc	AT2G40980.1	AT2G40980.1	| Symbols: | Protein kinase superfamily protein | chr2:17102090-17104443 FORWARD LENGTH=617	AT2G40980.1-S95(79.966)	light	18	58.88	27.44	Control	8e-06
3FM8	m5	f3	14149	875.359	1748.7	1748.71	2693	2	nMPS(79.966)PVYASSSNALEAKc	nMPSPVYASSSNALEAKc	nMPS(79.966)PVYASSSNALEAKc	AT2G40980.1	AT2G40980.1	| Symbols: | Protein kinase superfamily protein | chr2:17102090-17104443 FORWARD LENGTH=617	AT2G40980.1-S95(79.966)	heavy	18	88.83	46.17	Case	8e-06
3FM8	m5	f3	14150	866.386	1730.76	1730.76	2693	2	nMPS(79.966)PVYASSSNALEAKc	nMPSPVYASSSNALEAKc	nMPS(79.966)PVYASSSNALEAKc	AT2G40980.1	AT2G40980.1	| Symbols: | Protein kinase superfamily protein | chr2:17102090-17104443 FORWARD LENGTH=617	AT2G40980.1-S95(79.966)	light	18	71.17	41.7	Control	8e-06
3FM9	m5	f3	14167	875.359	1748.7	1748.71	2697	2	nMPS(79.966)PVYASSSNALEAKc	nMPSPVYASSSNALEAKc	nMPS(79.966)PVYASSSNALEAKc	AT2G40980.1	AT2G40980.1	| Symbols: | Protein kinase superfamily protein | chr2:17102090-17104443 FORWARD LENGTH=617	AT2G40980.1-S95(79.966)	heavy	18	72.98	46.18	Case	8e-06
3FM9	m5	f3	14236	866.386	1730.76	1730.76	2708	2	nMPS(79.966)PVYASSSNALEAKc	nMPSPVYASSSNALEAKc	nMPS(79.966)PVYASSSNALEAKc	AT2G40980.1	AT2G40980.1	| Symbols: | Protein kinase superfamily protein | chr2:17102090-17104443 FORWARD LENGTH=617	AT2G40980.1-S95(79.966)	light	18	59.39	37.18	Control	8e-06
3RC15	m6	r3	11196	866.387	1730.76	1730.76	2245	2	nMPS(79.966)PVYASSSNALEAKc	nMPSPVYASSSNALEAKc	nMPS(79.966)PVYASSSNALEAKc	AT2G40980.1	AT2G40980.1	| Symbols: | Protein kinase superfamily protein | chr2:17102090-17104443 FORWARD LENGTH=617	AT2G40980.1-S95(79.966)	light	18	87.99	44.11	Case	8e-06
3RC15	m6	r3	11198	875.36	1748.71	1748.71	2245	2	nMPS(79.966)PVYASSSNALEAKc	nMPSPVYASSSNALEAKc	nMPS(79.966)PVYASSSNALEAKc	AT2G40980.1	AT2G40980.1	| Symbols: | Protein kinase superfamily protein | chr2:17102090-17104443 FORWARD LENGTH=617	AT2G40980.1-S95(79.966)	heavy	18	77.46	36.4	Control	8e-06
3RC15	m6	r3	11342	866.387	1730.76	1730.76	2275	2	nMPS(79.966)PVYASSSNALEAKc	nMPSPVYASSSNALEAKc	nMPS(79.966)PVYASSSNALEAKc	AT2G40980.1	AT2G40980.1	| Symbols: | Protein kinase superfamily protein | chr2:17102090-17104443 FORWARD LENGTH=617	AT2G40980.1-S95(79.966)	light	18	85.03	49.33	Case	8e-06
3RC16	m6	r3	11472	866.386	1730.76	1730.76	2250	2	nMPS(79.966)PVYASSSNALEAKc	nMPSPVYASSSNALEAKc	nMPS(79.966)PVYASSSNALEAKc	AT2G40980.1	AT2G40980.1	| Symbols: | Protein kinase superfamily protein | chr2:17102090-17104443 FORWARD LENGTH=617	AT2G40980.1-S95(79.966)	light	18	83.58	49.11	Case	8e-06
3RC16	m6	r3	11477	875.361	1748.71	1748.71	2251	2	nMPS(79.966)PVYASSSNALEAKc	nMPSPVYASSSNALEAKc	nMPS(79.966)PVYASSSNALEAKc	AT2G40980.1	AT2G40980.1	| Symbols: | Protein kinase superfamily protein | chr2:17102090-17104443 FORWARD LENGTH=617	AT2G40980.1-S95(79.966)	heavy	18	88.62	56.06	Control	8e-06
3RC16	m6	r3	11648	875.352	1748.69	1748.71	2293	2	nMPS(79.966)PVYASSSNALEAKc	nMPSPVYASSSNALEAKc	nMPS(79.966)PVYASSSNALEAKc	AT2G40980.1	AT2G40980.1	| Symbols: | Protein kinase superfamily protein | chr2:17102090-17104443 FORWARD LENGTH=617	AT2G40980.1-S95(79.966)	heavy	18	71.87	44.51	Control	6.1e-05
FC13	m1	f1	15541	866.386	1730.76	1730.76	2635	2	nMPS(79.966)PVYASSSNALEAKc	nMPSPVYASSSNALEAKc	nMPS(79.966)PVYASSSNALEAKc	AT2G40980.1	AT2G40980.1	| Symbols: | Protein kinase superfamily protein | chr2:17102090-17104443 FORWARD LENGTH=617	AT2G40980.1-S95(79.966)	light	18	59.33	29.6	Control	2.3e-05
FC13	m1	f1	15598	875.36	1748.71	1748.71	2647	2	nMPS(79.966)PVYASSSNALEAKc	nMPSPVYASSSNALEAKc	nMPS(79.966)PVYASSSNALEAKc	AT2G40980.1	AT2G40980.1	| Symbols: | Protein kinase superfamily protein | chr2:17102090-17104443 FORWARD LENGTH=617	AT2G40980.1-S95(79.966)	heavy	18	96	52.87	Case	8e-06
FC13	m1	f1	15706	866.387	1730.76	1730.76	2666	2	nMPS(79.966)PVYASSSNALEAKc	nMPSPVYASSSNALEAKc	nMPS(79.966)PVYASSSNALEAKc	AT2G40980.1	AT2G40980.1	| Symbols: | Protein kinase superfamily protein | chr2:17102090-17104443 FORWARD LENGTH=617	AT2G40980.1-S95(79.966)	light	18	81.31	48.6	Control	8e-06
FC14	m1	f1	15696	866.388	1730.76	1730.76	2654	2	nMPS(79.966)PVYASSSNALEAKc	nMPSPVYASSSNALEAKc	nMPS(79.966)PVYASSSNALEAKc	AT2G40980.1	AT2G40980.1	| Symbols: | Protein kinase superfamily protein | chr2:17102090-17104443 FORWARD LENGTH=617	AT2G40980.1-S95(79.966)	light	18	46.72	34.41	Control	7.5e-05
FC14	m1	f1	15821	875.361	1748.71	1748.71	2677	2	nMPS(79.966)PVYASSSNALEAKc	nMPSPVYASSSNALEAKc	nMPS(79.966)PVYASSSNALEAKc	AT2G40980.1	AT2G40980.1	| Symbols: | Protein kinase superfamily protein | chr2:17102090-17104443 FORWARD LENGTH=617	AT2G40980.1-S95(79.966)	heavy	18	96.17	51.18	Case	8e-06
FC14	m1	f1	15875	866.386	1730.76	1730.76	2685	2	nMPS(79.966)PVYASSSNALEAKc	nMPSPVYASSSNALEAKc	nMPS(79.966)PVYASSSNALEAKc	AT2G40980.1	AT2G40980.1	| Symbols: | Protein kinase superfamily protein | chr2:17102090-17104443 FORWARD LENGTH=617	AT2G40980.1-S95(79.966)	light	18	100	55.92	Control	8e-06
RC14	m2	r1	14475	866.386	1730.76	1730.76	2565	2	nMPS(79.966)PVYASSSNALEAKc	nMPSPVYASSSNALEAKc	nMPS(79.966)PVYASSSNALEAKc	AT2G40980.1	AT2G40980.1	| Symbols: | Protein kinase superfamily protein | chr2:17102090-17104443 FORWARD LENGTH=617	AT2G40980.1-S95(79.966)	light	18	86.06	49.7	Case	8e-06
RC14	m2	r1	14585	875.36	1748.71	1748.71	2585	2	nMPS(79.966)PVYASSSNALEAKc	nMPSPVYASSSNALEAKc	nMPS(79.966)PVYASSSNALEAKc	AT2G40980.1	AT2G40980.1	| Symbols: | Protein kinase superfamily protein | chr2:17102090-17104443 FORWARD LENGTH=617	AT2G40980.1-S95(79.966)	heavy	18	88.42	51.56	Control	8e-06
RC14	m2	r1	14636	866.386	1730.76	1730.76	2596	2	nMPS(79.966)PVYASSSNALEAKc	nMPSPVYASSSNALEAKc	nMPS(79.966)PVYASSSNALEAKc	AT2G40980.1	AT2G40980.1	| Symbols: | Protein kinase superfamily protein | chr2:17102090-17104443 FORWARD LENGTH=617	AT2G40980.1-S95(79.966)	light	18	94.86	51.73	Case	8e-06
RC15	m2	r1	14671	866.385	1730.75	1730.76	2549	2	nMPS(79.966)PVYASSSNALEAKc	nMPSPVYASSSNALEAKc	nMPS(79.966)PVYASSSNALEAKc	AT2G40980.1	AT2G40980.1	| Symbols: | Protein kinase superfamily protein | chr2:17102090-17104443 FORWARD LENGTH=617	AT2G40980.1-S95(79.966)	light	18	45.96	29	Case	7.9e-05
RC15	m2	r1	14696	875.359	1748.7	1748.71	2553	2	nMPS(79.966)PVYASSSNALEAKc	nMPSPVYASSSNALEAKc	nMPS(79.966)PVYASSSNALEAKc	AT2G40980.1	AT2G40980.1	| Symbols: | Protein kinase superfamily protein | chr2:17102090-17104443 FORWARD LENGTH=617	AT2G40980.1-S95(79.966)	heavy	18	57.62	32.82	Control	2.8e-05
RC15	m2	r1	14855	866.388	1730.76	1730.76	2579	2	nMPS(79.966)PVYASSSNALEAKc	nMPSPVYASSSNALEAKc	nMPS(79.966)PVYASSSNALEAKc	AT2G40980.1	AT2G40980.1	| Symbols: | Protein kinase superfamily protein | chr2:17102090-17104443 FORWARD LENGTH=617	AT2G40980.1-S95(79.966)	light	18	71.58	43.07	Case	8e-06
RM1	m2	r1	14204	866.386	1730.76	1730.76	2644	2	nMPS(79.966)PVYASSSNALEAKc	nMPSPVYASSSNALEAKc	nMPS(79.966)PVYASSSNALEAKc	AT2G40980.1	AT2G40980.1	| Symbols: | Protein kinase superfamily protein | chr2:17102090-17104443 FORWARD LENGTH=617	AT2G40980.1-S95(79.966)	light	18	80.55	48.37	Case	8e-06
RM10	m2	r1	14397	875.359	1748.7	1748.71	2636	2	nMPS(79.966)PVYASSSNALEAKc	nMPSPVYASSSNALEAKc	nMPS(79.966)PVYASSSNALEAKc	AT2G40980.1	AT2G40980.1	| Symbols: | Protein kinase superfamily protein | chr2:17102090-17104443 FORWARD LENGTH=617	AT2G40980.1-S95(79.966)	heavy	18	85.12	54.15	Control	8e-06
RM10	m2	r1	14412	866.387	1730.76	1730.76	2638	2	nMPS(79.966)PVYASSSNALEAKc	nMPSPVYASSSNALEAKc	nMPS(79.966)PVYASSSNALEAKc	AT2G40980.1	AT2G40980.1	| Symbols: | Protein kinase superfamily protein | chr2:17102090-17104443 FORWARD LENGTH=617	AT2G40980.1-S95(79.966)	light	18	78.61	45.69	Case	8e-06
2FM2	m3	f2	12963	903.414	1804.81	1804.81	3168	2	nSIGFNPTS(79.966)PTRLSIGRc	nSIGFNPTSPTRLSIGRc	nSIGFNPTS(79.966)PTRLSIGRc	AT1G65320.1	AT1G65320.1	| Symbols: | Cystathionine beta-synthase (CBS) family protein | chr1:24260168-24262644 REVERSE LENGTH=425	AT1G65320.1-S337(79.966)	heavy	23	36.66	10.14	Case	0.000545
2FM2	m3	f2	12965	891.948	1781.88	1781.88	3168	2	nSIGFNPTS(79.966)PTRLSIGRc	nSIGFNPTSPTRLSIGRc	nSIGFNPTS(79.966)PTRLSIGRc	AT1G65320.1	AT1G65320.1	| Symbols: | Cystathionine beta-synthase (CBS) family protein | chr1:24260168-24262644 REVERSE LENGTH=425	AT1G65320.1-S337(79.966)	light	23	27.8	0.91	Control	0.000218
2RM2	m4	r2	12735	891.948	1781.88	1781.88	3115	2	nSIGFNPTS(79.966)PTRLSIGRc	nSIGFNPTSPTRLSIGRc	nSIGFNPTS(79.966)PTRLSIGRc	AT1G65320.1	AT1G65320.1	| Symbols: | Cystathionine beta-synthase (CBS) family protein | chr1:24260168-24262644 REVERSE LENGTH=425	AT1G65320.1-S337(79.966)	light	23	25.4	4.82	Case	0.000178
3FM1	m5	f3	16961	903.416	1804.82	1804.81	3039	2	nSIGFNPTS(79.966)PTRLSIGRc	nSIGFNPTSPTRLSIGRc	nSIGFNPTS(79.966)PTRLSIGRc	AT1G65320.1	AT1G65320.1	| Symbols: | Cystathionine beta-synthase (CBS) family protein | chr1:24260168-24262644 REVERSE LENGTH=425	AT1G65320.1-S337(79.966)	heavy	23	21.05	0	Case	0.000296
3FM1	m5	f3	16971	602.612	1804.81	1804.81	3041	3	nSIGFNPTS(79.966)PTRLSIGRc	nSIGFNPTSPTRLSIGRc	nSIGFNPTS(79.966)PTRLSIGRc	AT1G65320.1	AT1G65320.1	| Symbols: | Cystathionine beta-synthase (CBS) family protein | chr1:24260168-24262644 REVERSE LENGTH=425	AT1G65320.1-S337(79.966)	heavy	23	14.95	3.67	Case	0.003702
3FM2	m5	f3	15654	903.415	1804.82	1804.81	3038	2	nSIGFNPTS(79.966)PTRLSIGRc	nSIGFNPTSPTRLSIGRc	nSIGFNPTS(79.966)PTRLSIGRc	AT1G65320.1	AT1G65320.1	| Symbols: | Cystathionine beta-synthase (CBS) family protein | chr1:24260168-24262644 REVERSE LENGTH=425	AT1G65320.1-S337(79.966)	heavy	23	23.6	0.14	Case	0.000244
3FM2	m5	f3	15671	891.949	1781.88	1781.88	3041	2	nSIGFNPTS(79.966)PTRLSIGRc	nSIGFNPTSPTRLSIGRc	nSIGFNPTS(79.966)PTRLSIGRc	AT1G65320.1	AT1G65320.1	| Symbols: | Cystathionine beta-synthase (CBS) family protein | chr1:24260168-24262644 REVERSE LENGTH=425	AT1G65320.1-S337(79.966)	light	23	17.66	3.6	Control	0.000202
3RM1	m6	r3	16205	594.968	1781.88	1781.88	3100	3	nSIGFNPTS(79.966)PTRLSIGRc	nSIGFNPTSPTRLSIGRc	nSIGFNPTS(79.966)PTRLSIGRc	AT1G65320.1	AT1G65320.1	| Symbols: | Cystathionine beta-synthase (CBS) family protein | chr1:24260168-24262644 REVERSE LENGTH=425	AT1G65320.1-S337(79.966)	light	23	17.14	0	Case	0.004361
3RM2	m6	r3	13813	602.612	1804.82	1804.81	2918	3	nSIGFNPTS(79.966)PTRLSIGRc	nSIGFNPTSPTRLSIGRc	nSIGFNPTS(79.966)PTRLSIGRc	AT1G65320.1	AT1G65320.1	| Symbols: | Cystathionine beta-synthase (CBS) family protein | chr1:24260168-24262644 REVERSE LENGTH=425	AT1G65320.1-S337(79.966)	heavy	23	14.59	0	Control	0.001337
3RM2	m6	r3	13838	903.416	1804.82	1804.81	2923	2	nSIGFNPTS(79.966)PTRLSIGRc	nSIGFNPTSPTRLSIGRc	nSIGFNPTS(79.966)PTRLSIGRc	AT1G65320.1	AT1G65320.1	| Symbols: | Cystathionine beta-synthase (CBS) family protein | chr1:24260168-24262644 REVERSE LENGTH=425	AT1G65320.1-S337(79.966)	heavy	23	20.69	1.39	Control	0.001292
3RM2	m6	r3	13841	891.95	1781.89	1781.88	2923	2	nSIGFNPTS(79.966)PTRLSIGRc	nSIGFNPTSPTRLSIGRc	nSIGFNPTS(79.966)PTRLSIGRc	AT1G65320.1	AT1G65320.1	| Symbols: | Cystathionine beta-synthase (CBS) family protein | chr1:24260168-24262644 REVERSE LENGTH=425	AT1G65320.1-S337(79.966)	light	23	22.58	1.05	Case	0.000442
FM3	m1	f1	17874	891.948	1781.88	1781.88	2895	2	nSIGFNPTS(79.966)PTRLSIGRc	nSIGFNPTSPTRLSIGRc	nSIGFNPTS(79.966)PTRLSIGRc	AT1G65320.1	AT1G65320.1	| Symbols: | Cystathionine beta-synthase (CBS) family protein | chr1:24260168-24262644 REVERSE LENGTH=425	AT1G65320.1-S337(79.966)	light	23	29.83	4.88	Control	0.000198
FM3	m1	f1	17889	602.613	1804.82	1804.81	2897	3	nSIGFNPTS(79.966)PTRLSIGRc	nSIGFNPTSPTRLSIGRc	nSIGFNPTS(79.966)PTRLSIGRc	AT1G65320.1	AT1G65320.1	| Symbols: | Cystathionine beta-synthase (CBS) family protein | chr1:24260168-24262644 REVERSE LENGTH=425	AT1G65320.1-S337(79.966)	heavy	23	15.3	1.22	Case	0.004295
FM3	m1	f1	17893	594.968	1781.88	1781.88	2898	3	nSIGFNPTS(79.966)PTRLSIGRc	nSIGFNPTSPTRLSIGRc	nSIGFNPTS(79.966)PTRLSIGRc	AT1G65320.1	AT1G65320.1	| Symbols: | Cystathionine beta-synthase (CBS) family protein | chr1:24260168-24262644 REVERSE LENGTH=425	AT1G65320.1-S337(79.966)	light	23	19.15	0	Control	0.001954
FM3	m1	f1	17923	903.415	1804.82	1804.81	2903	2	nSIGFNPTS(79.966)PTRLSIGRc	nSIGFNPTSPTRLSIGRc	nSIGFNPTS(79.966)PTRLSIGRc	AT1G65320.1	AT1G65320.1	| Symbols: | Cystathionine beta-synthase (CBS) family protein | chr1:24260168-24262644 REVERSE LENGTH=425	AT1G65320.1-S337(79.966)	heavy	23	11.79	0	Case	0.005741
FM4	m1	f1	18992	594.968	1781.88	1781.88	2912	3	nSIGFNPTS(79.966)PTRLSIGRc	nSIGFNPTSPTRLSIGRc	nSIGFNPTS(79.966)PTRLSIGRc	AT1G65320.1	AT1G65320.1	| Symbols: | Cystathionine beta-synthase (CBS) family protein | chr1:24260168-24262644 REVERSE LENGTH=425	AT1G65320.1-S337(79.966)	light	23	23.97	0	Control	0.000679
RM3	m2	r1	18806	903.417	1804.82	1804.81	3000	2	nSIGFNPTS(79.966)PTRLSIGRc	nSIGFNPTSPTRLSIGRc	nSIGFNPTS(79.966)PTRLSIGRc	AT1G65320.1	AT1G65320.1	| Symbols: | Cystathionine beta-synthase (CBS) family protein | chr1:24260168-24262644 REVERSE LENGTH=425	AT1G65320.1-S337(79.966)	heavy	23	30.74	2.51	Control	0.002404
RM3	m2	r1	18845	891.946	1781.88	1781.88	3005	2	nSIGFNPTS(79.966)PTRLSIGRc	nSIGFNPTSPTRLSIGRc	nSIGFNPTS(79.966)PTRLSIGRc	AT1G65320.1	AT1G65320.1	| Symbols: | Cystathionine beta-synthase (CBS) family protein | chr1:24260168-24262644 REVERSE LENGTH=425	AT1G65320.1-S337(79.966)	light	23	22.43	0	Case	0.007679
RM2	m2	r1	12626	866.066	2595.18	2595.18	2218	3	nSDAILS(79.966)AAASTPPAASSGDEKPTPM(15.995)Kc	nSDAILSAAASTPPAASSGDEKPTPMKc	nSDAILS(79.966)AAASTPPAASSGDEKPTPM(15.995)Kc	AT4G36080.1	AT4G36080.1;AT4G36080.2;AT4G36080.3	| Symbols: | phosphotransferases, alcohol group as acceptor;binding;inositol or phosphatidylinositol kinases | chr4:17059996-17077628 REVERSE LENGTH=3834	AT4G36080.1-S1584(79.966)-M1603(15.995);AT4G36080.2-S1554(79.966)-M1573(15.995);AT4G36080.3-S1559(79.966)-M1578(15.995)	light	28	27.56	4.62	Case	0.000195
FM2	m1	f1	24413	1303.35	5209.38	5209.4	4131	4	nAIGGSHVYEPVEEPTEPVS(79.966)PSDVTLDLNPIKDDEVANSPPSEEAWWKc	nAIGGSHVYEPVEEPTEPVSPSDVTLDLNPIKDDEVANSPPSEEAWWKc	nAIGGSHVYEPVEEPTEPVS(79.966)PSDVTLDLNPIKDDEVANSPPSEEAWWKc	AT4G00355.1	AT4G00355.1;AT4G00355.2;AT4G00355.3;AT4G00355.4	| Symbols: | unknown protein; BEST Arabidopsis thaliana protein match is: unknown protein (TAIR:AT2G45980.1); Has 100 Blast hits to 97 proteins in 16 species: Archae - 0; Bacteria - 0; Metazoa - 0; Fungi - 0; Plants - 100; Viruses - 0; Other Eukaryotes - 0 (source: NCBI BLink). | chr4:155207-156090 FORWARD LENGTH=266	AT4G00355.1-S150(79.966);AT4G00355.2-S150(79.966);AT4G00355.3-S150(79.966);AT4G00355.4-S150(79.966)	light	55	23.97	2.42	Control	0.000671
FM3	m1	f1	25215	1303.35	5209.38	5209.4	4137	4	nAIGGSHVYEPVEEPTEPVS(79.966)PSDVTLDLNPIKDDEVANSPPSEEAWWKc	nAIGGSHVYEPVEEPTEPVSPSDVTLDLNPIKDDEVANSPPSEEAWWKc	nAIGGSHVYEPVEEPTEPVS(79.966)PSDVTLDLNPIKDDEVANSPPSEEAWWKc	AT4G00355.1	AT4G00355.1;AT4G00355.2;AT4G00355.3;AT4G00355.4	| Symbols: | unknown protein; BEST Arabidopsis thaliana protein match is: unknown protein (TAIR:AT2G45980.1); Has 100 Blast hits to 97 proteins in 16 species: Archae - 0; Bacteria - 0; Metazoa - 0; Fungi - 0; Plants - 100; Viruses - 0; Other Eukaryotes - 0 (source: NCBI BLink). | chr4:155207-156090 FORWARD LENGTH=266	AT4G00355.1-S150(79.966);AT4G00355.2-S150(79.966);AT4G00355.3-S150(79.966);AT4G00355.4-S150(79.966)	light	55	10.78	1.78	Control	0.007471
RM3	m2	r1	26296	1303.36	5209.4	5209.4	4227	4	nAIGGSHVYEPVEEPTEPVS(79.966)PSDVTLDLNPIKDDEVANSPPSEEAWWKc	nAIGGSHVYEPVEEPTEPVSPSDVTLDLNPIKDDEVANSPPSEEAWWKc	nAIGGSHVYEPVEEPTEPVS(79.966)PSDVTLDLNPIKDDEVANSPPSEEAWWKc	AT4G00355.1	AT4G00355.1;AT4G00355.2;AT4G00355.3;AT4G00355.4	| Symbols: | unknown protein; BEST Arabidopsis thaliana protein match is: unknown protein (TAIR:AT2G45980.1); Has 100 Blast hits to 97 proteins in 16 species: Archae - 0; Bacteria - 0; Metazoa - 0; Fungi - 0; Plants - 100; Viruses - 0; Other Eukaryotes - 0 (source: NCBI BLink). | chr4:155207-156090 FORWARD LENGTH=266	AT4G00355.1-S150(79.966);AT4G00355.2-S150(79.966);AT4G00355.3-S150(79.966);AT4G00355.4-S150(79.966)	light	55	13.99	0.77	Case	0.000821
2FC17	m3	f2	18837	1279.79	6393.93	6393.94	4311	5	nHSSIQSQQASEAIEPAATDNENDAPKPSLSASLPLVSQTTT(79.966)PRLT(79.966)PPGS(79.966)PPILS(79.966)ASGTPKc	nHSSIQSQQASEAIEPAATDNENDAPKPSLSASLPLVSQTTTPRLTPPGSPPILSASGTPKc	nHSSIQSQQASEAIEPAATDNENDAPKPSLSASLPLVSQTTT(79.966)PRLT(79.966)PPGS(79.966)PPILS(79.966)ASGTPKc	AT4G15545.1	AT4G15545.1	| Symbols: | unknown protein; BEST Arabidopsis thaliana protein match is: unknown protein (TAIR:AT1G16520.1); Has 30201 Blast hits to 17322 proteins in 780 species: Archae - 12; Bacteria - 1396; Metazoa - 17338; Fungi - 3422; Plants - 5037; Viruses - 0; Other Eukaryotes - 2996 (source: NCBI BLink). | chr4:8875932-8877567 FORWARD LENGTH=337	AT4G15545.1-T209(79.966)-T213(79.966)-S217(79.966)-S222(79.966)	light	73	14.38	0.01	Control	0.008088
2FC19	m3	f2	21439	1294.35	6466.73	6466.72	4295	5	nHSSIQSQQASEAIEPAATDNENDAPKPSLSASLPLVSQTTT(79.966)PRLT(79.966)PPGS(79.966)PPILS(79.966)ASGTPKc	nHSSIQSQQASEAIEPAATDNENDAPKPSLSASLPLVSQTTTPRLTPPGSPPILSASGTPKc	nHSSIQSQQASEAIEPAATDNENDAPKPSLSASLPLVSQTTT(79.966)PRLT(79.966)PPGS(79.966)PPILS(79.966)ASGTPKc	AT4G15545.1	AT4G15545.1	| Symbols: | unknown protein; BEST Arabidopsis thaliana protein match is: unknown protein (TAIR:AT1G16520.1); Has 30201 Blast hits to 17322 proteins in 780 species: Archae - 12; Bacteria - 1396; Metazoa - 17338; Fungi - 3422; Plants - 5037; Viruses - 0; Other Eukaryotes - 2996 (source: NCBI BLink). | chr4:8875932-8877567 FORWARD LENGTH=337	AT4G15545.1-T209(79.966)-T213(79.966)-S217(79.966)-S222(79.966)	heavy	73	22.41	0.08	Case	0.000704
2FC19	m3	f2	21451	1279.79	6393.93	6393.94	4299	5	nHSSIQSQQASEAIEPAATDNENDAPKPSLSASLPLVSQTTT(79.966)PRLT(79.966)PPGS(79.966)PPILS(79.966)ASGTPKc	nHSSIQSQQASEAIEPAATDNENDAPKPSLSASLPLVSQTTTPRLTPPGSPPILSASGTPKc	nHSSIQSQQASEAIEPAATDNENDAPKPSLSASLPLVSQTTT(79.966)PRLT(79.966)PPGS(79.966)PPILS(79.966)ASGTPKc	AT4G15545.1	AT4G15545.1	| Symbols: | unknown protein; BEST Arabidopsis thaliana protein match is: unknown protein (TAIR:AT1G16520.1); Has 30201 Blast hits to 17322 proteins in 780 species: Archae - 12; Bacteria - 1396; Metazoa - 17338; Fungi - 3422; Plants - 5037; Viruses - 0; Other Eukaryotes - 2996 (source: NCBI BLink). | chr4:8875932-8877567 FORWARD LENGTH=337	AT4G15545.1-T209(79.966)-T213(79.966)-S217(79.966)-S222(79.966)	light	73	14.17	0.14	Control	0.007277
2FC19	m3	f2	21728	1279.79	6393.92	6393.94	4369	5	nHSSIQSQQASEAIEPAATDNENDAPKPSLSASLPLVSQTTT(79.966)PRLT(79.966)PPGS(79.966)PPILS(79.966)ASGTPKc	nHSSIQSQQASEAIEPAATDNENDAPKPSLSASLPLVSQTTTPRLTPPGSPPILSASGTPKc	nHSSIQSQQASEAIEPAATDNENDAPKPSLSASLPLVSQTTT(79.966)PRLT(79.966)PPGS(79.966)PPILS(79.966)ASGTPKc	AT4G15545.1	AT4G15545.1	| Symbols: | unknown protein; BEST Arabidopsis thaliana protein match is: unknown protein (TAIR:AT1G16520.1); Has 30201 Blast hits to 17322 proteins in 780 species: Archae - 12; Bacteria - 1396; Metazoa - 17338; Fungi - 3422; Plants - 5037; Viruses - 0; Other Eukaryotes - 2996 (source: NCBI BLink). | chr4:8875932-8877567 FORWARD LENGTH=337	AT4G15545.1-T209(79.966)-T213(79.966)-S217(79.966)-S222(79.966)	light	73	18.8	3.83	Control	0.005121
2FC19	m3	f2	21898	1279.79	6393.94	6393.94	4417	5	nHSSIQSQQASEAIEPAATDNENDAPKPSLSASLPLVSQTTT(79.966)PRLT(79.966)PPGS(79.966)PPILS(79.966)ASGTPKc	nHSSIQSQQASEAIEPAATDNENDAPKPSLSASLPLVSQTTTPRLTPPGSPPILSASGTPKc	nHSSIQSQQASEAIEPAATDNENDAPKPSLSASLPLVSQTTT(79.966)PRLT(79.966)PPGS(79.966)PPILS(79.966)ASGTPKc	AT4G15545.1	AT4G15545.1	| Symbols: | unknown protein; BEST Arabidopsis thaliana protein match is: unknown protein (TAIR:AT1G16520.1); Has 30201 Blast hits to 17322 proteins in 780 species: Archae - 12; Bacteria - 1396; Metazoa - 17338; Fungi - 3422; Plants - 5037; Viruses - 0; Other Eukaryotes - 2996 (source: NCBI BLink). | chr4:8875932-8877567 FORWARD LENGTH=337	AT4G15545.1-T209(79.966)-T213(79.966)-S217(79.966)-S222(79.966)	light	73	10.38	4.28	Control	0.009856
2FM11	m3	f2	18186	1294.35	6466.72	6466.72	4225	5	nHSSIQSQQASEAIEPAATDNENDAPKPSLSASLPLVSQTTT(79.966)PRLT(79.966)PPGS(79.966)PPILS(79.966)ASGTPKc	nHSSIQSQQASEAIEPAATDNENDAPKPSLSASLPLVSQTTTPRLTPPGSPPILSASGTPKc	nHSSIQSQQASEAIEPAATDNENDAPKPSLSASLPLVSQTTT(79.966)PRLT(79.966)PPGS(79.966)PPILS(79.966)ASGTPKc	AT4G15545.1	AT4G15545.1	| Symbols: | unknown protein; BEST Arabidopsis thaliana protein match is: unknown protein (TAIR:AT1G16520.1); Has 30201 Blast hits to 17322 proteins in 780 species: Archae - 12; Bacteria - 1396; Metazoa - 17338; Fungi - 3422; Plants - 5037; Viruses - 0; Other Eukaryotes - 2996 (source: NCBI BLink). | chr4:8875932-8877567 FORWARD LENGTH=337	AT4G15545.1-T209(79.966)-T213(79.966)-S217(79.966)-S222(79.966)	heavy	73	8.65	2.66	Case	0.007013
2RC17	m4	r2	17979	1279.79	6393.93	6393.94	4278	5	nHSSIQSQQASEAIEPAATDNENDAPKPSLSASLPLVSQTTT(79.966)PRLT(79.966)PPGS(79.966)PPILS(79.966)ASGTPKc	nHSSIQSQQASEAIEPAATDNENDAPKPSLSASLPLVSQTTTPRLTPPGSPPILSASGTPKc	nHSSIQSQQASEAIEPAATDNENDAPKPSLSASLPLVSQTTT(79.966)PRLT(79.966)PPGS(79.966)PPILS(79.966)ASGTPKc	AT4G15545.1	AT4G15545.1	| Symbols: | unknown protein; BEST Arabidopsis thaliana protein match is: unknown protein (TAIR:AT1G16520.1); Has 30201 Blast hits to 17322 proteins in 780 species: Archae - 12; Bacteria - 1396; Metazoa - 17338; Fungi - 3422; Plants - 5037; Viruses - 0; Other Eukaryotes - 2996 (source: NCBI BLink). | chr4:8875932-8877567 FORWARD LENGTH=337	AT4G15545.1-T209(79.966)-T213(79.966)-S217(79.966)-S222(79.966)	light	73	19.19	5.81	Case	0.00274
2RC17	m4	r2	18027	1294.35	6466.72	6466.72	4294	5	nHSSIQSQQASEAIEPAATDNENDAPKPSLSASLPLVSQTTT(79.966)PRLT(79.966)PPGS(79.966)PPILS(79.966)ASGTPKc	nHSSIQSQQASEAIEPAATDNENDAPKPSLSASLPLVSQTTTPRLTPPGSPPILSASGTPKc	nHSSIQSQQASEAIEPAATDNENDAPKPSLSASLPLVSQTTT(79.966)PRLT(79.966)PPGS(79.966)PPILS(79.966)ASGTPKc	AT4G15545.1	AT4G15545.1	| Symbols: | unknown protein; BEST Arabidopsis thaliana protein match is: unknown protein (TAIR:AT1G16520.1); Has 30201 Blast hits to 17322 proteins in 780 species: Archae - 12; Bacteria - 1396; Metazoa - 17338; Fungi - 3422; Plants - 5037; Viruses - 0; Other Eukaryotes - 2996 (source: NCBI BLink). | chr4:8875932-8877567 FORWARD LENGTH=337	AT4G15545.1-T209(79.966)-T213(79.966)-S217(79.966)-S222(79.966)	heavy	73	26.21	1.18	Control	0.000339
2RC18	m4	r2	18177	1279.79	6393.93	6393.94	4318	5	nHSSIQSQQASEAIEPAATDNENDAPKPSLSASLPLVSQTTT(79.966)PRLT(79.966)PPGS(79.966)PPILS(79.966)ASGTPKc	nHSSIQSQQASEAIEPAATDNENDAPKPSLSASLPLVSQTTTPRLTPPGSPPILSASGTPKc	nHSSIQSQQASEAIEPAATDNENDAPKPSLSASLPLVSQTTT(79.966)PRLT(79.966)PPGS(79.966)PPILS(79.966)ASGTPKc	AT4G15545.1	AT4G15545.1	| Symbols: | unknown protein; BEST Arabidopsis thaliana protein match is: unknown protein (TAIR:AT1G16520.1); Has 30201 Blast hits to 17322 proteins in 780 species: Archae - 12; Bacteria - 1396; Metazoa - 17338; Fungi - 3422; Plants - 5037; Viruses - 0; Other Eukaryotes - 2996 (source: NCBI BLink). | chr4:8875932-8877567 FORWARD LENGTH=337	AT4G15545.1-T209(79.966)-T213(79.966)-S217(79.966)-S222(79.966)	light	73	20.8	5.27	Case	0.002963
2RC18	m4	r2	18386	1279.79	6393.92	6393.94	4380	5	nHSSIQSQQASEAIEPAATDNENDAPKPSLSASLPLVSQTTT(79.966)PRLT(79.966)PPGS(79.966)PPILS(79.966)ASGTPKc	nHSSIQSQQASEAIEPAATDNENDAPKPSLSASLPLVSQTTTPRLTPPGSPPILSASGTPKc	nHSSIQSQQASEAIEPAATDNENDAPKPSLSASLPLVSQTTT(79.966)PRLT(79.966)PPGS(79.966)PPILS(79.966)ASGTPKc	AT4G15545.1	AT4G15545.1	| Symbols: | unknown protein; BEST Arabidopsis thaliana protein match is: unknown protein (TAIR:AT1G16520.1); Has 30201 Blast hits to 17322 proteins in 780 species: Archae - 12; Bacteria - 1396; Metazoa - 17338; Fungi - 3422; Plants - 5037; Viruses - 0; Other Eukaryotes - 2996 (source: NCBI BLink). | chr4:8875932-8877567 FORWARD LENGTH=337	AT4G15545.1-T209(79.966)-T213(79.966)-S217(79.966)-S222(79.966)	light	73	20.7	4.32	Case	0.005459
2RC19	m4	r2	18521	1279.79	6393.92	6393.94	4360	5	nHSSIQSQQASEAIEPAATDNENDAPKPSLSASLPLVSQTTT(79.966)PRLT(79.966)PPGS(79.966)PPILS(79.966)ASGTPKc	nHSSIQSQQASEAIEPAATDNENDAPKPSLSASLPLVSQTTTPRLTPPGSPPILSASGTPKc	nHSSIQSQQASEAIEPAATDNENDAPKPSLSASLPLVSQTTT(79.966)PRLT(79.966)PPGS(79.966)PPILS(79.966)ASGTPKc	AT4G15545.1	AT4G15545.1	| Symbols: | unknown protein; BEST Arabidopsis thaliana protein match is: unknown protein (TAIR:AT1G16520.1); Has 30201 Blast hits to 17322 proteins in 780 species: Archae - 12; Bacteria - 1396; Metazoa - 17338; Fungi - 3422; Plants - 5037; Viruses - 0; Other Eukaryotes - 2996 (source: NCBI BLink). | chr4:8875932-8877567 FORWARD LENGTH=337	AT4G15545.1-T209(79.966)-T213(79.966)-S217(79.966)-S222(79.966)	light	73	19.07	3.25	Case	0.009014
2RM11	m4	r2	18213	1279.8	6393.94	6393.94	4257	5	nHSSIQSQQASEAIEPAATDNENDAPKPSLSASLPLVSQTTT(79.966)PRLT(79.966)PPGS(79.966)PPILS(79.966)ASGTPKc	nHSSIQSQQASEAIEPAATDNENDAPKPSLSASLPLVSQTTTPRLTPPGSPPILSASGTPKc	nHSSIQSQQASEAIEPAATDNENDAPKPSLSASLPLVSQTTT(79.966)PRLT(79.966)PPGS(79.966)PPILS(79.966)ASGTPKc	AT4G15545.1	AT4G15545.1	| Symbols: | unknown protein; BEST Arabidopsis thaliana protein match is: unknown protein (TAIR:AT1G16520.1); Has 30201 Blast hits to 17322 proteins in 780 species: Archae - 12; Bacteria - 1396; Metazoa - 17338; Fungi - 3422; Plants - 5037; Viruses - 0; Other Eukaryotes - 2996 (source: NCBI BLink). | chr4:8875932-8877567 FORWARD LENGTH=337	AT4G15545.1-T209(79.966)-T213(79.966)-S217(79.966)-S222(79.966)	light	73	14.98	0.38	Case	0.004197
2RM11	m4	r2	18317	1294.35	6466.73	6466.72	4286	5	nHSSIQSQQASEAIEPAATDNENDAPKPSLSASLPLVSQTTT(79.966)PRLT(79.966)PPGS(79.966)PPILS(79.966)ASGTPKc	nHSSIQSQQASEAIEPAATDNENDAPKPSLSASLPLVSQTTTPRLTPPGSPPILSASGTPKc	nHSSIQSQQASEAIEPAATDNENDAPKPSLSASLPLVSQTTT(79.966)PRLT(79.966)PPGS(79.966)PPILS(79.966)ASGTPKc	AT4G15545.1	AT4G15545.1	| Symbols: | unknown protein; BEST Arabidopsis thaliana protein match is: unknown protein (TAIR:AT1G16520.1); Has 30201 Blast hits to 17322 proteins in 780 species: Archae - 12; Bacteria - 1396; Metazoa - 17338; Fungi - 3422; Plants - 5037; Viruses - 0; Other Eukaryotes - 2996 (source: NCBI BLink). | chr4:8875932-8877567 FORWARD LENGTH=337	AT4G15545.1-T209(79.966)-T213(79.966)-S217(79.966)-S222(79.966)	heavy	73	33.03	0.1	Control	0.000284
3FC18	m5	f3	20132	1279.79	6393.93	6393.94	4270	5	nHSSIQSQQASEAIEPAATDNENDAPKPSLSASLPLVSQTTT(79.966)PRLT(79.966)PPGS(79.966)PPILS(79.966)ASGTPKc	nHSSIQSQQASEAIEPAATDNENDAPKPSLSASLPLVSQTTTPRLTPPGSPPILSASGTPKc	nHSSIQSQQASEAIEPAATDNENDAPKPSLSASLPLVSQTTT(79.966)PRLT(79.966)PPGS(79.966)PPILS(79.966)ASGTPKc	AT4G15545.1	AT4G15545.1	| Symbols: | unknown protein; BEST Arabidopsis thaliana protein match is: unknown protein (TAIR:AT1G16520.1); Has 30201 Blast hits to 17322 proteins in 780 species: Archae - 12; Bacteria - 1396; Metazoa - 17338; Fungi - 3422; Plants - 5037; Viruses - 0; Other Eukaryotes - 2996 (source: NCBI BLink). | chr4:8875932-8877567 FORWARD LENGTH=337	AT4G15545.1-T209(79.966)-T213(79.966)-S217(79.966)-S222(79.966)	light	73	20.2	2.3	Control	0.003365
3RC18	m6	r3	16084	1279.8	6393.94	6393.94	3729	5	nHSSIQSQQASEAIEPAATDNENDAPKPSLSASLPLVSQTTT(79.966)PRLT(79.966)PPGS(79.966)PPILS(79.966)ASGTPKc	nHSSIQSQQASEAIEPAATDNENDAPKPSLSASLPLVSQTTTPRLTPPGSPPILSASGTPKc	nHSSIQSQQASEAIEPAATDNENDAPKPSLSASLPLVSQTTT(79.966)PRLT(79.966)PPGS(79.966)PPILS(79.966)ASGTPKc	AT4G15545.1	AT4G15545.1	| Symbols: | unknown protein; BEST Arabidopsis thaliana protein match is: unknown protein (TAIR:AT1G16520.1); Has 30201 Blast hits to 17322 proteins in 780 species: Archae - 12; Bacteria - 1396; Metazoa - 17338; Fungi - 3422; Plants - 5037; Viruses - 0; Other Eukaryotes - 2996 (source: NCBI BLink). | chr4:8875932-8877567 FORWARD LENGTH=337	AT4G15545.1-T209(79.966)-T213(79.966)-S217(79.966)-S222(79.966)	light	73	24.97	7.75	Case	0.00061
3RC19	m6	r3	16787	1279.79	6393.93	6393.94	3701	5	nHSSIQSQQASEAIEPAATDNENDAPKPSLSASLPLVSQTTT(79.966)PRLT(79.966)PPGS(79.966)PPILS(79.966)ASGTPKc	nHSSIQSQQASEAIEPAATDNENDAPKPSLSASLPLVSQTTTPRLTPPGSPPILSASGTPKc	nHSSIQSQQASEAIEPAATDNENDAPKPSLSASLPLVSQTTT(79.966)PRLT(79.966)PPGS(79.966)PPILS(79.966)ASGTPKc	AT4G15545.1	AT4G15545.1	| Symbols: | unknown protein; BEST Arabidopsis thaliana protein match is: unknown protein (TAIR:AT1G16520.1); Has 30201 Blast hits to 17322 proteins in 780 species: Archae - 12; Bacteria - 1396; Metazoa - 17338; Fungi - 3422; Plants - 5037; Viruses - 0; Other Eukaryotes - 2996 (source: NCBI BLink). | chr4:8875932-8877567 FORWARD LENGTH=337	AT4G15545.1-T209(79.966)-T213(79.966)-S217(79.966)-S222(79.966)	light	73	20.73	3.97	Case	0.002781
3RC19	m6	r3	17047	1279.79	6393.93	6393.94	3769	5	nHSSIQSQQASEAIEPAATDNENDAPKPSLSASLPLVSQTTT(79.966)PRLT(79.966)PPGS(79.966)PPILS(79.966)ASGTPKc	nHSSIQSQQASEAIEPAATDNENDAPKPSLSASLPLVSQTTTPRLTPPGSPPILSASGTPKc	nHSSIQSQQASEAIEPAATDNENDAPKPSLSASLPLVSQTTT(79.966)PRLT(79.966)PPGS(79.966)PPILS(79.966)ASGTPKc	AT4G15545.1	AT4G15545.1	| Symbols: | unknown protein; BEST Arabidopsis thaliana protein match is: unknown protein (TAIR:AT1G16520.1); Has 30201 Blast hits to 17322 proteins in 780 species: Archae - 12; Bacteria - 1396; Metazoa - 17338; Fungi - 3422; Plants - 5037; Viruses - 0; Other Eukaryotes - 2996 (source: NCBI BLink). | chr4:8875932-8877567 FORWARD LENGTH=337	AT4G15545.1-T209(79.966)-T213(79.966)-S217(79.966)-S222(79.966)	light	73	15.51	2.66	Case	0.00679
FC18	m1	f1	21933	1279.8	6393.95	6393.94	4231	5	nHSSIQSQQASEAIEPAATDNENDAPKPSLSASLPLVSQTTT(79.966)PRLT(79.966)PPGS(79.966)PPILS(79.966)ASGTPKc	nHSSIQSQQASEAIEPAATDNENDAPKPSLSASLPLVSQTTTPRLTPPGSPPILSASGTPKc	nHSSIQSQQASEAIEPAATDNENDAPKPSLSASLPLVSQTTT(79.966)PRLT(79.966)PPGS(79.966)PPILS(79.966)ASGTPKc	AT4G15545.1	AT4G15545.1	| Symbols: | unknown protein; BEST Arabidopsis thaliana protein match is: unknown protein (TAIR:AT1G16520.1); Has 30201 Blast hits to 17322 proteins in 780 species: Archae - 12; Bacteria - 1396; Metazoa - 17338; Fungi - 3422; Plants - 5037; Viruses - 0; Other Eukaryotes - 2996 (source: NCBI BLink). | chr4:8875932-8877567 FORWARD LENGTH=337	AT4G15545.1-T209(79.966)-T213(79.966)-S217(79.966)-S222(79.966)	light	73	15.45	0.8	Control	0.00763
FC18	m1	f1	22229	1078.8	6466.75	6466.72	4289	6	nHSSIQSQQASEAIEPAATDNENDAPKPSLSASLPLVSQTTT(79.966)PRLT(79.966)PPGS(79.966)PPILS(79.966)ASGTPKc	nHSSIQSQQASEAIEPAATDNENDAPKPSLSASLPLVSQTTTPRLTPPGSPPILSASGTPKc	nHSSIQSQQASEAIEPAATDNENDAPKPSLSASLPLVSQTTT(79.966)PRLT(79.966)PPGS(79.966)PPILS(79.966)ASGTPKc	AT4G15545.1	AT4G15545.1	| Symbols: | unknown protein; BEST Arabidopsis thaliana protein match is: unknown protein (TAIR:AT1G16520.1); Has 30201 Blast hits to 17322 proteins in 780 species: Archae - 12; Bacteria - 1396; Metazoa - 17338; Fungi - 3422; Plants - 5037; Viruses - 0; Other Eukaryotes - 2996 (source: NCBI BLink). | chr4:8875932-8877567 FORWARD LENGTH=337	AT4G15545.1-T209(79.966)-T213(79.966)-S217(79.966)-S222(79.966)	heavy	73	22.36	7.33	Case	0.008885
FC18	m1	f1	22647	1279.79	6393.92	6393.94	4378	5	nHSSIQSQQASEAIEPAATDNENDAPKPSLSASLPLVSQTTT(79.966)PRLT(79.966)PPGS(79.966)PPILS(79.966)ASGTPKc	nHSSIQSQQASEAIEPAATDNENDAPKPSLSASLPLVSQTTTPRLTPPGSPPILSASGTPKc	nHSSIQSQQASEAIEPAATDNENDAPKPSLSASLPLVSQTTT(79.966)PRLT(79.966)PPGS(79.966)PPILS(79.966)ASGTPKc	AT4G15545.1	AT4G15545.1	| Symbols: | unknown protein; BEST Arabidopsis thaliana protein match is: unknown protein (TAIR:AT1G16520.1); Has 30201 Blast hits to 17322 proteins in 780 species: Archae - 12; Bacteria - 1396; Metazoa - 17338; Fungi - 3422; Plants - 5037; Viruses - 0; Other Eukaryotes - 2996 (source: NCBI BLink). | chr4:8875932-8877567 FORWARD LENGTH=337	AT4G15545.1-T209(79.966)-T213(79.966)-S217(79.966)-S222(79.966)	light	73	20.63	6.5	Control	0.00663
FC18	m1	f1	22960	1279.79	6393.93	6393.94	4446	5	nHSSIQSQQASEAIEPAATDNENDAPKPSLSASLPLVSQTTT(79.966)PRLT(79.966)PPGS(79.966)PPILS(79.966)ASGTPKc	nHSSIQSQQASEAIEPAATDNENDAPKPSLSASLPLVSQTTTPRLTPPGSPPILSASGTPKc	nHSSIQSQQASEAIEPAATDNENDAPKPSLSASLPLVSQTTT(79.966)PRLT(79.966)PPGS(79.966)PPILS(79.966)ASGTPKc	AT4G15545.1	AT4G15545.1	| Symbols: | unknown protein; BEST Arabidopsis thaliana protein match is: unknown protein (TAIR:AT1G16520.1); Has 30201 Blast hits to 17322 proteins in 780 species: Archae - 12; Bacteria - 1396; Metazoa - 17338; Fungi - 3422; Plants - 5037; Viruses - 0; Other Eukaryotes - 2996 (source: NCBI BLink). | chr4:8875932-8877567 FORWARD LENGTH=337	AT4G15545.1-T209(79.966)-T213(79.966)-S217(79.966)-S222(79.966)	light	73	16.03	0.82	Control	0.006239
FC19	m1	f1	23444	1279.79	6393.92	6393.94	4408	5	nHSSIQSQQASEAIEPAATDNENDAPKPSLSASLPLVSQTTT(79.966)PRLT(79.966)PPGS(79.966)PPILS(79.966)ASGTPKc	nHSSIQSQQASEAIEPAATDNENDAPKPSLSASLPLVSQTTTPRLTPPGSPPILSASGTPKc	nHSSIQSQQASEAIEPAATDNENDAPKPSLSASLPLVSQTTT(79.966)PRLT(79.966)PPGS(79.966)PPILS(79.966)ASGTPKc	AT4G15545.1	AT4G15545.1	| Symbols: | unknown protein; BEST Arabidopsis thaliana protein match is: unknown protein (TAIR:AT1G16520.1); Has 30201 Blast hits to 17322 proteins in 780 species: Archae - 12; Bacteria - 1396; Metazoa - 17338; Fungi - 3422; Plants - 5037; Viruses - 0; Other Eukaryotes - 2996 (source: NCBI BLink). | chr4:8875932-8877567 FORWARD LENGTH=337	AT4G15545.1-T209(79.966)-T213(79.966)-S217(79.966)-S222(79.966)	light	73	20.38	5.4	Control	0.004903
RC13	m2	r1	28209	1294.35	6466.73	6466.72	4132	5	nHSSIQSQQASEAIEPAATDNENDAPKPSLSASLPLVSQTTT(79.966)PRLT(79.966)PPGS(79.966)PPILS(79.966)ASGTPKc	nHSSIQSQQASEAIEPAATDNENDAPKPSLSASLPLVSQTTTPRLTPPGSPPILSASGTPKc	nHSSIQSQQASEAIEPAATDNENDAPKPSLSASLPLVSQTTT(79.966)PRLT(79.966)PPGS(79.966)PPILS(79.966)ASGTPKc	AT4G15545.1	AT4G15545.1	| Symbols: | unknown protein; BEST Arabidopsis thaliana protein match is: unknown protein (TAIR:AT1G16520.1); Has 30201 Blast hits to 17322 proteins in 780 species: Archae - 12; Bacteria - 1396; Metazoa - 17338; Fungi - 3422; Plants - 5037; Viruses - 0; Other Eukaryotes - 2996 (source: NCBI BLink). | chr4:8875932-8877567 FORWARD LENGTH=337	AT4G15545.1-T209(79.966)-T213(79.966)-S217(79.966)-S222(79.966)	heavy	73	28.16	0.27	Control	0.000347
RC18	m2	r1	22114	1279.79	6393.93	6393.94	4192	5	nHSSIQSQQASEAIEPAATDNENDAPKPSLSASLPLVSQTTT(79.966)PRLT(79.966)PPGS(79.966)PPILS(79.966)ASGTPKc	nHSSIQSQQASEAIEPAATDNENDAPKPSLSASLPLVSQTTTPRLTPPGSPPILSASGTPKc	nHSSIQSQQASEAIEPAATDNENDAPKPSLSASLPLVSQTTT(79.966)PRLT(79.966)PPGS(79.966)PPILS(79.966)ASGTPKc	AT4G15545.1	AT4G15545.1	| Symbols: | unknown protein; BEST Arabidopsis thaliana protein match is: unknown protein (TAIR:AT1G16520.1); Has 30201 Blast hits to 17322 proteins in 780 species: Archae - 12; Bacteria - 1396; Metazoa - 17338; Fungi - 3422; Plants - 5037; Viruses - 0; Other Eukaryotes - 2996 (source: NCBI BLink). | chr4:8875932-8877567 FORWARD LENGTH=337	AT4G15545.1-T209(79.966)-T213(79.966)-S217(79.966)-S222(79.966)	light	73	18.57	4.53	Case	0.003204
RC18	m2	r1	22386	1279.79	6393.93	6393.94	4254	5	nHSSIQSQQASEAIEPAATDNENDAPKPSLSASLPLVSQTTT(79.966)PRLT(79.966)PPGS(79.966)PPILS(79.966)ASGTPKc	nHSSIQSQQASEAIEPAATDNENDAPKPSLSASLPLVSQTTTPRLTPPGSPPILSASGTPKc	nHSSIQSQQASEAIEPAATDNENDAPKPSLSASLPLVSQTTT(79.966)PRLT(79.966)PPGS(79.966)PPILS(79.966)ASGTPKc	AT4G15545.1	AT4G15545.1	| Symbols: | unknown protein; BEST Arabidopsis thaliana protein match is: unknown protein (TAIR:AT1G16520.1); Has 30201 Blast hits to 17322 proteins in 780 species: Archae - 12; Bacteria - 1396; Metazoa - 17338; Fungi - 3422; Plants - 5037; Viruses - 0; Other Eukaryotes - 2996 (source: NCBI BLink). | chr4:8875932-8877567 FORWARD LENGTH=337	AT4G15545.1-T209(79.966)-T213(79.966)-S217(79.966)-S222(79.966)	light	73	15.36	5.61	Case	0.006451
RC19	m2	r1	24736	1279.79	6393.93	6393.94	4510	5	nHSSIQSQQASEAIEPAATDNENDAPKPSLSASLPLVSQTTT(79.966)PRLT(79.966)PPGS(79.966)PPILS(79.966)ASGTPKc	nHSSIQSQQASEAIEPAATDNENDAPKPSLSASLPLVSQTTTPRLTPPGSPPILSASGTPKc	nHSSIQSQQASEAIEPAATDNENDAPKPSLSASLPLVSQTTT(79.966)PRLT(79.966)PPGS(79.966)PPILS(79.966)ASGTPKc	AT4G15545.1	AT4G15545.1	| Symbols: | unknown protein; BEST Arabidopsis thaliana protein match is: unknown protein (TAIR:AT1G16520.1); Has 30201 Blast hits to 17322 proteins in 780 species: Archae - 12; Bacteria - 1396; Metazoa - 17338; Fungi - 3422; Plants - 5037; Viruses - 0; Other Eukaryotes - 2996 (source: NCBI BLink). | chr4:8875932-8877567 FORWARD LENGTH=337	AT4G15545.1-T209(79.966)-T213(79.966)-S217(79.966)-S222(79.966)	light	73	13.21	3.54	Case	0.008934
RC19	m2	r1	23164	1294.35	6466.73	6466.72	4221	5	nHSSIQSQQASEAIEPAATDNENDAPKPSLSASLPLVSQTTT(79.966)PRLT(79.966)PPGS(79.966)PPILS(79.966)ASGTPKc	nHSSIQSQQASEAIEPAATDNENDAPKPSLSASLPLVSQTTTPRLTPPGSPPILSASGTPKc	nHSSIQSQQASEAIEPAATDNENDAPKPSLSASLPLVSQTTT(79.966)PRLT(79.966)PPGS(79.966)PPILS(79.966)ASGTPKc	AT4G15545.1	AT4G15545.1	| Symbols: | unknown protein; BEST Arabidopsis thaliana protein match is: unknown protein (TAIR:AT1G16520.1); Has 30201 Blast hits to 17322 proteins in 780 species: Archae - 12; Bacteria - 1396; Metazoa - 17338; Fungi - 3422; Plants - 5037; Viruses - 0; Other Eukaryotes - 2996 (source: NCBI BLink). | chr4:8875932-8877567 FORWARD LENGTH=337	AT4G15545.1-T209(79.966)-T213(79.966)-S217(79.966)-S222(79.966)	heavy	73	28.94	2.18	Control	0.000392
RC19	m2	r1	23207	1279.79	6393.93	6393.94	4230	5	nHSSIQSQQASEAIEPAATDNENDAPKPSLSASLPLVSQTTT(79.966)PRLT(79.966)PPGS(79.966)PPILS(79.966)ASGTPKc	nHSSIQSQQASEAIEPAATDNENDAPKPSLSASLPLVSQTTTPRLTPPGSPPILSASGTPKc	nHSSIQSQQASEAIEPAATDNENDAPKPSLSASLPLVSQTTT(79.966)PRLT(79.966)PPGS(79.966)PPILS(79.966)ASGTPKc	AT4G15545.1	AT4G15545.1	| Symbols: | unknown protein; BEST Arabidopsis thaliana protein match is: unknown protein (TAIR:AT1G16520.1); Has 30201 Blast hits to 17322 proteins in 780 species: Archae - 12; Bacteria - 1396; Metazoa - 17338; Fungi - 3422; Plants - 5037; Viruses - 0; Other Eukaryotes - 2996 (source: NCBI BLink). | chr4:8875932-8877567 FORWARD LENGTH=337	AT4G15545.1-T209(79.966)-T213(79.966)-S217(79.966)-S222(79.966)	light	73	13.96	0.1	Case	0.007807
RC19	m2	r1	23324	1294.35	6466.73	6466.72	4256	5	nHSSIQSQQASEAIEPAATDNENDAPKPSLSASLPLVSQTTT(79.966)PRLT(79.966)PPGS(79.966)PPILS(79.966)ASGTPKc	nHSSIQSQQASEAIEPAATDNENDAPKPSLSASLPLVSQTTTPRLTPPGSPPILSASGTPKc	nHSSIQSQQASEAIEPAATDNENDAPKPSLSASLPLVSQTTT(79.966)PRLT(79.966)PPGS(79.966)PPILS(79.966)ASGTPKc	AT4G15545.1	AT4G15545.1	| Symbols: | unknown protein; BEST Arabidopsis thaliana protein match is: unknown protein (TAIR:AT1G16520.1); Has 30201 Blast hits to 17322 proteins in 780 species: Archae - 12; Bacteria - 1396; Metazoa - 17338; Fungi - 3422; Plants - 5037; Viruses - 0; Other Eukaryotes - 2996 (source: NCBI BLink). | chr4:8875932-8877567 FORWARD LENGTH=337	AT4G15545.1-T209(79.966)-T213(79.966)-S217(79.966)-S222(79.966)	heavy	73	31.27	0.2	Control	0.00027
RC19	m2	r1	23669	1279.79	6393.93	6393.94	4327	5	nHSSIQSQQASEAIEPAATDNENDAPKPSLSASLPLVSQTTT(79.966)PRLT(79.966)PPGS(79.966)PPILS(79.966)ASGTPKc	nHSSIQSQQASEAIEPAATDNENDAPKPSLSASLPLVSQTTTPRLTPPGSPPILSASGTPKc	nHSSIQSQQASEAIEPAATDNENDAPKPSLSASLPLVSQTTT(79.966)PRLT(79.966)PPGS(79.966)PPILS(79.966)ASGTPKc	AT4G15545.1	AT4G15545.1	| Symbols: | unknown protein; BEST Arabidopsis thaliana protein match is: unknown protein (TAIR:AT1G16520.1); Has 30201 Blast hits to 17322 proteins in 780 species: Archae - 12; Bacteria - 1396; Metazoa - 17338; Fungi - 3422; Plants - 5037; Viruses - 0; Other Eukaryotes - 2996 (source: NCBI BLink). | chr4:8875932-8877567 FORWARD LENGTH=337	AT4G15545.1-T209(79.966)-T213(79.966)-S217(79.966)-S222(79.966)	light	73	13.72	4.41	Case	0.00965
RC17	m2	r1	23359	1283.56	3847.67	3847.69	4409	3	nFSSQLISPPS(79.966)PLPLDYTQEPPPPGVSNGASLEYSRc	nFSSQLISPPSPLPLDYTQEPPPPGVSNGASLEYSRc	nFSSQLISPPS(79.966)PLPLDYTQEPPPPGVSNGASLEYSRc	AT4G10110.1	AT4G10110.1	| Symbols: | RNA-binding (RRM/RBD/RNP motifs) family protein | chr4:6309606-6310809 REVERSE LENGTH=173	AT4G10110.1-S130(79.966)	heavy	41	26.59	2.19	Control	0.000217
RM12	m2	r1	26123	1283.57	3847.69	3847.69	4476	3	nFSSQLISPPS(79.966)PLPLDYTQEPPPPGVSNGASLEYSRc	nFSSQLISPPSPLPLDYTQEPPPPGVSNGASLEYSRc	nFSSQLISPPS(79.966)PLPLDYTQEPPPPGVSNGASLEYSRc	AT4G10110.1	AT4G10110.1	| Symbols: | RNA-binding (RRM/RBD/RNP motifs) family protein | chr4:6309606-6310809 REVERSE LENGTH=173	AT4G10110.1-S130(79.966)	heavy	41	22.08	0	Control	0.000766
2RC4	m4	r2	11830	883.425	1764.83	1764.84	2298	2	nVKPSS(79.966)PAELESLM(15.995)GPKc	nVKPSSPAELESLMGPKc	nVKPSS(79.966)PAELESLM(15.995)GPKc	AT2G35370.1	AT2G35370.1	| Symbols: GDCH | glycine decarboxylase complex H | chr2:14891239-14892050 FORWARD LENGTH=165	AT2G35370.1-S141(79.966)-M149(15.995)	light	18	45.02	10.15	Case	3e-05
3FC4	m5	f3	12405	883.426	1764.84	1764.84	2251	2	nVKPSS(79.966)PAELESLM(15.995)GPKc	nVKPSSPAELESLMGPKc	nVKPSS(79.966)PAELESLM(15.995)GPKc	AT2G35370.1	AT2G35370.1	| Symbols: GDCH | glycine decarboxylase complex H | chr2:14891239-14892050 FORWARD LENGTH=165	AT2G35370.1-S141(79.966)-M149(15.995)	light	18	51.42	9.82	Control	8e-06
3FC4	m5	f3	12408	892.399	1782.78	1782.78	2252	2	nVKPSS(79.966)PAELESLM(15.995)GPKc	nVKPSSPAELESLMGPKc	nVKPSS(79.966)PAELESLM(15.995)GPKc	AT2G35370.1	AT2G35370.1	| Symbols: GDCH | glycine decarboxylase complex H | chr2:14891239-14892050 FORWARD LENGTH=165	AT2G35370.1-S141(79.966)-M149(15.995)	heavy	18	36.66	7.51	Case	7.5e-05
FC3	m1	f1	13988	892.4	1782.79	1782.78	2241	2	nVKPSS(79.966)PAELESLM(15.995)GPKc	nVKPSSPAELESLMGPKc	nVKPSS(79.966)PAELESLM(15.995)GPKc	AT2G35370.1	AT2G35370.1	| Symbols: GDCH | glycine decarboxylase complex H | chr2:14891239-14892050 FORWARD LENGTH=165	AT2G35370.1-S141(79.966)-M149(15.995)	heavy	18	48.24	8.83	Case	2.3e-05
FC3	m1	f1	13989	589.286	1764.84	1764.84	2241	3	nVKPSS(79.966)PAELESLM(15.995)GPKc	nVKPSSPAELESLMGPKc	nVKPSS(79.966)PAELESLM(15.995)GPKc	AT2G35370.1	AT2G35370.1	| Symbols: GDCH | glycine decarboxylase complex H | chr2:14891239-14892050 FORWARD LENGTH=165	AT2G35370.1-S141(79.966)-M149(15.995)	light	18	62.54	0	Control	8e-06
FC3	m1	f1	13992	883.427	1764.84	1764.84	2241	2	nVKPSS(79.966)PAELESLM(15.995)GPKc	nVKPSSPAELESLMGPKc	nVKPSS(79.966)PAELESLM(15.995)GPKc	AT2G35370.1	AT2G35370.1	| Symbols: GDCH | glycine decarboxylase complex H | chr2:14891239-14892050 FORWARD LENGTH=165	AT2G35370.1-S141(79.966)-M149(15.995)	light	18	42.02	9.08	Control	9.2e-05
FC3	m1	f1	14025	595.269	1782.78	1782.78	2246	3	nVKPSS(79.966)PAELESLM(15.995)GPKc	nVKPSSPAELESLMGPKc	nVKPSS(79.966)PAELESLM(15.995)GPKc	AT2G35370.1	AT2G35370.1	| Symbols: GDCH | glycine decarboxylase complex H | chr2:14891239-14892050 FORWARD LENGTH=165	AT2G35370.1-S141(79.966)-M149(15.995)	heavy	18	36.11	0	Case	0.000117
FC4	m1	f1	14384	589.287	1764.84	1764.84	2227	3	nVKPSS(79.966)PAELESLM(15.995)GPKc	nVKPSSPAELESLMGPKc	nVKPSS(79.966)PAELESLM(15.995)GPKc	AT2G35370.1	AT2G35370.1	| Symbols: GDCH | glycine decarboxylase complex H | chr2:14891239-14892050 FORWARD LENGTH=165	AT2G35370.1-S141(79.966)-M149(15.995)	light	18	44.21	0	Control	3e-05
RC3	m2	r1	13638	883.426	1764.84	1764.84	2170	2	nVKPSS(79.966)PAELESLM(15.995)GPKc	nVKPSSPAELESLMGPKc	nVKPSS(79.966)PAELESLM(15.995)GPKc	AT2G35370.1	AT2G35370.1	| Symbols: GDCH | glycine decarboxylase complex H | chr2:14891239-14892050 FORWARD LENGTH=165	AT2G35370.1-S141(79.966)-M149(15.995)	light	18	35.63	7.2	Case	0.000117
RC3	m2	r1	13647	892.401	1782.79	1782.78	2171	2	nVKPSS(79.966)PAELESLM(15.995)GPKc	nVKPSSPAELESLMGPKc	nVKPSS(79.966)PAELESLM(15.995)GPKc	AT2G35370.1	AT2G35370.1	| Symbols: GDCH | glycine decarboxylase complex H | chr2:14891239-14892050 FORWARD LENGTH=165	AT2G35370.1-S141(79.966)-M149(15.995)	heavy	18	33.15	7.32	Control	0.000202
RC3	m2	r1	13656	589.286	1764.84	1764.84	2173	3	nVKPSS(79.966)PAELESLM(15.995)GPKc	nVKPSSPAELESLMGPKc	nVKPSS(79.966)PAELESLM(15.995)GPKc	AT2G35370.1	AT2G35370.1	| Symbols: GDCH | glycine decarboxylase complex H | chr2:14891239-14892050 FORWARD LENGTH=165	AT2G35370.1-S141(79.966)-M149(15.995)	light	18	49.98	0	Case	8e-06
RC3	m2	r1	13668	595.268	1782.78	1782.78	2174	3	nVKPSS(79.966)PAELESLM(15.995)GPKc	nVKPSSPAELESLMGPKc	nVKPSS(79.966)PAELESLM(15.995)GPKc	AT2G35370.1	AT2G35370.1	| Symbols: GDCH | glycine decarboxylase complex H | chr2:14891239-14892050 FORWARD LENGTH=165	AT2G35370.1-S141(79.966)-M149(15.995)	heavy	18	66.42	15.48	Control	8e-06
RC4	m2	r1	14215	595.269	1782.79	1782.78	2166	3	nVKPSS(79.966)PAELESLM(15.995)GPKc	nVKPSSPAELESLMGPKc	nVKPSS(79.966)PAELESLM(15.995)GPKc	AT2G35370.1	AT2G35370.1	| Symbols: GDCH | glycine decarboxylase complex H | chr2:14891239-14892050 FORWARD LENGTH=165	AT2G35370.1-S141(79.966)-M149(15.995)	heavy	18	15.26	0	Control	0.000992
2FC6	m3	f2	13356	803.397	1604.78	1604.78	2892	2	nRAPSFS(79.966)GPLNLPNRc	nRAPSFSGPLNLPNRc	nRAPSFS(79.966)GPLNLPNRc	AT4G10730.1	AT4G10730.1	| Symbols: | Protein kinase superfamily protein | chr4:6609793-6614786 REVERSE LENGTH=711	AT4G10730.1-S516(79.966)	light	22	35.87	9.72	Control	0.000371
2FC7	m3	f2	13501	803.398	1604.78	1604.78	2892	2	nRAPSFS(79.966)GPLNLPNRc	nRAPSFSGPLNLPNRc	nRAPSFS(79.966)GPLNLPNRc	AT4G10730.1	AT4G10730.1	| Symbols: | Protein kinase superfamily protein | chr4:6609793-6614786 REVERSE LENGTH=711	AT4G10730.1-S516(79.966)	light	22	32.86	0	Control	0.003951
2RC5	m4	r2	13854	535.934	1604.78	1604.78	2723	3	nRAPSFS(79.966)GPLNLPNRc	nRAPSFSGPLNLPNRc	nRAPSFS(79.966)GPLNLPNRc	AT4G10730.1	AT4G10730.1	| Symbols: | Protein kinase superfamily protein | chr4:6609793-6614786 REVERSE LENGTH=711	AT4G10730.1-S516(79.966)	light	22	33.73	0	Case	0.000173
2RC5	m4	r2	13908	803.398	1604.78	1604.78	2736	2	nRAPSFS(79.966)GPLNLPNRc	nRAPSFSGPLNLPNRc	nRAPSFS(79.966)GPLNLPNRc	AT4G10730.1	AT4G10730.1	| Symbols: | Protein kinase superfamily protein | chr4:6609793-6614786 REVERSE LENGTH=711	AT4G10730.1-S516(79.966)	light	22	51.55	4.33	Case	3e-05
2RC5	m4	r2	13940	814.366	1626.72	1626.72	2744	2	nRAPSFS(79.966)GPLNLPNRc	nRAPSFSGPLNLPNRc	nRAPSFS(79.966)GPLNLPNRc	AT4G10730.1	AT4G10730.1	| Symbols: | Protein kinase superfamily protein | chr4:6609793-6614786 REVERSE LENGTH=711	AT4G10730.1-S516(79.966)	heavy	22	40.18	8.98	Control	0.000173
2RC6	m4	r2	14113	535.935	1604.78	1604.78	2700	3	nRAPSFS(79.966)GPLNLPNRc	nRAPSFSGPLNLPNRc	nRAPSFS(79.966)GPLNLPNRc	AT4G10730.1	AT4G10730.1	| Symbols: | Protein kinase superfamily protein | chr4:6609793-6614786 REVERSE LENGTH=711	AT4G10730.1-S516(79.966)	light	22	25.62	0	Case	0.000392
2RC6	m4	r2	14120	543.247	1626.72	1626.72	2701	3	nRAPSFS(79.966)GPLNLPNRc	nRAPSFSGPLNLPNRc	nRAPSFS(79.966)GPLNLPNRc	AT4G10730.1	AT4G10730.1	| Symbols: | Protein kinase superfamily protein | chr4:6609793-6614786 REVERSE LENGTH=711	AT4G10730.1-S516(79.966)	heavy	22	15.19	0	Control	0.002381
2RC6	m4	r2	14225	803.398	1604.78	1604.78	2728	2	nRAPSFS(79.966)GPLNLPNRc	nRAPSFSGPLNLPNRc	nRAPSFS(79.966)GPLNLPNRc	AT4G10730.1	AT4G10730.1	| Symbols: | Protein kinase superfamily protein | chr4:6609793-6614786 REVERSE LENGTH=711	AT4G10730.1-S516(79.966)	light	22	53.03	19.4	Case	3e-05
2RC6	m4	r2	14233	535.935	1604.78	1604.78	2730	3	nRAPSFS(79.966)GPLNLPNRc	nRAPSFSGPLNLPNRc	nRAPSFS(79.966)GPLNLPNRc	AT4G10730.1	AT4G10730.1	| Symbols: | Protein kinase superfamily protein | chr4:6609793-6614786 REVERSE LENGTH=711	AT4G10730.1-S516(79.966)	light	22	10.85	0	Case	0.00652
3FC4	m5	f3	14468	543.246	1626.72	1626.72	2685	3	nRAPSFS(79.966)GPLNLPNRc	nRAPSFSGPLNLPNRc	nRAPSFS(79.966)GPLNLPNRc	AT4G10730.1	AT4G10730.1	| Symbols: | Protein kinase superfamily protein | chr4:6609793-6614786 REVERSE LENGTH=711	AT4G10730.1-S516(79.966)	heavy	22	9.37	0	Case	0.008421
3FC5	m5	f3	14616	535.935	1604.78	1604.78	2644	3	nRAPSFS(79.966)GPLNLPNRc	nRAPSFSGPLNLPNRc	nRAPSFS(79.966)GPLNLPNRc	AT4G10730.1	AT4G10730.1	| Symbols: | Protein kinase superfamily protein | chr4:6609793-6614786 REVERSE LENGTH=711	AT4G10730.1-S516(79.966)	light	22	14.45	0	Control	0.002157
3FC5	m5	f3	14754	543.246	1626.72	1626.72	2670	3	nRAPSFS(79.966)GPLNLPNRc	nRAPSFSGPLNLPNRc	nRAPSFS(79.966)GPLNLPNRc	AT4G10730.1	AT4G10730.1	| Symbols: | Protein kinase superfamily protein | chr4:6609793-6614786 REVERSE LENGTH=711	AT4G10730.1-S516(79.966)	heavy	22	16.44	0	Case	0.002556
3FC5	m5	f3	14758	814.366	1626.72	1626.72	2671	2	nRAPSFS(79.966)GPLNLPNRc	nRAPSFSGPLNLPNRc	nRAPSFS(79.966)GPLNLPNRc	AT4G10730.1	AT4G10730.1	| Symbols: | Protein kinase superfamily protein | chr4:6609793-6614786 REVERSE LENGTH=711	AT4G10730.1-S516(79.966)	heavy	22	53.61	13.77	Case	3e-05
3FC5	m5	f3	14760	803.398	1604.78	1604.78	2671	2	nRAPSFS(79.966)GPLNLPNRc	nRAPSFSGPLNLPNRc	nRAPSFS(79.966)GPLNLPNRc	AT4G10730.1	AT4G10730.1	| Symbols: | Protein kinase superfamily protein | chr4:6609793-6614786 REVERSE LENGTH=711	AT4G10730.1-S516(79.966)	light	22	54.75	14.22	Control	3e-05
3RC5	m6	r3	11167	535.935	1604.78	1604.78	2363	3	nRAPSFS(79.966)GPLNLPNRc	nRAPSFSGPLNLPNRc	nRAPSFS(79.966)GPLNLPNRc	AT4G10730.1	AT4G10730.1	| Symbols: | Protein kinase superfamily protein | chr4:6609793-6614786 REVERSE LENGTH=711	AT4G10730.1-S516(79.966)	light	22	32.51	0	Case	0.000189
3RC5	m6	r3	11188	803.398	1604.78	1604.78	2367	2	nRAPSFS(79.966)GPLNLPNRc	nRAPSFSGPLNLPNRc	nRAPSFS(79.966)GPLNLPNRc	AT4G10730.1	AT4G10730.1	| Symbols: | Protein kinase superfamily protein | chr4:6609793-6614786 REVERSE LENGTH=711	AT4G10730.1-S516(79.966)	light	22	47.45	10.47	Case	2.8e-05
3RC5	m6	r3	11190	543.247	1626.72	1626.72	2368	3	nRAPSFS(79.966)GPLNLPNRc	nRAPSFSGPLNLPNRc	nRAPSFS(79.966)GPLNLPNRc	AT4G10730.1	AT4G10730.1	| Symbols: | Protein kinase superfamily protein | chr4:6609793-6614786 REVERSE LENGTH=711	AT4G10730.1-S516(79.966)	heavy	22	35.68	6.52	Control	2.8e-05
3RM2	m6	r3	12380	543.247	1626.72	1626.72	2587	3	nRAPSFS(79.966)GPLNLPNRc	nRAPSFSGPLNLPNRc	nRAPSFS(79.966)GPLNLPNRc	AT4G10730.1	AT4G10730.1	| Symbols: | Protein kinase superfamily protein | chr4:6609793-6614786 REVERSE LENGTH=711	AT4G10730.1-S516(79.966)	heavy	22	14.92	0	Control	0.002804
FC4	m1	f1	17186	543.247	1626.72	1626.72	2636	3	nRAPSFS(79.966)GPLNLPNRc	nRAPSFSGPLNLPNRc	nRAPSFS(79.966)GPLNLPNRc	AT4G10730.1	AT4G10730.1	| Symbols: | Protein kinase superfamily protein | chr4:6609793-6614786 REVERSE LENGTH=711	AT4G10730.1-S516(79.966)	heavy	22	54.6	0	Case	8e-06
FC4	m1	f1	17441	803.399	1604.78	1604.78	2673	2	nRAPSFS(79.966)GPLNLPNRc	nRAPSFSGPLNLPNRc	nRAPSFS(79.966)GPLNLPNRc	AT4G10730.1	AT4G10730.1	| Symbols: | Protein kinase superfamily protein | chr4:6609793-6614786 REVERSE LENGTH=711	AT4G10730.1-S516(79.966)	light	22	22.65	7.43	Control	0.00025
FC5	m1	f1	18169	543.246	1626.72	1626.72	2648	3	nRAPSFS(79.966)GPLNLPNRc	nRAPSFSGPLNLPNRc	nRAPSFS(79.966)GPLNLPNRc	AT4G10730.1	AT4G10730.1	| Symbols: | Protein kinase superfamily protein | chr4:6609793-6614786 REVERSE LENGTH=711	AT4G10730.1-S516(79.966)	heavy	22	18.34	0	Case	0.000919
FM5	m1	f1	17716	535.934	1604.78	1604.78	2611	3	nRAPSFS(79.966)GPLNLPNRc	nRAPSFSGPLNLPNRc	nRAPSFS(79.966)GPLNLPNRc	AT4G10730.1	AT4G10730.1	| Symbols: | Protein kinase superfamily protein | chr4:6609793-6614786 REVERSE LENGTH=711	AT4G10730.1-S516(79.966)	light	22	50.76	0	Control	2.8e-05
RC4	m2	r1	17890	803.398	1604.78	1604.78	2647	2	nRAPSFS(79.966)GPLNLPNRc	nRAPSFSGPLNLPNRc	nRAPSFS(79.966)GPLNLPNRc	AT4G10730.1	AT4G10730.1	| Symbols: | Protein kinase superfamily protein | chr4:6609793-6614786 REVERSE LENGTH=711	AT4G10730.1-S516(79.966)	light	22	30.92	6.46	Case	0.000204
RC5	m2	r1	19075	535.935	1604.78	1604.78	2669	3	nRAPSFS(79.966)GPLNLPNRc	nRAPSFSGPLNLPNRc	nRAPSFS(79.966)GPLNLPNRc	AT4G10730.1	AT4G10730.1	| Symbols: | Protein kinase superfamily protein | chr4:6609793-6614786 REVERSE LENGTH=711	AT4G10730.1-S516(79.966)	light	22	23.14	0.92	Case	9.2e-05
RM4	m2	r1	18729	535.935	1604.78	1604.78	2742	3	nRAPSFS(79.966)GPLNLPNRc	nRAPSFSGPLNLPNRc	nRAPSFS(79.966)GPLNLPNRc	AT4G10730.1	AT4G10730.1	| Symbols: | Protein kinase superfamily protein | chr4:6609793-6614786 REVERSE LENGTH=711	AT4G10730.1-S516(79.966)	light	22	9.4	0	Case	0.007278
2FC13	m3	f2	11568	715.819	1429.62	1429.62	2216	2	nLDVTNSGAAYS(79.966)PRc	nLDVTNSGAAYSPRc	nLDVTNSGAAYS(79.966)PRc	AT3G52290.1	AT3G52290.1	| Symbols: IQD3 | IQ-domain 3 | chr3:19394441-19396196 FORWARD LENGTH=430	AT3G52290.1-S48(79.966)	light	17	68.5	28.61	Control	8e-06
2FC13	m3	f2	11570	724.294	1446.57	1446.57	2216	2	nLDVTNSGAAYS(79.966)PRc	nLDVTNSGAAYSPRc	nLDVTNSGAAYS(79.966)PRc	AT3G52290.1	AT3G52290.1	| Symbols: IQD3 | IQ-domain 3 | chr3:19394441-19396196 FORWARD LENGTH=430	AT3G52290.1-S48(79.966)	heavy	17	65.4	23.02	Case	8e-06
2RC13	m4	r2	10615	724.294	1446.57	1446.57	2133	2	nLDVTNSGAAYS(79.966)PRc	nLDVTNSGAAYSPRc	nLDVTNSGAAYS(79.966)PRc	AT3G52290.1	AT3G52290.1	| Symbols: IQD3 | IQ-domain 3 | chr3:19394441-19396196 FORWARD LENGTH=430	AT3G52290.1-S48(79.966)	heavy	17	70.79	24.83	Control	8e-06
3FC15	m5	f3	10772	724.293	1446.57	1446.57	2002	2	nLDVTNSGAAYS(79.966)PRc	nLDVTNSGAAYSPRc	nLDVTNSGAAYS(79.966)PRc	AT3G52290.1	AT3G52290.1	| Symbols: IQD3 | IQ-domain 3 | chr3:19394441-19396196 FORWARD LENGTH=430	AT3G52290.1-S48(79.966)	heavy	17	61.01	24.23	Case	2.8e-05
3FC15	m5	f3	10776	715.819	1429.62	1429.62	2002	2	nLDVTNSGAAYS(79.966)PRc	nLDVTNSGAAYSPRc	nLDVTNSGAAYS(79.966)PRc	AT3G52290.1	AT3G52290.1	| Symbols: IQD3 | IQ-domain 3 | chr3:19394441-19396196 FORWARD LENGTH=430	AT3G52290.1-S48(79.966)	light	17	73.34	40.73	Control	8e-06
3FC16	m5	f3	10388	724.294	1446.57	1446.57	2029	2	nLDVTNSGAAYS(79.966)PRc	nLDVTNSGAAYSPRc	nLDVTNSGAAYS(79.966)PRc	AT3G52290.1	AT3G52290.1	| Symbols: IQD3 | IQ-domain 3 | chr3:19394441-19396196 FORWARD LENGTH=430	AT3G52290.1-S48(79.966)	heavy	17	60.56	23.07	Case	8e-06
3FC16	m5	f3	10427	715.819	1429.62	1429.62	2034	2	nLDVTNSGAAYS(79.966)PRc	nLDVTNSGAAYSPRc	nLDVTNSGAAYS(79.966)PRc	AT3G52290.1	AT3G52290.1	| Symbols: IQD3 | IQ-domain 3 | chr3:19394441-19396196 FORWARD LENGTH=430	AT3G52290.1-S48(79.966)	light	17	73.15	45.31	Control	8e-06
3FM8	m5	f3	11227	715.819	1429.62	1429.62	2101	2	nLDVTNSGAAYS(79.966)PRc	nLDVTNSGAAYSPRc	nLDVTNSGAAYS(79.966)PRc	AT3G52290.1	AT3G52290.1	| Symbols: IQD3 | IQ-domain 3 | chr3:19394441-19396196 FORWARD LENGTH=430	AT3G52290.1-S48(79.966)	light	17	63.2	36.24	Control	8e-06
3RC15	m6	r3	7432	715.82	1429.62	1429.62	1582	2	nLDVTNSGAAYS(79.966)PRc	nLDVTNSGAAYSPRc	nLDVTNSGAAYS(79.966)PRc	AT3G52290.1	AT3G52290.1	| Symbols: IQD3 | IQ-domain 3 | chr3:19394441-19396196 FORWARD LENGTH=430	AT3G52290.1-S48(79.966)	light	17	31.51	12.73	Case	0.000986
3RC15	m6	r3	7497	724.294	1446.57	1446.57	1590	2	nLDVTNSGAAYS(79.966)PRc	nLDVTNSGAAYSPRc	nLDVTNSGAAYS(79.966)PRc	AT3G52290.1	AT3G52290.1	| Symbols: IQD3 | IQ-domain 3 | chr3:19394441-19396196 FORWARD LENGTH=430	AT3G52290.1-S48(79.966)	heavy	17	77.11	27.94	Control	8e-06
3RC16	m6	r3	7684	724.296	1446.58	1446.57	1581	2	nLDVTNSGAAYS(79.966)PRc	nLDVTNSGAAYSPRc	nLDVTNSGAAYS(79.966)PRc	AT3G52290.1	AT3G52290.1	| Symbols: IQD3 | IQ-domain 3 | chr3:19394441-19396196 FORWARD LENGTH=430	AT3G52290.1-S48(79.966)	heavy	17	65.31	28.68	Control	1.6e-05
3RC16	m6	r3	7692	715.819	1429.62	1429.62	1582	2	nLDVTNSGAAYS(79.966)PRc	nLDVTNSGAAYSPRc	nLDVTNSGAAYS(79.966)PRc	AT3G52290.1	AT3G52290.1	| Symbols: IQD3 | IQ-domain 3 | chr3:19394441-19396196 FORWARD LENGTH=430	AT3G52290.1-S48(79.966)	light	17	40.21	18.29	Case	0.000281
3RM8	m6	r3	8542	715.819	1429.62	1429.62	1725	2	nLDVTNSGAAYS(79.966)PRc	nLDVTNSGAAYSPRc	nLDVTNSGAAYS(79.966)PRc	AT3G52290.1	AT3G52290.1	| Symbols: IQD3 | IQ-domain 3 | chr3:19394441-19396196 FORWARD LENGTH=430	AT3G52290.1-S48(79.966)	light	17	52.9	23.93	Case	4e-05
FC13	m1	f1	11664	715.819	1429.62	1429.62	2055	2	nLDVTNSGAAYS(79.966)PRc	nLDVTNSGAAYSPRc	nLDVTNSGAAYS(79.966)PRc	AT3G52290.1	AT3G52290.1	| Symbols: IQD3 | IQ-domain 3 | chr3:19394441-19396196 FORWARD LENGTH=430	AT3G52290.1-S48(79.966)	light	17	54.76	25.12	Control	8e-06
FC14	m1	f1	11766	715.818	1429.62	1429.62	2069	2	nLDVTNSGAAYS(79.966)PRc	nLDVTNSGAAYSPRc	nLDVTNSGAAYS(79.966)PRc	AT3G52290.1	AT3G52290.1	| Symbols: IQD3 | IQ-domain 3 | chr3:19394441-19396196 FORWARD LENGTH=430	AT3G52290.1-S48(79.966)	light	17	68.14	26.04	Control	8e-06
RC14	m2	r1	10620	715.819	1429.62	1429.62	1964	2	nLDVTNSGAAYS(79.966)PRc	nLDVTNSGAAYSPRc	nLDVTNSGAAYS(79.966)PRc	AT3G52290.1	AT3G52290.1	| Symbols: IQD3 | IQ-domain 3 | chr3:19394441-19396196 FORWARD LENGTH=430	AT3G52290.1-S48(79.966)	light	17	65.42	27.74	Case	8e-06
RC15	m2	r1	10644	715.818	1429.62	1429.62	1972	2	nLDVTNSGAAYS(79.966)PRc	nLDVTNSGAAYSPRc	nLDVTNSGAAYS(79.966)PRc	AT3G52290.1	AT3G52290.1	| Symbols: IQD3 | IQ-domain 3 | chr3:19394441-19396196 FORWARD LENGTH=430	AT3G52290.1-S48(79.966)	light	17	72.76	37.6	Case	8e-06
2FC5	m3	f2	11795	855.398	1708.78	1708.78	2335	2	nSFS(79.966)TSASSSKAPAFVRc	nSFSTSASSSKAPAFVRc	nSFS(79.966)TSASSSKAPAFVRc	AT1G07490.1	AT1G07490.1	| Symbols: RTFL3, DVL9 | ROTUNDIFOLIA like 3 | chr1:2301526-2301849 REVERSE LENGTH=107	AT1G07490.1-S33(79.966)	light	20	77.13	13.37	Control	8e-06
2FC5	m3	f2	11804	865.368	1728.72	1728.72	2337	2	nSFS(79.966)TSASSSKAPAFVRc	nSFSTSASSSKAPAFVRc	nSFS(79.966)TSASSSKAPAFVRc	AT1G07490.1	AT1G07490.1	| Symbols: RTFL3, DVL9 | ROTUNDIFOLIA like 3 | chr1:2301526-2301849 REVERSE LENGTH=107	AT1G07490.1-S33(79.966)	heavy	20	89.06	4.69	Case	8e-06
2FM2	m3	f2	10041	865.369	1728.72	1728.72	2281	2	nSFS(79.966)TSASSSKAPAFVRc	nSFSTSASSSKAPAFVRc	nSFS(79.966)TSASSSKAPAFVRc	AT1G07490.1	AT1G07490.1	| Symbols: RTFL3, DVL9 | ROTUNDIFOLIA like 3 | chr1:2301526-2301849 REVERSE LENGTH=107	AT1G07490.1-S33(79.966)	heavy	20	80.58	3.14	Case	8e-06
2FM2	m3	f2	10065	855.397	1708.78	1708.78	2286	2	nSFS(79.966)TSASSSKAPAFVRc	nSFSTSASSSKAPAFVRc	nSFS(79.966)TSASSSKAPAFVRc	AT1G07490.1	AT1G07490.1	| Symbols: RTFL3, DVL9 | ROTUNDIFOLIA like 3 | chr1:2301526-2301849 REVERSE LENGTH=107	AT1G07490.1-S33(79.966)	light	20	77.85	14.65	Control	8e-06
2FM3	m3	f2	10471	855.397	1708.78	1708.78	2334	2	nSFS(79.966)TSASSSKAPAFVRc	nSFSTSASSSKAPAFVRc	nSFS(79.966)TSASSSKAPAFVRc	AT1G07490.1	AT1G07490.1	| Symbols: RTFL3, DVL9 | ROTUNDIFOLIA like 3 | chr1:2301526-2301849 REVERSE LENGTH=107	AT1G07490.1-S33(79.966)	light	20	98.69	17.18	Control	8e-06
2FM3	m3	f2	10495	865.369	1728.72	1728.72	2341	2	nSFS(79.966)TSASSSKAPAFVRc	nSFSTSASSSKAPAFVRc	nSFS(79.966)TSASSSKAPAFVRc	AT1G07490.1	AT1G07490.1	| Symbols: RTFL3, DVL9 | ROTUNDIFOLIA like 3 | chr1:2301526-2301849 REVERSE LENGTH=107	AT1G07490.1-S33(79.966)	heavy	20	90.15	3.37	Case	8e-06
2RC4	m4	r2	11346	855.397	1708.78	1708.78	2200	2	nSFS(79.966)TSASSSKAPAFVRc	nSFSTSASSSKAPAFVRc	nSFS(79.966)TSASSSKAPAFVRc	AT1G07490.1	AT1G07490.1	| Symbols: RTFL3, DVL9 | ROTUNDIFOLIA like 3 | chr1:2301526-2301849 REVERSE LENGTH=107	AT1G07490.1-S33(79.966)	light	20	73.94	4.43	Case	8e-06
2RC5	m4	r2	11375	855.398	1708.78	1708.78	2190	2	nSFS(79.966)TSASSSKAPAFVRc	nSFSTSASSSKAPAFVRc	nSFS(79.966)TSASSSKAPAFVRc	AT1G07490.1	AT1G07490.1	| Symbols: RTFL3, DVL9 | ROTUNDIFOLIA like 3 | chr1:2301526-2301849 REVERSE LENGTH=107	AT1G07490.1-S33(79.966)	light	20	75.79	15.66	Case	8e-06
2RM1	m4	r2	10189	865.368	1728.72	1728.72	2193	2	nSFS(79.966)TSASSSKAPAFVRc	nSFSTSASSSKAPAFVRc	nSFS(79.966)TSASSSKAPAFVRc	AT1G07490.1	AT1G07490.1	| Symbols: RTFL3, DVL9 | ROTUNDIFOLIA like 3 | chr1:2301526-2301849 REVERSE LENGTH=107	AT1G07490.1-S33(79.966)	heavy	20	88.25	5.54	Control	8e-06
2RM1	m4	r2	10196	855.396	1708.78	1708.78	2195	2	nSFS(79.966)TSASSSKAPAFVRc	nSFSTSASSSKAPAFVRc	nSFS(79.966)TSASSSKAPAFVRc	AT1G07490.1	AT1G07490.1	| Symbols: RTFL3, DVL9 | ROTUNDIFOLIA like 3 | chr1:2301526-2301849 REVERSE LENGTH=107	AT1G07490.1-S33(79.966)	light	20	81.17	3.11	Case	8e-06
2RM2	m4	r2	9794	855.397	1708.78	1708.78	2256	2	nSFS(79.966)TSASSSKAPAFVRc	nSFSTSASSSKAPAFVRc	nSFS(79.966)TSASSSKAPAFVRc	AT1G07490.1	AT1G07490.1	| Symbols: RTFL3, DVL9 | ROTUNDIFOLIA like 3 | chr1:2301526-2301849 REVERSE LENGTH=107	AT1G07490.1-S33(79.966)	light	20	78.06	6.01	Case	8e-06
2RM2	m4	r2	9819	865.369	1728.72	1728.72	2261	2	nSFS(79.966)TSASSSKAPAFVRc	nSFSTSASSSKAPAFVRc	nSFS(79.966)TSASSSKAPAFVRc	AT1G07490.1	AT1G07490.1	| Symbols: RTFL3, DVL9 | ROTUNDIFOLIA like 3 | chr1:2301526-2301849 REVERSE LENGTH=107	AT1G07490.1-S33(79.966)	heavy	20	82.62	3.8	Control	8e-06
2RM3	m4	r2	9808	855.397	1708.78	1708.78	2284	2	nSFS(79.966)TSASSSKAPAFVRc	nSFSTSASSSKAPAFVRc	nSFS(79.966)TSASSSKAPAFVRc	AT1G07490.1	AT1G07490.1	| Symbols: RTFL3, DVL9 | ROTUNDIFOLIA like 3 | chr1:2301526-2301849 REVERSE LENGTH=107	AT1G07490.1-S33(79.966)	light	20	90.36	3.53	Case	8e-06
2RM3	m4	r2	9816	865.368	1728.72	1728.72	2286	2	nSFS(79.966)TSASSSKAPAFVRc	nSFSTSASSSKAPAFVRc	nSFS(79.966)TSASSSKAPAFVRc	AT1G07490.1	AT1G07490.1	| Symbols: RTFL3, DVL9 | ROTUNDIFOLIA like 3 | chr1:2301526-2301849 REVERSE LENGTH=107	AT1G07490.1-S33(79.966)	heavy	20	78.3	3.11	Control	8e-06
3FC4	m5	f3	11889	855.397	1708.78	1708.78	2151	2	nSFS(79.966)TSASSSKAPAFVRc	nSFSTSASSSKAPAFVRc	nSFS(79.966)TSASSSKAPAFVRc	AT1G07490.1	AT1G07490.1	| Symbols: RTFL3, DVL9 | ROTUNDIFOLIA like 3 | chr1:2301526-2301849 REVERSE LENGTH=107	AT1G07490.1-S33(79.966)	light	20	64.42	11.38	Control	8e-06
3FM1	m5	f3	12388	855.397	1708.78	1708.78	2170	2	nSFS(79.966)TSASSSKAPAFVRc	nSFSTSASSSKAPAFVRc	nSFS(79.966)TSASSSKAPAFVRc	AT1G07490.1	AT1G07490.1	| Symbols: RTFL3, DVL9 | ROTUNDIFOLIA like 3 | chr1:2301526-2301849 REVERSE LENGTH=107	AT1G07490.1-S33(79.966)	light	20	85.09	6.95	Control	8e-06
3FM2	m5	f3	11600	855.397	1708.78	1708.78	2164	2	nSFS(79.966)TSASSSKAPAFVRc	nSFSTSASSSKAPAFVRc	nSFS(79.966)TSASSSKAPAFVRc	AT1G07490.1	AT1G07490.1	| Symbols: RTFL3, DVL9 | ROTUNDIFOLIA like 3 | chr1:2301526-2301849 REVERSE LENGTH=107	AT1G07490.1-S33(79.966)	light	20	74.1	5.09	Control	8e-06
3FM2	m5	f3	11605	865.369	1728.72	1728.72	2165	2	nSFS(79.966)TSASSSKAPAFVRc	nSFSTSASSSKAPAFVRc	nSFS(79.966)TSASSSKAPAFVRc	AT1G07490.1	AT1G07490.1	| Symbols: RTFL3, DVL9 | ROTUNDIFOLIA like 3 | chr1:2301526-2301849 REVERSE LENGTH=107	AT1G07490.1-S33(79.966)	heavy	20	100.51	7.42	Case	8e-06
3FM3	m5	f3	11705	855.397	1708.78	1708.78	2166	2	nSFS(79.966)TSASSSKAPAFVRc	nSFSTSASSSKAPAFVRc	nSFS(79.966)TSASSSKAPAFVRc	AT1G07490.1	AT1G07490.1	| Symbols: RTFL3, DVL9 | ROTUNDIFOLIA like 3 | chr1:2301526-2301849 REVERSE LENGTH=107	AT1G07490.1-S33(79.966)	light	20	72.8	14.69	Control	8e-06
3FM3	m5	f3	11752	865.369	1728.72	1728.72	2176	2	nSFS(79.966)TSASSSKAPAFVRc	nSFSTSASSSKAPAFVRc	nSFS(79.966)TSASSSKAPAFVRc	AT1G07490.1	AT1G07490.1	| Symbols: RTFL3, DVL9 | ROTUNDIFOLIA like 3 | chr1:2301526-2301849 REVERSE LENGTH=107	AT1G07490.1-S33(79.966)	heavy	20	73.35	3.26	Case	8e-06
3RC3	m6	r3	7983	855.398	1708.78	1708.78	1774	2	nSFS(79.966)TSASSSKAPAFVRc	nSFSTSASSSKAPAFVRc	nSFS(79.966)TSASSSKAPAFVRc	AT1G07490.1	AT1G07490.1	| Symbols: RTFL3, DVL9 | ROTUNDIFOLIA like 3 | chr1:2301526-2301849 REVERSE LENGTH=107	AT1G07490.1-S33(79.966)	light	20	63.43	2.86	Case	8e-06
3RC4	m6	r3	8131	855.397	1708.78	1708.78	1787	2	nSFS(79.966)TSASSSKAPAFVRc	nSFSTSASSSKAPAFVRc	nSFS(79.966)TSASSSKAPAFVRc	AT1G07490.1	AT1G07490.1	| Symbols: RTFL3, DVL9 | ROTUNDIFOLIA like 3 | chr1:2301526-2301849 REVERSE LENGTH=107	AT1G07490.1-S33(79.966)	light	20	49.86	1.27	Case	2.8e-05
3RM1	m6	r3	11803	855.398	1708.78	1708.78	2144	2	nSFS(79.966)TSASSSKAPAFVRc	nSFSTSASSSKAPAFVRc	nSFS(79.966)TSASSSKAPAFVRc	AT1G07490.1	AT1G07490.1	| Symbols: RTFL3, DVL9 | ROTUNDIFOLIA like 3 | chr1:2301526-2301849 REVERSE LENGTH=107	AT1G07490.1-S33(79.966)	light	20	76.93	14.55	Case	8e-06
3RM2	m6	r3	9483	855.397	1708.78	1708.78	1969	2	nSFS(79.966)TSASSSKAPAFVRc	nSFSTSASSSKAPAFVRc	nSFS(79.966)TSASSSKAPAFVRc	AT1G07490.1	AT1G07490.1	| Symbols: RTFL3, DVL9 | ROTUNDIFOLIA like 3 | chr1:2301526-2301849 REVERSE LENGTH=107	AT1G07490.1-S33(79.966)	light	20	85.76	8.65	Case	8e-06
3RM2	m6	r3	9528	865.369	1728.72	1728.72	1976	2	nSFS(79.966)TSASSSKAPAFVRc	nSFSTSASSSKAPAFVRc	nSFS(79.966)TSASSSKAPAFVRc	AT1G07490.1	AT1G07490.1	| Symbols: RTFL3, DVL9 | ROTUNDIFOLIA like 3 | chr1:2301526-2301849 REVERSE LENGTH=107	AT1G07490.1-S33(79.966)	heavy	20	88.89	5.41	Control	8e-06
FC3	m1	f1	12951	865.369	1728.72	1728.72	2121	2	nSFS(79.966)TSASSSKAPAFVRc	nSFSTSASSSKAPAFVRc	nSFS(79.966)TSASSSKAPAFVRc	AT1G07490.1	AT1G07490.1	| Symbols: RTFL3, DVL9 | ROTUNDIFOLIA like 3 | chr1:2301526-2301849 REVERSE LENGTH=107	AT1G07490.1-S33(79.966)	heavy	20	70.46	3.83	Case	8e-06
FC3	m1	f1	12967	855.397	1708.78	1708.78	2123	2	nSFS(79.966)TSASSSKAPAFVRc	nSFSTSASSSKAPAFVRc	nSFS(79.966)TSASSSKAPAFVRc	AT1G07490.1	AT1G07490.1	| Symbols: RTFL3, DVL9 | ROTUNDIFOLIA like 3 | chr1:2301526-2301849 REVERSE LENGTH=107	AT1G07490.1-S33(79.966)	light	20	43.02	4.76	Control	6.7e-05
FC4	m1	f1	13570	577.248	1728.72	1728.72	2119	3	nSFS(79.966)TSASSSKAPAFVRc	nSFSTSASSSKAPAFVRc	nSFS(79.966)TSASSSKAPAFVRc	AT1G07490.1	AT1G07490.1	| Symbols: RTFL3, DVL9 | ROTUNDIFOLIA like 3 | chr1:2301526-2301849 REVERSE LENGTH=107	AT1G07490.1-S33(79.966)	heavy	20	31.18	0.69	Case	2.3e-05
FC4	m1	f1	13584	855.399	1708.78	1708.78	2121	2	nSFS(79.966)TSASSSKAPAFVRc	nSFSTSASSSKAPAFVRc	nSFS(79.966)TSASSSKAPAFVRc	AT1G07490.1	AT1G07490.1	| Symbols: RTFL3, DVL9 | ROTUNDIFOLIA like 3 | chr1:2301526-2301849 REVERSE LENGTH=107	AT1G07490.1-S33(79.966)	light	20	41.42	10.38	Control	0.000178
FM3	m1	f1	12190	855.397	1708.78	1708.78	1995	2	nSFS(79.966)TSASSSKAPAFVRc	nSFSTSASSSKAPAFVRc	nSFS(79.966)TSASSSKAPAFVRc	AT1G07490.1	AT1G07490.1	| Symbols: RTFL3, DVL9 | ROTUNDIFOLIA like 3 | chr1:2301526-2301849 REVERSE LENGTH=107	AT1G07490.1-S33(79.966)	light	20	82.08	3.37	Control	8e-06
FM3	m1	f1	12201	577.248	1728.72	1728.72	1996	3	nSFS(79.966)TSASSSKAPAFVRc	nSFSTSASSSKAPAFVRc	nSFS(79.966)TSASSSKAPAFVRc	AT1G07490.1	AT1G07490.1	| Symbols: RTFL3, DVL9 | ROTUNDIFOLIA like 3 | chr1:2301526-2301849 REVERSE LENGTH=107	AT1G07490.1-S33(79.966)	heavy	20	66.71	2.78	Case	8e-06
FM3	m1	f1	12231	570.602	1708.78	1708.78	2000	3	nSFS(79.966)TSASSSKAPAFVRc	nSFSTSASSSKAPAFVRc	nSFS(79.966)TSASSSKAPAFVRc	AT1G07490.1	AT1G07490.1	| Symbols: RTFL3, DVL9 | ROTUNDIFOLIA like 3 | chr1:2301526-2301849 REVERSE LENGTH=107	AT1G07490.1-S33(79.966)	light	20	58.29	1.43	Control	8e-06
FM4	m1	f1	12442	865.37	1728.73	1728.72	2021	2	nSFS(79.966)TSASSSKAPAFVRc	nSFSTSASSSKAPAFVRc	nSFS(79.966)TSASSSKAPAFVRc	AT1G07490.1	AT1G07490.1	| Symbols: RTFL3, DVL9 | ROTUNDIFOLIA like 3 | chr1:2301526-2301849 REVERSE LENGTH=107	AT1G07490.1-S33(79.966)	heavy	20	89.02	3.3	Case	8e-06
FM4	m1	f1	12459	570.601	1708.78	1708.78	2023	3	nSFS(79.966)TSASSSKAPAFVRc	nSFSTSASSSKAPAFVRc	nSFS(79.966)TSASSSKAPAFVRc	AT1G07490.1	AT1G07490.1	| Symbols: RTFL3, DVL9 | ROTUNDIFOLIA like 3 | chr1:2301526-2301849 REVERSE LENGTH=107	AT1G07490.1-S33(79.966)	light	20	57.21	8.6	Control	8e-06
FM4	m1	f1	12475	855.398	1708.78	1708.78	2025	2	nSFS(79.966)TSASSSKAPAFVRc	nSFSTSASSSKAPAFVRc	nSFS(79.966)TSASSSKAPAFVRc	AT1G07490.1	AT1G07490.1	| Symbols: RTFL3, DVL9 | ROTUNDIFOLIA like 3 | chr1:2301526-2301849 REVERSE LENGTH=107	AT1G07490.1-S33(79.966)	light	20	79.18	5.55	Control	8e-06
FM4	m1	f1	12515	577.249	1728.72	1728.72	2030	3	nSFS(79.966)TSASSSKAPAFVRc	nSFSTSASSSKAPAFVRc	nSFS(79.966)TSASSSKAPAFVRc	AT1G07490.1	AT1G07490.1	| Symbols: RTFL3, DVL9 | ROTUNDIFOLIA like 3 | chr1:2301526-2301849 REVERSE LENGTH=107	AT1G07490.1-S33(79.966)	heavy	20	62.45	1.54	Case	8e-06
RC3	m2	r1	12516	855.398	1708.78	1708.78	2027	2	nSFS(79.966)TSASSSKAPAFVRc	nSFSTSASSSKAPAFVRc	nSFS(79.966)TSASSSKAPAFVRc	AT1G07490.1	AT1G07490.1	| Symbols: RTFL3, DVL9 | ROTUNDIFOLIA like 3 | chr1:2301526-2301849 REVERSE LENGTH=107	AT1G07490.1-S33(79.966)	light	20	63.28	2.87	Case	8e-06
RC4	m2	r1	13322	577.247	1728.72	1728.72	2058	3	nSFS(79.966)TSASSSKAPAFVRc	nSFSTSASSSKAPAFVRc	nSFS(79.966)TSASSSKAPAFVRc	AT1G07490.1	AT1G07490.1	| Symbols: RTFL3, DVL9 | ROTUNDIFOLIA like 3 | chr1:2301526-2301849 REVERSE LENGTH=107	AT1G07490.1-S33(79.966)	heavy	20	36.86	2.69	Control	8e-06
RM2	m2	r1	11976	855.397	1708.78	1708.78	2137	2	nSFS(79.966)TSASSSKAPAFVRc	nSFSTSASSSKAPAFVRc	nSFS(79.966)TSASSSKAPAFVRc	AT1G07490.1	AT1G07490.1	| Symbols: RTFL3, DVL9 | ROTUNDIFOLIA like 3 | chr1:2301526-2301849 REVERSE LENGTH=107	AT1G07490.1-S33(79.966)	light	20	56.87	1.77	Case	2.8e-05
RM2	m2	r1	11983	570.601	1708.78	1708.78	2138	3	nSFS(79.966)TSASSSKAPAFVRc	nSFSTSASSSKAPAFVRc	nSFS(79.966)TSASSSKAPAFVRc	AT1G07490.1	AT1G07490.1	| Symbols: RTFL3, DVL9 | ROTUNDIFOLIA like 3 | chr1:2301526-2301849 REVERSE LENGTH=107	AT1G07490.1-S33(79.966)	light	20	30.34	6.86	Case	1.6e-05
RM3	m2	r1	12774	855.397	1708.78	1708.78	2091	2	nSFS(79.966)TSASSSKAPAFVRc	nSFSTSASSSKAPAFVRc	nSFS(79.966)TSASSSKAPAFVRc	AT1G07490.1	AT1G07490.1	| Symbols: RTFL3, DVL9 | ROTUNDIFOLIA like 3 | chr1:2301526-2301849 REVERSE LENGTH=107	AT1G07490.1-S33(79.966)	light	20	79.69	6.85	Case	8e-06
RM3	m2	r1	12798	570.601	1708.78	1708.78	2095	3	nSFS(79.966)TSASSSKAPAFVRc	nSFSTSASSSKAPAFVRc	nSFS(79.966)TSASSSKAPAFVRc	AT1G07490.1	AT1G07490.1	| Symbols: RTFL3, DVL9 | ROTUNDIFOLIA like 3 | chr1:2301526-2301849 REVERSE LENGTH=107	AT1G07490.1-S33(79.966)	light	20	60.37	1.95	Case	8e-06
RM4	m2	r1	14038	570.602	1708.78	1708.78	2189	3	nSFS(79.966)TSASSSKAPAFVRc	nSFSTSASSSKAPAFVRc	nSFS(79.966)TSASSSKAPAFVRc	AT1G07490.1	AT1G07490.1	| Symbols: RTFL3, DVL9 | ROTUNDIFOLIA like 3 | chr1:2301526-2301849 REVERSE LENGTH=107	AT1G07490.1-S33(79.966)	light	20	4.43	4.43	Case	0.004057
2FM3	m3	f2	14700	952.474	2854.4	2854.4	3665	3	nSIFETPRAPST(79.966)SEISEIEDKGALGIKc	nSIFETPRAPSTSEISEIEDKGALGIKc	nSIFETPRAPST(79.966)SEISEIEDKGALGIKc	AT1G24460.1	AT1G24460.1;AT1G24460.2	| Symbols: | unknown protein; FUNCTIONS IN: molecular_function unknown; INVOLVED IN: biological_process unknown; LOCATED IN: cellular_component unknown; EXPRESSED IN: 23 plant structures; EXPRESSED DURING: 14 growth stages; BEST Arabidopsis thaliana protein match is: unknown protein (TAIR:AT4G31570.1); Has 181008 Blast hits to 85359 proteins in 3551 species: Archae - 3290; Bacteria - 48304; Metaz…	AT1G24460.1-T1688(79.966);AT1G24460.2-T1613(79.966)	light	31	55.11	0	Control	8e-06
3RM4	m6	r3	15009	952.474	2854.4	2854.4	3319	3	nSIFETPRAPST(79.966)SEISEIEDKGALGIKc	nSIFETPRAPSTSEISEIEDKGALGIKc	nSIFETPRAPST(79.966)SEISEIEDKGALGIKc	AT1G24460.1	AT1G24460.1;AT1G24460.2	| Symbols: | unknown protein; FUNCTIONS IN: molecular_function unknown; INVOLVED IN: biological_process unknown; LOCATED IN: cellular_component unknown; EXPRESSED IN: 23 plant structures; EXPRESSED DURING: 14 growth stages; BEST Arabidopsis thaliana protein match is: unknown protein (TAIR:AT4G31570.1); Has 181008 Blast hits to 85359 proteins in 3551 species: Archae - 3290; Bacteria - 48304; Metaz…	AT1G24460.1-T1688(79.966);AT1G24460.2-T1613(79.966)	light	31	66.55	0	Case	8e-06
FC4	m1	f1	22080	952.474	2854.4	2854.4	3478	3	nSIFETPRAPST(79.966)SEISEIEDKGALGIKc	nSIFETPRAPSTSEISEIEDKGALGIKc	nSIFETPRAPST(79.966)SEISEIEDKGALGIKc	AT1G24460.1	AT1G24460.1;AT1G24460.2	| Symbols: | unknown protein; FUNCTIONS IN: molecular_function unknown; INVOLVED IN: biological_process unknown; LOCATED IN: cellular_component unknown; EXPRESSED IN: 23 plant structures; EXPRESSED DURING: 14 growth stages; BEST Arabidopsis thaliana protein match is: unknown protein (TAIR:AT4G31570.1); Has 181008 Blast hits to 85359 proteins in 3551 species: Archae - 3290; Bacteria - 48304; Metaz…	AT1G24460.1-T1688(79.966);AT1G24460.2-T1613(79.966)	light	31	65.62	0	Control	8e-06
FC5	m1	f1	23107	952.473	2854.4	2854.4	3491	3	nSIFETPRAPST(79.966)SEISEIEDKGALGIKc	nSIFETPRAPSTSEISEIEDKGALGIKc	nSIFETPRAPST(79.966)SEISEIEDKGALGIKc	AT1G24460.1	AT1G24460.1;AT1G24460.2	| Symbols: | unknown protein; FUNCTIONS IN: molecular_function unknown; INVOLVED IN: biological_process unknown; LOCATED IN: cellular_component unknown; EXPRESSED IN: 23 plant structures; EXPRESSED DURING: 14 growth stages; BEST Arabidopsis thaliana protein match is: unknown protein (TAIR:AT4G31570.1); Has 181008 Blast hits to 85359 proteins in 3551 species: Archae - 3290; Bacteria - 48304; Metaz…	AT1G24460.1-T1688(79.966);AT1G24460.2-T1613(79.966)	light	31	48.25	0	Control	8e-06
FM3	m1	f1	20959	952.473	2854.4	2854.4	3397	3	nSIFETPRAPST(79.966)SEISEIEDKGALGIKc	nSIFETPRAPSTSEISEIEDKGALGIKc	nSIFETPRAPST(79.966)SEISEIEDKGALGIKc	AT1G24460.1	AT1G24460.1;AT1G24460.2	| Symbols: | unknown protein; FUNCTIONS IN: molecular_function unknown; INVOLVED IN: biological_process unknown; LOCATED IN: cellular_component unknown; EXPRESSED IN: 23 plant structures; EXPRESSED DURING: 14 growth stages; BEST Arabidopsis thaliana protein match is: unknown protein (TAIR:AT4G31570.1); Has 181008 Blast hits to 85359 proteins in 3551 species: Archae - 3290; Bacteria - 48304; Metaz…	AT1G24460.1-T1688(79.966);AT1G24460.2-T1613(79.966)	light	31	36.01	0	Control	3e-05
FM4	m1	f1	22681	952.474	2854.4	2854.4	3432	3	nSIFETPRAPST(79.966)SEISEIEDKGALGIKc	nSIFETPRAPSTSEISEIEDKGALGIKc	nSIFETPRAPST(79.966)SEISEIEDKGALGIKc	AT1G24460.1	AT1G24460.1;AT1G24460.2	| Symbols: | unknown protein; FUNCTIONS IN: molecular_function unknown; INVOLVED IN: biological_process unknown; LOCATED IN: cellular_component unknown; EXPRESSED IN: 23 plant structures; EXPRESSED DURING: 14 growth stages; BEST Arabidopsis thaliana protein match is: unknown protein (TAIR:AT4G31570.1); Has 181008 Blast hits to 85359 proteins in 3551 species: Archae - 3290; Bacteria - 48304; Metaz…	AT1G24460.1-T1688(79.966);AT1G24460.2-T1613(79.966)	light	31	48.81	0	Control	8e-06
FM4	m1	f1	22862	962.776	2885.31	2885.31	3457	3	nSIFETPRAPST(79.966)SEISEIEDKGALGIKc	nSIFETPRAPSTSEISEIEDKGALGIKc	nSIFETPRAPST(79.966)SEISEIEDKGALGIKc	AT1G24460.1	AT1G24460.1;AT1G24460.2	| Symbols: | unknown protein; FUNCTIONS IN: molecular_function unknown; INVOLVED IN: biological_process unknown; LOCATED IN: cellular_component unknown; EXPRESSED IN: 23 plant structures; EXPRESSED DURING: 14 growth stages; BEST Arabidopsis thaliana protein match is: unknown protein (TAIR:AT4G31570.1); Has 181008 Blast hits to 85359 proteins in 3551 species: Archae - 3290; Bacteria - 48304; Metaz…	AT1G24460.1-T1688(79.966);AT1G24460.2-T1613(79.966)	heavy	31	8.11	0	Case	0.003277
RM3	m2	r1	22295	952.474	2854.4	2854.4	3526	3	nSIFETPRAPST(79.966)SEISEIEDKGALGIKc	nSIFETPRAPSTSEISEIEDKGALGIKc	nSIFETPRAPST(79.966)SEISEIEDKGALGIKc	AT1G24460.1	AT1G24460.1;AT1G24460.2	| Symbols: | unknown protein; FUNCTIONS IN: molecular_function unknown; INVOLVED IN: biological_process unknown; LOCATED IN: cellular_component unknown; EXPRESSED IN: 23 plant structures; EXPRESSED DURING: 14 growth stages; BEST Arabidopsis thaliana protein match is: unknown protein (TAIR:AT4G31570.1); Has 181008 Blast hits to 85359 proteins in 3551 species: Archae - 3290; Bacteria - 48304; Metaz…	AT1G24460.1-T1688(79.966);AT1G24460.2-T1613(79.966)	light	31	30.32	0	Case	9.2e-05
FM10	m1	f1	17865	623.293	3111.43	3111.43	2537	5	nKLEIATHNSGSLSSSPKSHT(79.966)LFADLNIKc	nKLEIATHNSGSLSSSPKSHTLFADLNIKc	nKLEIATHNSGSLSSSPKSHT(79.966)LFADLNIKc	AT5G63190.1	AT5G63190.1;AT5G63190.2	| Symbols: | MA3 domain-containing protein | chr5:25346145-25348563 FORWARD LENGTH=702	AT5G63190.1-T34(79.966);AT5G63190.2-T34(79.966)	heavy	37	25.06	0	Case	0.000799
FC16	m1	f1	17932	1096.47	3286.4	3286.4	3270	3	nGVS(79.966)PC(57.021)S(79.966)SEKLLSLSSAEDM(15.995)TNSSNSTPVVKc	nGVSPCSSEKLLSLSSAEDMTNSSNSTPVVKc	nGVS(79.966)PC(57.021)S(79.966)SEKLLSLSSAEDM(15.995)TNSSNSTPVVKc	AT2G29890.1	AT2G29890.1;AT2G29890.2;AT2G29890.3	| Symbols: VLN1, ATVLN1 | villin-like 1 | chr2:12744597-12749474 FORWARD LENGTH=909	AT2G29890.1-S776(79.966)-C778(57.021)-S779(79.966)-M792(15.995);AT2G29890.2-S778(79.966)-C780(57.021)-S781(79.966)-M794(15.995);AT2G29890.3-S778(79.966)-C780(57.021)-S781(79.966)-M794(15.995)	light	34	90.92	5.12	Control	8e-06
2RC18	m4	r2	17905	1398.64	5590.53	5590.54	4234	4	nESST(79.966)PRVNEY(79.966)PVSSMPSDLIVPDDLPKEEAPIVTQTSSSTPDPSSSTLSEKc	nESSTPRVNEYPVSSMPSDLIVPDDLPKEEAPIVTQTSSSTPDPSSSTLSEKc	nESST(79.966)PRVNEY(79.966)PVSSMPSDLIVPDDLPKEEAPIVTQTSSSTPDPSSSTLSEKc	AT2G35050.1	AT2G35050.1	| Symbols: | Protein kinase superfamily protein with octicosapeptide/Phox/Bem1p domain | chr2:14769708-14774796 FORWARD LENGTH=1257	AT2G35050.1-T503(79.966)-Y509(79.966)	light	58	27.03	0	Case	0.000412
3FC13	m5	f3	10996	751.84	3003.33	3003.33	1807	4	nHHHNVVPVDVES(79.966)DPC(57.021)SKPSSLEQGNRc	nHHHNVVPVDVESDPCSKPSSLEQGNRc	nHHHNVVPVDVES(79.966)DPC(57.021)SKPSSLEQGNRc	AT3G61670.1	AT3G61670.1	| Symbols: | Protein of unknown function (DUF3133) | chr3:22819052-22821870 FORWARD LENGTH=790	AT3G61670.1-S98(79.966)-C101(57.021)	light	39	22.85	4.9	Control	0.000235
3FC13	m5	f3	11009	1002.12	3003.33	3003.33	1809	3	nHHHNVVPVDVES(79.966)DPC(57.021)SKPSSLEQGNRc	nHHHNVVPVDVESDPCSKPSSLEQGNRc	nHHHNVVPVDVES(79.966)DPC(57.021)SKPSSLEQGNRc	AT3G61670.1	AT3G61670.1	| Symbols: | Protein of unknown function (DUF3133) | chr3:22819052-22821870 FORWARD LENGTH=790	AT3G61670.1-S98(79.966)-C101(57.021)	light	39	15.49	9.19	Control	0.000823
RC12	m2	r1	11590	751.841	3003.34	3003.33	1788	4	nHHHNVVPVDVES(79.966)DPC(57.021)SKPSSLEQGNRc	nHHHNVVPVDVESDPCSKPSSLEQGNRc	nHHHNVVPVDVES(79.966)DPC(57.021)SKPSSLEQGNRc	AT3G61670.1	AT3G61670.1	| Symbols: | Protein of unknown function (DUF3133) | chr3:22819052-22821870 FORWARD LENGTH=790	AT3G61670.1-S98(79.966)-C101(57.021)	light	39	23.64	7.96	Case	0.000211
RC12	m2	r1	11609	601.672	3003.33	3003.33	1790	5	nHHHNVVPVDVES(79.966)DPC(57.021)SKPSSLEQGNRc	nHHHNVVPVDVESDPCSKPSSLEQGNRc	nHHHNVVPVDVES(79.966)DPC(57.021)SKPSSLEQGNRc	AT3G61670.1	AT3G61670.1	| Symbols: | Protein of unknown function (DUF3133) | chr3:22819052-22821870 FORWARD LENGTH=790	AT3G61670.1-S98(79.966)-C101(57.021)	light	39	36.99	13.69	Case	8.4e-05
RM3	m2	r1	14889	879.723	2636.15	2636.15	2386	3	nS(79.966)ASDSGKEEEATEHVAGEDLPSLAKc	nSASDSGKEEEATEHVAGEDLPSLAKc	nS(79.966)ASDSGKEEEATEHVAGEDLPSLAKc	AT3G47700.1	AT3G47700.1	| Symbols: MAG2 | RINT-1 / TIP-1 family | chr3:17583773-17586578 REVERSE LENGTH=795	AT3G47700.1-S96(79.966)	light	29	32.23	0.05	Case	0.000202
2FC17	m3	f2	19731	1386.27	4155.78	4155.8	4585	3	nSTLLPSDGLSSELKS(79.966)DLDEMPLPVNGSVSSNGNAQSVGTKc	nSTLLPSDGLSSELKSDLDEMPLPVNGSVSSNGNAQSVGTKc	nSTLLPSDGLSSELKS(79.966)DLDEMPLPVNGSVSSNGNAQSVGTKc	AT5G22510.1	AT5G22510.1	| Symbols: INV-E, At-A/N-InvE | alkaline/neutral invertase | chr5:7474974-7477479 REVERSE LENGTH=617	AT5G22510.1-S104(79.966)	heavy	46	50.11	0	Case	0.000121
2RC18	m4	r2	19053	1386.27	4155.79	4155.8	4574	3	nSTLLPSDGLSSELKS(79.966)DLDEMPLPVNGSVSSNGNAQSVGTKc	nSTLLPSDGLSSELKSDLDEMPLPVNGSVSSNGNAQSVGTKc	nSTLLPSDGLSSELKS(79.966)DLDEMPLPVNGSVSSNGNAQSVGTKc	AT5G22510.1	AT5G22510.1	| Symbols: INV-E, At-A/N-InvE | alkaline/neutral invertase | chr5:7474974-7477479 REVERSE LENGTH=617	AT5G22510.1-S104(79.966)	heavy	46	55.73	0	Control	1.6e-05
3FC1	m5	f3	20523	1386.27	4155.79	4155.8	4443	3	nSTLLPSDGLSSELKS(79.966)DLDEMPLPVNGSVSSNGNAQSVGTKc	nSTLLPSDGLSSELKSDLDEMPLPVNGSVSSNGNAQSVGTKc	nSTLLPSDGLSSELKS(79.966)DLDEMPLPVNGSVSSNGNAQSVGTKc	AT5G22510.1	AT5G22510.1	| Symbols: INV-E, At-A/N-InvE | alkaline/neutral invertase | chr5:7474974-7477479 REVERSE LENGTH=617	AT5G22510.1-S104(79.966)	heavy	46	55.24	0	Case	1.6e-05
FC18	m1	f1	23219	1386.26	4155.77	4155.8	4497	3	nSTLLPSDGLSSELKS(79.966)DLDEMPLPVNGSVSSNGNAQSVGTKc	nSTLLPSDGLSSELKSDLDEMPLPVNGSVSSNGNAQSVGTKc	nSTLLPSDGLSSELKS(79.966)DLDEMPLPVNGSVSSNGNAQSVGTKc	AT5G22510.1	AT5G22510.1	| Symbols: INV-E, At-A/N-InvE | alkaline/neutral invertase | chr5:7474974-7477479 REVERSE LENGTH=617	AT5G22510.1-S104(79.966)	heavy	46	53.79	1.63	Case	0.000136
2FM1	m3	f2	7101	837.3	2508.88	2508.88	1464	3	nIIM(15.995)DPEKSEDDDESSSS(79.966)SSSSRc	nIIMDPEKSEDDDESSSSSSSSRc	nIIM(15.995)DPEKSEDDDESSSS(79.966)SSSSRc	AT2G01470.1	AT2G01470.1	| Symbols: STL2P, ATSEC12 | SEC12P-like 2 protein | chr2:212215-214435 REVERSE LENGTH=393	AT2G01470.1-M38(15.995)-S52(79.966)	heavy	26	71.11	0	Case	8e-06
2FM2	m3	f2	5922	837.299	2508.88	2508.88	1405	3	nIIM(15.995)DPEKSEDDDESSSS(79.966)SSSSRc	nIIMDPEKSEDDDESSSSSSSSRc	nIIM(15.995)DPEKSEDDDESSSS(79.966)SSSSRc	AT2G01470.1	AT2G01470.1	| Symbols: STL2P, ATSEC12 | SEC12P-like 2 protein | chr2:212215-214435 REVERSE LENGTH=393	AT2G01470.1-M38(15.995)-S52(79.966)	heavy	26	69.38	1.72	Case	8e-06
3RC16	m6	r3	8979	758.659	2272.95	2272.95	1787	3	nILEQPQTPS(79.966)SPTPEESTATRc	nILEQPQTPSSPTPEESTATRc	nILEQPQTPS(79.966)SPTPEESTATRc	AT5G22220.2	AT5G22220.2;AT5G22220.3	| Symbols: E2F1, E2FB, ATE2FB | E2F transcription factor 1 | chr5:7360749-7364120 FORWARD LENGTH=469	AT5G22220.2-S453(79.966);AT5G22220.3-S450(79.966)	heavy	25	19.72	2.36	Control	0.000322
2FM7	m3	f2	4718	503.892	1508.65	1508.65	1017	3	nNSSYGRS(79.966)PYSRRc	nNSSYGRSPYSRRc	nNSSYGRS(79.966)PYSRRc	AT2G36910.1	AT2G36910.1	| Symbols: ATPGP1, PGP1, ABCB1 | ATP binding cassette subfamily B1 | chr2:15502162-15507050 FORWARD LENGTH=1286	AT2G36910.1-S646(79.966)	light	22	10.58	2.81	Control	0.003321
2RM6	m4	r2	3827	503.891	1508.65	1508.65	968	3	nNSSYGRS(79.966)PYSRRc	nNSSYGRSPYSRRc	nNSSYGRS(79.966)PYSRRc	AT2G36910.1	AT2G36910.1	| Symbols: ATPGP1, PGP1, ABCB1 | ATP binding cassette subfamily B1 | chr2:15502162-15507050 FORWARD LENGTH=1286	AT2G36910.1-S646(79.966)	light	22	11.87	2.53	Case	0.000723
2RM7	m4	r2	3174	503.891	1508.65	1508.65	841	3	nNSSYGRS(79.966)PYSRRc	nNSSYGRSPYSRRc	nNSSYGRS(79.966)PYSRRc	AT2G36910.1	AT2G36910.1	| Symbols: ATPGP1, PGP1, ABCB1 | ATP binding cassette subfamily B1 | chr2:15502162-15507050 FORWARD LENGTH=1286	AT2G36910.1-S646(79.966)	light	22	10.19	2.42	Case	0.003044
2RM7	m4	r2	3195	511.203	1530.59	1530.59	843	3	nNSSYGRS(79.966)PYSRRc	nNSSYGRSPYSRRc	nNSSYGRS(79.966)PYSRRc	AT2G36910.1	AT2G36910.1	| Symbols: ATPGP1, PGP1, ABCB1 | ATP binding cassette subfamily B1 | chr2:15502162-15507050 FORWARD LENGTH=1286	AT2G36910.1-S646(79.966)	heavy	22	11.68	5.36	Control	0.000737
3RM7	m6	r3	3462	503.891	1508.65	1508.65	757	3	nNSSYGRS(79.966)PYSRRc	nNSSYGRSPYSRRc	nNSSYGRS(79.966)PYSRRc	AT2G36910.1	AT2G36910.1	| Symbols: ATPGP1, PGP1, ABCB1 | ATP binding cassette subfamily B1 | chr2:15502162-15507050 FORWARD LENGTH=1286	AT2G36910.1-S646(79.966)	light	22	5.42	4.61	Case	0.00604
FM7	m1	f1	2282	503.892	1508.65	1508.65	628	3	nNSSYGRS(79.966)PYSRRc	nNSSYGRSPYSRRc	nNSSYGRS(79.966)PYSRRc	AT2G36910.1	AT2G36910.1	| Symbols: ATPGP1, PGP1, ABCB1 | ATP binding cassette subfamily B1 | chr2:15502162-15507050 FORWARD LENGTH=1286	AT2G36910.1-S646(79.966)	light	22	11.34	0	Control	0.00706
FM7	m1	f1	2570	503.892	1508.65	1508.65	701	3	nNSSYGRS(79.966)PYSRRc	nNSSYGRSPYSRRc	nNSSYGRS(79.966)PYSRRc	AT2G36910.1	AT2G36910.1	| Symbols: ATPGP1, PGP1, ABCB1 | ATP binding cassette subfamily B1 | chr2:15502162-15507050 FORWARD LENGTH=1286	AT2G36910.1-S646(79.966)	light	22	8.95	0.57	Control	0.007679
FM8	m1	f1	2767	503.891	1508.65	1508.65	711	3	nNSSYGRS(79.966)PYSRRc	nNSSYGRSPYSRRc	nNSSYGRS(79.966)PYSRRc	AT2G36910.1	AT2G36910.1	| Symbols: ATPGP1, PGP1, ABCB1 | ATP binding cassette subfamily B1 | chr2:15502162-15507050 FORWARD LENGTH=1286	AT2G36910.1-S646(79.966)	light	22	7.25	7.25	Control	0.007846
FM8	m1	f1	2849	511.203	1530.59	1530.59	723	3	nNSSYGRS(79.966)PYSRRc	nNSSYGRSPYSRRc	nNSSYGRS(79.966)PYSRRc	AT2G36910.1	AT2G36910.1	| Symbols: ATPGP1, PGP1, ABCB1 | ATP binding cassette subfamily B1 | chr2:15502162-15507050 FORWARD LENGTH=1286	AT2G36910.1-S646(79.966)	heavy	22	11.14	8.58	Case	0.004752
FM8	m1	f1	2972	503.891	1508.65	1508.65	742	3	nNSSYGRS(79.966)PYSRRc	nNSSYGRSPYSRRc	nNSSYGRS(79.966)PYSRRc	AT2G36910.1	AT2G36910.1	| Symbols: ATPGP1, PGP1, ABCB1 | ATP binding cassette subfamily B1 | chr2:15502162-15507050 FORWARD LENGTH=1286	AT2G36910.1-S646(79.966)	light	22	8.23	2.31	Control	0.006089
FM9	m1	f1	3217	503.892	1508.65	1508.65	843	3	nNSSYGRS(79.966)PYSRRc	nNSSYGRSPYSRRc	nNSSYGRS(79.966)PYSRRc	AT2G36910.1	AT2G36910.1	| Symbols: ATPGP1, PGP1, ABCB1 | ATP binding cassette subfamily B1 | chr2:15502162-15507050 FORWARD LENGTH=1286	AT2G36910.1-S646(79.966)	light	22	13.43	5.63	Control	0.000498
2FC6	m3	f2	12381	882.733	2645.18	2645.17	2616	3	nKANSLQSSVPQLVHDAPS(79.966)PAVSGSRc	nKANSLQSSVPQLVHDAPSPAVSGSRc	nKANSLQSSVPQLVHDAPS(79.966)PAVSGSRc	AT5G13020.1	AT5G13020.1	| Symbols: | Emsy N Terminus (ENT)/ plant Tudor-like domains-containing protein | chr5:4129691-4132089 REVERSE LENGTH=397	AT5G13020.1-S136(79.966)	heavy	34	61.99	19.08	Case	8e-06
2FC6	m3	f2	12390	871.432	2611.27	2611.28	2618	3	nKANSLQSSVPQLVHDAPS(79.966)PAVSGSRc	nKANSLQSSVPQLVHDAPSPAVSGSRc	nKANSLQSSVPQLVHDAPS(79.966)PAVSGSRc	AT5G13020.1	AT5G13020.1	| Symbols: | Emsy N Terminus (ENT)/ plant Tudor-like domains-containing protein | chr5:4129691-4132089 REVERSE LENGTH=397	AT5G13020.1-S136(79.966)	light	34	58.35	21.75	Control	8e-06
2FC7	m3	f2	12507	871.431	2611.27	2611.28	2608	3	nKANSLQSSVPQLVHDAPS(79.966)PAVSGSRc	nKANSLQSSVPQLVHDAPSPAVSGSRc	nKANSLQSSVPQLVHDAPS(79.966)PAVSGSRc	AT5G13020.1	AT5G13020.1	| Symbols: | Emsy N Terminus (ENT)/ plant Tudor-like domains-containing protein | chr5:4129691-4132089 REVERSE LENGTH=397	AT5G13020.1-S136(79.966)	light	34	42.55	15.54	Control	2.8e-05
2FC8	m3	f2	12877	871.432	2611.27	2611.28	2635	3	nKANSLQSSVPQLVHDAPS(79.966)PAVSGSRc	nKANSLQSSVPQLVHDAPSPAVSGSRc	nKANSLQSSVPQLVHDAPS(79.966)PAVSGSRc	AT5G13020.1	AT5G13020.1	| Symbols: | Emsy N Terminus (ENT)/ plant Tudor-like domains-containing protein | chr5:4129691-4132089 REVERSE LENGTH=397	AT5G13020.1-S136(79.966)	light	34	53.51	19.38	Control	8e-06
2FC9	m3	f2	13262	871.432	2611.27	2611.28	2591	3	nKANSLQSSVPQLVHDAPS(79.966)PAVSGSRc	nKANSLQSSVPQLVHDAPSPAVSGSRc	nKANSLQSSVPQLVHDAPS(79.966)PAVSGSRc	AT5G13020.1	AT5G13020.1	| Symbols: | Emsy N Terminus (ENT)/ plant Tudor-like domains-containing protein | chr5:4129691-4132089 REVERSE LENGTH=397	AT5G13020.1-S136(79.966)	light	34	27.23	13.19	Control	0.000159
2RC6	m4	r2	13093	871.432	2611.27	2611.28	2459	3	nKANSLQSSVPQLVHDAPS(79.966)PAVSGSRc	nKANSLQSSVPQLVHDAPSPAVSGSRc	nKANSLQSSVPQLVHDAPS(79.966)PAVSGSRc	AT5G13020.1	AT5G13020.1	| Symbols: | Emsy N Terminus (ENT)/ plant Tudor-like domains-containing protein | chr5:4129691-4132089 REVERSE LENGTH=397	AT5G13020.1-S136(79.966)	light	34	69.17	20.95	Case	8e-06
2RC6	m4	r2	13128	882.732	2645.18	2645.17	2465	3	nKANSLQSSVPQLVHDAPS(79.966)PAVSGSRc	nKANSLQSSVPQLVHDAPSPAVSGSRc	nKANSLQSSVPQLVHDAPS(79.966)PAVSGSRc	AT5G13020.1	AT5G13020.1	| Symbols: | Emsy N Terminus (ENT)/ plant Tudor-like domains-containing protein | chr5:4129691-4132089 REVERSE LENGTH=397	AT5G13020.1-S136(79.966)	heavy	34	65.16	18.79	Control	8e-06
2RC7	m4	r2	11882	871.432	2611.27	2611.28	2472	3	nKANSLQSSVPQLVHDAPS(79.966)PAVSGSRc	nKANSLQSSVPQLVHDAPSPAVSGSRc	nKANSLQSSVPQLVHDAPS(79.966)PAVSGSRc	AT5G13020.1	AT5G13020.1	| Symbols: | Emsy N Terminus (ENT)/ plant Tudor-like domains-containing protein | chr5:4129691-4132089 REVERSE LENGTH=397	AT5G13020.1-S136(79.966)	light	34	53.55	18.83	Case	8e-06
3FC5	m5	f3	13513	882.731	2645.17	2645.17	2425	3	nKANSLQSSVPQLVHDAPS(79.966)PAVSGSRc	nKANSLQSSVPQLVHDAPSPAVSGSRc	nKANSLQSSVPQLVHDAPS(79.966)PAVSGSRc	AT5G13020.1	AT5G13020.1	| Symbols: | Emsy N Terminus (ENT)/ plant Tudor-like domains-containing protein | chr5:4129691-4132089 REVERSE LENGTH=397	AT5G13020.1-S136(79.966)	heavy	34	69.86	21.12	Case	8e-06
3FC5	m5	f3	13523	871.431	2611.27	2611.28	2426	3	nKANSLQSSVPQLVHDAPS(79.966)PAVSGSRc	nKANSLQSSVPQLVHDAPSPAVSGSRc	nKANSLQSSVPQLVHDAPS(79.966)PAVSGSRc	AT5G13020.1	AT5G13020.1	| Symbols: | Emsy N Terminus (ENT)/ plant Tudor-like domains-containing protein | chr5:4129691-4132089 REVERSE LENGTH=397	AT5G13020.1-S136(79.966)	light	34	37.67	15.92	Control	3e-05
3FC6	m5	f3	15242	871.431	2611.27	2611.28	2452	3	nKANSLQSSVPQLVHDAPS(79.966)PAVSGSRc	nKANSLQSSVPQLVHDAPSPAVSGSRc	nKANSLQSSVPQLVHDAPS(79.966)PAVSGSRc	AT5G13020.1	AT5G13020.1	| Symbols: | Emsy N Terminus (ENT)/ plant Tudor-like domains-containing protein | chr5:4129691-4132089 REVERSE LENGTH=397	AT5G13020.1-S136(79.966)	light	34	43.52	15.41	Control	2.3e-05
3FC7	m5	f3	13905	871.431	2611.27	2611.28	2414	3	nKANSLQSSVPQLVHDAPS(79.966)PAVSGSRc	nKANSLQSSVPQLVHDAPSPAVSGSRc	nKANSLQSSVPQLVHDAPS(79.966)PAVSGSRc	AT5G13020.1	AT5G13020.1	| Symbols: | Emsy N Terminus (ENT)/ plant Tudor-like domains-containing protein | chr5:4129691-4132089 REVERSE LENGTH=397	AT5G13020.1-S136(79.966)	light	34	51.64	19.56	Control	8e-06
3RC5	m6	r3	10037	882.734	2645.18	2645.17	2121	3	nKANSLQSSVPQLVHDAPS(79.966)PAVSGSRc	nKANSLQSSVPQLVHDAPSPAVSGSRc	nKANSLQSSVPQLVHDAPS(79.966)PAVSGSRc	AT5G13020.1	AT5G13020.1	| Symbols: | Emsy N Terminus (ENT)/ plant Tudor-like domains-containing protein | chr5:4129691-4132089 REVERSE LENGTH=397	AT5G13020.1-S136(79.966)	heavy	34	75.47	21.59	Control	8e-06
3RC5	m6	r3	10052	871.432	2611.27	2611.28	2124	3	nKANSLQSSVPQLVHDAPS(79.966)PAVSGSRc	nKANSLQSSVPQLVHDAPSPAVSGSRc	nKANSLQSSVPQLVHDAPS(79.966)PAVSGSRc	AT5G13020.1	AT5G13020.1	| Symbols: | Emsy N Terminus (ENT)/ plant Tudor-like domains-containing protein | chr5:4129691-4132089 REVERSE LENGTH=397	AT5G13020.1-S136(79.966)	light	34	39	16.08	Case	2.8e-05
3RC6	m6	r3	11876	871.433	2611.28	2611.28	2106	3	nKANSLQSSVPQLVHDAPS(79.966)PAVSGSRc	nKANSLQSSVPQLVHDAPSPAVSGSRc	nKANSLQSSVPQLVHDAPS(79.966)PAVSGSRc	AT5G13020.1	AT5G13020.1	| Symbols: | Emsy N Terminus (ENT)/ plant Tudor-like domains-containing protein | chr5:4129691-4132089 REVERSE LENGTH=397	AT5G13020.1-S136(79.966)	light	34	49.21	16.36	Case	8e-06
3RC6	m6	r3	11960	882.734	2645.18	2645.17	2122	3	nKANSLQSSVPQLVHDAPS(79.966)PAVSGSRc	nKANSLQSSVPQLVHDAPSPAVSGSRc	nKANSLQSSVPQLVHDAPS(79.966)PAVSGSRc	AT5G13020.1	AT5G13020.1	| Symbols: | Emsy N Terminus (ENT)/ plant Tudor-like domains-containing protein | chr5:4129691-4132089 REVERSE LENGTH=397	AT5G13020.1-S136(79.966)	heavy	34	44.9	15.68	Control	8e-06
3RC7	m6	r3	10024	871.433	2611.28	2611.28	2091	3	nKANSLQSSVPQLVHDAPS(79.966)PAVSGSRc	nKANSLQSSVPQLVHDAPSPAVSGSRc	nKANSLQSSVPQLVHDAPS(79.966)PAVSGSRc	AT5G13020.1	AT5G13020.1	| Symbols: | Emsy N Terminus (ENT)/ plant Tudor-like domains-containing protein | chr5:4129691-4132089 REVERSE LENGTH=397	AT5G13020.1-S136(79.966)	light	34	59.32	19.04	Case	8e-06
FC4	m1	f1	15767	871.431	2611.27	2611.28	2428	3	nKANSLQSSVPQLVHDAPS(79.966)PAVSGSRc	nKANSLQSSVPQLVHDAPSPAVSGSRc	nKANSLQSSVPQLVHDAPS(79.966)PAVSGSRc	AT5G13020.1	AT5G13020.1	| Symbols: | Emsy N Terminus (ENT)/ plant Tudor-like domains-containing protein | chr5:4129691-4132089 REVERSE LENGTH=397	AT5G13020.1-S136(79.966)	light	34	28.13	8.19	Control	0.000162
FC5	m1	f1	16442	871.433	2611.28	2611.28	2398	3	nKANSLQSSVPQLVHDAPS(79.966)PAVSGSRc	nKANSLQSSVPQLVHDAPSPAVSGSRc	nKANSLQSSVPQLVHDAPS(79.966)PAVSGSRc	AT5G13020.1	AT5G13020.1	| Symbols: | Emsy N Terminus (ENT)/ plant Tudor-like domains-containing protein | chr5:4129691-4132089 REVERSE LENGTH=397	AT5G13020.1-S136(79.966)	light	34	47.77	16.5	Control	8e-06
FC6	m1	f1	17059	871.432	2611.28	2611.28	2423	3	nKANSLQSSVPQLVHDAPS(79.966)PAVSGSRc	nKANSLQSSVPQLVHDAPSPAVSGSRc	nKANSLQSSVPQLVHDAPS(79.966)PAVSGSRc	AT5G13020.1	AT5G13020.1	| Symbols: | Emsy N Terminus (ENT)/ plant Tudor-like domains-containing protein | chr5:4129691-4132089 REVERSE LENGTH=397	AT5G13020.1-S136(79.966)	light	34	52.13	17.24	Control	8e-06
FC6	m1	f1	17086	653.826	2611.28	2611.28	2427	4	nKANSLQSSVPQLVHDAPS(79.966)PAVSGSRc	nKANSLQSSVPQLVHDAPSPAVSGSRc	nKANSLQSSVPQLVHDAPS(79.966)PAVSGSRc	AT5G13020.1	AT5G13020.1	| Symbols: | Emsy N Terminus (ENT)/ plant Tudor-like domains-containing protein | chr5:4129691-4132089 REVERSE LENGTH=397	AT5G13020.1-S136(79.966)	light	34	8.76	8.76	Control	0.002124
RC5	m2	r1	16960	871.432	2611.27	2611.28	2408	3	nKANSLQSSVPQLVHDAPS(79.966)PAVSGSRc	nKANSLQSSVPQLVHDAPSPAVSGSRc	nKANSLQSSVPQLVHDAPS(79.966)PAVSGSRc	AT5G13020.1	AT5G13020.1	| Symbols: | Emsy N Terminus (ENT)/ plant Tudor-like domains-containing protein | chr5:4129691-4132089 REVERSE LENGTH=397	AT5G13020.1-S136(79.966)	light	34	52.52	17.16	Case	8e-06
2FM6	m3	f2	11394	808.337	1614.66	1614.66	2446	2	nKHS(79.966)WPTEEFISRc	nKHSWPTEEFISRc	nKHS(79.966)WPTEEFISRc	AT3G24180.1	AT3G24180.1;AT3G24180.2	| Symbols: | Beta-glucosidase, GBA2 type family protein | chr3:8735011-8741147 REVERSE LENGTH=950	AT3G24180.1-S13(79.966);AT3G24180.2-S13(79.966)	heavy	19	33.1	14.67	Case	0.000189
2FM6	m3	f2	11406	798.863	1595.71	1595.71	2448	2	nKHS(79.966)WPTEEFISRc	nKHSWPTEEFISRc	nKHS(79.966)WPTEEFISRc	AT3G24180.1	AT3G24180.1;AT3G24180.2	| Symbols: | Beta-glucosidase, GBA2 type family protein | chr3:8735011-8741147 REVERSE LENGTH=950	AT3G24180.1-S13(79.966);AT3G24180.2-S13(79.966)	light	19	30.16	22.16	Control	0.000587
2RM6	m4	r2	10475	808.335	1614.66	1614.66	2393	2	nKHS(79.966)WPTEEFISRc	nKHSWPTEEFISRc	nKHS(79.966)WPTEEFISRc	AT3G24180.1	AT3G24180.1;AT3G24180.2	| Symbols: | Beta-glucosidase, GBA2 type family protein | chr3:8735011-8741147 REVERSE LENGTH=950	AT3G24180.1-S13(79.966);AT3G24180.2-S13(79.966)	heavy	19	41.18	14.39	Control	9.6e-05
2RM6	m4	r2	10483	798.863	1595.71	1595.71	2395	2	nKHS(79.966)WPTEEFISRc	nKHSWPTEEFISRc	nKHS(79.966)WPTEEFISRc	AT3G24180.1	AT3G24180.1;AT3G24180.2	| Symbols: | Beta-glucosidase, GBA2 type family protein | chr3:8735011-8741147 REVERSE LENGTH=950	AT3G24180.1-S13(79.966);AT3G24180.2-S13(79.966)	light	19	30.01	14.84	Case	0.000624
3FM5	m5	f3	12742	808.335	1614.65	1614.66	2319	2	nKHS(79.966)WPTEEFISRc	nKHSWPTEEFISRc	nKHS(79.966)WPTEEFISRc	AT3G24180.1	AT3G24180.1;AT3G24180.2	| Symbols: | Beta-glucosidase, GBA2 type family protein | chr3:8735011-8741147 REVERSE LENGTH=950	AT3G24180.1-S13(79.966);AT3G24180.2-S13(79.966)	heavy	19	28.21	14.87	Case	0.000545
FM10	m1	f1	14221	532.911	1595.71	1595.71	2113	3	nKHS(79.966)WPTEEFISRc	nKHSWPTEEFISRc	nKHS(79.966)WPTEEFISRc	AT3G24180.1	AT3G24180.1;AT3G24180.2	| Symbols: | Beta-glucosidase, GBA2 type family protein | chr3:8735011-8741147 REVERSE LENGTH=950	AT3G24180.1-S13(79.966);AT3G24180.2-S13(79.966)	light	19	42.07	12.79	Control	3e-05
FM6	m1	f1	15030	539.227	1614.66	1614.66	2155	3	nKHS(79.966)WPTEEFISRc	nKHSWPTEEFISRc	nKHS(79.966)WPTEEFISRc	AT3G24180.1	AT3G24180.1;AT3G24180.2	| Symbols: | Beta-glucosidase, GBA2 type family protein | chr3:8735011-8741147 REVERSE LENGTH=950	AT3G24180.1-S13(79.966);AT3G24180.2-S13(79.966)	heavy	19	18.72	7	Case	0.000312
FM7	m1	f1	15028	539.226	1614.66	1614.66	2140	3	nKHS(79.966)WPTEEFISRc	nKHSWPTEEFISRc	nKHS(79.966)WPTEEFISRc	AT3G24180.1	AT3G24180.1;AT3G24180.2	| Symbols: | Beta-glucosidase, GBA2 type family protein | chr3:8735011-8741147 REVERSE LENGTH=950	AT3G24180.1-S13(79.966);AT3G24180.2-S13(79.966)	heavy	19	62.76	32.5	Case	8e-06
FM7	m1	f1	15070	532.912	1595.71	1595.71	2145	3	nKHS(79.966)WPTEEFISRc	nKHSWPTEEFISRc	nKHS(79.966)WPTEEFISRc	AT3G24180.1	AT3G24180.1;AT3G24180.2	| Symbols: | Beta-glucosidase, GBA2 type family protein | chr3:8735011-8741147 REVERSE LENGTH=950	AT3G24180.1-S13(79.966);AT3G24180.2-S13(79.966)	light	19	54.39	27.08	Control	8e-06
FM8	m1	f1	14507	532.912	1595.71	1595.71	2110	3	nKHS(79.966)WPTEEFISRc	nKHSWPTEEFISRc	nKHS(79.966)WPTEEFISRc	AT3G24180.1	AT3G24180.1;AT3G24180.2	| Symbols: | Beta-glucosidase, GBA2 type family protein | chr3:8735011-8741147 REVERSE LENGTH=950	AT3G24180.1-S13(79.966);AT3G24180.2-S13(79.966)	light	19	53.74	25.38	Control	8e-06
FM8	m1	f1	14536	539.226	1614.66	1614.66	2113	3	nKHS(79.966)WPTEEFISRc	nKHSWPTEEFISRc	nKHS(79.966)WPTEEFISRc	AT3G24180.1	AT3G24180.1;AT3G24180.2	| Symbols: | Beta-glucosidase, GBA2 type family protein | chr3:8735011-8741147 REVERSE LENGTH=950	AT3G24180.1-S13(79.966);AT3G24180.2-S13(79.966)	heavy	19	50.66	15.52	Case	8e-06
FM8	m1	f1	14562	798.864	1595.71	1595.71	2117	2	nKHS(79.966)WPTEEFISRc	nKHSWPTEEFISRc	nKHS(79.966)WPTEEFISRc	AT3G24180.1	AT3G24180.1;AT3G24180.2	| Symbols: | Beta-glucosidase, GBA2 type family protein | chr3:8735011-8741147 REVERSE LENGTH=950	AT3G24180.1-S13(79.966);AT3G24180.2-S13(79.966)	light	19	38.47	28.63	Control	0.000165
FM8	m1	f1	14566	808.335	1614.66	1614.66	2117	2	nKHS(79.966)WPTEEFISRc	nKHSWPTEEFISRc	nKHS(79.966)WPTEEFISRc	AT3G24180.1	AT3G24180.1;AT3G24180.2	| Symbols: | Beta-glucosidase, GBA2 type family protein | chr3:8735011-8741147 REVERSE LENGTH=950	AT3G24180.1-S13(79.966);AT3G24180.2-S13(79.966)	heavy	19	26.57	11.89	Case	0.000229
FM9	m1	f1	14391	532.912	1595.71	1595.71	2169	3	nKHS(79.966)WPTEEFISRc	nKHSWPTEEFISRc	nKHS(79.966)WPTEEFISRc	AT3G24180.1	AT3G24180.1;AT3G24180.2	| Symbols: | Beta-glucosidase, GBA2 type family protein | chr3:8735011-8741147 REVERSE LENGTH=950	AT3G24180.1-S13(79.966);AT3G24180.2-S13(79.966)	light	19	49.4	24.73	Control	8e-06
FM9	m1	f1	14397	539.226	1614.66	1614.66	2170	3	nKHS(79.966)WPTEEFISRc	nKHSWPTEEFISRc	nKHS(79.966)WPTEEFISRc	AT3G24180.1	AT3G24180.1;AT3G24180.2	| Symbols: | Beta-glucosidase, GBA2 type family protein | chr3:8735011-8741147 REVERSE LENGTH=950	AT3G24180.1-S13(79.966);AT3G24180.2-S13(79.966)	heavy	19	62.55	30.3	Case	8e-06
RC8	m2	r1	16270	532.912	1595.71	1595.71	2331	3	nKHS(79.966)WPTEEFISRc	nKHSWPTEEFISRc	nKHS(79.966)WPTEEFISRc	AT3G24180.1	AT3G24180.1;AT3G24180.2	| Symbols: | Beta-glucosidase, GBA2 type family protein | chr3:8735011-8741147 REVERSE LENGTH=950	AT3G24180.1-S13(79.966);AT3G24180.2-S13(79.966)	light	19	16.05	5.15	Case	0.00061
RM5	m2	r1	15993	532.912	1595.71	1595.71	2309	3	nKHS(79.966)WPTEEFISRc	nKHSWPTEEFISRc	nKHS(79.966)WPTEEFISRc	AT3G24180.1	AT3G24180.1;AT3G24180.2	| Symbols: | Beta-glucosidase, GBA2 type family protein | chr3:8735011-8741147 REVERSE LENGTH=950	AT3G24180.1-S13(79.966);AT3G24180.2-S13(79.966)	light	19	58.01	28.52	Case	8e-06
RM6	m2	r1	16430	532.912	1595.71	1595.71	2327	3	nKHS(79.966)WPTEEFISRc	nKHSWPTEEFISRc	nKHS(79.966)WPTEEFISRc	AT3G24180.1	AT3G24180.1;AT3G24180.2	| Symbols: | Beta-glucosidase, GBA2 type family protein | chr3:8735011-8741147 REVERSE LENGTH=950	AT3G24180.1-S13(79.966);AT3G24180.2-S13(79.966)	light	19	28.78	10.47	Case	0.000206
RM6	m2	r1	16100	539.226	1614.66	1614.66	2289	3	nKHS(79.966)WPTEEFISRc	nKHSWPTEEFISRc	nKHS(79.966)WPTEEFISRc	AT3G24180.1	AT3G24180.1;AT3G24180.2	| Symbols: | Beta-glucosidase, GBA2 type family protein | chr3:8735011-8741147 REVERSE LENGTH=950	AT3G24180.1-S13(79.966);AT3G24180.2-S13(79.966)	heavy	19	62.78	18.57	Control	8e-06
RM6	m2	r1	16118	532.912	1595.71	1595.71	2291	3	nKHS(79.966)WPTEEFISRc	nKHSWPTEEFISRc	nKHS(79.966)WPTEEFISRc	AT3G24180.1	AT3G24180.1;AT3G24180.2	| Symbols: | Beta-glucosidase, GBA2 type family protein | chr3:8735011-8741147 REVERSE LENGTH=950	AT3G24180.1-S13(79.966);AT3G24180.2-S13(79.966)	light	19	62.89	33.06	Case	8e-06
RM6	m2	r1	16170	798.864	1595.71	1595.71	2298	2	nKHS(79.966)WPTEEFISRc	nKHSWPTEEFISRc	nKHS(79.966)WPTEEFISRc	AT3G24180.1	AT3G24180.1;AT3G24180.2	| Symbols: | Beta-glucosidase, GBA2 type family protein | chr3:8735011-8741147 REVERSE LENGTH=950	AT3G24180.1-S13(79.966);AT3G24180.2-S13(79.966)	light	19	29.74	15.36	Case	0.000202
RM6	m2	r1	16172	808.336	1614.66	1614.66	2298	2	nKHS(79.966)WPTEEFISRc	nKHSWPTEEFISRc	nKHS(79.966)WPTEEFISRc	AT3G24180.1	AT3G24180.1;AT3G24180.2	| Symbols: | Beta-glucosidase, GBA2 type family protein | chr3:8735011-8741147 REVERSE LENGTH=950	AT3G24180.1-S13(79.966);AT3G24180.2-S13(79.966)	heavy	19	30.73	12.4	Control	0.000188
RM7	m2	r1	14882	808.335	1614.66	1614.66	2261	2	nKHS(79.966)WPTEEFISRc	nKHSWPTEEFISRc	nKHS(79.966)WPTEEFISRc	AT3G24180.1	AT3G24180.1;AT3G24180.2	| Symbols: | Beta-glucosidase, GBA2 type family protein | chr3:8735011-8741147 REVERSE LENGTH=950	AT3G24180.1-S13(79.966);AT3G24180.2-S13(79.966)	heavy	19	30.58	12.01	Control	0.000218
RM7	m2	r1	14884	798.864	1595.71	1595.71	2262	2	nKHS(79.966)WPTEEFISRc	nKHSWPTEEFISRc	nKHS(79.966)WPTEEFISRc	AT3G24180.1	AT3G24180.1;AT3G24180.2	| Symbols: | Beta-glucosidase, GBA2 type family protein | chr3:8735011-8741147 REVERSE LENGTH=950	AT3G24180.1-S13(79.966);AT3G24180.2-S13(79.966)	light	19	34.41	14.48	Case	0.000195
RM8	m2	r1	14396	532.912	1595.71	1595.71	2260	3	nKHS(79.966)WPTEEFISRc	nKHSWPTEEFISRc	nKHS(79.966)WPTEEFISRc	AT3G24180.1	AT3G24180.1;AT3G24180.2	| Symbols: | Beta-glucosidase, GBA2 type family protein | chr3:8735011-8741147 REVERSE LENGTH=950	AT3G24180.1-S13(79.966);AT3G24180.2-S13(79.966)	light	19	42.4	13.7	Case	5.1e-05
FM3	m1	f1	11782	1141.49	3421.46	3421.45	1943	3	nEAT(79.966)ASSEKDDEGSQDAAESLSGENVGISKTDSKc	nEATASSEKDDEGSQDAAESLSGENVGISKTDSKc	nEAT(79.966)ASSEKDDEGSQDAAESLSGENVGISKTDSKc	AT3G13530.1	AT3G13530.1	| Symbols: MAPKKK7, MAP3KE1 | mitogen-activated protein kinase kinase kinase 7 | chr3:4411934-4419320 REVERSE LENGTH=1368	AT3G13530.1-T298(79.966)	light	38	49.28	3.7	Control	4e-05
2FM6	m3	f2	10740	884.096	2649.27	2649.27	2273	3	nQIVEHELQETGFS(79.966)PETEKVKNKc	nQIVEHELQETGFSPETEKVKNKc	nQIVEHELQETGFS(79.966)PETEKVKNKc	AT3G17650.1	AT3G17650.1	| Symbols: YSL5, PDE321 | YELLOW STRIPE like 5 | chr3:6034307-6037087 FORWARD LENGTH=714	AT3G17650.1-S25(79.966)	light	30	36.45	3.23	Control	2.3e-05
3RM6	m6	r3	9287	884.097	2649.27	2649.27	1791	3	nQIVEHELQETGFS(79.966)PETEKVKNKc	nQIVEHELQETGFSPETEKVKNKc	nQIVEHELQETGFS(79.966)PETEKVKNKc	AT3G17650.1	AT3G17650.1	| Symbols: YSL5, PDE321 | YELLOW STRIPE like 5 | chr3:6034307-6037087 FORWARD LENGTH=714	AT3G17650.1-S25(79.966)	light	30	40.76	5.58	Case	8e-06
3RM6	m6	r3	9289	663.325	2649.27	2649.27	1791	4	nQIVEHELQETGFS(79.966)PETEKVKNKc	nQIVEHELQETGFSPETEKVKNKc	nQIVEHELQETGFS(79.966)PETEKVKNKc	AT3G17650.1	AT3G17650.1	| Symbols: YSL5, PDE321 | YELLOW STRIPE like 5 | chr3:6034307-6037087 FORWARD LENGTH=714	AT3G17650.1-S25(79.966)	light	30	13.57	6.86	Case	0.00143
FM7	m1	f1	13510	663.325	2649.27	2649.27	1986	4	nQIVEHELQETGFS(79.966)PETEKVKNKc	nQIVEHELQETGFSPETEKVKNKc	nQIVEHELQETGFS(79.966)PETEKVKNKc	AT3G17650.1	AT3G17650.1	| Symbols: YSL5, PDE321 | YELLOW STRIPE like 5 | chr3:6034307-6037087 FORWARD LENGTH=714	AT3G17650.1-S25(79.966)	light	30	33.48	11.04	Control	3e-05
FM7	m1	f1	13560	884.097	2649.27	2649.27	1991	3	nQIVEHELQETGFS(79.966)PETEKVKNKc	nQIVEHELQETGFSPETEKVKNKc	nQIVEHELQETGFS(79.966)PETEKVKNKc	AT3G17650.1	AT3G17650.1	| Symbols: YSL5, PDE321 | YELLOW STRIPE like 5 | chr3:6034307-6037087 FORWARD LENGTH=714	AT3G17650.1-S25(79.966)	light	30	48.8	7.93	Control	8e-06
FM7	m1	f1	13572	894.07	2679.19	2679.18	1993	3	nQIVEHELQETGFS(79.966)PETEKVKNKc	nQIVEHELQETGFSPETEKVKNKc	nQIVEHELQETGFS(79.966)PETEKVKNKc	AT3G17650.1	AT3G17650.1	| Symbols: YSL5, PDE321 | YELLOW STRIPE like 5 | chr3:6034307-6037087 FORWARD LENGTH=714	AT3G17650.1-S25(79.966)	heavy	30	63.04	15.74	Case	8e-06
FM8	m1	f1	13178	663.325	2649.27	2649.27	1946	4	nQIVEHELQETGFS(79.966)PETEKVKNKc	nQIVEHELQETGFSPETEKVKNKc	nQIVEHELQETGFS(79.966)PETEKVKNKc	AT3G17650.1	AT3G17650.1	| Symbols: YSL5, PDE321 | YELLOW STRIPE like 5 | chr3:6034307-6037087 FORWARD LENGTH=714	AT3G17650.1-S25(79.966)	light	30	25.22	11.25	Control	0.000178
FM8	m1	f1	13212	894.069	2679.19	2679.18	1950	3	nQIVEHELQETGFS(79.966)PETEKVKNKc	nQIVEHELQETGFSPETEKVKNKc	nQIVEHELQETGFS(79.966)PETEKVKNKc	AT3G17650.1	AT3G17650.1	| Symbols: YSL5, PDE321 | YELLOW STRIPE like 5 | chr3:6034307-6037087 FORWARD LENGTH=714	AT3G17650.1-S25(79.966)	heavy	30	42.5	3.49	Case	8e-06
FM8	m1	f1	13214	884.095	2649.26	2649.27	1950	3	nQIVEHELQETGFS(79.966)PETEKVKNKc	nQIVEHELQETGFSPETEKVKNKc	nQIVEHELQETGFS(79.966)PETEKVKNKc	AT3G17650.1	AT3G17650.1	| Symbols: YSL5, PDE321 | YELLOW STRIPE like 5 | chr3:6034307-6037087 FORWARD LENGTH=714	AT3G17650.1-S25(79.966)	light	30	29.84	7.53	Control	2.3e-05
RM6	m2	r1	14418	663.326	2649.27	2649.27	2110	4	nQIVEHELQETGFS(79.966)PETEKVKNKc	nQIVEHELQETGFSPETEKVKNKc	nQIVEHELQETGFS(79.966)PETEKVKNKc	AT3G17650.1	AT3G17650.1	| Symbols: YSL5, PDE321 | YELLOW STRIPE like 5 | chr3:6034307-6037087 FORWARD LENGTH=714	AT3G17650.1-S25(79.966)	light	30	23.76	4.96	Case	0.000226
RM6	m2	r1	14469	884.097	2649.27	2649.27	2116	3	nQIVEHELQETGFS(79.966)PETEKVKNKc	nQIVEHELQETGFSPETEKVKNKc	nQIVEHELQETGFS(79.966)PETEKVKNKc	AT3G17650.1	AT3G17650.1	| Symbols: YSL5, PDE321 | YELLOW STRIPE like 5 | chr3:6034307-6037087 FORWARD LENGTH=714	AT3G17650.1-S25(79.966)	light	30	36.93	5.88	Case	8e-06
RM7	m2	r1	13747	884.098	2649.27	2649.27	2083	3	nQIVEHELQETGFS(79.966)PETEKVKNKc	nQIVEHELQETGFSPETEKVKNKc	nQIVEHELQETGFS(79.966)PETEKVKNKc	AT3G17650.1	AT3G17650.1	| Symbols: YSL5, PDE321 | YELLOW STRIPE like 5 | chr3:6034307-6037087 FORWARD LENGTH=714	AT3G17650.1-S25(79.966)	light	30	44.82	16.94	Case	2.3e-05
RM7	m2	r1	13750	894.065	2679.17	2679.18	2083	3	nQIVEHELQETGFS(79.966)PETEKVKNKc	nQIVEHELQETGFSPETEKVKNKc	nQIVEHELQETGFS(79.966)PETEKVKNKc	AT3G17650.1	AT3G17650.1	| Symbols: YSL5, PDE321 | YELLOW STRIPE like 5 | chr3:6034307-6037087 FORWARD LENGTH=714	AT3G17650.1-S25(79.966)	heavy	30	41.47	7.22	Control	1.6e-05
RM7	m2	r1	13754	670.803	2679.18	2679.18	2084	4	nQIVEHELQETGFS(79.966)PETEKVKNKc	nQIVEHELQETGFSPETEKVKNKc	nQIVEHELQETGFS(79.966)PETEKVKNKc	AT3G17650.1	AT3G17650.1	| Symbols: YSL5, PDE321 | YELLOW STRIPE like 5 | chr3:6034307-6037087 FORWARD LENGTH=714	AT3G17650.1-S25(79.966)	heavy	30	32.69	8.54	Control	7.9e-05
3FM10	m5	f3	16072	804.387	1606.76	1606.76	3265	2	nEGEPSIAPSLTLT(79.966)GRc	nEGEPSIAPSLTLTGRc	nEGEPSIAPSLTLT(79.966)GRc	AT4G12800.1	AT4G12800.1	| Symbols: PSAL | photosystem I subunit l | chr4:7521469-7522493 FORWARD LENGTH=219	AT4G12800.1-T172(79.966)	light	18	40.11	0.88	Control	0.000168
3FM10	m5	f3	16076	813.361	1624.71	1624.71	3266	2	nEGEPSIAPSLTLT(79.966)GRc	nEGEPSIAPSLTLTGRc	nEGEPSIAPSLTLT(79.966)GRc	AT4G12800.1	AT4G12800.1	| Symbols: PSAL | photosystem I subunit l | chr4:7521469-7522493 FORWARD LENGTH=219	AT4G12800.1-T172(79.966)	heavy	18	29.75	0	Case	6.7e-05
RM1	m2	r1	18411	813.361	1624.71	1624.71	3202	2	nEGEPSIAPSLTLT(79.966)GRc	nEGEPSIAPSLTLTGRc	nEGEPSIAPSLTLT(79.966)GRc	AT4G12800.1	AT4G12800.1	| Symbols: PSAL | photosystem I subunit l | chr4:7521469-7522493 FORWARD LENGTH=219	AT4G12800.1-T172(79.966)	heavy	18	26.86	0	Control	8.9e-05
RM11	m2	r1	19039	813.361	1624.71	1624.71	3330	2	nEGEPSIAPSLTLT(79.966)GRc	nEGEPSIAPSLTLTGRc	nEGEPSIAPSLTLT(79.966)GRc	AT4G12800.1	AT4G12800.1	| Symbols: PSAL | photosystem I subunit l | chr4:7521469-7522493 FORWARD LENGTH=219	AT4G12800.1-T172(79.966)	heavy	18	31.93	0	Control	0.001648
RM12	m2	r1	18237	813.361	1624.71	1624.71	3218	2	nEGEPSIAPSLTLT(79.966)GRc	nEGEPSIAPSLTLTGRc	nEGEPSIAPSLTLT(79.966)GRc	AT4G12800.1	AT4G12800.1	| Symbols: PSAL | photosystem I subunit l | chr4:7521469-7522493 FORWARD LENGTH=219	AT4G12800.1-T172(79.966)	heavy	18	31.31	0.34	Control	0.000211
FC7	m1	f1	20403	613.98	1838.92	1838.92	2852	3	nWAALERLPT(79.966)YDRLRc	nWAALERLPTYDRLRc	nWAALERLPT(79.966)YDRLRc	AT2G36380.1	AT2G36380.1	| Symbols: PDR6, ATPDR6 | pleiotropic drug resistance 6 | chr2:15257583-15263627 FORWARD LENGTH=1453	AT2G36380.1-T69(79.966)	light	24	10.02	10.02	Control	0.00539
FM6	m1	f1	19417	621.957	1862.85	1862.85	2722	3	nWAALERLPT(79.966)YDRLRc	nWAALERLPTYDRLRc	nWAALERLPT(79.966)YDRLRc	AT2G36380.1	AT2G36380.1	| Symbols: PDR6, ATPDR6 | pleiotropic drug resistance 6 | chr2:15257583-15263627 FORWARD LENGTH=1453	AT2G36380.1-T69(79.966)	heavy	24	26.94	26.94	Case	0.000206
FM7	m1	f1	20610	621.957	1862.85	1862.85	2751	3	nWAALERLPT(79.966)YDRLRc	nWAALERLPTYDRLRc	nWAALERLPT(79.966)YDRLRc	AT2G36380.1	AT2G36380.1	| Symbols: PDR6, ATPDR6 | pleiotropic drug resistance 6 | chr2:15257583-15263627 FORWARD LENGTH=1453	AT2G36380.1-T69(79.966)	heavy	24	3.72	3.72	Case	0.003635
FM7	m1	f1	20630	613.98	1838.92	1838.92	2754	3	nWAALERLPT(79.966)YDRLRc	nWAALERLPTYDRLRc	nWAALERLPT(79.966)YDRLRc	AT2G36380.1	AT2G36380.1	| Symbols: PDR6, ATPDR6 | pleiotropic drug resistance 6 | chr2:15257583-15263627 FORWARD LENGTH=1453	AT2G36380.1-T69(79.966)	light	24	22.83	22.83	Control	0.000218
FM8	m1	f1	18847	613.98	1838.92	1838.92	2708	3	nWAALERLPT(79.966)YDRLRc	nWAALERLPTYDRLRc	nWAALERLPT(79.966)YDRLRc	AT2G36380.1	AT2G36380.1	| Symbols: PDR6, ATPDR6 | pleiotropic drug resistance 6 | chr2:15257583-15263627 FORWARD LENGTH=1453	AT2G36380.1-T69(79.966)	light	24	22.85	22.85	Control	0.000292
RC6	m2	r1	20922	621.957	1862.85	1862.85	2845	3	nWAALERLPT(79.966)YDRLRc	nWAALERLPTYDRLRc	nWAALERLPT(79.966)YDRLRc	AT2G36380.1	AT2G36380.1	| Symbols: PDR6, ATPDR6 | pleiotropic drug resistance 6 | chr2:15257583-15263627 FORWARD LENGTH=1453	AT2G36380.1-T69(79.966)	heavy	24	7.19	7.19	Control	0.003277
RC6	m2	r1	20992	613.981	1838.92	1838.92	2853	3	nWAALERLPT(79.966)YDRLRc	nWAALERLPTYDRLRc	nWAALERLPT(79.966)YDRLRc	AT2G36380.1	AT2G36380.1	| Symbols: PDR6, ATPDR6 | pleiotropic drug resistance 6 | chr2:15257583-15263627 FORWARD LENGTH=1453	AT2G36380.1-T69(79.966)	light	24	4.94	4.94	Case	0.008224
RC7	m2	r1	20581	613.98	1838.92	1838.92	2851	3	nWAALERLPT(79.966)YDRLRc	nWAALERLPTYDRLRc	nWAALERLPT(79.966)YDRLRc	AT2G36380.1	AT2G36380.1	| Symbols: PDR6, ATPDR6 | pleiotropic drug resistance 6 | chr2:15257583-15263627 FORWARD LENGTH=1453	AT2G36380.1-T69(79.966)	light	24	30.87	30.87	Case	0.000168
RM5	m2	r1	20666	613.981	1838.92	1838.92	2872	3	nWAALERLPT(79.966)YDRLRc	nWAALERLPTYDRLRc	nWAALERLPT(79.966)YDRLRc	AT2G36380.1	AT2G36380.1	| Symbols: PDR6, ATPDR6 | pleiotropic drug resistance 6 | chr2:15257583-15263627 FORWARD LENGTH=1453	AT2G36380.1-T69(79.966)	light	24	36.74	36.74	Case	7.9e-05
RM6	m2	r1	20641	613.98	1838.92	1838.92	2860	3	nWAALERLPT(79.966)YDRLRc	nWAALERLPTYDRLRc	nWAALERLPT(79.966)YDRLRc	AT2G36380.1	AT2G36380.1	| Symbols: PDR6, ATPDR6 | pleiotropic drug resistance 6 | chr2:15257583-15263627 FORWARD LENGTH=1453	AT2G36380.1-T69(79.966)	light	24	22.98	22.98	Case	0.000281
RM7	m2	r1	18381	613.98	1838.92	1838.92	2861	3	nWAALERLPT(79.966)YDRLRc	nWAALERLPTYDRLRc	nWAALERLPT(79.966)YDRLRc	AT2G36380.1	AT2G36380.1	| Symbols: PDR6, ATPDR6 | pleiotropic drug resistance 6 | chr2:15257583-15263627 FORWARD LENGTH=1453	AT2G36380.1-T69(79.966)	light	24	13.53	13.53	Case	0.002566
FC14	m1	f1	11932	837.335	1672.66	1672.66	2091	2	nGNYS(79.966)PC(57.021)SSPSGIDPRc	nGNYSPCSSPSGIDPRc	nGNYS(79.966)PC(57.021)SSPSGIDPRc	AT5G12440.1	AT5G12440.1;AT5G12440.2;AT5G12440.3	| Symbols: | CCCH-type zinc fingerfamily protein with RNA-binding domain | chr5:4035891-4038604 REVERSE LENGTH=650	AT5G12440.1-S455(79.966)-C457(57.021);AT5G12440.2-S455(79.966)-C457(57.021);AT5G12440.3-S455(79.966)-C457(57.021)	light	19	32.69	8.1	Control	0.000637
RC17	m2	r1	13267	876.688	2627.04	2627.05	2294	3	nTNSIENSGSDQPSSPS(79.966)VLQTQSPRc	nTNSIENSGSDQPSSPSVLQTQSPRc	nTNSIENSGSDQPSSPS(79.966)VLQTQSPRc	AT3G49800.1	AT3G49800.1	| Symbols: | BSD domain-containing protein | chr3:18471957-18473676 REVERSE LENGTH=428	AT3G49800.1-S42(79.966)	heavy	32	32.81	5.21	Control	0.000312
2RM1	m4	r2	10114	609.887	1826.64	1826.64	2179	3	nASVS(79.966)DNGHGSEFSFERc	nASVSDNGHGSEFSFERc	nASVS(79.966)DNGHGSEFSFERc	AT3G60600.1	AT3G60600.1;AT3G60600.2	| Symbols: VAP27-1, VAP, (AT)VAP, VAP27 | vesicle associated protein | chr3:22400537-22402408 FORWARD LENGTH=256	AT3G60600.1-S166(79.966);AT3G60600.2-S166(79.966)	heavy	22	10.85	4.39	Control	0.005417
3FM1	m5	f3	12260	609.888	1826.64	1826.64	2153	3	nASVS(79.966)DNGHGSEFSFERc	nASVSDNGHGSEFSFERc	nASVS(79.966)DNGHGSEFSFERc	AT3G60600.1	AT3G60600.1;AT3G60600.2	| Symbols: VAP27-1, VAP, (AT)VAP, VAP27 | vesicle associated protein | chr3:22400537-22402408 FORWARD LENGTH=256	AT3G60600.1-S166(79.966);AT3G60600.2-S166(79.966)	heavy	22	52.48	12.67	Case	8e-06
3FM1	m5	f3	13044	914.321	1826.63	1826.64	2290	2	nASVS(79.966)DNGHGSEFSFERc	nASVSDNGHGSEFSFERc	nASVS(79.966)DNGHGSEFSFERc	AT3G60600.1	AT3G60600.1;AT3G60600.2	| Symbols: VAP27-1, VAP, (AT)VAP, VAP27 | vesicle associated protein | chr3:22400537-22402408 FORWARD LENGTH=256	AT3G60600.1-S166(79.966);AT3G60600.2-S166(79.966)	heavy	22	67.72	15.44	Case	3e-05
3FM11	m5	f3	11985	914.321	1826.63	1826.64	2306	2	nASVS(79.966)DNGHGSEFSFERc	nASVSDNGHGSEFSFERc	nASVS(79.966)DNGHGSEFSFERc	AT3G60600.1	AT3G60600.1;AT3G60600.2	| Symbols: VAP27-1, VAP, (AT)VAP, VAP27 | vesicle associated protein | chr3:22400537-22402408 FORWARD LENGTH=256	AT3G60600.1-S166(79.966);AT3G60600.2-S166(79.966)	heavy	22	39.01	8.41	Case	0.001996
3FM2	m5	f3	11484	903.36	1804.71	1804.71	2146	2	nASVS(79.966)DNGHGSEFSFERc	nASVSDNGHGSEFSFERc	nASVS(79.966)DNGHGSEFSFERc	AT3G60600.1	AT3G60600.1;AT3G60600.2	| Symbols: VAP27-1, VAP, (AT)VAP, VAP27 | vesicle associated protein | chr3:22400537-22402408 FORWARD LENGTH=256	AT3G60600.1-S166(79.966);AT3G60600.2-S166(79.966)	light	22	28.71	8.48	Control	0.000347
3RM1	m6	r3	12558	914.323	1826.63	1826.64	2301	2	nASVS(79.966)DNGHGSEFSFERc	nASVSDNGHGSEFSFERc	nASVS(79.966)DNGHGSEFSFERc	AT3G60600.1	AT3G60600.1;AT3G60600.2	| Symbols: VAP27-1, VAP, (AT)VAP, VAP27 | vesicle associated protein | chr3:22400537-22402408 FORWARD LENGTH=256	AT3G60600.1-S166(79.966);AT3G60600.2-S166(79.966)	heavy	22	57.86	7.85	Control	3e-05
3RM1	m6	r3	11722	609.888	1826.64	1826.64	2133	3	nASVS(79.966)DNGHGSEFSFERc	nASVSDNGHGSEFSFERc	nASVS(79.966)DNGHGSEFSFERc	AT3G60600.1	AT3G60600.1;AT3G60600.2	| Symbols: VAP27-1, VAP, (AT)VAP, VAP27 | vesicle associated protein | chr3:22400537-22402408 FORWARD LENGTH=256	AT3G60600.1-S166(79.966);AT3G60600.2-S166(79.966)	heavy	22	7.02	4.89	Control	0.005112
3RM2	m6	r3	10141	914.322	1826.63	1826.64	2111	2	nASVS(79.966)DNGHGSEFSFERc	nASVSDNGHGSEFSFERc	nASVS(79.966)DNGHGSEFSFERc	AT3G60600.1	AT3G60600.1;AT3G60600.2	| Symbols: VAP27-1, VAP, (AT)VAP, VAP27 | vesicle associated protein | chr3:22400537-22402408 FORWARD LENGTH=256	AT3G60600.1-S166(79.966);AT3G60600.2-S166(79.966)	heavy	22	81.53	17.2	Control	8e-06
FM3	m1	f1	13212	609.884	1826.63	1826.64	2140	3	nASVS(79.966)DNGHGSEFSFERc	nASVSDNGHGSEFSFERc	nASVS(79.966)DNGHGSEFSFERc	AT3G60600.1	AT3G60600.1;AT3G60600.2	| Symbols: VAP27-1, VAP, (AT)VAP, VAP27 | vesicle associated protein | chr3:22400537-22402408 FORWARD LENGTH=256	AT3G60600.1-S166(79.966);AT3G60600.2-S166(79.966)	heavy	22	25.63	10.62	Case	0.001465
FM4	m1	f1	12295	609.888	1826.64	1826.64	2003	3	nASVS(79.966)DNGHGSEFSFERc	nASVSDNGHGSEFSFERc	nASVS(79.966)DNGHGSEFSFERc	AT3G60600.1	AT3G60600.1;AT3G60600.2	| Symbols: VAP27-1, VAP, (AT)VAP, VAP27 | vesicle associated protein | chr3:22400537-22402408 FORWARD LENGTH=256	AT3G60600.1-S166(79.966);AT3G60600.2-S166(79.966)	heavy	22	63.35	12.71	Case	8e-06
2FC14	m3	f2	16373	775.315	1548.61	1548.62	3560	2	nTSS(79.966)PM(15.995)DINNNLFTc	nTSSPMDINNNLFTc	nTSS(79.966)PM(15.995)DINNNLFTc	AT1G76890.2	AT1G76890.2	| Symbols: GT2, AT-GT2 | Duplicated homeodomain-like superfamily protein | chr1:28873211-28875203 REVERSE LENGTH=575	AT1G76890.2-S565(79.966)-M567(15.995)	light	16	35.23	10.32	Control	0.000465
2FC15	m3	f2	16234	775.315	1548.62	1548.62	3606	2	nTSS(79.966)PM(15.995)DINNNLFTc	nTSSPMDINNNLFTc	nTSS(79.966)PM(15.995)DINNNLFTc	AT1G76890.2	AT1G76890.2	| Symbols: GT2, AT-GT2 | Duplicated homeodomain-like superfamily protein | chr1:28873211-28875203 REVERSE LENGTH=575	AT1G76890.2-S565(79.966)-M567(15.995)	light	16	36.41	9.68	Control	0.000223
2FC15	m3	f2	16241	783.292	1564.57	1564.57	3608	2	nTSS(79.966)PM(15.995)DINNNLFTc	nTSSPMDINNNLFTc	nTSS(79.966)PM(15.995)DINNNLFTc	AT1G76890.2	AT1G76890.2	| Symbols: GT2, AT-GT2 | Duplicated homeodomain-like superfamily protein | chr1:28873211-28875203 REVERSE LENGTH=575	AT1G76890.2-S565(79.966)-M567(15.995)	heavy	16	26.23	8.95	Case	0.003467
2FM9	m3	f2	14804	775.315	1548.61	1548.62	3501	2	nTSS(79.966)PM(15.995)DINNNLFTc	nTSSPMDINNNLFTc	nTSS(79.966)PM(15.995)DINNNLFTc	AT1G76890.2	AT1G76890.2	| Symbols: GT2, AT-GT2 | Duplicated homeodomain-like superfamily protein | chr1:28873211-28875203 REVERSE LENGTH=575	AT1G76890.2-S565(79.966)-M567(15.995)	light	16	39.82	10.93	Control	0.000253
2RC14	m4	r2	16099	775.315	1548.62	1548.62	3515	2	nTSS(79.966)PM(15.995)DINNNLFTc	nTSSPMDINNNLFTc	nTSS(79.966)PM(15.995)DINNNLFTc	AT1G76890.2	AT1G76890.2	| Symbols: GT2, AT-GT2 | Duplicated homeodomain-like superfamily protein | chr1:28873211-28875203 REVERSE LENGTH=575	AT1G76890.2-S565(79.966)-M567(15.995)	light	16	18.02	6.37	Case	0.003804
2RC15	m4	r2	15497	775.316	1548.62	1548.62	3460	2	nTSS(79.966)PM(15.995)DINNNLFTc	nTSSPMDINNNLFTc	nTSS(79.966)PM(15.995)DINNNLFTc	AT1G76890.2	AT1G76890.2	| Symbols: GT2, AT-GT2 | Duplicated homeodomain-like superfamily protein | chr1:28873211-28875203 REVERSE LENGTH=575	AT1G76890.2-S565(79.966)-M567(15.995)	light	16	24.6	0	Case	0.000776
2RC15	m4	r2	15500	783.292	1564.57	1564.57	3461	2	nTSS(79.966)PM(15.995)DINNNLFTc	nTSSPMDINNNLFTc	nTSS(79.966)PM(15.995)DINNNLFTc	AT1G76890.2	AT1G76890.2	| Symbols: GT2, AT-GT2 | Duplicated homeodomain-like superfamily protein | chr1:28873211-28875203 REVERSE LENGTH=575	AT1G76890.2-S565(79.966)-M567(15.995)	heavy	16	25.36	8.04	Control	0.001766
2RC15	m4	r2	15614	775.315	1548.62	1548.62	3490	2	nTSS(79.966)PM(15.995)DINNNLFTc	nTSSPMDINNNLFTc	nTSS(79.966)PM(15.995)DINNNLFTc	AT1G76890.2	AT1G76890.2	| Symbols: GT2, AT-GT2 | Duplicated homeodomain-like superfamily protein | chr1:28873211-28875203 REVERSE LENGTH=575	AT1G76890.2-S565(79.966)-M567(15.995)	light	16	37.83	9.35	Case	0.000178
2RC16	m4	r2	15733	783.292	1564.57	1564.57	3491	2	nTSS(79.966)PM(15.995)DINNNLFTc	nTSSPMDINNNLFTc	nTSS(79.966)PM(15.995)DINNNLFTc	AT1G76890.2	AT1G76890.2	| Symbols: GT2, AT-GT2 | Duplicated homeodomain-like superfamily protein | chr1:28873211-28875203 REVERSE LENGTH=575	AT1G76890.2-S565(79.966)-M567(15.995)	heavy	16	26.09	8.87	Control	0.003595
2RC16	m4	r2	15734	775.315	1548.62	1548.62	3491	2	nTSS(79.966)PM(15.995)DINNNLFTc	nTSSPMDINNNLFTc	nTSS(79.966)PM(15.995)DINNNLFTc	AT1G76890.2	AT1G76890.2	| Symbols: GT2, AT-GT2 | Duplicated homeodomain-like superfamily protein | chr1:28873211-28875203 REVERSE LENGTH=575	AT1G76890.2-S565(79.966)-M567(15.995)	light	16	47.34	10.99	Case	4e-05
2RM10	m4	r2	16043	775.316	1548.62	1548.62	3438	2	nTSS(79.966)PM(15.995)DINNNLFTc	nTSSPMDINNNLFTc	nTSS(79.966)PM(15.995)DINNNLFTc	AT1G76890.2	AT1G76890.2	| Symbols: GT2, AT-GT2 | Duplicated homeodomain-like superfamily protein | chr1:28873211-28875203 REVERSE LENGTH=575	AT1G76890.2-S565(79.966)-M567(15.995)	light	16	34.13	9.44	Case	0.000296
3FC16	m5	f3	18133	775.314	1548.61	1548.62	3444	2	nTSS(79.966)PM(15.995)DINNNLFTc	nTSSPMDINNNLFTc	nTSS(79.966)PM(15.995)DINNNLFTc	AT1G76890.2	AT1G76890.2	| Symbols: GT2, AT-GT2 | Duplicated homeodomain-like superfamily protein | chr1:28873211-28875203 REVERSE LENGTH=575	AT1G76890.2-S565(79.966)-M567(15.995)	light	16	22.79	7.86	Control	0.006574
3FC16	m5	f3	18140	783.292	1564.57	1564.57	3446	2	nTSS(79.966)PM(15.995)DINNNLFTc	nTSSPMDINNNLFTc	nTSS(79.966)PM(15.995)DINNNLFTc	AT1G76890.2	AT1G76890.2	| Symbols: GT2, AT-GT2 | Duplicated homeodomain-like superfamily protein | chr1:28873211-28875203 REVERSE LENGTH=575	AT1G76890.2-S565(79.966)-M567(15.995)	heavy	16	22.18	8.23	Case	0.007013
3FC17	m5	f3	17265	775.315	1548.62	1548.62	3464	2	nTSS(79.966)PM(15.995)DINNNLFTc	nTSSPMDINNNLFTc	nTSS(79.966)PM(15.995)DINNNLFTc	AT1G76890.2	AT1G76890.2	| Symbols: GT2, AT-GT2 | Duplicated homeodomain-like superfamily protein | chr1:28873211-28875203 REVERSE LENGTH=575	AT1G76890.2-S565(79.966)-M567(15.995)	light	16	45.29	11.45	Control	0.000149
3RC16	m6	r3	14851	783.292	1564.57	1564.57	3051	2	nTSS(79.966)PM(15.995)DINNNLFTc	nTSSPMDINNNLFTc	nTSS(79.966)PM(15.995)DINNNLFTc	AT1G76890.2	AT1G76890.2	| Symbols: GT2, AT-GT2 | Duplicated homeodomain-like superfamily protein | chr1:28873211-28875203 REVERSE LENGTH=575	AT1G76890.2-S565(79.966)-M567(15.995)	heavy	16	17.9	5.72	Control	0.005244
3RC16	m6	r3	14858	775.316	1548.62	1548.62	3053	2	nTSS(79.966)PM(15.995)DINNNLFTc	nTSSPMDINNNLFTc	nTSS(79.966)PM(15.995)DINNNLFTc	AT1G76890.2	AT1G76890.2	| Symbols: GT2, AT-GT2 | Duplicated homeodomain-like superfamily protein | chr1:28873211-28875203 REVERSE LENGTH=575	AT1G76890.2-S565(79.966)-M567(15.995)	light	16	36.64	10.6	Case	0.000279
3RC17	m6	r3	13562	783.291	1564.57	1564.57	3027	2	nTSS(79.966)PM(15.995)DINNNLFTc	nTSSPMDINNNLFTc	nTSS(79.966)PM(15.995)DINNNLFTc	AT1G76890.2	AT1G76890.2	| Symbols: GT2, AT-GT2 | Duplicated homeodomain-like superfamily protein | chr1:28873211-28875203 REVERSE LENGTH=575	AT1G76890.2-S565(79.966)-M567(15.995)	heavy	16	27.79	1.8	Control	0.001878
3RC17	m6	r3	13571	775.315	1548.62	1548.62	3030	2	nTSS(79.966)PM(15.995)DINNNLFTc	nTSSPMDINNNLFTc	nTSS(79.966)PM(15.995)DINNNLFTc	AT1G76890.2	AT1G76890.2	| Symbols: GT2, AT-GT2 | Duplicated homeodomain-like superfamily protein | chr1:28873211-28875203 REVERSE LENGTH=575	AT1G76890.2-S565(79.966)-M567(15.995)	light	16	35.86	8.81	Case	0.000202
FC13	m1	f1	19599	783.292	1564.57	1564.57	3431	2	nTSS(79.966)PM(15.995)DINNNLFTc	nTSSPMDINNNLFTc	nTSS(79.966)PM(15.995)DINNNLFTc	AT1G76890.2	AT1G76890.2	| Symbols: GT2, AT-GT2 | Duplicated homeodomain-like superfamily protein | chr1:28873211-28875203 REVERSE LENGTH=575	AT1G76890.2-S565(79.966)-M567(15.995)	heavy	16	26.47	8.93	Case	0.00335
FC13	m1	f1	19601	775.315	1548.62	1548.62	3431	2	nTSS(79.966)PM(15.995)DINNNLFTc	nTSSPMDINNNLFTc	nTSS(79.966)PM(15.995)DINNNLFTc	AT1G76890.2	AT1G76890.2	| Symbols: GT2, AT-GT2 | Duplicated homeodomain-like superfamily protein | chr1:28873211-28875203 REVERSE LENGTH=575	AT1G76890.2-S565(79.966)-M567(15.995)	light	16	31.44	9.34	Control	0.000663
FC15	m1	f1	19854	775.316	1548.62	1548.62	3477	2	nTSS(79.966)PM(15.995)DINNNLFTc	nTSSPMDINNNLFTc	nTSS(79.966)PM(15.995)DINNNLFTc	AT1G76890.2	AT1G76890.2	| Symbols: GT2, AT-GT2 | Duplicated homeodomain-like superfamily protein | chr1:28873211-28875203 REVERSE LENGTH=575	AT1G76890.2-S565(79.966)-M567(15.995)	light	16	32.87	10	Control	0.000349
FC15	m1	f1	19855	783.292	1564.57	1564.57	3477	2	nTSS(79.966)PM(15.995)DINNNLFTc	nTSSPMDINNNLFTc	nTSS(79.966)PM(15.995)DINNNLFTc	AT1G76890.2	AT1G76890.2	| Symbols: GT2, AT-GT2 | Duplicated homeodomain-like superfamily protein | chr1:28873211-28875203 REVERSE LENGTH=575	AT1G76890.2-S565(79.966)-M567(15.995)	heavy	16	23.07	8.31	Case	0.006996
FC16	m1	f1	18842	783.292	1564.57	1564.57	3455	2	nTSS(79.966)PM(15.995)DINNNLFTc	nTSSPMDINNNLFTc	nTSS(79.966)PM(15.995)DINNNLFTc	AT1G76890.2	AT1G76890.2	| Symbols: GT2, AT-GT2 | Duplicated homeodomain-like superfamily protein | chr1:28873211-28875203 REVERSE LENGTH=575	AT1G76890.2-S565(79.966)-M567(15.995)	heavy	16	15.34	4.6	Case	0.007501
RC16	m2	r1	18173	775.315	1548.62	1548.62	3342	2	nTSS(79.966)PM(15.995)DINNNLFTc	nTSSPMDINNNLFTc	nTSS(79.966)PM(15.995)DINNNLFTc	AT1G76890.2	AT1G76890.2	| Symbols: GT2, AT-GT2 | Duplicated homeodomain-like superfamily protein | chr1:28873211-28875203 REVERSE LENGTH=575	AT1G76890.2-S565(79.966)-M567(15.995)	light	16	25.09	8.24	Case	0.002244
RC17	m2	r1	18203	775.315	1548.61	1548.62	3272	2	nTSS(79.966)PM(15.995)DINNNLFTc	nTSSPMDINNNLFTc	nTSS(79.966)PM(15.995)DINNNLFTc	AT1G76890.2	AT1G76890.2	| Symbols: GT2, AT-GT2 | Duplicated homeodomain-like superfamily protein | chr1:28873211-28875203 REVERSE LENGTH=575	AT1G76890.2-S565(79.966)-M567(15.995)	light	16	27.44	0	Case	0.005089
2FC17	m3	f2	7464	826.017	2475.03	2475.03	1664	3	nTGGLLS(79.966)DSEKGQGESKDGDADDSKc	nTGGLLSDSEKGQGESKDGDADDSKc	nTGGLLS(79.966)DSEKGQGESKDGDADDSKc	AT5G25150.1	AT5G25150.1	| Symbols: TAF5 | TBP-associated factor 5 | chr5:8677117-8682058 FORWARD LENGTH=669	AT5G25150.1-S248(79.966)	light	28	26.61	9.95	Control	0.000172
2FC5	m3	f2	7815	826.017	2475.03	2475.03	1548	3	nTGGLLS(79.966)DSEKGQGESKDGDADDSKc	nTGGLLSDSEKGQGESKDGDADDSKc	nTGGLLS(79.966)DSEKGQGESKDGDADDSKc	AT5G25150.1	AT5G25150.1	| Symbols: TAF5 | TBP-associated factor 5 | chr5:8677117-8682058 FORWARD LENGTH=669	AT5G25150.1-S248(79.966)	light	28	22.81	1.22	Control	0.000223
2FC5	m3	f2	7843	835.323	2502.95	2502.95	1551	3	nTGGLLS(79.966)DSEKGQGESKDGDADDSKc	nTGGLLSDSEKGQGESKDGDADDSKc	nTGGLLS(79.966)DSEKGQGESKDGDADDSKc	AT5G25150.1	AT5G25150.1	| Symbols: TAF5 | TBP-associated factor 5 | chr5:8677117-8682058 FORWARD LENGTH=669	AT5G25150.1-S248(79.966)	heavy	28	39.36	8.96	Case	3e-05
2FM3	m3	f2	7131	835.323	2502.95	2502.95	1562	3	nTGGLLS(79.966)DSEKGQGESKDGDADDSKc	nTGGLLSDSEKGQGESKDGDADDSKc	nTGGLLS(79.966)DSEKGQGESKDGDADDSKc	AT5G25150.1	AT5G25150.1	| Symbols: TAF5 | TBP-associated factor 5 | chr5:8677117-8682058 FORWARD LENGTH=669	AT5G25150.1-S248(79.966)	heavy	28	53.37	8.05	Case	8e-06
2FM3	m3	f2	7153	826.016	2475.03	2475.03	1566	3	nTGGLLS(79.966)DSEKGQGESKDGDADDSKc	nTGGLLSDSEKGQGESKDGDADDSKc	nTGGLLS(79.966)DSEKGQGESKDGDADDSKc	AT5G25150.1	AT5G25150.1	| Symbols: TAF5 | TBP-associated factor 5 | chr5:8677117-8682058 FORWARD LENGTH=669	AT5G25150.1-S248(79.966)	light	28	25.7	5.04	Control	0.000153
2RC5	m4	r2	4504	826.014	2475.02	2475.03	1095	3	nTGGLLS(79.966)DSEKGQGESKDGDADDSKc	nTGGLLSDSEKGQGESKDGDADDSKc	nTGGLLS(79.966)DSEKGQGESKDGDADDSKc	AT5G25150.1	AT5G25150.1	| Symbols: TAF5 | TBP-associated factor 5 | chr5:8677117-8682058 FORWARD LENGTH=669	AT5G25150.1-S248(79.966)	light	28	16.45	7.89	Case	0.000498
2FC10	m3	f2	4489	757.329	2268.96	2268.96	1027	3	nSPEPHDSS(79.966)EADSAEKPTHIRc	nSPEPHDSSEADSAEKPTHIRc	nSPEPHDSS(79.966)EADSAEKPTHIRc	AT5G04430.1	AT5G04430.1;AT5G04430.2	| Symbols: BTR1, BTR1S | binding to TOMV RNA 1L (long form) | chr5:1250602-1253523 REVERSE LENGTH=313	AT5G04430.1-S26(79.966);AT5G04430.2-S26(79.966)	light	28	32.18	0	Control	3e-05
2FC11	m3	f2	5353	568.248	2268.96	2268.96	1064	4	nSPEPHDSS(79.966)EADSAEKPTHIRc	nSPEPHDSSEADSAEKPTHIRc	nSPEPHDSS(79.966)EADSAEKPTHIRc	AT5G04430.1	AT5G04430.1;AT5G04430.2	| Symbols: BTR1, BTR1S | binding to TOMV RNA 1L (long form) | chr5:1250602-1253523 REVERSE LENGTH=313	AT5G04430.1-S26(79.966);AT5G04430.2-S26(79.966)	light	28	26.82	4.82	Control	7.5e-05
2FC6	m3	f2	5556	568.249	2268.97	2268.96	1267	4	nSPEPHDSS(79.966)EADSAEKPTHIRc	nSPEPHDSSEADSAEKPTHIRc	nSPEPHDSS(79.966)EADSAEKPTHIRc	AT5G04430.1	AT5G04430.1;AT5G04430.2	| Symbols: BTR1, BTR1S | binding to TOMV RNA 1L (long form) | chr5:1250602-1253523 REVERSE LENGTH=313	AT5G04430.1-S26(79.966);AT5G04430.2-S26(79.966)	light	28	19	5.9	Control	0.00031
2FC7	m3	f2	4541	568.248	2268.96	2268.96	1100	4	nSPEPHDSS(79.966)EADSAEKPTHIRc	nSPEPHDSSEADSAEKPTHIRc	nSPEPHDSS(79.966)EADSAEKPTHIRc	AT5G04430.1	AT5G04430.1;AT5G04430.2	| Symbols: BTR1, BTR1S | binding to TOMV RNA 1L (long form) | chr5:1250602-1253523 REVERSE LENGTH=313	AT5G04430.1-S26(79.966);AT5G04430.2-S26(79.966)	light	28	25.17	0.6	Control	0.000117
2FC9	m3	f2	4828	568.247	2268.96	2268.96	1054	4	nSPEPHDSS(79.966)EADSAEKPTHIRc	nSPEPHDSSEADSAEKPTHIRc	nSPEPHDSS(79.966)EADSAEKPTHIRc	AT5G04430.1	AT5G04430.1;AT5G04430.2	| Symbols: BTR1, BTR1S | binding to TOMV RNA 1L (long form) | chr5:1250602-1253523 REVERSE LENGTH=313	AT5G04430.1-S26(79.966);AT5G04430.2-S26(79.966)	light	28	40.69	1.28	Control	8e-06
2FC9	m3	f2	4839	757.328	2268.96	2268.96	1055	3	nSPEPHDSS(79.966)EADSAEKPTHIRc	nSPEPHDSSEADSAEKPTHIRc	nSPEPHDSS(79.966)EADSAEKPTHIRc	AT5G04430.1	AT5G04430.1;AT5G04430.2	| Symbols: BTR1, BTR1S | binding to TOMV RNA 1L (long form) | chr5:1250602-1253523 REVERSE LENGTH=313	AT5G04430.1-S26(79.966);AT5G04430.2-S26(79.966)	light	28	34.69	0	Control	7e-05
2RC10	m4	r2	4708	766.633	2296.88	2296.88	994	3	nSPEPHDSS(79.966)EADSAEKPTHIRc	nSPEPHDSSEADSAEKPTHIRc	nSPEPHDSS(79.966)EADSAEKPTHIRc	AT5G04430.1	AT5G04430.1;AT5G04430.2	| Symbols: BTR1, BTR1S | binding to TOMV RNA 1L (long form) | chr5:1250602-1253523 REVERSE LENGTH=313	AT5G04430.1-S26(79.966);AT5G04430.2-S26(79.966)	heavy	28	34.09	0.69	Control	2.8e-05
2RC10	m4	r2	4723	1149.45	2296.89	2296.88	996	2	nSPEPHDSS(79.966)EADSAEKPTHIRc	nSPEPHDSSEADSAEKPTHIRc	nSPEPHDSS(79.966)EADSAEKPTHIRc	AT5G04430.1	AT5G04430.1;AT5G04430.2	| Symbols: BTR1, BTR1S | binding to TOMV RNA 1L (long form) | chr5:1250602-1253523 REVERSE LENGTH=313	AT5G04430.1-S26(79.966);AT5G04430.2-S26(79.966)	heavy	28	88.83	14.6	Control	8e-06
2RC10	m4	r2	4729	1135.49	2268.97	2268.96	996	2	nSPEPHDSS(79.966)EADSAEKPTHIRc	nSPEPHDSSEADSAEKPTHIRc	nSPEPHDSS(79.966)EADSAEKPTHIRc	AT5G04430.1	AT5G04430.1;AT5G04430.2	| Symbols: BTR1, BTR1S | binding to TOMV RNA 1L (long form) | chr5:1250602-1253523 REVERSE LENGTH=313	AT5G04430.1-S26(79.966);AT5G04430.2-S26(79.966)	light	28	64.36	2.03	Case	8e-06
2RC9	m4	r2	4540	1135.49	2268.97	2268.96	996	2	nSPEPHDSS(79.966)EADSAEKPTHIRc	nSPEPHDSSEADSAEKPTHIRc	nSPEPHDSS(79.966)EADSAEKPTHIRc	AT5G04430.1	AT5G04430.1;AT5G04430.2	| Symbols: BTR1, BTR1S | binding to TOMV RNA 1L (long form) | chr5:1250602-1253523 REVERSE LENGTH=313	AT5G04430.1-S26(79.966);AT5G04430.2-S26(79.966)	light	28	61.89	1.14	Case	8e-06
2RM6	m4	r2	4559	568.249	2268.97	2268.96	1032	4	nSPEPHDSS(79.966)EADSAEKPTHIRc	nSPEPHDSSEADSAEKPTHIRc	nSPEPHDSS(79.966)EADSAEKPTHIRc	AT5G04430.1	AT5G04430.1;AT5G04430.2	| Symbols: BTR1, BTR1S | binding to TOMV RNA 1L (long form) | chr5:1250602-1253523 REVERSE LENGTH=313	AT5G04430.1-S26(79.966);AT5G04430.2-S26(79.966)	light	28	34.77	0	Case	2.3e-05
3FC10	m5	f3	4440	757.327	2268.96	2268.96	955	3	nSPEPHDSS(79.966)EADSAEKPTHIRc	nSPEPHDSSEADSAEKPTHIRc	nSPEPHDSS(79.966)EADSAEKPTHIRc	AT5G04430.1	AT5G04430.1;AT5G04430.2	| Symbols: BTR1, BTR1S | binding to TOMV RNA 1L (long form) | chr5:1250602-1253523 REVERSE LENGTH=313	AT5G04430.1-S26(79.966);AT5G04430.2-S26(79.966)	light	28	34.77	0	Control	2.8e-05
3FC10	m5	f3	4467	1135.49	2268.96	2268.96	957	2	nSPEPHDSS(79.966)EADSAEKPTHIRc	nSPEPHDSSEADSAEKPTHIRc	nSPEPHDSS(79.966)EADSAEKPTHIRc	AT5G04430.1	AT5G04430.1;AT5G04430.2	| Symbols: BTR1, BTR1S | binding to TOMV RNA 1L (long form) | chr5:1250602-1253523 REVERSE LENGTH=313	AT5G04430.1-S26(79.966);AT5G04430.2-S26(79.966)	light	28	46.47	9.24	Control	3e-05
3FC11	m5	f3	4739	766.635	2296.88	2296.88	954	3	nSPEPHDSS(79.966)EADSAEKPTHIRc	nSPEPHDSSEADSAEKPTHIRc	nSPEPHDSS(79.966)EADSAEKPTHIRc	AT5G04430.1	AT5G04430.1;AT5G04430.2	| Symbols: BTR1, BTR1S | binding to TOMV RNA 1L (long form) | chr5:1250602-1253523 REVERSE LENGTH=313	AT5G04430.1-S26(79.966);AT5G04430.2-S26(79.966)	heavy	28	7.58	0	Case	0.001771
3FC9	m5	f3	4647	757.328	2268.96	2268.96	970	3	nSPEPHDSS(79.966)EADSAEKPTHIRc	nSPEPHDSSEADSAEKPTHIRc	nSPEPHDSS(79.966)EADSAEKPTHIRc	AT5G04430.1	AT5G04430.1;AT5G04430.2	| Symbols: BTR1, BTR1S | binding to TOMV RNA 1L (long form) | chr5:1250602-1253523 REVERSE LENGTH=313	AT5G04430.1-S26(79.966);AT5G04430.2-S26(79.966)	light	28	27.37	0	Control	0.000117
3FC9	m5	f3	4659	1135.49	2268.96	2268.96	971	2	nSPEPHDSS(79.966)EADSAEKPTHIRc	nSPEPHDSSEADSAEKPTHIRc	nSPEPHDSS(79.966)EADSAEKPTHIRc	AT5G04430.1	AT5G04430.1;AT5G04430.2	| Symbols: BTR1, BTR1S | binding to TOMV RNA 1L (long form) | chr5:1250602-1253523 REVERSE LENGTH=313	AT5G04430.1-S26(79.966);AT5G04430.2-S26(79.966)	light	28	62.99	1.49	Control	8e-06
3FM6	m5	f3	4968	568.248	2268.96	2268.96	982	4	nSPEPHDSS(79.966)EADSAEKPTHIRc	nSPEPHDSSEADSAEKPTHIRc	nSPEPHDSS(79.966)EADSAEKPTHIRc	AT5G04430.1	AT5G04430.1;AT5G04430.2	| Symbols: BTR1, BTR1S | binding to TOMV RNA 1L (long form) | chr5:1250602-1253523 REVERSE LENGTH=313	AT5G04430.1-S26(79.966);AT5G04430.2-S26(79.966)	light	28	13.41	4	Control	0.000279
3RC8	m6	r3	3787	1135.49	2268.96	2268.96	911	2	nSPEPHDSS(79.966)EADSAEKPTHIRc	nSPEPHDSSEADSAEKPTHIRc	nSPEPHDSS(79.966)EADSAEKPTHIRc	AT5G04430.1	AT5G04430.1;AT5G04430.2	| Symbols: BTR1, BTR1S | binding to TOMV RNA 1L (long form) | chr5:1250602-1253523 REVERSE LENGTH=313	AT5G04430.1-S26(79.966);AT5G04430.2-S26(79.966)	light	28	57.66	4.82	Case	8e-06
3RC8	m6	r3	3789	1149.45	2296.89	2296.88	911	2	nSPEPHDSS(79.966)EADSAEKPTHIRc	nSPEPHDSSEADSAEKPTHIRc	nSPEPHDSS(79.966)EADSAEKPTHIRc	AT5G04430.1	AT5G04430.1;AT5G04430.2	| Symbols: BTR1, BTR1S | binding to TOMV RNA 1L (long form) | chr5:1250602-1253523 REVERSE LENGTH=313	AT5G04430.1-S26(79.966);AT5G04430.2-S26(79.966)	heavy	28	63.22	3.91	Control	7e-05
3RC9	m6	r3	4108	568.249	2268.97	2268.96	908	4	nSPEPHDSS(79.966)EADSAEKPTHIRc	nSPEPHDSSEADSAEKPTHIRc	nSPEPHDSS(79.966)EADSAEKPTHIRc	AT5G04430.1	AT5G04430.1;AT5G04430.2	| Symbols: BTR1, BTR1S | binding to TOMV RNA 1L (long form) | chr5:1250602-1253523 REVERSE LENGTH=313	AT5G04430.1-S26(79.966);AT5G04430.2-S26(79.966)	light	28	21.21	4.59	Case	0.000159
FC8	m1	f1	4367	1149.45	2296.88	2296.88	945	2	nSPEPHDSS(79.966)EADSAEKPTHIRc	nSPEPHDSSEADSAEKPTHIRc	nSPEPHDSS(79.966)EADSAEKPTHIRc	AT5G04430.1	AT5G04430.1;AT5G04430.2	| Symbols: BTR1, BTR1S | binding to TOMV RNA 1L (long form) | chr5:1250602-1253523 REVERSE LENGTH=313	AT5G04430.1-S26(79.966);AT5G04430.2-S26(79.966)	heavy	28	70.64	9.73	Case	8e-06
FC9	m1	f1	4322	757.328	2268.96	2268.96	945	3	nSPEPHDSS(79.966)EADSAEKPTHIRc	nSPEPHDSSEADSAEKPTHIRc	nSPEPHDSS(79.966)EADSAEKPTHIRc	AT5G04430.1	AT5G04430.1;AT5G04430.2	| Symbols: BTR1, BTR1S | binding to TOMV RNA 1L (long form) | chr5:1250602-1253523 REVERSE LENGTH=313	AT5G04430.1-S26(79.966);AT5G04430.2-S26(79.966)	light	28	35.44	0	Control	8e-06
FM9	m1	f1	3974	568.249	2268.97	2268.96	916	4	nSPEPHDSS(79.966)EADSAEKPTHIRc	nSPEPHDSSEADSAEKPTHIRc	nSPEPHDSS(79.966)EADSAEKPTHIRc	AT5G04430.1	AT5G04430.1;AT5G04430.2	| Symbols: BTR1, BTR1S | binding to TOMV RNA 1L (long form) | chr5:1250602-1253523 REVERSE LENGTH=313	AT5G04430.1-S26(79.966);AT5G04430.2-S26(79.966)	light	28	27.22	2.63	Control	0.000201
RC18	m2	r1	3563	575.229	2296.89	2296.88	946	4	nSPEPHDSS(79.966)EADSAEKPTHIRc	nSPEPHDSSEADSAEKPTHIRc	nSPEPHDSS(79.966)EADSAEKPTHIRc	AT5G04430.1	AT5G04430.1;AT5G04430.2	| Symbols: BTR1, BTR1S | binding to TOMV RNA 1L (long form) | chr5:1250602-1253523 REVERSE LENGTH=313	AT5G04430.1-S26(79.966);AT5G04430.2-S26(79.966)	heavy	28	29.89	6.87	Control	0.000202
RC18	m2	r1	3573	568.249	2268.97	2268.96	947	4	nSPEPHDSS(79.966)EADSAEKPTHIRc	nSPEPHDSSEADSAEKPTHIRc	nSPEPHDSS(79.966)EADSAEKPTHIRc	AT5G04430.1	AT5G04430.1;AT5G04430.2	| Symbols: BTR1, BTR1S | binding to TOMV RNA 1L (long form) | chr5:1250602-1253523 REVERSE LENGTH=313	AT5G04430.1-S26(79.966);AT5G04430.2-S26(79.966)	light	28	16.69	0	Case	0.000555
RC8	m2	r1	4177	1149.45	2296.89	2296.88	957	2	nSPEPHDSS(79.966)EADSAEKPTHIRc	nSPEPHDSSEADSAEKPTHIRc	nSPEPHDSS(79.966)EADSAEKPTHIRc	AT5G04430.1	AT5G04430.1;AT5G04430.2	| Symbols: BTR1, BTR1S | binding to TOMV RNA 1L (long form) | chr5:1250602-1253523 REVERSE LENGTH=313	AT5G04430.1-S26(79.966);AT5G04430.2-S26(79.966)	heavy	28	73.81	12.2	Control	8e-06
RC8	m2	r1	4184	1135.49	2268.96	2268.96	958	2	nSPEPHDSS(79.966)EADSAEKPTHIRc	nSPEPHDSSEADSAEKPTHIRc	nSPEPHDSS(79.966)EADSAEKPTHIRc	AT5G04430.1	AT5G04430.1;AT5G04430.2	| Symbols: BTR1, BTR1S | binding to TOMV RNA 1L (long form) | chr5:1250602-1253523 REVERSE LENGTH=313	AT5G04430.1-S26(79.966);AT5G04430.2-S26(79.966)	light	28	49.59	5.29	Case	8e-06
RC9	m2	r1	4398	568.249	2268.97	2268.96	947	4	nSPEPHDSS(79.966)EADSAEKPTHIRc	nSPEPHDSSEADSAEKPTHIRc	nSPEPHDSS(79.966)EADSAEKPTHIRc	AT5G04430.1	AT5G04430.1;AT5G04430.2	| Symbols: BTR1, BTR1S | binding to TOMV RNA 1L (long form) | chr5:1250602-1253523 REVERSE LENGTH=313	AT5G04430.1-S26(79.966);AT5G04430.2-S26(79.966)	light	28	47.44	4.73	Case	8e-06
RC9	m2	r1	4430	757.328	2268.96	2268.96	950	3	nSPEPHDSS(79.966)EADSAEKPTHIRc	nSPEPHDSSEADSAEKPTHIRc	nSPEPHDSS(79.966)EADSAEKPTHIRc	AT5G04430.1	AT5G04430.1;AT5G04430.2	| Symbols: BTR1, BTR1S | binding to TOMV RNA 1L (long form) | chr5:1250602-1253523 REVERSE LENGTH=313	AT5G04430.1-S26(79.966);AT5G04430.2-S26(79.966)	light	28	21.61	0	Case	0.000293
RM6	m2	r1	4563	568.248	2268.96	2268.96	953	4	nSPEPHDSS(79.966)EADSAEKPTHIRc	nSPEPHDSSEADSAEKPTHIRc	nSPEPHDSS(79.966)EADSAEKPTHIRc	AT5G04430.1	AT5G04430.1;AT5G04430.2	| Symbols: BTR1, BTR1S | binding to TOMV RNA 1L (long form) | chr5:1250602-1253523 REVERSE LENGTH=313	AT5G04430.1-S26(79.966);AT5G04430.2-S26(79.966)	light	28	29.74	4.62	Case	3e-05
2FC5	m3	f2	9255	669.305	1336.6	1336.6	1754	2	nSIS(79.966)IESPRQPKc	nSISIESPRQPKc	nSIS(79.966)IESPRQPKc	AT3G62700.1	AT3G62700.1	| Symbols: ATMRP10, MRP10, ABCC14 | multidrug resistance-associated protein 10 | chr3:23190428-23195727 REVERSE LENGTH=1539	AT3G62700.1-S894(79.966)	heavy	16	31.53	14.74	Case	0.001232
2FM1	m3	f2	9270	669.305	1336.6	1336.6	1796	2	nSIS(79.966)IESPRQPKc	nSISIESPRQPKc	nSIS(79.966)IESPRQPKc	AT3G62700.1	AT3G62700.1	| Symbols: ATMRP10, MRP10, ABCC14 | multidrug resistance-associated protein 10 | chr3:23190428-23195727 REVERSE LENGTH=1539	AT3G62700.1-S894(79.966)	heavy	16	30.07	16.79	Case	0.004317
2FM2	m3	f2	7547	669.305	1336.6	1336.6	1711	2	nSIS(79.966)IESPRQPKc	nSISIESPRQPKc	nSIS(79.966)IESPRQPKc	AT3G62700.1	AT3G62700.1	| Symbols: ATMRP10, MRP10, ABCC14 | multidrug resistance-associated protein 10 | chr3:23190428-23195727 REVERSE LENGTH=1539	AT3G62700.1-S894(79.966)	heavy	16	31.26	7.01	Case	0.003047
2FM2	m3	f2	7586	661.329	1320.64	1320.64	1718	2	nSIS(79.966)IESPRQPKc	nSISIESPRQPKc	nSIS(79.966)IESPRQPKc	AT3G62700.1	AT3G62700.1	| Symbols: ATMRP10, MRP10, ABCC14 | multidrug resistance-associated protein 10 | chr3:23190428-23195727 REVERSE LENGTH=1539	AT3G62700.1-S894(79.966)	light	16	38.18	14.54	Control	0.000229
2FM2	m3	f2	7740	669.305	1336.6	1336.6	1747	2	nSIS(79.966)IESPRQPKc	nSISIESPRQPKc	nSIS(79.966)IESPRQPKc	AT3G62700.1	AT3G62700.1	| Symbols: ATMRP10, MRP10, ABCC14 | multidrug resistance-associated protein 10 | chr3:23190428-23195727 REVERSE LENGTH=1539	AT3G62700.1-S894(79.966)	heavy	16	30.33	16.83	Case	0.003514
2FM3	m3	f2	8208	669.305	1336.6	1336.6	1758	2	nSIS(79.966)IESPRQPKc	nSISIESPRQPKc	nSIS(79.966)IESPRQPKc	AT3G62700.1	AT3G62700.1	| Symbols: ATMRP10, MRP10, ABCC14 | multidrug resistance-associated protein 10 | chr3:23190428-23195727 REVERSE LENGTH=1539	AT3G62700.1-S894(79.966)	heavy	16	31.7	11.13	Case	0.00111
2FM3	m3	f2	8224	661.329	1320.64	1320.64	1763	2	nSIS(79.966)IESPRQPKc	nSISIESPRQPKc	nSIS(79.966)IESPRQPKc	AT3G62700.1	AT3G62700.1	| Symbols: ATMRP10, MRP10, ABCC14 | multidrug resistance-associated protein 10 | chr3:23190428-23195727 REVERSE LENGTH=1539	AT3G62700.1-S894(79.966)	light	16	32.27	10.29	Control	0.003633
2FM3	m3	f2	7888	669.305	1336.6	1336.6	1694	2	nSIS(79.966)IESPRQPKc	nSISIESPRQPKc	nSIS(79.966)IESPRQPKc	AT3G62700.1	AT3G62700.1	| Symbols: ATMRP10, MRP10, ABCC14 | multidrug resistance-associated protein 10 | chr3:23190428-23195727 REVERSE LENGTH=1539	AT3G62700.1-S894(79.966)	heavy	16	31.43	8.7	Case	0.00162
2FM3	m3	f2	8043	669.305	1336.6	1336.6	1726	2	nSIS(79.966)IESPRQPKc	nSISIESPRQPKc	nSIS(79.966)IESPRQPKc	AT3G62700.1	AT3G62700.1	| Symbols: ATMRP10, MRP10, ABCC14 | multidrug resistance-associated protein 10 | chr3:23190428-23195727 REVERSE LENGTH=1539	AT3G62700.1-S894(79.966)	heavy	16	31.34	8	Case	0.003785
2FM3	m3	f2	8081	661.329	1320.64	1320.64	1732	2	nSIS(79.966)IESPRQPKc	nSISIESPRQPKc	nSIS(79.966)IESPRQPKc	AT3G62700.1	AT3G62700.1	| Symbols: ATMRP10, MRP10, ABCC14 | multidrug resistance-associated protein 10 | chr3:23190428-23195727 REVERSE LENGTH=1539	AT3G62700.1-S894(79.966)	light	16	32.2	9.16	Control	0.004315
2RC4	m4	r2	7625	441.222	1320.64	1320.64	1575	3	nSIS(79.966)IESPRQPKc	nSISIESPRQPKc	nSIS(79.966)IESPRQPKc	AT3G62700.1	AT3G62700.1	| Symbols: ATMRP10, MRP10, ABCC14 | multidrug resistance-associated protein 10 | chr3:23190428-23195727 REVERSE LENGTH=1539	AT3G62700.1-S894(79.966)	light	16	18.51	1.93	Case	0.001298
2RC5	m4	r2	7622	669.305	1336.6	1336.6	1532	2	nSIS(79.966)IESPRQPKc	nSISIESPRQPKc	nSIS(79.966)IESPRQPKc	AT3G62700.1	AT3G62700.1	| Symbols: ATMRP10, MRP10, ABCC14 | multidrug resistance-associated protein 10 | chr3:23190428-23195727 REVERSE LENGTH=1539	AT3G62700.1-S894(79.966)	heavy	16	27.57	11.2	Control	0.004312
2RC5	m4	r2	7734	661.329	1320.64	1320.64	1548	2	nSIS(79.966)IESPRQPKc	nSISIESPRQPKc	nSIS(79.966)IESPRQPKc	AT3G62700.1	AT3G62700.1	| Symbols: ATMRP10, MRP10, ABCC14 | multidrug resistance-associated protein 10 | chr3:23190428-23195727 REVERSE LENGTH=1539	AT3G62700.1-S894(79.966)	light	16	32.89	12.41	Case	0.000773
2RC6	m4	r2	8343	661.329	1320.64	1320.64	1533	2	nSIS(79.966)IESPRQPKc	nSISIESPRQPKc	nSIS(79.966)IESPRQPKc	AT3G62700.1	AT3G62700.1	| Symbols: ATMRP10, MRP10, ABCC14 | multidrug resistance-associated protein 10 | chr3:23190428-23195727 REVERSE LENGTH=1539	AT3G62700.1-S894(79.966)	light	16	26.27	9.73	Case	0.001332
2RM1	m4	r2	7433	661.329	1320.64	1320.64	1579	2	nSIS(79.966)IESPRQPKc	nSISIESPRQPKc	nSIS(79.966)IESPRQPKc	AT3G62700.1	AT3G62700.1	| Symbols: ATMRP10, MRP10, ABCC14 | multidrug resistance-associated protein 10 | chr3:23190428-23195727 REVERSE LENGTH=1539	AT3G62700.1-S894(79.966)	light	16	27.1	13.13	Case	0.003576
2RM1	m4	r2	7459	669.306	1336.6	1336.6	1582	2	nSIS(79.966)IESPRQPKc	nSISIESPRQPKc	nSIS(79.966)IESPRQPKc	AT3G62700.1	AT3G62700.1	| Symbols: ATMRP10, MRP10, ABCC14 | multidrug resistance-associated protein 10 | chr3:23190428-23195727 REVERSE LENGTH=1539	AT3G62700.1-S894(79.966)	heavy	16	31.46	11.31	Control	0.003562
2RM2	m4	r2	4116	661.329	1320.64	1320.64	1189	2	nSIS(79.966)IESPRQPKc	nSISIESPRQPKc	nSIS(79.966)IESPRQPKc	AT3G62700.1	AT3G62700.1	| Symbols: ATMRP10, MRP10, ABCC14 | multidrug resistance-associated protein 10 | chr3:23190428-23195727 REVERSE LENGTH=1539	AT3G62700.1-S894(79.966)	light	16	35.8	9.66	Case	0.000267
2RM2	m4	r2	4142	669.306	1336.6	1336.6	1195	2	nSIS(79.966)IESPRQPKc	nSISIESPRQPKc	nSIS(79.966)IESPRQPKc	AT3G62700.1	AT3G62700.1	| Symbols: ATMRP10, MRP10, ABCC14 | multidrug resistance-associated protein 10 | chr3:23190428-23195727 REVERSE LENGTH=1539	AT3G62700.1-S894(79.966)	heavy	16	31.53	15.08	Control	0.003617
2RM2	m4	r2	4241	661.33	1320.64	1320.64	1219	2	nSIS(79.966)IESPRQPKc	nSISIESPRQPKc	nSIS(79.966)IESPRQPKc	AT3G62700.1	AT3G62700.1	| Symbols: ATMRP10, MRP10, ABCC14 | multidrug resistance-associated protein 10 | chr3:23190428-23195727 REVERSE LENGTH=1539	AT3G62700.1-S894(79.966)	light	16	39.84	6.86	Case	0.000153
2RM2	m4	r2	4261	446.54	1336.6	1336.6	1224	3	nSIS(79.966)IESPRQPKc	nSISIESPRQPKc	nSIS(79.966)IESPRQPKc	AT3G62700.1	AT3G62700.1	| Symbols: ATMRP10, MRP10, ABCC14 | multidrug resistance-associated protein 10 | chr3:23190428-23195727 REVERSE LENGTH=1539	AT3G62700.1-S894(79.966)	heavy	16	11.34	4.23	Control	0.005998
2RM2	m4	r2	4268	669.306	1336.6	1336.6	1226	2	nSIS(79.966)IESPRQPKc	nSISIESPRQPKc	nSIS(79.966)IESPRQPKc	AT3G62700.1	AT3G62700.1	| Symbols: ATMRP10, MRP10, ABCC14 | multidrug resistance-associated protein 10 | chr3:23190428-23195727 REVERSE LENGTH=1539	AT3G62700.1-S894(79.966)	heavy	16	31.49	4.96	Control	0.005608
2RM2	m4	r2	4272	441.222	1320.64	1320.64	1227	3	nSIS(79.966)IESPRQPKc	nSISIESPRQPKc	nSIS(79.966)IESPRQPKc	AT3G62700.1	AT3G62700.1	| Symbols: ATMRP10, MRP10, ABCC14 | multidrug resistance-associated protein 10 | chr3:23190428-23195727 REVERSE LENGTH=1539	AT3G62700.1-S894(79.966)	light	16	16.3	1.47	Case	0.002641
2RM2	m4	r2	4385	661.329	1320.64	1320.64	1250	2	nSIS(79.966)IESPRQPKc	nSISIESPRQPKc	nSIS(79.966)IESPRQPKc	AT3G62700.1	AT3G62700.1	| Symbols: ATMRP10, MRP10, ABCC14 | multidrug resistance-associated protein 10 | chr3:23190428-23195727 REVERSE LENGTH=1539	AT3G62700.1-S894(79.966)	light	16	32.47	10.16	Case	0.002152
2RM2	m4	r2	4413	446.541	1336.6	1336.6	1255	3	nSIS(79.966)IESPRQPKc	nSISIESPRQPKc	nSIS(79.966)IESPRQPKc	AT3G62700.1	AT3G62700.1	| Symbols: ATMRP10, MRP10, ABCC14 | multidrug resistance-associated protein 10 | chr3:23190428-23195727 REVERSE LENGTH=1539	AT3G62700.1-S894(79.966)	heavy	16	23.79	5.35	Control	0.001126
2RM2	m4	r2	4426	441.222	1320.64	1320.64	1257	3	nSIS(79.966)IESPRQPKc	nSISIESPRQPKc	nSIS(79.966)IESPRQPKc	AT3G62700.1	AT3G62700.1	| Symbols: ATMRP10, MRP10, ABCC14 | multidrug resistance-associated protein 10 | chr3:23190428-23195727 REVERSE LENGTH=1539	AT3G62700.1-S894(79.966)	light	16	31.57	5.42	Case	0.000202
2RM2	m4	r2	4432	669.306	1336.6	1336.6	1258	2	nSIS(79.966)IESPRQPKc	nSISIESPRQPKc	nSIS(79.966)IESPRQPKc	AT3G62700.1	AT3G62700.1	| Symbols: ATMRP10, MRP10, ABCC14 | multidrug resistance-associated protein 10 | chr3:23190428-23195727 REVERSE LENGTH=1539	AT3G62700.1-S894(79.966)	heavy	16	31.49	13.25	Control	0.004974
2RM2	m4	r2	4571	661.329	1320.64	1320.64	1281	2	nSIS(79.966)IESPRQPKc	nSISIESPRQPKc	nSIS(79.966)IESPRQPKc	AT3G62700.1	AT3G62700.1	| Symbols: ATMRP10, MRP10, ABCC14 | multidrug resistance-associated protein 10 | chr3:23190428-23195727 REVERSE LENGTH=1539	AT3G62700.1-S894(79.966)	light	16	33.59	9.1	Case	0.000404
2RM2	m4	r2	4604	446.54	1336.6	1336.6	1286	3	nSIS(79.966)IESPRQPKc	nSISIESPRQPKc	nSIS(79.966)IESPRQPKc	AT3G62700.1	AT3G62700.1	| Symbols: ATMRP10, MRP10, ABCC14 | multidrug resistance-associated protein 10 | chr3:23190428-23195727 REVERSE LENGTH=1539	AT3G62700.1-S894(79.966)	heavy	16	24.47	4.87	Control	0.000331
2RM2	m4	r2	4624	441.222	1320.64	1320.64	1289	3	nSIS(79.966)IESPRQPKc	nSISIESPRQPKc	nSIS(79.966)IESPRQPKc	AT3G62700.1	AT3G62700.1	| Symbols: ATMRP10, MRP10, ABCC14 | multidrug resistance-associated protein 10 | chr3:23190428-23195727 REVERSE LENGTH=1539	AT3G62700.1-S894(79.966)	light	16	26.09	4.43	Case	0.000235
2RM2	m4	r2	4779	661.329	1320.64	1320.64	1312	2	nSIS(79.966)IESPRQPKc	nSISIESPRQPKc	nSIS(79.966)IESPRQPKc	AT3G62700.1	AT3G62700.1	| Symbols: ATMRP10, MRP10, ABCC14 | multidrug resistance-associated protein 10 | chr3:23190428-23195727 REVERSE LENGTH=1539	AT3G62700.1-S894(79.966)	light	16	32.45	7.72	Case	0.002489
2RM2	m4	r2	4815	446.54	1336.6	1336.6	1317	3	nSIS(79.966)IESPRQPKc	nSISIESPRQPKc	nSIS(79.966)IESPRQPKc	AT3G62700.1	AT3G62700.1	| Symbols: ATMRP10, MRP10, ABCC14 | multidrug resistance-associated protein 10 | chr3:23190428-23195727 REVERSE LENGTH=1539	AT3G62700.1-S894(79.966)	heavy	16	27.01	5.3	Control	0.000292
2RM2	m4	r2	4837	669.306	1336.6	1336.6	1320	2	nSIS(79.966)IESPRQPKc	nSISIESPRQPKc	nSIS(79.966)IESPRQPKc	AT3G62700.1	AT3G62700.1	| Symbols: ATMRP10, MRP10, ABCC14 | multidrug resistance-associated protein 10 | chr3:23190428-23195727 REVERSE LENGTH=1539	AT3G62700.1-S894(79.966)	heavy	16	31.45	14.15	Control	0.003671
2RM2	m4	r2	4838	441.222	1320.64	1320.64	1321	3	nSIS(79.966)IESPRQPKc	nSISIESPRQPKc	nSIS(79.966)IESPRQPKc	AT3G62700.1	AT3G62700.1	| Symbols: ATMRP10, MRP10, ABCC14 | multidrug resistance-associated protein 10 | chr3:23190428-23195727 REVERSE LENGTH=1539	AT3G62700.1-S894(79.966)	light	16	43.04	5.71	Case	3e-05
2RM2	m4	r2	4982	661.329	1320.64	1320.64	1342	2	nSIS(79.966)IESPRQPKc	nSISIESPRQPKc	nSIS(79.966)IESPRQPKc	AT3G62700.1	AT3G62700.1	| Symbols: ATMRP10, MRP10, ABCC14 | multidrug resistance-associated protein 10 | chr3:23190428-23195727 REVERSE LENGTH=1539	AT3G62700.1-S894(79.966)	light	16	32.44	10.44	Case	0.002893
2RM2	m4	r2	5033	446.539	1336.6	1336.6	1350	3	nSIS(79.966)IESPRQPKc	nSISIESPRQPKc	nSIS(79.966)IESPRQPKc	AT3G62700.1	AT3G62700.1	| Symbols: ATMRP10, MRP10, ABCC14 | multidrug resistance-associated protein 10 | chr3:23190428-23195727 REVERSE LENGTH=1539	AT3G62700.1-S894(79.966)	heavy	16	24.6	4.92	Control	0.000315
2RM2	m4	r2	5051	441.222	1320.64	1320.64	1352	3	nSIS(79.966)IESPRQPKc	nSISIESPRQPKc	nSIS(79.966)IESPRQPKc	AT3G62700.1	AT3G62700.1	| Symbols: ATMRP10, MRP10, ABCC14 | multidrug resistance-associated protein 10 | chr3:23190428-23195727 REVERSE LENGTH=1539	AT3G62700.1-S894(79.966)	light	16	38.85	5.46	Case	6.7e-05
2RM2	m4	r2	5063	669.305	1336.6	1336.6	1354	2	nSIS(79.966)IESPRQPKc	nSISIESPRQPKc	nSIS(79.966)IESPRQPKc	AT3G62700.1	AT3G62700.1	| Symbols: ATMRP10, MRP10, ABCC14 | multidrug resistance-associated protein 10 | chr3:23190428-23195727 REVERSE LENGTH=1539	AT3G62700.1-S894(79.966)	heavy	16	31.43	13.37	Control	0.004334
2RM2	m4	r2	5183	661.329	1320.64	1320.64	1373	2	nSIS(79.966)IESPRQPKc	nSISIESPRQPKc	nSIS(79.966)IESPRQPKc	AT3G62700.1	AT3G62700.1	| Symbols: ATMRP10, MRP10, ABCC14 | multidrug resistance-associated protein 10 | chr3:23190428-23195727 REVERSE LENGTH=1539	AT3G62700.1-S894(79.966)	light	16	30.18	8.89	Case	0.000547
2RM2	m4	r2	5235	446.539	1336.6	1336.6	1381	3	nSIS(79.966)IESPRQPKc	nSISIESPRQPKc	nSIS(79.966)IESPRQPKc	AT3G62700.1	AT3G62700.1	| Symbols: ATMRP10, MRP10, ABCC14 | multidrug resistance-associated protein 10 | chr3:23190428-23195727 REVERSE LENGTH=1539	AT3G62700.1-S894(79.966)	heavy	16	24.06	5.12	Control	0.000358
2RM2	m4	r2	5246	441.222	1320.64	1320.64	1382	3	nSIS(79.966)IESPRQPKc	nSISIESPRQPKc	nSIS(79.966)IESPRQPKc	AT3G62700.1	AT3G62700.1	| Symbols: ATMRP10, MRP10, ABCC14 | multidrug resistance-associated protein 10 | chr3:23190428-23195727 REVERSE LENGTH=1539	AT3G62700.1-S894(79.966)	light	16	43	5.81	Case	3e-05
2RM2	m4	r2	5263	669.305	1336.6	1336.6	1385	2	nSIS(79.966)IESPRQPKc	nSISIESPRQPKc	nSIS(79.966)IESPRQPKc	AT3G62700.1	AT3G62700.1	| Symbols: ATMRP10, MRP10, ABCC14 | multidrug resistance-associated protein 10 | chr3:23190428-23195727 REVERSE LENGTH=1539	AT3G62700.1-S894(79.966)	heavy	16	31.45	10.72	Control	0.003702
2RM2	m4	r2	5389	661.329	1320.64	1320.64	1404	2	nSIS(79.966)IESPRQPKc	nSISIESPRQPKc	nSIS(79.966)IESPRQPKc	AT3G62700.1	AT3G62700.1	| Symbols: ATMRP10, MRP10, ABCC14 | multidrug resistance-associated protein 10 | chr3:23190428-23195727 REVERSE LENGTH=1539	AT3G62700.1-S894(79.966)	light	16	34.1	7.85	Case	0.000159
2RM2	m4	r2	5449	441.221	1320.64	1320.64	1413	3	nSIS(79.966)IESPRQPKc	nSISIESPRQPKc	nSIS(79.966)IESPRQPKc	AT3G62700.1	AT3G62700.1	| Symbols: ATMRP10, MRP10, ABCC14 | multidrug resistance-associated protein 10 | chr3:23190428-23195727 REVERSE LENGTH=1539	AT3G62700.1-S894(79.966)	light	16	39.44	5.16	Case	8.9e-05
2RM2	m4	r2	5472	669.305	1336.6	1336.6	1416	2	nSIS(79.966)IESPRQPKc	nSISIESPRQPKc	nSIS(79.966)IESPRQPKc	AT3G62700.1	AT3G62700.1	| Symbols: ATMRP10, MRP10, ABCC14 | multidrug resistance-associated protein 10 | chr3:23190428-23195727 REVERSE LENGTH=1539	AT3G62700.1-S894(79.966)	heavy	16	28.73	10.21	Control	0.002681
2RM2	m4	r2	5473	446.54	1336.6	1336.6	1416	3	nSIS(79.966)IESPRQPKc	nSISIESPRQPKc	nSIS(79.966)IESPRQPKc	AT3G62700.1	AT3G62700.1	| Symbols: ATMRP10, MRP10, ABCC14 | multidrug resistance-associated protein 10 | chr3:23190428-23195727 REVERSE LENGTH=1539	AT3G62700.1-S894(79.966)	heavy	16	23.69	5.1	Control	0.000359
2RM2	m4	r2	5615	661.329	1320.64	1320.64	1436	2	nSIS(79.966)IESPRQPKc	nSISIESPRQPKc	nSIS(79.966)IESPRQPKc	AT3G62700.1	AT3G62700.1	| Symbols: ATMRP10, MRP10, ABCC14 | multidrug resistance-associated protein 10 | chr3:23190428-23195727 REVERSE LENGTH=1539	AT3G62700.1-S894(79.966)	light	16	32.5	9.89	Case	0.003049
2RM2	m4	r2	5710	446.54	1336.6	1336.6	1450	3	nSIS(79.966)IESPRQPKc	nSISIESPRQPKc	nSIS(79.966)IESPRQPKc	AT3G62700.1	AT3G62700.1	| Symbols: ATMRP10, MRP10, ABCC14 | multidrug resistance-associated protein 10 | chr3:23190428-23195727 REVERSE LENGTH=1539	AT3G62700.1-S894(79.966)	heavy	16	11.66	4.54	Control	0.005727
2RM2	m4	r2	5714	669.306	1336.6	1336.6	1450	2	nSIS(79.966)IESPRQPKc	nSISIESPRQPKc	nSIS(79.966)IESPRQPKc	AT3G62700.1	AT3G62700.1	| Symbols: ATMRP10, MRP10, ABCC14 | multidrug resistance-associated protein 10 | chr3:23190428-23195727 REVERSE LENGTH=1539	AT3G62700.1-S894(79.966)	heavy	16	31.4	12.73	Control	0.00361
2RM2	m4	r2	3778	661.329	1320.64	1320.64	1128	2	nSIS(79.966)IESPRQPKc	nSISIESPRQPKc	nSIS(79.966)IESPRQPKc	AT3G62700.1	AT3G62700.1	| Symbols: ATMRP10, MRP10, ABCC14 | multidrug resistance-associated protein 10 | chr3:23190428-23195727 REVERSE LENGTH=1539	AT3G62700.1-S894(79.966)	light	16	32.07	10.16	Case	0.002506
2RM2	m4	r2	5839	661.329	1320.64	1320.64	1467	2	nSIS(79.966)IESPRQPKc	nSISIESPRQPKc	nSIS(79.966)IESPRQPKc	AT3G62700.1	AT3G62700.1	| Symbols: ATMRP10, MRP10, ABCC14 | multidrug resistance-associated protein 10 | chr3:23190428-23195727 REVERSE LENGTH=1539	AT3G62700.1-S894(79.966)	light	16	32.44	7.25	Case	0.002332
2RM2	m4	r2	3824	669.306	1336.6	1336.6	1134	2	nSIS(79.966)IESPRQPKc	nSISIESPRQPKc	nSIS(79.966)IESPRQPKc	AT3G62700.1	AT3G62700.1	| Symbols: ATMRP10, MRP10, ABCC14 | multidrug resistance-associated protein 10 | chr3:23190428-23195727 REVERSE LENGTH=1539	AT3G62700.1-S894(79.966)	heavy	16	31.02	12.28	Control	0.004953
2RM2	m4	r2	5914	441.222	1320.64	1320.64	1478	3	nSIS(79.966)IESPRQPKc	nSISIESPRQPKc	nSIS(79.966)IESPRQPKc	AT3G62700.1	AT3G62700.1	| Symbols: ATMRP10, MRP10, ABCC14 | multidrug resistance-associated protein 10 | chr3:23190428-23195727 REVERSE LENGTH=1539	AT3G62700.1-S894(79.966)	light	16	13.73	2.06	Case	0.004713
2RM2	m4	r2	5962	669.307	1336.6	1336.6	1484	2	nSIS(79.966)IESPRQPKc	nSISIESPRQPKc	nSIS(79.966)IESPRQPKc	AT3G62700.1	AT3G62700.1	| Symbols: ATMRP10, MRP10, ABCC14 | multidrug resistance-associated protein 10 | chr3:23190428-23195727 REVERSE LENGTH=1539	AT3G62700.1-S894(79.966)	heavy	16	30.2	13.7	Control	0.00589
2RM2	m4	r2	3990	661.329	1320.64	1320.64	1159	2	nSIS(79.966)IESPRQPKc	nSISIESPRQPKc	nSIS(79.966)IESPRQPKc	AT3G62700.1	AT3G62700.1	| Symbols: ATMRP10, MRP10, ABCC14 | multidrug resistance-associated protein 10 | chr3:23190428-23195727 REVERSE LENGTH=1539	AT3G62700.1-S894(79.966)	light	16	32.45	6.69	Case	0.002329
2RM2	m4	r2	4020	669.306	1336.6	1336.6	1165	2	nSIS(79.966)IESPRQPKc	nSISIESPRQPKc	nSIS(79.966)IESPRQPKc	AT3G62700.1	AT3G62700.1	| Symbols: ATMRP10, MRP10, ABCC14 | multidrug resistance-associated protein 10 | chr3:23190428-23195727 REVERSE LENGTH=1539	AT3G62700.1-S894(79.966)	heavy	16	28.77	9.98	Control	0.002725
2RM3	m4	r2	6163	661.328	1320.64	1320.64	1505	2	nSIS(79.966)IESPRQPKc	nSISIESPRQPKc	nSIS(79.966)IESPRQPKc	AT3G62700.1	AT3G62700.1	| Symbols: ATMRP10, MRP10, ABCC14 | multidrug resistance-associated protein 10 | chr3:23190428-23195727 REVERSE LENGTH=1539	AT3G62700.1-S894(79.966)	light	16	32.48	7.18	Case	0.004223
2RM3	m4	r2	6258	441.221	1320.64	1320.64	1517	3	nSIS(79.966)IESPRQPKc	nSISIESPRQPKc	nSIS(79.966)IESPRQPKc	AT3G62700.1	AT3G62700.1	| Symbols: ATMRP10, MRP10, ABCC14 | multidrug resistance-associated protein 10 | chr3:23190428-23195727 REVERSE LENGTH=1539	AT3G62700.1-S894(79.966)	light	16	42.96	5.78	Case	3e-05
2RM3	m4	r2	5769	441.222	1320.64	1320.64	1451	3	nSIS(79.966)IESPRQPKc	nSISIESPRQPKc	nSIS(79.966)IESPRQPKc	AT3G62700.1	AT3G62700.1	| Symbols: ATMRP10, MRP10, ABCC14 | multidrug resistance-associated protein 10 | chr3:23190428-23195727 REVERSE LENGTH=1539	AT3G62700.1-S894(79.966)	light	16	9.38	4.12	Case	0.007249
2RM3	m4	r2	5928	661.329	1320.64	1320.64	1473	2	nSIS(79.966)IESPRQPKc	nSISIESPRQPKc	nSIS(79.966)IESPRQPKc	AT3G62700.1	AT3G62700.1	| Symbols: ATMRP10, MRP10, ABCC14 | multidrug resistance-associated protein 10 | chr3:23190428-23195727 REVERSE LENGTH=1539	AT3G62700.1-S894(79.966)	light	16	33.48	8.22	Case	0.000398
2RM3	m4	r2	6005	446.539	1336.6	1336.6	1483	3	nSIS(79.966)IESPRQPKc	nSISIESPRQPKc	nSIS(79.966)IESPRQPKc	AT3G62700.1	AT3G62700.1	| Symbols: ATMRP10, MRP10, ABCC14 | multidrug resistance-associated protein 10 | chr3:23190428-23195727 REVERSE LENGTH=1539	AT3G62700.1-S894(79.966)	heavy	16	11.38	4.55	Control	0.005808
2RM3	m4	r2	6016	441.222	1320.64	1320.64	1484	3	nSIS(79.966)IESPRQPKc	nSISIESPRQPKc	nSIS(79.966)IESPRQPKc	AT3G62700.1	AT3G62700.1	| Symbols: ATMRP10, MRP10, ABCC14 | multidrug resistance-associated protein 10 | chr3:23190428-23195727 REVERSE LENGTH=1539	AT3G62700.1-S894(79.966)	light	16	34.67	5.49	Case	0.000117
2RM3	m4	r2	6071	669.305	1336.6	1336.6	1492	2	nSIS(79.966)IESPRQPKc	nSISIESPRQPKc	nSIS(79.966)IESPRQPKc	AT3G62700.1	AT3G62700.1	| Symbols: ATMRP10, MRP10, ABCC14 | multidrug resistance-associated protein 10 | chr3:23190428-23195727 REVERSE LENGTH=1539	AT3G62700.1-S894(79.966)	heavy	16	31.44	11.05	Control	0.003297
2RM4	m4	r2	7513	661.329	1320.64	1320.64	1688	2	nSIS(79.966)IESPRQPKc	nSISIESPRQPKc	nSIS(79.966)IESPRQPKc	AT3G62700.1	AT3G62700.1	| Symbols: ATMRP10, MRP10, ABCC14 | multidrug resistance-associated protein 10 | chr3:23190428-23195727 REVERSE LENGTH=1539	AT3G62700.1-S894(79.966)	light	16	33.16	4.54	Case	0.000444
3FC4	m5	f3	4792	669.306	1336.6	1336.6	1128	2	nSIS(79.966)IESPRQPKc	nSISIESPRQPKc	nSIS(79.966)IESPRQPKc	AT3G62700.1	AT3G62700.1	| Symbols: ATMRP10, MRP10, ABCC14 | multidrug resistance-associated protein 10 | chr3:23190428-23195727 REVERSE LENGTH=1539	AT3G62700.1-S894(79.966)	heavy	16	29.87	13.2	Case	0.001277
3FM1	m5	f3	6857	669.305	1336.59	1336.6	1420	2	nSIS(79.966)IESPRQPKc	nSISIESPRQPKc	nSIS(79.966)IESPRQPKc	AT3G62700.1	AT3G62700.1	| Symbols: ATMRP10, MRP10, ABCC14 | multidrug resistance-associated protein 10 | chr3:23190428-23195727 REVERSE LENGTH=1539	AT3G62700.1-S894(79.966)	heavy	16	29.43	14.07	Case	0.003586
3FM1	m5	f3	6869	446.54	1336.6	1336.6	1421	3	nSIS(79.966)IESPRQPKc	nSISIESPRQPKc	nSIS(79.966)IESPRQPKc	AT3G62700.1	AT3G62700.1	| Symbols: ATMRP10, MRP10, ABCC14 | multidrug resistance-associated protein 10 | chr3:23190428-23195727 REVERSE LENGTH=1539	AT3G62700.1-S894(79.966)	heavy	16	29.85	7.24	Case	0.000117
3FM1	m5	f3	7015	441.222	1320.64	1320.64	1442	3	nSIS(79.966)IESPRQPKc	nSISIESPRQPKc	nSIS(79.966)IESPRQPKc	AT3G62700.1	AT3G62700.1	| Symbols: ATMRP10, MRP10, ABCC14 | multidrug resistance-associated protein 10 | chr3:23190428-23195727 REVERSE LENGTH=1539	AT3G62700.1-S894(79.966)	light	16	34.79	5.18	Control	0.000159
3FM1	m5	f3	7079	669.305	1336.6	1336.6	1451	2	nSIS(79.966)IESPRQPKc	nSISIESPRQPKc	nSIS(79.966)IESPRQPKc	AT3G62700.1	AT3G62700.1	| Symbols: ATMRP10, MRP10, ABCC14 | multidrug resistance-associated protein 10 | chr3:23190428-23195727 REVERSE LENGTH=1539	AT3G62700.1-S894(79.966)	heavy	16	31.56	7.89	Case	0.004159
3FM1	m5	f3	7089	446.539	1336.6	1336.6	1452	3	nSIS(79.966)IESPRQPKc	nSISIESPRQPKc	nSIS(79.966)IESPRQPKc	AT3G62700.1	AT3G62700.1	| Symbols: ATMRP10, MRP10, ABCC14 | multidrug resistance-associated protein 10 | chr3:23190428-23195727 REVERSE LENGTH=1539	AT3G62700.1-S894(79.966)	heavy	16	38.42	5.21	Case	7e-05
3FM1	m5	f3	7090	661.328	1320.64	1320.64	1453	2	nSIS(79.966)IESPRQPKc	nSISIESPRQPKc	nSIS(79.966)IESPRQPKc	AT3G62700.1	AT3G62700.1	| Symbols: ATMRP10, MRP10, ABCC14 | multidrug resistance-associated protein 10 | chr3:23190428-23195727 REVERSE LENGTH=1539	AT3G62700.1-S894(79.966)	light	16	41.34	14.89	Control	0.000223
3FM1	m5	f3	7240	441.222	1320.64	1320.64	1473	3	nSIS(79.966)IESPRQPKc	nSISIESPRQPKc	nSIS(79.966)IESPRQPKc	AT3G62700.1	AT3G62700.1	| Symbols: ATMRP10, MRP10, ABCC14 | multidrug resistance-associated protein 10 | chr3:23190428-23195727 REVERSE LENGTH=1539	AT3G62700.1-S894(79.966)	light	16	42.97	5.75	Control	3e-05
3FM1	m5	f3	7326	661.329	1320.64	1320.64	1485	2	nSIS(79.966)IESPRQPKc	nSISIESPRQPKc	nSIS(79.966)IESPRQPKc	AT3G62700.1	AT3G62700.1	| Symbols: ATMRP10, MRP10, ABCC14 | multidrug resistance-associated protein 10 | chr3:23190428-23195727 REVERSE LENGTH=1539	AT3G62700.1-S894(79.966)	light	16	41.27	14.92	Control	0.000217
3FM1	m5	f3	7351	669.305	1336.6	1336.6	1488	2	nSIS(79.966)IESPRQPKc	nSISIESPRQPKc	nSIS(79.966)IESPRQPKc	AT3G62700.1	AT3G62700.1	| Symbols: ATMRP10, MRP10, ABCC14 | multidrug resistance-associated protein 10 | chr3:23190428-23195727 REVERSE LENGTH=1539	AT3G62700.1-S894(79.966)	heavy	16	31.54	10.99	Case	0.003
3FM1	m5	f3	7376	446.539	1336.6	1336.6	1491	3	nSIS(79.966)IESPRQPKc	nSISIESPRQPKc	nSIS(79.966)IESPRQPKc	AT3G62700.1	AT3G62700.1	| Symbols: ATMRP10, MRP10, ABCC14 | multidrug resistance-associated protein 10 | chr3:23190428-23195727 REVERSE LENGTH=1539	AT3G62700.1-S894(79.966)	heavy	16	37.8	5.6	Case	6.7e-05
3FM2	m5	f3	8275	446.536	1336.59	1336.6	1665	3	nSIS(79.966)IESPRQPKc	nSISIESPRQPKc	nSIS(79.966)IESPRQPKc	AT3G62700.1	AT3G62700.1	| Symbols: ATMRP10, MRP10, ABCC14 | multidrug resistance-associated protein 10 | chr3:23190428-23195727 REVERSE LENGTH=1539	AT3G62700.1-S894(79.966)	heavy	16	27.11	3.73	Case	0.008115
3FM2	m5	f3	6433	446.54	1336.6	1336.6	1356	3	nSIS(79.966)IESPRQPKc	nSISIESPRQPKc	nSIS(79.966)IESPRQPKc	AT3G62700.1	AT3G62700.1	| Symbols: ATMRP10, MRP10, ABCC14 | multidrug resistance-associated protein 10 | chr3:23190428-23195727 REVERSE LENGTH=1539	AT3G62700.1-S894(79.966)	heavy	16	33.52	8.52	Case	6.7e-05
3FM2	m5	f3	6481	441.222	1320.64	1320.64	1363	3	nSIS(79.966)IESPRQPKc	nSISIESPRQPKc	nSIS(79.966)IESPRQPKc	AT3G62700.1	AT3G62700.1	| Symbols: ATMRP10, MRP10, ABCC14 | multidrug resistance-associated protein 10 | chr3:23190428-23195727 REVERSE LENGTH=1539	AT3G62700.1-S894(79.966)	light	16	16.54	2.56	Control	0.00025
3FM2	m5	f3	6587	669.306	1336.6	1336.6	1378	2	nSIS(79.966)IESPRQPKc	nSISIESPRQPKc	nSIS(79.966)IESPRQPKc	AT3G62700.1	AT3G62700.1	| Symbols: ATMRP10, MRP10, ABCC14 | multidrug resistance-associated protein 10 | chr3:23190428-23195727 REVERSE LENGTH=1539	AT3G62700.1-S894(79.966)	heavy	16	31.48	11.85	Case	0.003737
3FM2	m5	f3	6634	661.328	1320.64	1320.64	1384	2	nSIS(79.966)IESPRQPKc	nSISIESPRQPKc	nSIS(79.966)IESPRQPKc	AT3G62700.1	AT3G62700.1	| Symbols: ATMRP10, MRP10, ABCC14 | multidrug resistance-associated protein 10 | chr3:23190428-23195727 REVERSE LENGTH=1539	AT3G62700.1-S894(79.966)	light	16	31.1	10.28	Control	0.000924
3FM2	m5	f3	6670	446.539	1336.6	1336.6	1389	3	nSIS(79.966)IESPRQPKc	nSISIESPRQPKc	nSIS(79.966)IESPRQPKc	AT3G62700.1	AT3G62700.1	| Symbols: ATMRP10, MRP10, ABCC14 | multidrug resistance-associated protein 10 | chr3:23190428-23195727 REVERSE LENGTH=1539	AT3G62700.1-S894(79.966)	heavy	16	41.9	5.81	Case	3e-05
3FM2	m5	f3	6702	441.221	1320.64	1320.64	1394	3	nSIS(79.966)IESPRQPKc	nSISIESPRQPKc	nSIS(79.966)IESPRQPKc	AT3G62700.1	AT3G62700.1	| Symbols: ATMRP10, MRP10, ABCC14 | multidrug resistance-associated protein 10 | chr3:23190428-23195727 REVERSE LENGTH=1539	AT3G62700.1-S894(79.966)	light	16	42.85	5.87	Control	3.5e-05
3FM2	m5	f3	6803	669.306	1336.6	1336.6	1409	2	nSIS(79.966)IESPRQPKc	nSISIESPRQPKc	nSIS(79.966)IESPRQPKc	AT3G62700.1	AT3G62700.1	| Symbols: ATMRP10, MRP10, ABCC14 | multidrug resistance-associated protein 10 | chr3:23190428-23195727 REVERSE LENGTH=1539	AT3G62700.1-S894(79.966)	heavy	16	31.59	10.99	Case	0.002799
3FM2	m5	f3	6869	661.329	1320.64	1320.64	1417	2	nSIS(79.966)IESPRQPKc	nSISIESPRQPKc	nSIS(79.966)IESPRQPKc	AT3G62700.1	AT3G62700.1	| Symbols: ATMRP10, MRP10, ABCC14 | multidrug resistance-associated protein 10 | chr3:23190428-23195727 REVERSE LENGTH=1539	AT3G62700.1-S894(79.966)	light	16	31.68	4.74	Control	0.000206
3FM2	m5	f3	6903	446.539	1336.6	1336.6	1421	3	nSIS(79.966)IESPRQPKc	nSISIESPRQPKc	nSIS(79.966)IESPRQPKc	AT3G62700.1	AT3G62700.1	| Symbols: ATMRP10, MRP10, ABCC14 | multidrug resistance-associated protein 10 | chr3:23190428-23195727 REVERSE LENGTH=1539	AT3G62700.1-S894(79.966)	heavy	16	35.46	5.12	Case	0.000136
3FM3	m5	f3	6933	446.539	1336.6	1336.6	1383	3	nSIS(79.966)IESPRQPKc	nSISIESPRQPKc	nSIS(79.966)IESPRQPKc	AT3G62700.1	AT3G62700.1	| Symbols: ATMRP10, MRP10, ABCC14 | multidrug resistance-associated protein 10 | chr3:23190428-23195727 REVERSE LENGTH=1539	AT3G62700.1-S894(79.966)	heavy	16	27.36	5.3	Case	0.000228
3FM3	m5	f3	6981	441.221	1320.64	1320.64	1390	3	nSIS(79.966)IESPRQPKc	nSISIESPRQPKc	nSIS(79.966)IESPRQPKc	AT3G62700.1	AT3G62700.1	| Symbols: ATMRP10, MRP10, ABCC14 | multidrug resistance-associated protein 10 | chr3:23190428-23195727 REVERSE LENGTH=1539	AT3G62700.1-S894(79.966)	light	16	24.3	5.63	Control	0.000421
3FM3	m5	f3	7050	669.305	1336.6	1336.6	1399	2	nSIS(79.966)IESPRQPKc	nSISIESPRQPKc	nSIS(79.966)IESPRQPKc	AT3G62700.1	AT3G62700.1	| Symbols: ATMRP10, MRP10, ABCC14 | multidrug resistance-associated protein 10 | chr3:23190428-23195727 REVERSE LENGTH=1539	AT3G62700.1-S894(79.966)	heavy	16	28.09	11.03	Case	0.006409
3FM3	m5	f3	7231	441.222	1320.64	1320.64	1424	3	nSIS(79.966)IESPRQPKc	nSISIESPRQPKc	nSIS(79.966)IESPRQPKc	AT3G62700.1	AT3G62700.1	| Symbols: ATMRP10, MRP10, ABCC14 | multidrug resistance-associated protein 10 | chr3:23190428-23195727 REVERSE LENGTH=1539	AT3G62700.1-S894(79.966)	light	16	39.36	5.28	Control	4e-05
3FM3	m5	f3	7244	661.329	1320.64	1320.64	1426	2	nSIS(79.966)IESPRQPKc	nSISIESPRQPKc	nSIS(79.966)IESPRQPKc	AT3G62700.1	AT3G62700.1	| Symbols: ATMRP10, MRP10, ABCC14 | multidrug resistance-associated protein 10 | chr3:23190428-23195727 REVERSE LENGTH=1539	AT3G62700.1-S894(79.966)	light	16	37.39	9.43	Control	0.000247
3FM4	m5	f3	7168	446.541	1336.6	1336.6	1401	3	nSIS(79.966)IESPRQPKc	nSISIESPRQPKc	nSIS(79.966)IESPRQPKc	AT3G62700.1	AT3G62700.1	| Symbols: ATMRP10, MRP10, ABCC14 | multidrug resistance-associated protein 10 | chr3:23190428-23195727 REVERSE LENGTH=1539	AT3G62700.1-S894(79.966)	heavy	16	22.85	4.7	Case	0.002862
3FM4	m5	f3	7408	446.539	1336.6	1336.6	1434	3	nSIS(79.966)IESPRQPKc	nSISIESPRQPKc	nSIS(79.966)IESPRQPKc	AT3G62700.1	AT3G62700.1	| Symbols: ATMRP10, MRP10, ABCC14 | multidrug resistance-associated protein 10 | chr3:23190428-23195727 REVERSE LENGTH=1539	AT3G62700.1-S894(79.966)	heavy	16	36.88	5.7	Case	7.9e-05
3FM4	m5	f3	7482	669.306	1336.6	1336.6	1443	2	nSIS(79.966)IESPRQPKc	nSISIESPRQPKc	nSIS(79.966)IESPRQPKc	AT3G62700.1	AT3G62700.1	| Symbols: ATMRP10, MRP10, ABCC14 | multidrug resistance-associated protein 10 | chr3:23190428-23195727 REVERSE LENGTH=1539	AT3G62700.1-S894(79.966)	heavy	16	28.31	12.12	Case	0.006247
3FM5	m5	f3	7662	446.539	1336.6	1336.6	1461	3	nSIS(79.966)IESPRQPKc	nSISIESPRQPKc	nSIS(79.966)IESPRQPKc	AT3G62700.1	AT3G62700.1	| Symbols: ATMRP10, MRP10, ABCC14 | multidrug resistance-associated protein 10 | chr3:23190428-23195727 REVERSE LENGTH=1539	AT3G62700.1-S894(79.966)	heavy	16	26.98	5.29	Case	0.000228
3FM8	m5	f3	7081	446.539	1336.6	1336.6	1548	3	nSIS(79.966)IESPRQPKc	nSISIESPRQPKc	nSIS(79.966)IESPRQPKc	AT3G62700.1	AT3G62700.1	| Symbols: ATMRP10, MRP10, ABCC14 | multidrug resistance-associated protein 10 | chr3:23190428-23195727 REVERSE LENGTH=1539	AT3G62700.1-S894(79.966)	heavy	16	15.98	2.75	Case	0.000284
3RM1	m6	r3	6603	441.222	1320.64	1320.64	1424	3	nSIS(79.966)IESPRQPKc	nSISIESPRQPKc	nSIS(79.966)IESPRQPKc	AT3G62700.1	AT3G62700.1	| Symbols: ATMRP10, MRP10, ABCC14 | multidrug resistance-associated protein 10 | chr3:23190428-23195727 REVERSE LENGTH=1539	AT3G62700.1-S894(79.966)	light	16	34.49	4.84	Case	0.000153
3RM1	m6	r3	6645	669.305	1336.6	1336.6	1429	2	nSIS(79.966)IESPRQPKc	nSISIESPRQPKc	nSIS(79.966)IESPRQPKc	AT3G62700.1	AT3G62700.1	| Symbols: ATMRP10, MRP10, ABCC14 | multidrug resistance-associated protein 10 | chr3:23190428-23195727 REVERSE LENGTH=1539	AT3G62700.1-S894(79.966)	heavy	16	27.69	11.78	Control	0.005672
3RM1	m6	r3	6749	661.329	1320.64	1320.64	1443	2	nSIS(79.966)IESPRQPKc	nSISIESPRQPKc	nSIS(79.966)IESPRQPKc	AT3G62700.1	AT3G62700.1	| Symbols: ATMRP10, MRP10, ABCC14 | multidrug resistance-associated protein 10 | chr3:23190428-23195727 REVERSE LENGTH=1539	AT3G62700.1-S894(79.966)	light	16	36.71	14.06	Case	0.000256
3RM1	m6	r3	6818	446.54	1336.6	1336.6	1452	3	nSIS(79.966)IESPRQPKc	nSISIESPRQPKc	nSIS(79.966)IESPRQPKc	AT3G62700.1	AT3G62700.1	| Symbols: ATMRP10, MRP10, ABCC14 | multidrug resistance-associated protein 10 | chr3:23190428-23195727 REVERSE LENGTH=1539	AT3G62700.1-S894(79.966)	heavy	16	38.35	5.06	Control	7.5e-05
3RM1	m6	r3	6855	441.222	1320.64	1320.64	1457	3	nSIS(79.966)IESPRQPKc	nSISIESPRQPKc	nSIS(79.966)IESPRQPKc	AT3G62700.1	AT3G62700.1	| Symbols: ATMRP10, MRP10, ABCC14 | multidrug resistance-associated protein 10 | chr3:23190428-23195727 REVERSE LENGTH=1539	AT3G62700.1-S894(79.966)	light	16	42.95	5.58	Case	3e-05
3RM1	m6	r3	6944	669.306	1336.6	1336.6	1468	2	nSIS(79.966)IESPRQPKc	nSISIESPRQPKc	nSIS(79.966)IESPRQPKc	AT3G62700.1	AT3G62700.1	| Symbols: ATMRP10, MRP10, ABCC14 | multidrug resistance-associated protein 10 | chr3:23190428-23195727 REVERSE LENGTH=1539	AT3G62700.1-S894(79.966)	heavy	16	31.84	13.21	Control	0.000829
3RM1	m6	r3	6990	661.33	1320.64	1320.64	1474	2	nSIS(79.966)IESPRQPKc	nSISIESPRQPKc	nSIS(79.966)IESPRQPKc	AT3G62700.1	AT3G62700.1	| Symbols: ATMRP10, MRP10, ABCC14 | multidrug resistance-associated protein 10 | chr3:23190428-23195727 REVERSE LENGTH=1539	AT3G62700.1-S894(79.966)	light	16	34.83	12.08	Case	0.000368
3RM2	m6	r3	4128	661.33	1320.64	1320.64	1091	2	nSIS(79.966)IESPRQPKc	nSISIESPRQPKc	nSIS(79.966)IESPRQPKc	AT3G62700.1	AT3G62700.1	| Symbols: ATMRP10, MRP10, ABCC14 | multidrug resistance-associated protein 10 | chr3:23190428-23195727 REVERSE LENGTH=1539	AT3G62700.1-S894(79.966)	light	16	41.35	14.82	Case	0.000217
3RM2	m6	r3	4147	441.222	1320.64	1320.64	1093	3	nSIS(79.966)IESPRQPKc	nSISIESPRQPKc	nSIS(79.966)IESPRQPKc	AT3G62700.1	AT3G62700.1	| Symbols: ATMRP10, MRP10, ABCC14 | multidrug resistance-associated protein 10 | chr3:23190428-23195727 REVERSE LENGTH=1539	AT3G62700.1-S894(79.966)	light	16	22.62	0.23	Case	0.000242
3RM2	m6	r3	4151	669.306	1336.6	1336.6	1094	2	nSIS(79.966)IESPRQPKc	nSISIESPRQPKc	nSIS(79.966)IESPRQPKc	AT3G62700.1	AT3G62700.1	| Symbols: ATMRP10, MRP10, ABCC14 | multidrug resistance-associated protein 10 | chr3:23190428-23195727 REVERSE LENGTH=1539	AT3G62700.1-S894(79.966)	heavy	16	31.44	12.84	Control	0.005832
3RM2	m6	r3	4276	661.329	1320.64	1320.64	1121	2	nSIS(79.966)IESPRQPKc	nSISIESPRQPKc	nSIS(79.966)IESPRQPKc	AT3G62700.1	AT3G62700.1	| Symbols: ATMRP10, MRP10, ABCC14 | multidrug resistance-associated protein 10 | chr3:23190428-23195727 REVERSE LENGTH=1539	AT3G62700.1-S894(79.966)	light	16	43.17	13.75	Case	0.000178
3RM2	m6	r3	4061	446.539	1336.6	1336.6	1082	3	nSIS(79.966)IESPRQPKc	nSISIESPRQPKc	nSIS(79.966)IESPRQPKc	AT3G62700.1	AT3G62700.1	| Symbols: ATMRP10, MRP10, ABCC14 | multidrug resistance-associated protein 10 | chr3:23190428-23195727 REVERSE LENGTH=1539	AT3G62700.1-S894(79.966)	heavy	16	25.98	5.69	Control	0.000117
FC4	m1	f1	6800	669.306	1336.6	1336.6	1379	2	nSIS(79.966)IESPRQPKc	nSISIESPRQPKc	nSIS(79.966)IESPRQPKc	AT3G62700.1	AT3G62700.1	| Symbols: ATMRP10, MRP10, ABCC14 | multidrug resistance-associated protein 10 | chr3:23190428-23195727 REVERSE LENGTH=1539	AT3G62700.1-S894(79.966)	heavy	16	28.55	15.17	Case	0.001753
FM11	m1	f1	4365	669.306	1336.6	1336.6	1062	2	nSIS(79.966)IESPRQPKc	nSISIESPRQPKc	nSIS(79.966)IESPRQPKc	AT3G62700.1	AT3G62700.1	| Symbols: ATMRP10, MRP10, ABCC14 | multidrug resistance-associated protein 10 | chr3:23190428-23195727 REVERSE LENGTH=1539	AT3G62700.1-S894(79.966)	heavy	16	29.76	5.88	Case	0.002626
FM12	m1	f1	4372	669.307	1336.6	1336.6	1083	2	nSIS(79.966)IESPRQPKc	nSISIESPRQPKc	nSIS(79.966)IESPRQPKc	AT3G62700.1	AT3G62700.1	| Symbols: ATMRP10, MRP10, ABCC14 | multidrug resistance-associated protein 10 | chr3:23190428-23195727 REVERSE LENGTH=1539	AT3G62700.1-S894(79.966)	heavy	16	31.43	14.67	Case	0.005914
FM12	m1	f1	4416	661.329	1320.64	1320.64	1089	2	nSIS(79.966)IESPRQPKc	nSISIESPRQPKc	nSIS(79.966)IESPRQPKc	AT3G62700.1	AT3G62700.1	| Symbols: ATMRP10, MRP10, ABCC14 | multidrug resistance-associated protein 10 | chr3:23190428-23195727 REVERSE LENGTH=1539	AT3G62700.1-S894(79.966)	light	16	25.48	9.91	Control	0.004751
FM13	m1	f1	4660	669.306	1336.6	1336.6	1080	2	nSIS(79.966)IESPRQPKc	nSISIESPRQPKc	nSIS(79.966)IESPRQPKc	AT3G62700.1	AT3G62700.1	| Symbols: ATMRP10, MRP10, ABCC14 | multidrug resistance-associated protein 10 | chr3:23190428-23195727 REVERSE LENGTH=1539	AT3G62700.1-S894(79.966)	heavy	16	30.85	15.08	Case	0.004993
FM3	m1	f1	4868	669.305	1336.6	1336.6	1069	2	nSIS(79.966)IESPRQPKc	nSISIESPRQPKc	nSIS(79.966)IESPRQPKc	AT3G62700.1	AT3G62700.1	| Symbols: ATMRP10, MRP10, ABCC14 | multidrug resistance-associated protein 10 | chr3:23190428-23195727 REVERSE LENGTH=1539	AT3G62700.1-S894(79.966)	heavy	16	31.56	12.91	Case	0.002697
FM3	m1	f1	4980	661.328	1320.64	1320.64	1081	2	nSIS(79.966)IESPRQPKc	nSISIESPRQPKc	nSIS(79.966)IESPRQPKc	AT3G62700.1	AT3G62700.1	| Symbols: ATMRP10, MRP10, ABCC14 | multidrug resistance-associated protein 10 | chr3:23190428-23195727 REVERSE LENGTH=1539	AT3G62700.1-S894(79.966)	light	16	38.86	16.04	Control	0.000629
FM3	m1	f1	5002	446.54	1336.6	1336.6	1083	3	nSIS(79.966)IESPRQPKc	nSISIESPRQPKc	nSIS(79.966)IESPRQPKc	AT3G62700.1	AT3G62700.1	| Symbols: ATMRP10, MRP10, ABCC14 | multidrug resistance-associated protein 10 | chr3:23190428-23195727 REVERSE LENGTH=1539	AT3G62700.1-S894(79.966)	heavy	16	29.91	4.69	Case	0.000133
FM3	m1	f1	5211	669.305	1336.6	1336.6	1112	2	nSIS(79.966)IESPRQPKc	nSISIESPRQPKc	nSIS(79.966)IESPRQPKc	AT3G62700.1	AT3G62700.1	| Symbols: ATMRP10, MRP10, ABCC14 | multidrug resistance-associated protein 10 | chr3:23190428-23195727 REVERSE LENGTH=1539	AT3G62700.1-S894(79.966)	heavy	16	29.53	10.73	Case	0.001543
FM4	m1	f1	5115	669.306	1336.6	1336.6	1063	2	nSIS(79.966)IESPRQPKc	nSISIESPRQPKc	nSIS(79.966)IESPRQPKc	AT3G62700.1	AT3G62700.1	| Symbols: ATMRP10, MRP10, ABCC14 | multidrug resistance-associated protein 10 | chr3:23190428-23195727 REVERSE LENGTH=1539	AT3G62700.1-S894(79.966)	heavy	16	31.55	9.34	Case	0.003467
FM4	m1	f1	5286	661.329	1320.64	1320.64	1079	2	nSIS(79.966)IESPRQPKc	nSISIESPRQPKc	nSIS(79.966)IESPRQPKc	AT3G62700.1	AT3G62700.1	| Symbols: ATMRP10, MRP10, ABCC14 | multidrug resistance-associated protein 10 | chr3:23190428-23195727 REVERSE LENGTH=1539	AT3G62700.1-S894(79.966)	light	16	32.65	10.62	Control	0.000475
FM4	m1	f1	5287	441.222	1320.64	1320.64	1079	3	nSIS(79.966)IESPRQPKc	nSISIESPRQPKc	nSIS(79.966)IESPRQPKc	AT3G62700.1	AT3G62700.1	| Symbols: ATMRP10, MRP10, ABCC14 | multidrug resistance-associated protein 10 | chr3:23190428-23195727 REVERSE LENGTH=1539	AT3G62700.1-S894(79.966)	light	16	43.03	5.74	Control	3e-05
FM4	m1	f1	5323	446.539	1336.6	1336.6	1083	3	nSIS(79.966)IESPRQPKc	nSISIESPRQPKc	nSIS(79.966)IESPRQPKc	AT3G62700.1	AT3G62700.1	| Symbols: ATMRP10, MRP10, ABCC14 | multidrug resistance-associated protein 10 | chr3:23190428-23195727 REVERSE LENGTH=1539	AT3G62700.1-S894(79.966)	heavy	16	42.1	5.84	Case	3e-05
FM4	m1	f1	5418	669.305	1336.6	1336.6	1095	2	nSIS(79.966)IESPRQPKc	nSISIESPRQPKc	nSIS(79.966)IESPRQPKc	AT3G62700.1	AT3G62700.1	| Symbols: ATMRP10, MRP10, ABCC14 | multidrug resistance-associated protein 10 | chr3:23190428-23195727 REVERSE LENGTH=1539	AT3G62700.1-S894(79.966)	heavy	16	31.51	11.43	Case	0.002568
FM4	m1	f1	5532	661.329	1320.64	1320.64	1111	2	nSIS(79.966)IESPRQPKc	nSISIESPRQPKc	nSIS(79.966)IESPRQPKc	AT3G62700.1	AT3G62700.1	| Symbols: ATMRP10, MRP10, ABCC14 | multidrug resistance-associated protein 10 | chr3:23190428-23195727 REVERSE LENGTH=1539	AT3G62700.1-S894(79.966)	light	16	29.8	11.89	Control	0.001836
FM4	m1	f1	5559	441.221	1320.64	1320.64	1115	3	nSIS(79.966)IESPRQPKc	nSISIESPRQPKc	nSIS(79.966)IESPRQPKc	AT3G62700.1	AT3G62700.1	| Symbols: ATMRP10, MRP10, ABCC14 | multidrug resistance-associated protein 10 | chr3:23190428-23195727 REVERSE LENGTH=1539	AT3G62700.1-S894(79.966)	light	16	17.21	7.71	Control	0.000315
FM4	m1	f1	7548	446.535	1336.58	1336.6	1465	3	nSIS(79.966)IESPRQPKc	nSISIESPRQPKc	nSIS(79.966)IESPRQPKc	AT3G62700.1	AT3G62700.1	| Symbols: ATMRP10, MRP10, ABCC14 | multidrug resistance-associated protein 10 | chr3:23190428-23195727 REVERSE LENGTH=1539	AT3G62700.1-S894(79.966)	heavy	16	34.19	5.51	Case	0.00472
FM5	m1	f1	5606	446.539	1336.6	1336.6	1105	3	nSIS(79.966)IESPRQPKc	nSISIESPRQPKc	nSIS(79.966)IESPRQPKc	AT3G62700.1	AT3G62700.1	| Symbols: ATMRP10, MRP10, ABCC14 | multidrug resistance-associated protein 10 | chr3:23190428-23195727 REVERSE LENGTH=1539	AT3G62700.1-S894(79.966)	heavy	16	41.97	5.8	Case	3e-05
FM5	m1	f1	5625	669.307	1336.6	1336.6	1108	2	nSIS(79.966)IESPRQPKc	nSISIESPRQPKc	nSIS(79.966)IESPRQPKc	AT3G62700.1	AT3G62700.1	| Symbols: ATMRP10, MRP10, ABCC14 | multidrug resistance-associated protein 10 | chr3:23190428-23195727 REVERSE LENGTH=1539	AT3G62700.1-S894(79.966)	heavy	16	31.38	12.74	Case	0.006167
FM5	m1	f1	5757	441.222	1320.64	1320.64	1126	3	nSIS(79.966)IESPRQPKc	nSISIESPRQPKc	nSIS(79.966)IESPRQPKc	AT3G62700.1	AT3G62700.1	| Symbols: ATMRP10, MRP10, ABCC14 | multidrug resistance-associated protein 10 | chr3:23190428-23195727 REVERSE LENGTH=1539	AT3G62700.1-S894(79.966)	light	16	13.38	1.26	Control	0.002006
FM5	m1	f1	5838	446.54	1336.6	1336.6	1137	3	nSIS(79.966)IESPRQPKc	nSISIESPRQPKc	nSIS(79.966)IESPRQPKc	AT3G62700.1	AT3G62700.1	| Symbols: ATMRP10, MRP10, ABCC14 | multidrug resistance-associated protein 10 | chr3:23190428-23195727 REVERSE LENGTH=1539	AT3G62700.1-S894(79.966)	heavy	16	42.06	5.87	Case	4.5e-05
FM5	m1	f1	5848	669.306	1336.6	1336.6	1139	2	nSIS(79.966)IESPRQPKc	nSISIESPRQPKc	nSIS(79.966)IESPRQPKc	AT3G62700.1	AT3G62700.1	| Symbols: ATMRP10, MRP10, ABCC14 | multidrug resistance-associated protein 10 | chr3:23190428-23195727 REVERSE LENGTH=1539	AT3G62700.1-S894(79.966)	heavy	16	31.48	10.54	Case	0.004186
FM5	m1	f1	5989	441.222	1320.64	1320.64	1159	3	nSIS(79.966)IESPRQPKc	nSISIESPRQPKc	nSIS(79.966)IESPRQPKc	AT3G62700.1	AT3G62700.1	| Symbols: ATMRP10, MRP10, ABCC14 | multidrug resistance-associated protein 10 | chr3:23190428-23195727 REVERSE LENGTH=1539	AT3G62700.1-S894(79.966)	light	16	28.25	4.61	Control	0.000235
FM5	m1	f1	6052	446.54	1336.6	1336.6	1168	3	nSIS(79.966)IESPRQPKc	nSISIESPRQPKc	nSIS(79.966)IESPRQPKc	AT3G62700.1	AT3G62700.1	| Symbols: ATMRP10, MRP10, ABCC14 | multidrug resistance-associated protein 10 | chr3:23190428-23195727 REVERSE LENGTH=1539	AT3G62700.1-S894(79.966)	heavy	16	42.08	5.89	Case	6.7e-05
FM5	m1	f1	6102	669.306	1336.6	1336.6	1175	2	nSIS(79.966)IESPRQPKc	nSISIESPRQPKc	nSIS(79.966)IESPRQPKc	AT3G62700.1	AT3G62700.1	| Symbols: ATMRP10, MRP10, ABCC14 | multidrug resistance-associated protein 10 | chr3:23190428-23195727 REVERSE LENGTH=1539	AT3G62700.1-S894(79.966)	heavy	16	31.5	8.65	Case	0.003562
FM5	m1	f1	6206	441.222	1320.64	1320.64	1191	3	nSIS(79.966)IESPRQPKc	nSISIESPRQPKc	nSIS(79.966)IESPRQPKc	AT3G62700.1	AT3G62700.1	| Symbols: ATMRP10, MRP10, ABCC14 | multidrug resistance-associated protein 10 | chr3:23190428-23195727 REVERSE LENGTH=1539	AT3G62700.1-S894(79.966)	light	16	25.3	4.74	Control	0.000289
FM5	m1	f1	6264	446.54	1336.6	1336.6	1199	3	nSIS(79.966)IESPRQPKc	nSISIESPRQPKc	nSIS(79.966)IESPRQPKc	AT3G62700.1	AT3G62700.1	| Symbols: ATMRP10, MRP10, ABCC14 | multidrug resistance-associated protein 10 | chr3:23190428-23195727 REVERSE LENGTH=1539	AT3G62700.1-S894(79.966)	heavy	16	29.95	7.23	Case	0.000156
FM5	m1	f1	6318	669.306	1336.6	1336.6	1208	2	nSIS(79.966)IESPRQPKc	nSISIESPRQPKc	nSIS(79.966)IESPRQPKc	AT3G62700.1	AT3G62700.1	| Symbols: ATMRP10, MRP10, ABCC14 | multidrug resistance-associated protein 10 | chr3:23190428-23195727 REVERSE LENGTH=1539	AT3G62700.1-S894(79.966)	heavy	16	32.06	10.51	Case	0.000202
FM5	m1	f1	6429	441.222	1320.64	1320.64	1224	3	nSIS(79.966)IESPRQPKc	nSISIESPRQPKc	nSIS(79.966)IESPRQPKc	AT3G62700.1	AT3G62700.1	| Symbols: ATMRP10, MRP10, ABCC14 | multidrug resistance-associated protein 10 | chr3:23190428-23195727 REVERSE LENGTH=1539	AT3G62700.1-S894(79.966)	light	16	12.17	4.32	Control	0.00584
RC4	m2	r1	5362	661.33	1320.65	1320.64	1146	2	nSIS(79.966)IESPRQPKc	nSISIESPRQPKc	nSIS(79.966)IESPRQPKc	AT3G62700.1	AT3G62700.1	| Symbols: ATMRP10, MRP10, ABCC14 | multidrug resistance-associated protein 10 | chr3:23190428-23195727 REVERSE LENGTH=1539	AT3G62700.1-S894(79.966)	light	16	26.66	11.15	Case	0.005413
RC4	m2	r1	5566	661.329	1320.64	1320.64	1177	2	nSIS(79.966)IESPRQPKc	nSISIESPRQPKc	nSIS(79.966)IESPRQPKc	AT3G62700.1	AT3G62700.1	| Symbols: ATMRP10, MRP10, ABCC14 | multidrug resistance-associated protein 10 | chr3:23190428-23195727 REVERSE LENGTH=1539	AT3G62700.1-S894(79.966)	light	16	35.25	15.32	Case	0.001033
RM1	m2	r1	5866	661.329	1320.64	1320.64	1502	2	nSIS(79.966)IESPRQPKc	nSISIESPRQPKc	nSIS(79.966)IESPRQPKc	AT3G62700.1	AT3G62700.1	| Symbols: ATMRP10, MRP10, ABCC14 | multidrug resistance-associated protein 10 | chr3:23190428-23195727 REVERSE LENGTH=1539	AT3G62700.1-S894(79.966)	light	16	41.06	11.68	Case	0.000211
RM2	m2	r1	6568	441.222	1320.64	1320.64	1466	3	nSIS(79.966)IESPRQPKc	nSISIESPRQPKc	nSIS(79.966)IESPRQPKc	AT3G62700.1	AT3G62700.1	| Symbols: ATMRP10, MRP10, ABCC14 | multidrug resistance-associated protein 10 | chr3:23190428-23195727 REVERSE LENGTH=1539	AT3G62700.1-S894(79.966)	light	16	13.23	4.48	Case	0.005704
RM2	m2	r1	6671	446.54	1336.6	1336.6	1479	3	nSIS(79.966)IESPRQPKc	nSISIESPRQPKc	nSIS(79.966)IESPRQPKc	AT3G62700.1	AT3G62700.1	| Symbols: ATMRP10, MRP10, ABCC14 | multidrug resistance-associated protein 10 | chr3:23190428-23195727 REVERSE LENGTH=1539	AT3G62700.1-S894(79.966)	heavy	16	16.43	4.43	Control	0.000715
RM2	m2	r1	6812	441.222	1320.64	1320.64	1498	3	nSIS(79.966)IESPRQPKc	nSISIESPRQPKc	nSIS(79.966)IESPRQPKc	AT3G62700.1	AT3G62700.1	| Symbols: ATMRP10, MRP10, ABCC14 | multidrug resistance-associated protein 10 | chr3:23190428-23195727 REVERSE LENGTH=1539	AT3G62700.1-S894(79.966)	light	16	42.8	5.73	Case	3e-05
RM3	m2	r1	6638	441.222	1320.64	1320.64	1357	3	nSIS(79.966)IESPRQPKc	nSISIESPRQPKc	nSIS(79.966)IESPRQPKc	AT3G62700.1	AT3G62700.1	| Symbols: ATMRP10, MRP10, ABCC14 | multidrug resistance-associated protein 10 | chr3:23190428-23195727 REVERSE LENGTH=1539	AT3G62700.1-S894(79.966)	light	16	24.59	4.65	Case	0.000339
RM3	m2	r1	6680	661.329	1320.64	1320.64	1363	2	nSIS(79.966)IESPRQPKc	nSISIESPRQPKc	nSIS(79.966)IESPRQPKc	AT3G62700.1	AT3G62700.1	| Symbols: ATMRP10, MRP10, ABCC14 | multidrug resistance-associated protein 10 | chr3:23190428-23195727 REVERSE LENGTH=1539	AT3G62700.1-S894(79.966)	light	16	33.39	12.92	Case	0.000516
RM3	m2	r1	6683	669.305	1336.6	1336.6	1363	2	nSIS(79.966)IESPRQPKc	nSISIESPRQPKc	nSIS(79.966)IESPRQPKc	AT3G62700.1	AT3G62700.1	| Symbols: ATMRP10, MRP10, ABCC14 | multidrug resistance-associated protein 10 | chr3:23190428-23195727 REVERSE LENGTH=1539	AT3G62700.1-S894(79.966)	heavy	16	27.49	15.14	Control	0.005658
RM3	m2	r1	6686	446.539	1336.6	1336.6	1363	3	nSIS(79.966)IESPRQPKc	nSISIESPRQPKc	nSIS(79.966)IESPRQPKc	AT3G62700.1	AT3G62700.1	| Symbols: ATMRP10, MRP10, ABCC14 | multidrug resistance-associated protein 10 | chr3:23190428-23195727 REVERSE LENGTH=1539	AT3G62700.1-S894(79.966)	heavy	16	8.51	1.76	Control	0.003937
RM3	m2	r1	6837	441.222	1320.64	1320.64	1387	3	nSIS(79.966)IESPRQPKc	nSISIESPRQPKc	nSIS(79.966)IESPRQPKc	AT3G62700.1	AT3G62700.1	| Symbols: ATMRP10, MRP10, ABCC14 | multidrug resistance-associated protein 10 | chr3:23190428-23195727 REVERSE LENGTH=1539	AT3G62700.1-S894(79.966)	light	16	43.03	5.71	Case	3e-05
RM3	m2	r1	6891	661.329	1320.64	1320.64	1395	2	nSIS(79.966)IESPRQPKc	nSISIESPRQPKc	nSIS(79.966)IESPRQPKc	AT3G62700.1	AT3G62700.1	| Symbols: ATMRP10, MRP10, ABCC14 | multidrug resistance-associated protein 10 | chr3:23190428-23195727 REVERSE LENGTH=1539	AT3G62700.1-S894(79.966)	light	16	32.44	10.75	Case	0.00346
RM3	m2	r1	6896	669.305	1336.6	1336.6	1396	2	nSIS(79.966)IESPRQPKc	nSISIESPRQPKc	nSIS(79.966)IESPRQPKc	AT3G62700.1	AT3G62700.1	| Symbols: ATMRP10, MRP10, ABCC14 | multidrug resistance-associated protein 10 | chr3:23190428-23195727 REVERSE LENGTH=1539	AT3G62700.1-S894(79.966)	heavy	16	31.41	12.48	Control	0.003102
RM3	m2	r1	6910	446.539	1336.6	1336.6	1398	3	nSIS(79.966)IESPRQPKc	nSISIESPRQPKc	nSIS(79.966)IESPRQPKc	AT3G62700.1	AT3G62700.1	| Symbols: ATMRP10, MRP10, ABCC14 | multidrug resistance-associated protein 10 | chr3:23190428-23195727 REVERSE LENGTH=1539	AT3G62700.1-S894(79.966)	heavy	16	38.41	5.12	Control	7e-05
RM3	m2	r1	7080	441.222	1320.64	1320.64	1420	3	nSIS(79.966)IESPRQPKc	nSISIESPRQPKc	nSIS(79.966)IESPRQPKc	AT3G62700.1	AT3G62700.1	| Symbols: ATMRP10, MRP10, ABCC14 | multidrug resistance-associated protein 10 | chr3:23190428-23195727 REVERSE LENGTH=1539	AT3G62700.1-S894(79.966)	light	16	43.02	5.73	Case	3e-05
RM3	m2	r1	7123	661.329	1320.64	1320.64	1426	2	nSIS(79.966)IESPRQPKc	nSISIESPRQPKc	nSIS(79.966)IESPRQPKc	AT3G62700.1	AT3G62700.1	| Symbols: ATMRP10, MRP10, ABCC14 | multidrug resistance-associated protein 10 | chr3:23190428-23195727 REVERSE LENGTH=1539	AT3G62700.1-S894(79.966)	light	16	37.68	13.99	Case	0.000229
RM3	m2	r1	7143	446.539	1336.6	1336.6	1428	3	nSIS(79.966)IESPRQPKc	nSISIESPRQPKc	nSIS(79.966)IESPRQPKc	AT3G62700.1	AT3G62700.1	| Symbols: ATMRP10, MRP10, ABCC14 | multidrug resistance-associated protein 10 | chr3:23190428-23195727 REVERSE LENGTH=1539	AT3G62700.1-S894(79.966)	heavy	16	30.99	5.15	Control	0.000181
RM3	m2	r1	7189	669.306	1336.6	1336.6	1435	2	nSIS(79.966)IESPRQPKc	nSISIESPRQPKc	nSIS(79.966)IESPRQPKc	AT3G62700.1	AT3G62700.1	| Symbols: ATMRP10, MRP10, ABCC14 | multidrug resistance-associated protein 10 | chr3:23190428-23195727 REVERSE LENGTH=1539	AT3G62700.1-S894(79.966)	heavy	16	31.38	14.06	Control	0.00382
RM3	m2	r1	7312	441.222	1320.64	1320.64	1451	3	nSIS(79.966)IESPRQPKc	nSISIESPRQPKc	nSIS(79.966)IESPRQPKc	AT3G62700.1	AT3G62700.1	| Symbols: ATMRP10, MRP10, ABCC14 | multidrug resistance-associated protein 10 | chr3:23190428-23195727 REVERSE LENGTH=1539	AT3G62700.1-S894(79.966)	light	16	28.52	5.03	Case	0.000228
RM4	m2	r1	7025	441.221	1320.64	1320.64	1334	3	nSIS(79.966)IESPRQPKc	nSISIESPRQPKc	nSIS(79.966)IESPRQPKc	AT3G62700.1	AT3G62700.1	| Symbols: ATMRP10, MRP10, ABCC14 | multidrug resistance-associated protein 10 | chr3:23190428-23195727 REVERSE LENGTH=1539	AT3G62700.1-S894(79.966)	light	16	38.87	5.48	Case	8.4e-05
RM4	m2	r1	7135	661.329	1320.64	1320.64	1348	2	nSIS(79.966)IESPRQPKc	nSISIESPRQPKc	nSIS(79.966)IESPRQPKc	AT3G62700.1	AT3G62700.1	| Symbols: ATMRP10, MRP10, ABCC14 | multidrug resistance-associated protein 10 | chr3:23190428-23195727 REVERSE LENGTH=1539	AT3G62700.1-S894(79.966)	light	16	36.85	9.37	Case	0.000293
RM4	m2	r1	7249	441.222	1320.64	1320.64	1365	3	nSIS(79.966)IESPRQPKc	nSISIESPRQPKc	nSIS(79.966)IESPRQPKc	AT3G62700.1	AT3G62700.1	| Symbols: ATMRP10, MRP10, ABCC14 | multidrug resistance-associated protein 10 | chr3:23190428-23195727 REVERSE LENGTH=1539	AT3G62700.1-S894(79.966)	light	16	27.72	2.22	Case	0.000235
2FC6	m3	f2	10026	784.688	2351.04	2351.04	2001	3	nT(79.966)PPTNASLDYPSADSEHVSKRc	nTPPTNASLDYPSADSEHVSKRc	nT(79.966)PPTNASLDYPSADSEHVSKRc	AT1G15750.1	AT1G15750.1;AT1G15750.2;AT1G15750.3;AT1G15750.4	| Symbols: WSIP1, TPL | Transducin family protein / WD-40 repeat family protein | chr1:5415086-5420359 REVERSE LENGTH=1131	AT1G15750.1-T286(79.966);AT1G15750.2-T286(79.966);AT1G15750.3-T286(79.966);AT1G15750.4-T286(79.966)	light	28	57.65	15.9	Control	8e-06
2FC7	m3	f2	10081	784.688	2351.04	2351.04	1984	3	nT(79.966)PPTNASLDYPSADSEHVSKRc	nTPPTNASLDYPSADSEHVSKRc	nT(79.966)PPTNASLDYPSADSEHVSKRc	AT1G15750.1	AT1G15750.1;AT1G15750.2;AT1G15750.3;AT1G15750.4	| Symbols: WSIP1, TPL | Transducin family protein / WD-40 repeat family protein | chr1:5415086-5420359 REVERSE LENGTH=1131	AT1G15750.1-T286(79.966);AT1G15750.2-T286(79.966);AT1G15750.3-T286(79.966);AT1G15750.4-T286(79.966)	light	28	40.33	16.74	Control	8e-06
2RC5	m4	r2	9584	784.688	2351.04	2351.04	1843	3	nT(79.966)PPTNASLDYPSADSEHVSKRc	nTPPTNASLDYPSADSEHVSKRc	nT(79.966)PPTNASLDYPSADSEHVSKRc	AT1G15750.1	AT1G15750.1;AT1G15750.2;AT1G15750.3;AT1G15750.4	| Symbols: WSIP1, TPL | Transducin family protein / WD-40 repeat family protein | chr1:5415086-5420359 REVERSE LENGTH=1131	AT1G15750.1-T286(79.966);AT1G15750.2-T286(79.966);AT1G15750.3-T286(79.966);AT1G15750.4-T286(79.966)	light	28	63.24	13.33	Case	8e-06
2RC6	m4	r2	10045	784.689	2351.05	2351.04	1816	3	nT(79.966)PPTNASLDYPSADSEHVSKRc	nTPPTNASLDYPSADSEHVSKRc	nT(79.966)PPTNASLDYPSADSEHVSKRc	AT1G15750.1	AT1G15750.1;AT1G15750.2;AT1G15750.3;AT1G15750.4	| Symbols: WSIP1, TPL | Transducin family protein / WD-40 repeat family protein | chr1:5415086-5420359 REVERSE LENGTH=1131	AT1G15750.1-T286(79.966);AT1G15750.2-T286(79.966);AT1G15750.3-T286(79.966);AT1G15750.4-T286(79.966)	light	28	20.89	8.29	Case	0.000173
2RC6	m4	r2	10205	784.688	2351.04	2351.04	1846	3	nT(79.966)PPTNASLDYPSADSEHVSKRc	nTPPTNASLDYPSADSEHVSKRc	nT(79.966)PPTNASLDYPSADSEHVSKRc	AT1G15750.1	AT1G15750.1;AT1G15750.2;AT1G15750.3;AT1G15750.4	| Symbols: WSIP1, TPL | Transducin family protein / WD-40 repeat family protein | chr1:5415086-5420359 REVERSE LENGTH=1131	AT1G15750.1-T286(79.966);AT1G15750.2-T286(79.966);AT1G15750.3-T286(79.966);AT1G15750.4-T286(79.966)	light	28	46.27	11.11	Case	8e-06
2RC6	m4	r2	10237	793.995	2378.96	2378.96	1851	3	nT(79.966)PPTNASLDYPSADSEHVSKRc	nTPPTNASLDYPSADSEHVSKRc	nT(79.966)PPTNASLDYPSADSEHVSKRc	AT1G15750.1	AT1G15750.1;AT1G15750.2;AT1G15750.3;AT1G15750.4	| Symbols: WSIP1, TPL | Transducin family protein / WD-40 repeat family protein | chr1:5415086-5420359 REVERSE LENGTH=1131	AT1G15750.1-T286(79.966);AT1G15750.2-T286(79.966);AT1G15750.3-T286(79.966);AT1G15750.4-T286(79.966)	heavy	28	36.43	6.69	Control	8e-06
2RC7	m4	r2	8763	784.688	2351.04	2351.04	1811	3	nT(79.966)PPTNASLDYPSADSEHVSKRc	nTPPTNASLDYPSADSEHVSKRc	nT(79.966)PPTNASLDYPSADSEHVSKRc	AT1G15750.1	AT1G15750.1;AT1G15750.2;AT1G15750.3;AT1G15750.4	| Symbols: WSIP1, TPL | Transducin family protein / WD-40 repeat family protein | chr1:5415086-5420359 REVERSE LENGTH=1131	AT1G15750.1-T286(79.966);AT1G15750.2-T286(79.966);AT1G15750.3-T286(79.966);AT1G15750.4-T286(79.966)	light	28	4.48	4.13	Case	0.000643
3FC5	m5	f3	8432	784.689	2351.04	2351.04	1606	3	nT(79.966)PPTNASLDYPSADSEHVSKRc	nTPPTNASLDYPSADSEHVSKRc	nT(79.966)PPTNASLDYPSADSEHVSKRc	AT1G15750.1	AT1G15750.1;AT1G15750.2;AT1G15750.3;AT1G15750.4	| Symbols: WSIP1, TPL | Transducin family protein / WD-40 repeat family protein | chr1:5415086-5420359 REVERSE LENGTH=1131	AT1G15750.1-T286(79.966);AT1G15750.2-T286(79.966);AT1G15750.3-T286(79.966);AT1G15750.4-T286(79.966)	light	28	16.16	9.98	Control	0.000189
3FC5	m5	f3	8704	784.688	2351.04	2351.04	1641	3	nT(79.966)PPTNASLDYPSADSEHVSKRc	nTPPTNASLDYPSADSEHVSKRc	nT(79.966)PPTNASLDYPSADSEHVSKRc	AT1G15750.1	AT1G15750.1;AT1G15750.2;AT1G15750.3;AT1G15750.4	| Symbols: WSIP1, TPL | Transducin family protein / WD-40 repeat family protein | chr1:5415086-5420359 REVERSE LENGTH=1131	AT1G15750.1-T286(79.966);AT1G15750.2-T286(79.966);AT1G15750.3-T286(79.966);AT1G15750.4-T286(79.966)	light	28	53.62	12.97	Control	8e-06
3FC5	m5	f3	8895	1190.49	2378.97	2378.96	1665	2	nT(79.966)PPTNASLDYPSADSEHVSKRc	nTPPTNASLDYPSADSEHVSKRc	nT(79.966)PPTNASLDYPSADSEHVSKRc	AT1G15750.1	AT1G15750.1;AT1G15750.2;AT1G15750.3;AT1G15750.4	| Symbols: WSIP1, TPL | Transducin family protein / WD-40 repeat family protein | chr1:5415086-5420359 REVERSE LENGTH=1131	AT1G15750.1-T286(79.966);AT1G15750.2-T286(79.966);AT1G15750.3-T286(79.966);AT1G15750.4-T286(79.966)	heavy	28	69.16	8.73	Case	3.5e-05
3FC5	m5	f3	8162	793.995	2378.96	2378.96	1571	3	nT(79.966)PPTNASLDYPSADSEHVSKRc	nTPPTNASLDYPSADSEHVSKRc	nT(79.966)PPTNASLDYPSADSEHVSKRc	AT1G15750.1	AT1G15750.1;AT1G15750.2;AT1G15750.3;AT1G15750.4	| Symbols: WSIP1, TPL | Transducin family protein / WD-40 repeat family protein | chr1:5415086-5420359 REVERSE LENGTH=1131	AT1G15750.1-T286(79.966);AT1G15750.2-T286(79.966);AT1G15750.3-T286(79.966);AT1G15750.4-T286(79.966)	heavy	28	13	4.96	Case	0.000211
3FC6	m5	f3	10336	784.687	2351.04	2351.04	1772	3	nT(79.966)PPTNASLDYPSADSEHVSKRc	nTPPTNASLDYPSADSEHVSKRc	nT(79.966)PPTNASLDYPSADSEHVSKRc	AT1G15750.1	AT1G15750.1;AT1G15750.2;AT1G15750.3;AT1G15750.4	| Symbols: WSIP1, TPL | Transducin family protein / WD-40 repeat family protein | chr1:5415086-5420359 REVERSE LENGTH=1131	AT1G15750.1-T286(79.966);AT1G15750.2-T286(79.966);AT1G15750.3-T286(79.966);AT1G15750.4-T286(79.966)	light	28	45.43	15.91	Control	8e-06
3FM4	m5	f3	10104	793.993	2378.96	2378.96	1825	3	nT(79.966)PPTNASLDYPSADSEHVSKRc	nTPPTNASLDYPSADSEHVSKRc	nT(79.966)PPTNASLDYPSADSEHVSKRc	AT1G15750.1	AT1G15750.1;AT1G15750.2;AT1G15750.3;AT1G15750.4	| Symbols: WSIP1, TPL | Transducin family protein / WD-40 repeat family protein | chr1:5415086-5420359 REVERSE LENGTH=1131	AT1G15750.1-T286(79.966);AT1G15750.2-T286(79.966);AT1G15750.3-T286(79.966);AT1G15750.4-T286(79.966)	heavy	28	52.34	8.18	Case	8e-06
3FM8	m5	f3	9609	784.689	2351.04	2351.04	1883	3	nT(79.966)PPTNASLDYPSADSEHVSKRc	nTPPTNASLDYPSADSEHVSKRc	nT(79.966)PPTNASLDYPSADSEHVSKRc	AT1G15750.1	AT1G15750.1;AT1G15750.2;AT1G15750.3;AT1G15750.4	| Symbols: WSIP1, TPL | Transducin family protein / WD-40 repeat family protein | chr1:5415086-5420359 REVERSE LENGTH=1131	AT1G15750.1-T286(79.966);AT1G15750.2-T286(79.966);AT1G15750.3-T286(79.966);AT1G15750.4-T286(79.966)	light	28	49.83	17.1	Control	8e-06
3FM8	m5	f3	9855	793.994	2378.96	2378.96	1915	3	nT(79.966)PPTNASLDYPSADSEHVSKRc	nTPPTNASLDYPSADSEHVSKRc	nT(79.966)PPTNASLDYPSADSEHVSKRc	AT1G15750.1	AT1G15750.1;AT1G15750.2;AT1G15750.3;AT1G15750.4	| Symbols: WSIP1, TPL | Transducin family protein / WD-40 repeat family protein | chr1:5415086-5420359 REVERSE LENGTH=1131	AT1G15750.1-T286(79.966);AT1G15750.2-T286(79.966);AT1G15750.3-T286(79.966);AT1G15750.4-T286(79.966)	heavy	28	3.7	3.7	Case	0.009856
FC4	m1	f1	10638	784.688	2351.04	2351.04	1799	3	nT(79.966)PPTNASLDYPSADSEHVSKRc	nTPPTNASLDYPSADSEHVSKRc	nT(79.966)PPTNASLDYPSADSEHVSKRc	AT1G15750.1	AT1G15750.1;AT1G15750.2;AT1G15750.3;AT1G15750.4	| Symbols: WSIP1, TPL | Transducin family protein / WD-40 repeat family protein | chr1:5415086-5420359 REVERSE LENGTH=1131	AT1G15750.1-T286(79.966);AT1G15750.2-T286(79.966);AT1G15750.3-T286(79.966);AT1G15750.4-T286(79.966)	light	28	20.94	7.97	Control	7.9e-05
FC5	m1	f1	10768	1176.53	2351.05	2351.04	1768	2	nT(79.966)PPTNASLDYPSADSEHVSKRc	nTPPTNASLDYPSADSEHVSKRc	nT(79.966)PPTNASLDYPSADSEHVSKRc	AT1G15750.1	AT1G15750.1;AT1G15750.2;AT1G15750.3;AT1G15750.4	| Symbols: WSIP1, TPL | Transducin family protein / WD-40 repeat family protein | chr1:5415086-5420359 REVERSE LENGTH=1131	AT1G15750.1-T286(79.966);AT1G15750.2-T286(79.966);AT1G15750.3-T286(79.966);AT1G15750.4-T286(79.966)	light	28	37.58	18.74	Control	0.000189
FM5	m1	f1	9782	784.688	2351.04	2351.04	1714	3	nT(79.966)PPTNASLDYPSADSEHVSKRc	nTPPTNASLDYPSADSEHVSKRc	nT(79.966)PPTNASLDYPSADSEHVSKRc	AT1G15750.1	AT1G15750.1;AT1G15750.2;AT1G15750.3;AT1G15750.4	| Symbols: WSIP1, TPL | Transducin family protein / WD-40 repeat family protein | chr1:5415086-5420359 REVERSE LENGTH=1131	AT1G15750.1-T286(79.966);AT1G15750.2-T286(79.966);AT1G15750.3-T286(79.966);AT1G15750.4-T286(79.966)	light	28	59.81	19.27	Control	8e-06
FM5	m1	f1	9861	588.768	2351.04	2351.04	1724	4	nT(79.966)PPTNASLDYPSADSEHVSKRc	nTPPTNASLDYPSADSEHVSKRc	nT(79.966)PPTNASLDYPSADSEHVSKRc	AT1G15750.1	AT1G15750.1;AT1G15750.2;AT1G15750.3;AT1G15750.4	| Symbols: WSIP1, TPL | Transducin family protein / WD-40 repeat family protein | chr1:5415086-5420359 REVERSE LENGTH=1131	AT1G15750.1-T286(79.966);AT1G15750.2-T286(79.966);AT1G15750.3-T286(79.966);AT1G15750.4-T286(79.966)	light	28	14	1.23	Control	0.000442
FM6	m1	f1	10632	784.688	2351.04	2351.04	1695	3	nT(79.966)PPTNASLDYPSADSEHVSKRc	nTPPTNASLDYPSADSEHVSKRc	nT(79.966)PPTNASLDYPSADSEHVSKRc	AT1G15750.1	AT1G15750.1;AT1G15750.2;AT1G15750.3;AT1G15750.4	| Symbols: WSIP1, TPL | Transducin family protein / WD-40 repeat family protein | chr1:5415086-5420359 REVERSE LENGTH=1131	AT1G15750.1-T286(79.966);AT1G15750.2-T286(79.966);AT1G15750.3-T286(79.966);AT1G15750.4-T286(79.966)	light	28	52.79	14.01	Control	8e-06
RC4	m2	r1	9476	784.687	2351.04	2351.04	1661	3	nT(79.966)PPTNASLDYPSADSEHVSKRc	nTPPTNASLDYPSADSEHVSKRc	nT(79.966)PPTNASLDYPSADSEHVSKRc	AT1G15750.1	AT1G15750.1;AT1G15750.2;AT1G15750.3;AT1G15750.4	| Symbols: WSIP1, TPL | Transducin family protein / WD-40 repeat family protein | chr1:5415086-5420359 REVERSE LENGTH=1131	AT1G15750.1-T286(79.966);AT1G15750.2-T286(79.966);AT1G15750.3-T286(79.966);AT1G15750.4-T286(79.966)	light	28	29.79	13.87	Case	0.000121
RC4	m2	r1	9498	793.994	2378.96	2378.96	1664	3	nT(79.966)PPTNASLDYPSADSEHVSKRc	nTPPTNASLDYPSADSEHVSKRc	nT(79.966)PPTNASLDYPSADSEHVSKRc	AT1G15750.1	AT1G15750.1;AT1G15750.2;AT1G15750.3;AT1G15750.4	| Symbols: WSIP1, TPL | Transducin family protein / WD-40 repeat family protein | chr1:5415086-5420359 REVERSE LENGTH=1131	AT1G15750.1-T286(79.966);AT1G15750.2-T286(79.966);AT1G15750.3-T286(79.966);AT1G15750.4-T286(79.966)	heavy	28	54.13	13.44	Control	8e-06
RC5	m2	r1	10060	595.747	2378.96	2378.96	1718	4	nT(79.966)PPTNASLDYPSADSEHVSKRc	nTPPTNASLDYPSADSEHVSKRc	nT(79.966)PPTNASLDYPSADSEHVSKRc	AT1G15750.1	AT1G15750.1;AT1G15750.2;AT1G15750.3;AT1G15750.4	| Symbols: WSIP1, TPL | Transducin family protein / WD-40 repeat family protein | chr1:5415086-5420359 REVERSE LENGTH=1131	AT1G15750.1-T286(79.966);AT1G15750.2-T286(79.966);AT1G15750.3-T286(79.966);AT1G15750.4-T286(79.966)	heavy	28	12.64	0.42	Control	0.000223
RC5	m2	r1	10203	793.995	2378.96	2378.96	1734	3	nT(79.966)PPTNASLDYPSADSEHVSKRc	nTPPTNASLDYPSADSEHVSKRc	nT(79.966)PPTNASLDYPSADSEHVSKRc	AT1G15750.1	AT1G15750.1;AT1G15750.2;AT1G15750.3;AT1G15750.4	| Symbols: WSIP1, TPL | Transducin family protein / WD-40 repeat family protein | chr1:5415086-5420359 REVERSE LENGTH=1131	AT1G15750.1-T286(79.966);AT1G15750.2-T286(79.966);AT1G15750.3-T286(79.966);AT1G15750.4-T286(79.966)	heavy	28	40.02	5.73	Control	8e-06
RM4	m2	r1	10384	784.688	2351.04	2351.04	1814	3	nT(79.966)PPTNASLDYPSADSEHVSKRc	nTPPTNASLDYPSADSEHVSKRc	nT(79.966)PPTNASLDYPSADSEHVSKRc	AT1G15750.1	AT1G15750.1;AT1G15750.2;AT1G15750.3;AT1G15750.4	| Symbols: WSIP1, TPL | Transducin family protein / WD-40 repeat family protein | chr1:5415086-5420359 REVERSE LENGTH=1131	AT1G15750.1-T286(79.966);AT1G15750.2-T286(79.966);AT1G15750.3-T286(79.966);AT1G15750.4-T286(79.966)	light	28	56.06	16.98	Case	8e-06
FC15	m1	f1	14668	974.035	2919.08	2919.09	2503	3	nM(15.995)GM(15.995)NS(79.966)PTS(79.966)PFNM(15.995)NQDGVNQSGSANVKc	nMGMNSPTSPFNMNQDGVNQSGSANVKc	nM(15.995)GM(15.995)NS(79.966)PTS(79.966)PFNM(15.995)NQDGVNQSGSANVKc	AT3G52250.1	AT3G52250.1	| Symbols: | Duplicated homeodomain-like superfamily protein | chr3:19376629-19383100 FORWARD LENGTH=1656	AT3G52250.1-M1185(15.995)-M1187(15.995)-S1189(79.966)-S1192(79.966)-M1196(15.995)	light	34	72.78	0	Control	8e-06
FC16	m1	f1	14020	974.037	2919.09	2919.09	2508	3	nM(15.995)GM(15.995)NS(79.966)PTS(79.966)PFNM(15.995)NQDGVNQSGSANVKc	nMGMNSPTSPFNMNQDGVNQSGSANVKc	nM(15.995)GM(15.995)NS(79.966)PTS(79.966)PFNM(15.995)NQDGVNQSGSANVKc	AT3G52250.1	AT3G52250.1	| Symbols: | Duplicated homeodomain-like superfamily protein | chr3:19376629-19383100 FORWARD LENGTH=1656	AT3G52250.1-M1185(15.995)-M1187(15.995)-S1189(79.966)-S1192(79.966)-M1196(15.995)	light	34	67.39	0	Control	8e-06
FC17	m1	f1	13244	974.036	2919.09	2919.09	2503	3	nM(15.995)GM(15.995)NS(79.966)PTS(79.966)PFNM(15.995)NQDGVNQSGSANVKc	nMGMNSPTSPFNMNQDGVNQSGSANVKc	nM(15.995)GM(15.995)NS(79.966)PTS(79.966)PFNM(15.995)NQDGVNQSGSANVKc	AT3G52250.1	AT3G52250.1	| Symbols: | Duplicated homeodomain-like superfamily protein | chr3:19376629-19383100 FORWARD LENGTH=1656	AT3G52250.1-M1185(15.995)-M1187(15.995)-S1189(79.966)-S1192(79.966)-M1196(15.995)	light	34	57.18	0	Control	8e-06
RC18	m2	r1	13642	985.337	2952.99	2952.99	2337	3	nM(15.995)GM(15.995)NS(79.966)PTS(79.966)PFNM(15.995)NQDGVNQSGSANVKc	nMGMNSPTSPFNMNQDGVNQSGSANVKc	nM(15.995)GM(15.995)NS(79.966)PTS(79.966)PFNM(15.995)NQDGVNQSGSANVKc	AT3G52250.1	AT3G52250.1	| Symbols: | Duplicated homeodomain-like superfamily protein | chr3:19376629-19383100 FORWARD LENGTH=1656	AT3G52250.1-M1185(15.995)-M1187(15.995)-S1189(79.966)-S1192(79.966)-M1196(15.995)	heavy	34	38.47	0	Control	1.6e-05
2FC6	m3	f2	14382	824.359	3293.41	3293.41	3198	4	nDASRAS(79.966)LGNEEELINPFHDQPPVDTAKPKc	nDASRASLGNEEELINPFHDQPPVDTAKPKc	nDASRAS(79.966)LGNEEELINPFHDQPPVDTAKPKc	AT5G64850.1	AT5G64850.1	| Symbols: | FUNCTIONS IN: molecular_function unknown; INVOLVED IN: biological_process unknown; LOCATED IN: plasma membrane; EXPRESSED IN: 22 plant structures; EXPRESSED DURING: 13 growth stages; CONTAINS InterPro DOMAIN/s: RPM1-interacting protein 4, defence response (InterPro:IPR008700); BEST Arabidopsis thaliana protein match is: unknown protein (TAIR:AT5G09960.1); Has 30201 Blast hits to 1732…	AT5G64850.1-S52(79.966)	heavy	39	46.11	8.11	Case	8e-06
2FC6	m3	f2	14392	1098.81	3293.41	3293.41	3200	3	nDASRAS(79.966)LGNEEELINPFHDQPPVDTAKPKc	nDASRASLGNEEELINPFHDQPPVDTAKPKc	nDASRAS(79.966)LGNEEELINPFHDQPPVDTAKPKc	AT5G64850.1	AT5G64850.1	| Symbols: | FUNCTIONS IN: molecular_function unknown; INVOLVED IN: biological_process unknown; LOCATED IN: plasma membrane; EXPRESSED IN: 22 plant structures; EXPRESSED DURING: 13 growth stages; CONTAINS InterPro DOMAIN/s: RPM1-interacting protein 4, defence response (InterPro:IPR008700); BEST Arabidopsis thaliana protein match is: unknown protein (TAIR:AT5G09960.1); Has 30201 Blast hits to 1732…	AT5G64850.1-S52(79.966)	heavy	39	21.48	1.15	Case	9.2e-05
2FC6	m3	f2	14399	814.637	3254.52	3254.52	3201	4	nDASRAS(79.966)LGNEEELINPFHDQPPVDTAKPKc	nDASRASLGNEEELINPFHDQPPVDTAKPKc	nDASRAS(79.966)LGNEEELINPFHDQPPVDTAKPKc	AT5G64850.1	AT5G64850.1	| Symbols: | FUNCTIONS IN: molecular_function unknown; INVOLVED IN: biological_process unknown; LOCATED IN: plasma membrane; EXPRESSED IN: 22 plant structures; EXPRESSED DURING: 13 growth stages; CONTAINS InterPro DOMAIN/s: RPM1-interacting protein 4, defence response (InterPro:IPR008700); BEST Arabidopsis thaliana protein match is: unknown protein (TAIR:AT5G09960.1); Has 30201 Blast hits to 1732…	AT5G64850.1-S52(79.966)	light	39	39.18	8.89	Control	7e-05
2FC6	m3	f2	14426	1085.85	3254.52	3254.52	3209	3	nDASRAS(79.966)LGNEEELINPFHDQPPVDTAKPKc	nDASRASLGNEEELINPFHDQPPVDTAKPKc	nDASRAS(79.966)LGNEEELINPFHDQPPVDTAKPKc	AT5G64850.1	AT5G64850.1	| Symbols: | FUNCTIONS IN: molecular_function unknown; INVOLVED IN: biological_process unknown; LOCATED IN: plasma membrane; EXPRESSED IN: 22 plant structures; EXPRESSED DURING: 13 growth stages; CONTAINS InterPro DOMAIN/s: RPM1-interacting protein 4, defence response (InterPro:IPR008700); BEST Arabidopsis thaliana protein match is: unknown protein (TAIR:AT5G09960.1); Has 30201 Blast hits to 1732…	AT5G64850.1-S52(79.966)	light	39	14.65	1.3	Control	0.000819
2FM3	m3	f2	13301	814.638	3254.52	3254.52	3191	4	nDASRAS(79.966)LGNEEELINPFHDQPPVDTAKPKc	nDASRASLGNEEELINPFHDQPPVDTAKPKc	nDASRAS(79.966)LGNEEELINPFHDQPPVDTAKPKc	AT5G64850.1	AT5G64850.1	| Symbols: | FUNCTIONS IN: molecular_function unknown; INVOLVED IN: biological_process unknown; LOCATED IN: plasma membrane; EXPRESSED IN: 22 plant structures; EXPRESSED DURING: 13 growth stages; CONTAINS InterPro DOMAIN/s: RPM1-interacting protein 4, defence response (InterPro:IPR008700); BEST Arabidopsis thaliana protein match is: unknown protein (TAIR:AT5G09960.1); Has 30201 Blast hits to 1732…	AT5G64850.1-S52(79.966)	light	39	47.8	10.37	Control	8e-06
2FM3	m3	f2	13303	1085.85	3254.52	3254.52	3191	3	nDASRAS(79.966)LGNEEELINPFHDQPPVDTAKPKc	nDASRASLGNEEELINPFHDQPPVDTAKPKc	nDASRAS(79.966)LGNEEELINPFHDQPPVDTAKPKc	AT5G64850.1	AT5G64850.1	| Symbols: | FUNCTIONS IN: molecular_function unknown; INVOLVED IN: biological_process unknown; LOCATED IN: plasma membrane; EXPRESSED IN: 22 plant structures; EXPRESSED DURING: 13 growth stages; CONTAINS InterPro DOMAIN/s: RPM1-interacting protein 4, defence response (InterPro:IPR008700); BEST Arabidopsis thaliana protein match is: unknown protein (TAIR:AT5G09960.1); Has 30201 Blast hits to 1732…	AT5G64850.1-S52(79.966)	light	39	20.55	3.82	Control	0.000284
2FM4	m3	f2	13508	814.638	3254.52	3254.52	3179	4	nDASRAS(79.966)LGNEEELINPFHDQPPVDTAKPKc	nDASRASLGNEEELINPFHDQPPVDTAKPKc	nDASRAS(79.966)LGNEEELINPFHDQPPVDTAKPKc	AT5G64850.1	AT5G64850.1	| Symbols: | FUNCTIONS IN: molecular_function unknown; INVOLVED IN: biological_process unknown; LOCATED IN: plasma membrane; EXPRESSED IN: 22 plant structures; EXPRESSED DURING: 13 growth stages; CONTAINS InterPro DOMAIN/s: RPM1-interacting protein 4, defence response (InterPro:IPR008700); BEST Arabidopsis thaliana protein match is: unknown protein (TAIR:AT5G09960.1); Has 30201 Blast hits to 1732…	AT5G64850.1-S52(79.966)	light	39	41.59	9.74	Control	2.8e-05
2FM4	m3	f2	13510	1085.85	3254.52	3254.52	3179	3	nDASRAS(79.966)LGNEEELINPFHDQPPVDTAKPKc	nDASRASLGNEEELINPFHDQPPVDTAKPKc	nDASRAS(79.966)LGNEEELINPFHDQPPVDTAKPKc	AT5G64850.1	AT5G64850.1	| Symbols: | FUNCTIONS IN: molecular_function unknown; INVOLVED IN: biological_process unknown; LOCATED IN: plasma membrane; EXPRESSED IN: 22 plant structures; EXPRESSED DURING: 13 growth stages; CONTAINS InterPro DOMAIN/s: RPM1-interacting protein 4, defence response (InterPro:IPR008700); BEST Arabidopsis thaliana protein match is: unknown protein (TAIR:AT5G09960.1); Has 30201 Blast hits to 1732…	AT5G64850.1-S52(79.966)	light	39	21.33	1.17	Control	0.000206
2FM4	m3	f2	13547	1098.81	3293.41	3293.41	3191	3	nDASRAS(79.966)LGNEEELINPFHDQPPVDTAKPKc	nDASRASLGNEEELINPFHDQPPVDTAKPKc	nDASRAS(79.966)LGNEEELINPFHDQPPVDTAKPKc	AT5G64850.1	AT5G64850.1	| Symbols: | FUNCTIONS IN: molecular_function unknown; INVOLVED IN: biological_process unknown; LOCATED IN: plasma membrane; EXPRESSED IN: 22 plant structures; EXPRESSED DURING: 13 growth stages; CONTAINS InterPro DOMAIN/s: RPM1-interacting protein 4, defence response (InterPro:IPR008700); BEST Arabidopsis thaliana protein match is: unknown protein (TAIR:AT5G09960.1); Has 30201 Blast hits to 1732…	AT5G64850.1-S52(79.966)	heavy	39	13.58	3.28	Case	0.000421
2FM5	m3	f2	13301	1085.85	3254.52	3254.52	3165	3	nDASRAS(79.966)LGNEEELINPFHDQPPVDTAKPKc	nDASRASLGNEEELINPFHDQPPVDTAKPKc	nDASRAS(79.966)LGNEEELINPFHDQPPVDTAKPKc	AT5G64850.1	AT5G64850.1	| Symbols: | FUNCTIONS IN: molecular_function unknown; INVOLVED IN: biological_process unknown; LOCATED IN: plasma membrane; EXPRESSED IN: 22 plant structures; EXPRESSED DURING: 13 growth stages; CONTAINS InterPro DOMAIN/s: RPM1-interacting protein 4, defence response (InterPro:IPR008700); BEST Arabidopsis thaliana protein match is: unknown protein (TAIR:AT5G09960.1); Has 30201 Blast hits to 1732…	AT5G64850.1-S52(79.966)	light	39	11.03	4.43	Control	0.005632
2FM5	m3	f2	13318	814.638	3254.52	3254.52	3168	4	nDASRAS(79.966)LGNEEELINPFHDQPPVDTAKPKc	nDASRASLGNEEELINPFHDQPPVDTAKPKc	nDASRAS(79.966)LGNEEELINPFHDQPPVDTAKPKc	AT5G64850.1	AT5G64850.1	| Symbols: | FUNCTIONS IN: molecular_function unknown; INVOLVED IN: biological_process unknown; LOCATED IN: plasma membrane; EXPRESSED IN: 22 plant structures; EXPRESSED DURING: 13 growth stages; CONTAINS InterPro DOMAIN/s: RPM1-interacting protein 4, defence response (InterPro:IPR008700); BEST Arabidopsis thaliana protein match is: unknown protein (TAIR:AT5G09960.1); Has 30201 Blast hits to 1732…	AT5G64850.1-S52(79.966)	light	39	46.93	10.29	Control	8e-06
2RC5	m4	r2	15251	1085.85	3254.52	3254.52	3064	3	nDASRAS(79.966)LGNEEELINPFHDQPPVDTAKPKc	nDASRASLGNEEELINPFHDQPPVDTAKPKc	nDASRAS(79.966)LGNEEELINPFHDQPPVDTAKPKc	AT5G64850.1	AT5G64850.1	| Symbols: | FUNCTIONS IN: molecular_function unknown; INVOLVED IN: biological_process unknown; LOCATED IN: plasma membrane; EXPRESSED IN: 22 plant structures; EXPRESSED DURING: 13 growth stages; CONTAINS InterPro DOMAIN/s: RPM1-interacting protein 4, defence response (InterPro:IPR008700); BEST Arabidopsis thaliana protein match is: unknown protein (TAIR:AT5G09960.1); Has 30201 Blast hits to 1732…	AT5G64850.1-S52(79.966)	light	39	24.93	1.82	Case	0.000347
2RC5	m4	r2	15258	814.638	3254.52	3254.52	3065	4	nDASRAS(79.966)LGNEEELINPFHDQPPVDTAKPKc	nDASRASLGNEEELINPFHDQPPVDTAKPKc	nDASRAS(79.966)LGNEEELINPFHDQPPVDTAKPKc	AT5G64850.1	AT5G64850.1	| Symbols: | FUNCTIONS IN: molecular_function unknown; INVOLVED IN: biological_process unknown; LOCATED IN: plasma membrane; EXPRESSED IN: 22 plant structures; EXPRESSED DURING: 13 growth stages; CONTAINS InterPro DOMAIN/s: RPM1-interacting protein 4, defence response (InterPro:IPR008700); BEST Arabidopsis thaliana protein match is: unknown protein (TAIR:AT5G09960.1); Has 30201 Blast hits to 1732…	AT5G64850.1-S52(79.966)	light	39	50.68	4.89	Case	8e-06
2RC6	m4	r2	15452	1085.85	3254.52	3254.52	3034	3	nDASRAS(79.966)LGNEEELINPFHDQPPVDTAKPKc	nDASRASLGNEEELINPFHDQPPVDTAKPKc	nDASRAS(79.966)LGNEEELINPFHDQPPVDTAKPKc	AT5G64850.1	AT5G64850.1	| Symbols: | FUNCTIONS IN: molecular_function unknown; INVOLVED IN: biological_process unknown; LOCATED IN: plasma membrane; EXPRESSED IN: 22 plant structures; EXPRESSED DURING: 13 growth stages; CONTAINS InterPro DOMAIN/s: RPM1-interacting protein 4, defence response (InterPro:IPR008700); BEST Arabidopsis thaliana protein match is: unknown protein (TAIR:AT5G09960.1); Has 30201 Blast hits to 1732…	AT5G64850.1-S52(79.966)	light	39	26.9	1.85	Case	0.000293
2RC6	m4	r2	15455	824.36	3293.41	3293.41	3034	4	nDASRAS(79.966)LGNEEELINPFHDQPPVDTAKPKc	nDASRASLGNEEELINPFHDQPPVDTAKPKc	nDASRAS(79.966)LGNEEELINPFHDQPPVDTAKPKc	AT5G64850.1	AT5G64850.1	| Symbols: | FUNCTIONS IN: molecular_function unknown; INVOLVED IN: biological_process unknown; LOCATED IN: plasma membrane; EXPRESSED IN: 22 plant structures; EXPRESSED DURING: 13 growth stages; CONTAINS InterPro DOMAIN/s: RPM1-interacting protein 4, defence response (InterPro:IPR008700); BEST Arabidopsis thaliana protein match is: unknown protein (TAIR:AT5G09960.1); Has 30201 Blast hits to 1732…	AT5G64850.1-S52(79.966)	heavy	39	51.49	10.44	Control	8e-06
2RC6	m4	r2	15471	814.638	3254.52	3254.52	3038	4	nDASRAS(79.966)LGNEEELINPFHDQPPVDTAKPKc	nDASRASLGNEEELINPFHDQPPVDTAKPKc	nDASRAS(79.966)LGNEEELINPFHDQPPVDTAKPKc	AT5G64850.1	AT5G64850.1	| Symbols: | FUNCTIONS IN: molecular_function unknown; INVOLVED IN: biological_process unknown; LOCATED IN: plasma membrane; EXPRESSED IN: 22 plant structures; EXPRESSED DURING: 13 growth stages; CONTAINS InterPro DOMAIN/s: RPM1-interacting protein 4, defence response (InterPro:IPR008700); BEST Arabidopsis thaliana protein match is: unknown protein (TAIR:AT5G09960.1); Has 30201 Blast hits to 1732…	AT5G64850.1-S52(79.966)	light	39	62.11	11.45	Case	8e-06
2RM3	m4	r2	12586	1085.85	3254.52	3254.52	3107	3	nDASRAS(79.966)LGNEEELINPFHDQPPVDTAKPKc	nDASRASLGNEEELINPFHDQPPVDTAKPKc	nDASRAS(79.966)LGNEEELINPFHDQPPVDTAKPKc	AT5G64850.1	AT5G64850.1	| Symbols: | FUNCTIONS IN: molecular_function unknown; INVOLVED IN: biological_process unknown; LOCATED IN: plasma membrane; EXPRESSED IN: 22 plant structures; EXPRESSED DURING: 13 growth stages; CONTAINS InterPro DOMAIN/s: RPM1-interacting protein 4, defence response (InterPro:IPR008700); BEST Arabidopsis thaliana protein match is: unknown protein (TAIR:AT5G09960.1); Has 30201 Blast hits to 1732…	AT5G64850.1-S52(79.966)	light	39	12.59	1.55	Case	0.007529
2RM3	m4	r2	12591	814.638	3254.52	3254.52	3109	4	nDASRAS(79.966)LGNEEELINPFHDQPPVDTAKPKc	nDASRASLGNEEELINPFHDQPPVDTAKPKc	nDASRAS(79.966)LGNEEELINPFHDQPPVDTAKPKc	AT5G64850.1	AT5G64850.1	| Symbols: | FUNCTIONS IN: molecular_function unknown; INVOLVED IN: biological_process unknown; LOCATED IN: plasma membrane; EXPRESSED IN: 22 plant structures; EXPRESSED DURING: 13 growth stages; CONTAINS InterPro DOMAIN/s: RPM1-interacting protein 4, defence response (InterPro:IPR008700); BEST Arabidopsis thaliana protein match is: unknown protein (TAIR:AT5G09960.1); Has 30201 Blast hits to 1732…	AT5G64850.1-S52(79.966)	light	39	42.09	0.65	Case	2.8e-05
2RM4	m4	r2	12859	814.637	3254.52	3254.52	3126	4	nDASRAS(79.966)LGNEEELINPFHDQPPVDTAKPKc	nDASRASLGNEEELINPFHDQPPVDTAKPKc	nDASRAS(79.966)LGNEEELINPFHDQPPVDTAKPKc	AT5G64850.1	AT5G64850.1	| Symbols: | FUNCTIONS IN: molecular_function unknown; INVOLVED IN: biological_process unknown; LOCATED IN: plasma membrane; EXPRESSED IN: 22 plant structures; EXPRESSED DURING: 13 growth stages; CONTAINS InterPro DOMAIN/s: RPM1-interacting protein 4, defence response (InterPro:IPR008700); BEST Arabidopsis thaliana protein match is: unknown protein (TAIR:AT5G09960.1); Has 30201 Blast hits to 1732…	AT5G64850.1-S52(79.966)	light	39	38.92	5.42	Case	5.1e-05
2RM4	m4	r2	12860	1085.85	3254.52	3254.52	3126	3	nDASRAS(79.966)LGNEEELINPFHDQPPVDTAKPKc	nDASRASLGNEEELINPFHDQPPVDTAKPKc	nDASRAS(79.966)LGNEEELINPFHDQPPVDTAKPKc	AT5G64850.1	AT5G64850.1	| Symbols: | FUNCTIONS IN: molecular_function unknown; INVOLVED IN: biological_process unknown; LOCATED IN: plasma membrane; EXPRESSED IN: 22 plant structures; EXPRESSED DURING: 13 growth stages; CONTAINS InterPro DOMAIN/s: RPM1-interacting protein 4, defence response (InterPro:IPR008700); BEST Arabidopsis thaliana protein match is: unknown protein (TAIR:AT5G09960.1); Has 30201 Blast hits to 1732…	AT5G64850.1-S52(79.966)	light	39	9.76	3.37	Case	0.009917
2RM5	m4	r2	12817	814.638	3254.52	3254.52	3152	4	nDASRAS(79.966)LGNEEELINPFHDQPPVDTAKPKc	nDASRASLGNEEELINPFHDQPPVDTAKPKc	nDASRAS(79.966)LGNEEELINPFHDQPPVDTAKPKc	AT5G64850.1	AT5G64850.1	| Symbols: | FUNCTIONS IN: molecular_function unknown; INVOLVED IN: biological_process unknown; LOCATED IN: plasma membrane; EXPRESSED IN: 22 plant structures; EXPRESSED DURING: 13 growth stages; CONTAINS InterPro DOMAIN/s: RPM1-interacting protein 4, defence response (InterPro:IPR008700); BEST Arabidopsis thaliana protein match is: unknown protein (TAIR:AT5G09960.1); Has 30201 Blast hits to 1732…	AT5G64850.1-S52(79.966)	light	39	51.64	10.11	Case	8e-06
3FC5	m5	f3	16316	1085.85	3254.52	3254.52	3000	3	nDASRAS(79.966)LGNEEELINPFHDQPPVDTAKPKc	nDASRASLGNEEELINPFHDQPPVDTAKPKc	nDASRAS(79.966)LGNEEELINPFHDQPPVDTAKPKc	AT5G64850.1	AT5G64850.1	| Symbols: | FUNCTIONS IN: molecular_function unknown; INVOLVED IN: biological_process unknown; LOCATED IN: plasma membrane; EXPRESSED IN: 22 plant structures; EXPRESSED DURING: 13 growth stages; CONTAINS InterPro DOMAIN/s: RPM1-interacting protein 4, defence response (InterPro:IPR008700); BEST Arabidopsis thaliana protein match is: unknown protein (TAIR:AT5G09960.1); Has 30201 Blast hits to 1732…	AT5G64850.1-S52(79.966)	light	39	9.09	1.6	Control	0.005872
3FC5	m5	f3	16356	814.638	3254.52	3254.52	3008	4	nDASRAS(79.966)LGNEEELINPFHDQPPVDTAKPKc	nDASRASLGNEEELINPFHDQPPVDTAKPKc	nDASRAS(79.966)LGNEEELINPFHDQPPVDTAKPKc	AT5G64850.1	AT5G64850.1	| Symbols: | FUNCTIONS IN: molecular_function unknown; INVOLVED IN: biological_process unknown; LOCATED IN: plasma membrane; EXPRESSED IN: 22 plant structures; EXPRESSED DURING: 13 growth stages; CONTAINS InterPro DOMAIN/s: RPM1-interacting protein 4, defence response (InterPro:IPR008700); BEST Arabidopsis thaliana protein match is: unknown protein (TAIR:AT5G09960.1); Has 30201 Blast hits to 1732…	AT5G64850.1-S52(79.966)	light	39	30.35	6.71	Control	3e-05
3FC5	m5	f3	16383	1098.81	3293.4	3293.41	3013	3	nDASRAS(79.966)LGNEEELINPFHDQPPVDTAKPKc	nDASRASLGNEEELINPFHDQPPVDTAKPKc	nDASRAS(79.966)LGNEEELINPFHDQPPVDTAKPKc	AT5G64850.1	AT5G64850.1	| Symbols: | FUNCTIONS IN: molecular_function unknown; INVOLVED IN: biological_process unknown; LOCATED IN: plasma membrane; EXPRESSED IN: 22 plant structures; EXPRESSED DURING: 13 growth stages; CONTAINS InterPro DOMAIN/s: RPM1-interacting protein 4, defence response (InterPro:IPR008700); BEST Arabidopsis thaliana protein match is: unknown protein (TAIR:AT5G09960.1); Has 30201 Blast hits to 1732…	AT5G64850.1-S52(79.966)	heavy	39	26.27	2.27	Case	0.000684
3FC6	m5	f3	18385	1098.81	3293.41	3293.41	3034	3	nDASRAS(79.966)LGNEEELINPFHDQPPVDTAKPKc	nDASRASLGNEEELINPFHDQPPVDTAKPKc	nDASRAS(79.966)LGNEEELINPFHDQPPVDTAKPKc	AT5G64850.1	AT5G64850.1	| Symbols: | FUNCTIONS IN: molecular_function unknown; INVOLVED IN: biological_process unknown; LOCATED IN: plasma membrane; EXPRESSED IN: 22 plant structures; EXPRESSED DURING: 13 growth stages; CONTAINS InterPro DOMAIN/s: RPM1-interacting protein 4, defence response (InterPro:IPR008700); BEST Arabidopsis thaliana protein match is: unknown protein (TAIR:AT5G09960.1); Has 30201 Blast hits to 1732…	AT5G64850.1-S52(79.966)	heavy	39	16.69	1.19	Case	0.000178
3FM1	m5	f3	17134	1085.85	3254.52	3254.52	3072	3	nDASRAS(79.966)LGNEEELINPFHDQPPVDTAKPKc	nDASRASLGNEEELINPFHDQPPVDTAKPKc	nDASRAS(79.966)LGNEEELINPFHDQPPVDTAKPKc	AT5G64850.1	AT5G64850.1	| Symbols: | FUNCTIONS IN: molecular_function unknown; INVOLVED IN: biological_process unknown; LOCATED IN: plasma membrane; EXPRESSED IN: 22 plant structures; EXPRESSED DURING: 13 growth stages; CONTAINS InterPro DOMAIN/s: RPM1-interacting protein 4, defence response (InterPro:IPR008700); BEST Arabidopsis thaliana protein match is: unknown protein (TAIR:AT5G09960.1); Has 30201 Blast hits to 1732…	AT5G64850.1-S52(79.966)	light	39	13.18	5.31	Control	0.000498
[truncated: 278,001+ more rows]

## Sheet: Table S3b
Supplemental Table S3b. A table from the gravistimulation experiment contains all redundant PSMs with q-value <= 0.01, Mascot delta score >= 10.
[truncated: 132,368 more rows]

## Sheet: Table S3c
Supplemental Table S3c. A table from the gravistimulation experiment contains all non-redundant L and H phosphopeptides with q-value <= 0.01, Mascot delta score >= 10.
[truncated: 9,624 more rows]

## Sheet: Table S3d
Supplemental Table S3d. A table from the gravistimulation experiment contains all non-redundant and label-independent phosphopeptides.
[truncated: 9,617 more rows]

[truncated: 2 more sheets: Table S3e, Table S3f]
