# Supplementary material for: Deciphering the Protein Phosphorylation Dynamics Triggered by Seconds of Force Stimulation
Source: Mol Cell Proteomics. 2026 Feb 19;25(4):101532. doi: 10.1016/j.mcpro.2026.101532 (PMC13054138; doi:10.1016/j.mcpro.2026.101532)
Supplement: Supplemental Table S4 [file mmc4.xlsx]

## Sheet: Table S4a
Supplemental Table S4a. A table from inversion cytosol fraction contains all non-redundant UPA with q-value <= 0.01 and Mascot delta score >= 10, and repeat at least twice.
UPSPi	Label Free Peptideii	Modification Free Peptideiii	Peptideiv	Leading Proteinv	Protein Groupvi	Protein Annotationvii	F1 Light PSMsviii	F1 Heavy PSMsix	F2 Light PSMsx	F2 Heavy PSMsxi	F3 Light PSMsxii	F3 Heavy PSMsxiii	R1 Light PSMsxiv	R1 Heavy PSMsxv	R2 Light PSMsxvi	R2 Heavy PSMsxvii	R3 Light PSMsxviii	R3 Heavy PSMsxix	Total PSMsxx	Forward Ratiosxxi	Reciprocal Ratiosxxii	Total Ratiosxxiii	Experimental Replicatesxxiv
AT2G29210.1-S401(79.966)-S403(79.966)	nNRS(79.966)PS(79.966)PLYRc	nNRSPSPLYRc	nNRS(79.966)PS(79.966)PLYRc	AT2G29210.1	AT2G29210.1	| Symbols: | splicing factor PWI domain-containing protein | chr2:12558156-12562168 FORWARD LENGTH=878	1	1	4	5	1	1	8	4	2	1	2	1	31	9	10	19	6
AT1G01540.1-T67(79.966)-S71(79.966);AT1G01540.2-T67(79.966)-S71(79.966)	nADFASAAIAT(79.966)PPIS(79.966)KEIKc	nADFASAAIATPPISKEIKc	nADFASAAIAT(79.966)PPIS(79.966)KEIKc	AT1G01540.1	AT1G01540.1;AT1G01540.2	| Symbols: | Protein kinase superfamily protein | chr1:195980-197973 FORWARD LENGTH=386;| Symbols: | Protein kinase superfamily protein | chr1:195980-198383 FORWARD LENGTH=472	1	0	0	0	0	0	2	1	0	0	0	0	4	1	2	3	2
AT1G21630.1-S1172(79.966);AT1G21630.2-S1201(79.966)	nASLTRFDS(79.966)IGSTRc;nFDS(79.966)IGSTRc	nASLTRFDSIGSTRc;nFDSIGSTRc	nASLTRFDS(79.966)IGSTRc;nFDS(79.966)IGSTRc	AT1G21630.1	AT1G21630.1;AT1G21630.2	| Symbols: | Calcium-binding EF hand family protein | chr1:7581457-7587796 FORWARD LENGTH=1218;| Symbols: | Calcium-binding EF hand family protein | chr1:7581457-7587796 FORWARD LENGTH=1247	5	8	1	6	4	4	7	4	9	3	3	2	56	15	16	31	6
AT5G64130.1-S57(79.966);AT5G64130.3-S82(79.966)	nAYFDS(79.966)ADWALGKc	nAYFDSADWALGKc	nAYFDS(79.966)ADWALGKc	AT5G64130.1	AT5G64130.1;AT5G64130.3	| Symbols: | cAMP-regulated phosphoprotein 19-related protein | chr5:25664547-25665339 REVERSE LENGTH=115;| Symbols: | cAMP-regulated phosphoprotein 19-related protein | chr5:25664547-25665339 REVERSE LENGTH=140	6	5	6	6	2	1	3	3	4	4	3	3	46	21	16	37	6
AT4G14870.1-S65(79.966)-S67(79.966)	nRDTAGS(79.966)ES(79.966)ESEATPSPAEESGSGEDKEVEISAIGAEIKc	nRDTAGSESESEATPSPAEESGSGEDKEVEISAIGAEIKc	nRDTAGS(79.966)ES(79.966)ESEATPSPAEESGSGEDKEVEISAIGAEIKc	AT4G14870.1	AT4G14870.1	| Symbols: SECE1 | secE/sec61-gamma protein transport protein | chr4:8517248-8517781 FORWARD LENGTH=177	0	0	0	0	0	0	0	0	0	0	3	0	3	0	3	3	1
AT5G23060.1-S371(79.966)	nIIPAAS(79.966)Rc	nIIPAASRc	nIIPAAS(79.966)Rc	AT5G23060.1	AT5G23060.1	| Symbols: CaS | calcium sensing receptor | chr5:7736760-7738412 REVERSE LENGTH=387	5	3	0	0	0	0	2	3	0	0	0	0	13	5	4	9	2
AT3G11250.1-S308(79.966)	nKEES(79.966)DEEDYEGGFGLFDEEc;nVEEKKEES(79.966)DEEDYEGGFGLFDEEc	nVEEKKEESDEEDYEGGFGLFDEEc;nKEESDEEDYEGGFGLFDEEc	nKEES(79.966)DEEDYEGGFGLFDEEc;nVEEKKEES(79.966)DEEDYEGGFGLFDEEc	AT3G11250.1	AT3G11250.1	| Symbols: | Ribosomal protein L10 family protein | chr3:3521453-3522826 FORWARD LENGTH=323	17	7	5	1	0	0	20	10	0	0	5	4	69	18	26	44	4
AT2G28290.1-S1906(79.966);AT2G28290.2-S1906(79.966);AT2G28290.3-S1906(79.966)	nTNVPDAQS(79.966)PGEMNLHTVETHKc;nTNVPDAQS(79.966)PGEMNLHTVETHKAEDSSGLKc	nTNVPDAQSPGEMNLHTVETHKc;nTNVPDAQSPGEMNLHTVETHKAEDSSGLKc	nTNVPDAQS(79.966)PGEMNLHTVETHKc;nTNVPDAQS(79.966)PGEMNLHTVETHKAEDSSGLKc	AT2G28290.1	AT2G28290.1;AT2G28290.2;AT2G28290.3	| Symbols: SYD, CHR3 | P-loop containing nucleoside triphosphate hydrolases superfamily protein | chr2:12056771-12072950 FORWARD LENGTH=3574;| Symbols: SYD, CHR3 | P-loop containing nucleoside triphosphate hydrolases superfamily protein | chr2:12056771-12072950 FORWARD LENGTH=3529;| Symbols: SYD, CHR3 | P-loop containing nucleoside triphosphate hydrolases superfamily protein | chr2:12056771-12072…	3	4	5	2	0	0	3	2	2	1	3	1	26	13	11	24	5
AT3G03250.1-T51(79.966)	nIQT(79.966)PTDEIVVPYEKc	nIQTPTDEIVVPYEKc	nIQT(79.966)PTDEIVVPYEKc	AT3G03250.1	AT3G03250.1	| Symbols: UGP, UGP1, AtUGP1 | UDP-GLUCOSE PYROPHOSPHORYLASE 1 | chr3:749761-754014 REVERSE LENGTH=469	2	2	0	0	0	0	2	2	1	0	0	0	9	3	4	7	3
AT3G19960.1-S14(79.966);AT3G19960.2-S14(79.966)	nS(79.966)LPADYRc	nSLPADYRc	nS(79.966)LPADYRc	AT3G19960.1	AT3G19960.1;AT3G19960.2	| Symbols: ATM1 | myosin 1 | chr3:6949787-6956736 FORWARD LENGTH=1166;| Symbols: ATM1 | myosin 1 | chr3:6949787-6956736 FORWARD LENGTH=1176	1	2	0	0	0	0	2	1	0	0	0	0	6	2	2	4	2
AT5G09390.1-S20(79.966);AT5G09390.2-S20(79.966)	nSFLEDEDS(79.966)DKQPPEKRc	nSFLEDEDSDKQPPEKRc	nSFLEDEDS(79.966)DKQPPEKRc	AT5G09390.1	AT5G09390.1;AT5G09390.2	| Symbols: | CD2-binding protein-related | chr5:2913591-2915803 FORWARD LENGTH=351;| Symbols: | CD2-binding protein-related | chr5:2913591-2915803 FORWARD LENGTH=349	2	0	2	1	1	1	3	1	0	0	2	0	13	5	4	9	5
AT4G09580.1-S37(79.966)	nGLLNDDS(79.966)PTGKRc	nGLLNDDSPTGKRc	nGLLNDDS(79.966)PTGKRc	AT4G09580.1	AT4G09580.1	| Symbols: | SNARE associated Golgi protein family | chr4:6052721-6054313 REVERSE LENGTH=287	2	1	0	0	0	0	3	2	0	0	0	0	8	3	2	5	2
AT4G38550.1-T272(79.966)	nSNHGKEQIEDFYEQDDDVT(79.966)PRc;nEQIEDFYEQDDDVT(79.966)PRc	nSNHGKEQIEDFYEQDDDVTPRc;nEQIEDFYEQDDDVTPRc	nSNHGKEQIEDFYEQDDDVT(79.966)PRc;nEQIEDFYEQDDDVT(79.966)PRc	AT4G38550.1	AT4G38550.1	| Symbols: | Arabidopsis phospholipase-like protein (PEARLI 4) family | chr4:18025886-18028546 FORWARD LENGTH=612	5	3	1	1	0	0	5	4	0	0	0	1	20	8	8	16	4
AT4G16340.1-S142(79.966)	nTPES(79.966)PAASYSSGLKc	nTPESPAASYSSGLKc	nTPES(79.966)PAASYSSGLKc	AT4G16340.1	AT4G16340.1	| Symbols: SPK1 | guanyl-nucleotide exchange factors;GTPase binding;GTP binding | chr4:9228773-9241060 REVERSE LENGTH=1830	1	1	0	0	0	0	1	0	1	1	0	0	5	1	3	4	3
AT3G45780.1-M169(15.995)-S170(79.966);AT3G45780.2-M169(15.995)-S170(79.966)	nSSGEM(15.995)S(79.966)DGDVPGGRc	nSSGEMSDGDVPGGRc	nSSGEM(15.995)S(79.966)DGDVPGGRc	AT3G45780.1	AT3G45780.1;AT3G45780.2	| Symbols: PHOT1, NPH1, JK224, RPT1 | phototropin 1 | chr3:16818557-16823960 FORWARD LENGTH=996;| Symbols: PHOT1, NPH1, JK224, RPT1 | phototropin 1 | chr3:16818557-16823960 FORWARD LENGTH=996	5	5	0	1	1	0	5	4	1	1	2	2	27	7	10	17	6
AT2G27710.1-S89(79.966);AT2G27710.2-S89(79.966);AT2G27710.3-S89(79.966)	nLASVPSGGGGGVAVASATSGGGGGGGAS(79.966)AAESKc	nLASVPSGGGGGVAVASATSGGGGGGGASAAESKc	nLASVPSGGGGGVAVASATSGGGGGGGAS(79.966)AAESKc	AT2G27710.1	AT2G27710.1;AT2G27710.2;AT2G27710.3	| Symbols: | 60S acidic ribosomal protein family | chr2:11816929-11817670 FORWARD LENGTH=115;| Symbols: | 60S acidic ribosomal protein family | chr2:11816929-11817670 FORWARD LENGTH=115;| Symbols: | 60S acidic ribosomal protein family | chr2:11816929-11817670 FORWARD LENGTH=115	0	0	3	0	0	0	0	0	1	0	0	0	4	3	1	4	2
AT5G57870.1-S123(79.966)	nGESVVSNLVPVQS(79.966)ASRc	nGESVVSNLVPVQSASRc	nGESVVSNLVPVQS(79.966)ASRc	AT5G57870.1	AT5G57870.1	| Symbols: eIFiso4G1 | MIF4G domain-containing protein / MA3 domain-containing protein | chr5:23439755-23443433 FORWARD LENGTH=780	0	0	0	1	1	0	0	1	1	1	0	0	5	2	2	4	4
AT2G47970.1-T110(79.966);AT2G47970.2-T110(79.966)	nKMT(79.966)VDDLIARc	nKMTVDDLIARc	nKMT(79.966)VDDLIARc	AT2G47970.1	AT2G47970.1;AT2G47970.2	| Symbols: | Nuclear pore localisation protein NPL4 | chr2:19629525-19630973 FORWARD LENGTH=413;| Symbols: | Nuclear pore localisation protein NPL4 | chr2:19629525-19630589 FORWARD LENGTH=354	1	0	0	0	0	0	1	2	0	0	0	0	4	1	2	3	2
AT5G63490.1-S12(79.966)	nSLS(79.966)VTTASLHGKc	nSLSVTTASLHGKc	nSLS(79.966)VTTASLHGKc	AT5G63490.1	AT5G63490.1	| Symbols: | CBS / octicosapeptide/Phox/Bemp1 (PB1) domains-containing protein | chr5:25418716-25421970 REVERSE LENGTH=543	1	1	0	1	0	1	2	1	2	0	2	0	11	3	6	9	6
AT3G55800.1-S273(79.966)	nATFDNS(79.966)EYSKc	nATFDNSEYSKc	nATFDNS(79.966)EYSKc	AT3G55800.1	AT3G55800.1	| Symbols: SBPASE | sedoheptulose-bisphosphatase | chr3:20709640-20711421 FORWARD LENGTH=393	1	2	0	0	0	1	2	1	0	0	1	0	8	3	3	6	4
AT1G27750.1-S435(79.966)-M436(15.995)	nS(79.966)M(15.995)DFETVDQRc	nSMDFETVDQRc	nS(79.966)M(15.995)DFETVDQRc	AT1G27750.1	AT1G27750.1	| Symbols: | nucleic acid binding | chr1:9657425-9661750 FORWARD LENGTH=1075	1	1	0	0	0	0	0	0	0	0	0	1	3	1	1	2	2
AT5G42870.1-S132(79.966)-C133(57.021);AT5G42870.2-S132(79.966)-C133(57.021)	nS(79.966)C(57.021)NYDSPSPRc	nSCNYDSPSPRc	nS(79.966)C(57.021)NYDSPSPRc	AT5G42870.1	AT5G42870.1;AT5G42870.2	| Symbols: ATPAH2, PAH2 | phosphatidic acid phosphohydrolase 2 | chr5:17185719-17189681 REVERSE LENGTH=930;| Symbols: PAH2 | phosphatidic acid phosphohydrolase 2 | chr5:17185719-17189681 REVERSE LENGTH=925	1	0	0	0	0	0	5	0	0	0	0	0	6	1	2	3	2
AT2G02070.1-T60(79.966)-S71(79.966)	nNQPRT(79.966)PNSDAEVIALS(79.966)PKc	nNQPRTPNSDAEVIALSPKc	nNQPRT(79.966)PNSDAEVIALS(79.966)PKc	AT2G02070.1	AT2G02070.1	| Symbols: AtIDD5, IDD5 | indeterminate(ID)-domain 5 | chr2:505523-509154 FORWARD LENGTH=602	0	2	7	3	0	0	2	2	3	0	1	1	21	11	7	18	5
AT5G20280.1-S684(79.966)	nHPQWQSDDGGDNS(79.966)EPESPSDSLRc	nHPQWQSDDGGDNSEPESPSDSLRc	nHPQWQSDDGGDNS(79.966)EPESPSDSLRc	AT5G20280.1	AT5G20280.1	| Symbols: ATSPS1F, SPS1F | sucrose phosphate synthase 1F | chr5:6844994-6849997 REVERSE LENGTH=1043	3	4	2	0	0	0	6	4	0	0	0	0	19	8	8	16	3
AT2G35050.1-T1134(79.966)	nRNT(79.966)LVTGGVRc	nRNTLVTGGVRc	nRNT(79.966)LVTGGVRc	AT2G35050.1	AT2G35050.1	| Symbols: | Protein kinase superfamily protein with octicosapeptide/Phox/Bem1p domain | chr2:14769708-14774796 FORWARD LENGTH=1257	6	2	0	0	0	0	2	0	0	0	2	0	12	3	4	7	3
AT1G63850.1-S130(79.966)	nS(79.966)PGNQFNDPNSSDVKc;nISDLLVIRS(79.966)PGNQFNDPNSSDVKc	nSPGNQFNDPNSSDVKc;nISDLLVIRSPGNQFNDPNSSDVKc	nS(79.966)PGNQFNDPNSSDVKc;nISDLLVIRS(79.966)PGNQFNDPNSSDVKc	AT1G63850.1	AT1G63850.1	| Symbols: | BTB/POZ domain-containing protein | chr1:23696962-23698708 FORWARD LENGTH=548	6	5	5	6	6	5	8	6	6	3	3	3	62	21	22	43	6
AT5G49760.1-S938(79.966)	nGSGDPYGSES(79.966)FQYSGNFPASKLEPQc;nGSGDPYGSES(79.966)FQYSGNFPASKc	nGSGDPYGSESFQYSGNFPASKc;nGSGDPYGSESFQYSGNFPASKLEPQc	nGSGDPYGSES(79.966)FQYSGNFPASKLEPQc;nGSGDPYGSES(79.966)FQYSGNFPASKc	AT5G49760.1	AT5G49760.1	| Symbols: | Leucine-rich repeat protein kinase family protein | chr5:20216679-20221052 FORWARD LENGTH=953	3	2	4	3	2	0	2	2	3	0	0	0	21	13	6	19	5
AT3G50700.1-M42(15.995)-S53(79.966)	nNLPGM(15.995)PDPESEVIALS(79.966)PKc	nNLPGMPDPESEVIALSPKc	nNLPGM(15.995)PDPESEVIALS(79.966)PKc	AT3G50700.1	AT3G50700.1	| Symbols: AtIDD2, IDD2 | indeterminate(ID)-domain 2 | chr3:18840945-18842829 FORWARD LENGTH=452	3	3	3	5	0	0	3	2	2	3	1	1	26	11	7	18	5
AT5G05170.1-S151(79.966)	nQDTSGEFSAAS(79.966)PERc	nQDTSGEFSAASPERc	nQDTSGEFSAAS(79.966)PERc	AT5G05170.1	AT5G05170.1	| Symbols: CESA3, IXR1, ATCESA3, ATH-B, CEV1 | Cellulose synthase family protein | chr5:1530401-1535090 REVERSE LENGTH=1065	4	4	0	0	1	0	2	1	0	0	1	0	13	6	3	9	4
AT3G01160.1-S265(79.966)	nNDAS(79.966)DDEDEEEEEDEDVINQKc	nNDASDDEDEEEEEDEDVINQKc	nNDAS(79.966)DDEDEEEEEDEDVINQKc	AT3G01160.1	AT3G01160.1	| Symbols: | FUNCTIONS IN: molecular_function unknown; INVOLVED IN: biological_process unknown; LOCATED IN: cytosol, nucleus; EXPRESSED IN: 22 plant structures; EXPRESSED DURING: 13 growth stages; CONTAINS InterPro DOMAIN/s: NUC153 (InterPro:IPR012580); Has 36638 Blast hits to 21323 proteins in 1057 species: Archae - 109; Bacteria - 2369; Metazoa - 13796; Fungi - 4858; Plants - 1657; Viruses - 48…	2	2	0	0	0	0	1	0	0	0	0	1	6	4	2	6	3
AT1G47900.1-M1001(15.995)-C1006(57.021)-S1008(79.966);AT1G47900.2-M999(15.995)-C1004(57.021)-S1006(79.966)	nFM(15.995)ESPKC(57.021)PS(79.966)DSETSDTTTSPSRc	nFMESPKCPSDSETSDTTTSPSRc	nFM(15.995)ESPKC(57.021)PS(79.966)DSETSDTTTSPSRc	AT1G47900.1	AT1G47900.1;AT1G47900.2	| Symbols: | Plant protein of unknown function (DUF869) | chr1:17647340-17651035 REVERSE LENGTH=1054;| Symbols: | Plant protein of unknown function (DUF869) | chr1:17647340-17651035 REVERSE LENGTH=1052	0	0	1	0	0	0	1	0	0	0	2	0	4	1	3	4	3
AT5G66850.1-S170(79.966)	nKATENSSYQDFS(79.966)PRc;nATENSSYQDFS(79.966)PRc	nATENSSYQDFSPRc;nKATENSSYQDFSPRc	nKATENSSYQDFS(79.966)PRc;nATENSSYQDFS(79.966)PRc	AT5G66850.1	AT5G66850.1	| Symbols: MAPKKK5 | mitogen-activated protein kinase kinase kinase 5 | chr5:26695965-26699159 REVERSE LENGTH=716	2	3	1	0	0	0	4	4	1	0	1	0	16	6	7	13	5
AT3G53500.1-S236(79.966);AT3G53500.2-S277(79.966)	nSPIDDEAELSRPS(79.966)PKc	nSPIDDEAELSRPSPKc	nSPIDDEAELSRPS(79.966)PKc	AT3G53500.1	AT3G53500.1;AT3G53500.2	| Symbols: RSZ32, RS2Z32, At-RS2Z | RNA-binding (RRM/RBD/RNP motifs) family protein with retrovirus zinc finger-like domain | chr3:19834557-19835896 REVERSE LENGTH=243;| Symbols: RSZ32, RS2Z32, At-RS2Z | RNA-binding (RRM/RBD/RNP motifs) family protein with retrovirus zinc finger-like domain | chr3:19834557-19836507 REVERSE LENGTH=284	0	0	0	0	0	0	0	0	2	0	0	1	3	0	3	3	2
AT1G72150.1-S45(79.966)	nEVTIPTPVAEKEEVAAPVS(79.966)DEKc	nEVTIPTPVAEKEEVAAPVSDEKc	nEVTIPTPVAEKEEVAAPVS(79.966)DEKc	AT1G72150.1	AT1G72150.1	| Symbols: PATL1 | PATELLIN 1 | chr1:27148558-27150652 FORWARD LENGTH=573	0	0	1	1	0	0	0	0	1	0	0	0	3	1	1	2	2
AT5G11670.1-S581(79.966)	nFAESSMYS(79.966)PVYRc	nFAESSMYSPVYRc	nFAESSMYS(79.966)PVYRc	AT5G11670.1	AT5G11670.1	| Symbols: ATNADP-ME2, NADP-ME2 | NADP-malic enzyme 2 | chr5:3754456-3758040 FORWARD LENGTH=588	0	1	0	0	0	0	0	2	0	0	0	0	3	1	2	3	2
AT3G09740.1-S31(79.966)	nEANIS(79.966)GDDAFARc	nEANISGDDAFARc	nEANIS(79.966)GDDAFARc	AT3G09740.1	AT3G09740.1	| Symbols: SYP71, ATSYP71 | syntaxin of plants 71 | chr3:2989615-2991354 FORWARD LENGTH=266	0	2	0	0	0	0	0	1	0	0	0	0	3	2	1	3	2
AT5G64090.1-S336(79.966)-S337(79.966)	nLAIRENEEQLS(79.966)S(79.966)NGGGGGVGRc	nLAIRENEEQLSSNGGGGGVGRc	nLAIRENEEQLS(79.966)S(79.966)NGGGGGVGRc	AT5G64090.1	AT5G64090.1	| Symbols: | FUNCTIONS IN: molecular_function unknown; INVOLVED IN: biological_process unknown; LOCATED IN: plasma membrane; EXPRESSED IN: 23 plant structures; EXPRESSED DURING: 13 growth stages; CONTAINS InterPro DOMAIN/s: Hyccin (InterPro:IPR018619); BEST Arabidopsis thaliana protein match is: unknown protein (TAIR:AT5G21050.1); Has 1807 Blast hits to 1807 proteins in 277 species: Archae - 0; B…	0	1	1	1	0	0	1	2	0	0	0	0	6	2	3	5	3
AT1G19870.1-S502(79.966)	nDDVLGEEGKTDIDS(79.966)PDTTNTIKc	nDDVLGEEGKTDIDSPDTTNTIKc	nDDVLGEEGKTDIDS(79.966)PDTTNTIKc	AT1G19870.1	AT1G19870.1	| Symbols: iqd32 | IQ-domain 32 | chr1:6895400-6898539 REVERSE LENGTH=794	1	0	2	1	0	0	1	0	1	0	0	0	6	4	2	6	4
AT3G05420.1-S137(79.966);AT3G05420.2-S138(79.966)	nAKDEPVVENGSTFS(79.966)ETKc	nAKDEPVVENGSTFSETKc	nAKDEPVVENGSTFS(79.966)ETKc	AT3G05420.1	AT3G05420.1;AT3G05420.2	| Symbols: ACBP4 | acyl-CoA binding protein 4 | chr3:1561880-1567047 FORWARD LENGTH=668;| Symbols: ACBP4 | acyl-CoA binding protein 4 | chr3:1561880-1567047 FORWARD LENGTH=669	0	0	1	0	0	0	0	0	1	0	0	0	2	1	1	2	2
AT3G53710.1-S169(79.966);AT3G53710.2-S169(79.966)	nNQS(79.966)ANDFRc;nRNQS(79.966)ANDFRc	nNQSANDFRc;nRNQSANDFRc	nNQS(79.966)ANDFRc;nRNQS(79.966)ANDFRc	AT3G53710.1	AT3G53710.1;AT3G53710.2	| Symbols: AGD6 | ARF-GAP domain 6 | chr3:19903730-19905419 REVERSE LENGTH=459;| Symbols: AGD6 | ARF-GAP domain 6 | chr3:19903730-19905419 REVERSE LENGTH=459	3	0	0	1	0	0	3	0	0	0	0	0	7	4	3	7	3
AT2G26530.1-T60(79.966);AT2G26530.2-T60(79.966)	nLTVPFDWEETPGT(79.966)PRc	nLTVPFDWEETPGTPRc	nLTVPFDWEETPGT(79.966)PRc	AT2G26530.1	AT2G26530.1;AT2G26530.2	| Symbols: AR781 | Protein of unknown function (DUF1645) | chr2:11283036-11283989 REVERSE LENGTH=317;| Symbols: AR781 | Protein of unknown function (DUF1645) | chr2:11283036-11283989 REVERSE LENGTH=290	0	0	1	0	0	0	0	0	1	0	0	0	2	1	1	2	2
AT3G20250.1-S98(79.966)	nAIENYDS(79.966)EEEIRc	nAIENYDSEEEIRc	nAIENYDS(79.966)EEEIRc	AT3G20250.1	AT3G20250.1	| Symbols: APUM5, PUM5 | pumilio 5 | chr3:7059098-7062660 REVERSE LENGTH=961	2	1	0	0	0	0	1	0	0	0	0	0	4	2	1	3	2
AT2G27740.1-S13(79.966)	nQILEQPQS(79.966)PFIQRc	nQILEQPQSPFIQRc	nQILEQPQS(79.966)PFIQRc	AT2G27740.1	AT2G27740.1	| Symbols: | Family of unknown function (DUF662) | chr2:11822800-11823575 FORWARD LENGTH=174	1	0	1	1	0	0	1	1	1	1	0	0	7	2	2	4	4
AT2G19710.1-M820(15.995)-S826(79.966)	nM(15.995)PVSASS(79.966)EDEEEVERc	nMPVSASSEDEEEVERc	nM(15.995)PVSASS(79.966)EDEEEVERc	AT2G19710.1	AT2G19710.1	| Symbols: | Regulator of Vps4 activity in the MVB pathway protein | chr2:8506339-8509817 FORWARD LENGTH=937	2	2	0	0	0	0	0	0	0	0	0	0	4	3	0	3	1
AT2G23520.1-S30(79.966)	nDGSDS(79.966)PIDVRc	nDGSDSPIDVRc	nDGSDS(79.966)PIDVRc	AT2G23520.1	AT2G23520.1	| Symbols: | Pyridoxal phosphate (PLP)-dependent transferases superfamily protein | chr2:10014256-10016943 REVERSE LENGTH=895	2	1	0	0	0	0	2	2	0	0	0	2	9	2	5	7	3
AT5G14720.1-C417(57.021)-S421(79.966)	nGC(57.021)FDIS(79.966)EDEDNATTPDWKc	nGCFDISEDEDNATTPDWKc	nGC(57.021)FDIS(79.966)EDEDNATTPDWKc	AT5G14720.1	AT5G14720.1	| Symbols: | Protein kinase superfamily protein | chr5:4748212-4752642 REVERSE LENGTH=674	3	0	0	0	0	0	1	0	0	0	0	0	4	3	1	4	2
AT5G44290.1-C291(57.021)-T295(79.966);AT5G44290.2-C291(57.021)-T295(79.966);AT5G44290.3-C291(57.021)-T295(79.966);AT5G44290.4-C291(57.021)-T295(79.966)	nIADFGLATFFDPQNC(57.021)VPLT(79.966)SRc	nIADFGLATFFDPQNCVPLTSRc	nIADFGLATFFDPQNC(57.021)VPLT(79.966)SRc	AT5G44290.1	AT5G44290.1;AT5G44290.2;AT5G44290.3;AT5G44290.4	| Symbols: | Protein kinase superfamily protein | chr5:17840750-17843190 REVERSE LENGTH=644;| Symbols: | Protein kinase superfamily protein | chr5:17840750-17843190 REVERSE LENGTH=644;| Symbols: | Protein kinase superfamily protein | chr5:17840750-17843190 REVERSE LENGTH=644;| Symbols: | Protein kinase superfamily protein | chr5:17840750-17843190 REVERSE LENGTH=644	2	0	0	0	0	0	1	0	0	0	1	0	4	2	2	4	3
AT4G37040.1-S49(79.966)	nTFS(79.966)GLTDLLFNRc	nTFSGLTDLLFNRc	nTFS(79.966)GLTDLLFNRc	AT4G37040.1	AT4G37040.1	| Symbols: MAP1D | methionine aminopeptidase 1D | chr4:17455175-17457085 FORWARD LENGTH=350	3	3	3	2	1	0	2	2	2	2	0	0	20	10	4	14	5
AT5G03630.1-S401(79.966)	nVVGAFLEGGS(79.966)PEENNAIAKc	nVVGAFLEGGSPEENNAIAKc	nVVGAFLEGGS(79.966)PEENNAIAKc	AT5G03630.1	AT5G03630.1	| Symbols: ATMDAR2 | Pyridine nucleotide-disulphide oxidoreductase family protein | chr5:922378-924616 REVERSE LENGTH=435	0	1	0	0	0	0	1	1	0	1	0	0	4	1	3	4	3
AT1G80930.1-S112(79.966)	nIEVDS(79.966)DGDGERc	nIEVDSDGDGERc	nIEVDS(79.966)DGDGERc	AT1G80930.1	AT1G80930.1	| Symbols: | MIF4G domain-containing protein / MA3 domain-containing protein | chr1:30405774-30409499 REVERSE LENGTH=900	4	4	0	0	0	0	4	2	0	0	0	0	14	4	4	8	2
AT1G66580.1-S213(79.966)	nQPGS(79.966)AFISATSEc	nQPGSAFISATSEc	nQPGS(79.966)AFISATSEc	AT1G66580.1	AT1G66580.1	| Symbols: SAG24, RPL10C | senescence associated gene 24 | chr1:24839208-24840439 FORWARD LENGTH=221	0	1	0	2	0	0	0	2	0	1	0	0	6	3	3	6	4
AT5G01020.1-S34(79.966)	nSVSDLS(79.966)DPSTPRc	nSVSDLSDPSTPRc	nSVSDLS(79.966)DPSTPRc	AT5G01020.1	AT5G01020.1	| Symbols: | Protein kinase superfamily protein | chr5:6309-8270 REVERSE LENGTH=410	0	1	0	0	0	0	0	2	0	0	0	0	3	1	2	3	2
AT3G47910.1-S1257(79.966)-M1261(15.995);AT3G47910.2-S1258(79.966)-M1262(15.995)	nTPLEVNNDGGLS(79.966)DDTM(15.995)ESRc	nTPLEVNNDGGLSDDTMESRc	nTPLEVNNDGGLS(79.966)DDTM(15.995)ESRc	AT3G47910.1	AT3G47910.1;AT3G47910.2	| Symbols: | Ubiquitin carboxyl-terminal hydrolase-related protein | chr3:17674737-17681444 REVERSE LENGTH=1606;| Symbols: | Ubiquitin carboxyl-terminal hydrolase-related protein | chr3:17674737-17681444 REVERSE LENGTH=1607	7	3	3	2	0	0	6	3	2	2	2	0	30	12	13	25	5
AT5G54440.1-S519(79.966)	nTNS(79.966)SPGNFESPLDRPMRc	nTNSSPGNFESPLDRPMRc	nTNS(79.966)SPGNFESPLDRPMRc	AT5G54440.1	AT5G54440.1	| Symbols: CLUB, AtTRS130 | CLUB | chr5:22100056-22107695 FORWARD LENGTH=1259	3	0	2	2	0	0	2	0	1	0	1	0	11	7	4	11	5
AT4G13350.1-S208(79.966)-S219(79.966);AT4G13350.2-S208(79.966)-S219(79.966)	nTSEEGSQS(79.966)PEQVKDLGSAS(79.966)PPVARPVRc	nTSEEGSQSPEQVKDLGSASPPVARPVRc	nTSEEGSQS(79.966)PEQVKDLGSAS(79.966)PPVARPVRc	AT4G13350.1	AT4G13350.1;AT4G13350.2	| Symbols: NIG | NSP (nuclear shuttle protein)-interacting GTPase | chr4:7770170-7773321 REVERSE LENGTH=602;| Symbols: NIG | NSP (nuclear shuttle protein)-interacting GTPase | chr4:7770170-7773321 REVERSE LENGTH=602	0	1	0	0	0	0	0	1	0	0	0	0	2	1	1	2	2
AT4G09020.1-S91(79.966)	nVSSGEVS(79.966)PLGVSQVDKc	nVSSGEVSPLGVSQVDKc	nVSSGEVS(79.966)PLGVSQVDKc	AT4G09020.1	AT4G09020.1	| Symbols: ATISA3, ISA3 | isoamylase 3 | chr4:5784099-5788839 FORWARD LENGTH=764	1	1	1	3	1	1	1	1	0	0	0	0	10	5	1	6	4
AT5G42950.1-S39(79.966)	nDIQGSDNAIPLS(79.966)PQWLLSKPGENKc	nDIQGSDNAIPLSPQWLLSKPGENKc	nDIQGSDNAIPLS(79.966)PQWLLSKPGENKc	AT5G42950.1	AT5G42950.1	| Symbols: | GYF domain-containing protein | chr5:17224436-17231044 FORWARD LENGTH=1714	1	0	6	0	0	1	1	0	2	0	1	0	12	8	4	12	6
AT4G27870.1-S3(79.966)	nGS(79.966)AAELTEPTTGTEKc	nGSAAELTEPTTGTEKc	nGS(79.966)AAELTEPTTGTEKc	AT4G27870.1	AT4G27870.1	| Symbols: | Vacuolar iron transporter (VIT) family protein | chr4:13878983-13882679 FORWARD LENGTH=761	0	2	0	0	0	0	0	1	0	0	0	0	3	2	1	3	2
AT4G35890.1-S33(79.966)	nRISGNHGSPTASVAQS(79.966)PRc	nRISGNHGSPTASVAQSPRc	nRISGNHGSPTASVAQS(79.966)PRc	AT4G35890.1	AT4G35890.1	| Symbols: | winged-helix DNA-binding transcription factor family protein | chr4:16997433-17000410 FORWARD LENGTH=523	0	0	1	0	0	0	0	0	1	0	0	1	3	1	2	3	3
AT1G53390.1-S812(79.966)	nNNSAAGLETNPDLGTNS(79.966)PDNAEQTFARc	nNNSAAGLETNPDLGTNSPDNAEQTFARc	nNNSAAGLETNPDLGTNS(79.966)PDNAEQTFARc	AT1G53390.1	AT1G53390.1	| Symbols: | P-loop containing nucleoside triphosphate hydrolases superfamily protein | chr1:19918197-19923579 FORWARD LENGTH=1109	0	1	0	0	0	0	0	1	0	0	0	0	2	1	1	2	2
AT3G19850.1-S158(79.966)-T184(79.966)	nIPQNS(79.966)DVSHVFSSSSPSSSASASASSQSPET(79.966)AMIRc	nIPQNSDVSHVFSSSSPSSSASASASSQSPETAMIRc	nIPQNS(79.966)DVSHVFSSSSPSSSASASASSQSPET(79.966)AMIRc	AT3G19850.1	AT3G19850.1	| Symbols: | Phototropic-responsive NPH3 family protein | chr3:6898383-6901157 REVERSE LENGTH=554	1	0	0	0	0	0	1	0	0	0	0	0	2	1	1	2	2
ATCG00480.1-T308(79.966)	nMPSAVGYQPTLSTEMGT(79.966)LQERc	nMPSAVGYQPTLSTEMGTLQERc	nMPSAVGYQPTLSTEMGT(79.966)LQERc	ATCG00480.1	ATCG00480.1	| Symbols: ATPB, PB | ATP synthase subunit beta | chrC:52660-54156 REVERSE LENGTH=498	5	4	7	2	0	0	4	4	5	1	2	0	34	14	13	27	5
AT2G29510.1-S815(79.966)	nSFS(79.966)GPIEAEAPARc	nSFSGPIEAEAPARc	nSFS(79.966)GPIEAEAPARc	AT2G29510.1	AT2G29510.1	| Symbols: | Protein of unknown function (DUF3527) | chr2:12635231-12637838 FORWARD LENGTH=839	1	2	5	4	2	1	1	1	2	1	1	1	22	10	4	14	6
AT1G73960.1-S553(79.966);AT1G73960.2-S553(79.966)	nLSVIGATS(79.966)DSESRc	nLSVIGATSDSESRc	nLSVIGATS(79.966)DSESRc	AT1G73960.1	AT1G73960.1;AT1G73960.2	| Symbols: TAF2 | TBP-associated factor 2 | chr1:27805173-27814433 REVERSE LENGTH=1390;| Symbols: TAF2 | TBP-associated factor 2 | chr1:27805173-27814433 REVERSE LENGTH=1370	2	0	1	0	0	0	3	2	0	0	0	0	8	3	3	6	3
AT5G19330.1-M512(15.995)-S523(79.966);AT5G19330.2-M479(15.995)-S490(79.966)	nSM(15.995)ALSPVDAAPPS(79.966)PTQRc	nSMALSPVDAAPPSPTQRc	nSM(15.995)ALSPVDAAPPS(79.966)PTQRc	AT5G19330.1	AT5G19330.1;AT5G19330.2	| Symbols: ARIA | ARM repeat protein interacting with ABF2 | chr5:6508095-6512701 REVERSE LENGTH=710;| Symbols: ARIA | ARM repeat protein interacting with ABF2 | chr5:6508300-6512701 REVERSE LENGTH=636	1	0	3	0	0	0	1	0	2	0	0	0	7	4	3	7	4
AT3G12590.1-S231(79.966)	nSFNSQLSPANAAES(79.966)PQKKc	nSFNSQLSPANAAESPQKKc	nSFNSQLSPANAAES(79.966)PQKKc	AT3G12590.1	AT3G12590.1	| Symbols: | unknown protein; INVOLVED IN: biological_process unknown; LOCATED IN: chloroplast; Has 50 Blast hits to 41 proteins in 15 species: Archae - 0; Bacteria - 0; Metazoa - 2; Fungi - 0; Plants - 43; Viruses - 0; Other Eukaryotes - 5 (source: NCBI BLink). | chr3:3996473-4003657 REVERSE LENGTH=1184	1	0	1	1	0	0	1	1	0	0	0	0	5	3	2	5	3
AT5G41600.1-S29(79.966)-S31(79.966)	nIHGHGDSSSLS(79.966)DS(79.966)DDDKKSTSSSSSSFKc	nIHGHGDSSSLSDSDDDKKSTSSSSSSFKc	nIHGHGDSSSLS(79.966)DS(79.966)DDDKKSTSSSSSSFKc	AT5G41600.1	AT5G41600.1	| Symbols: BTI3, RTNLB4 | VIRB2-interacting protein 3 | chr5:16636230-16637472 FORWARD LENGTH=257	0	0	0	1	0	0	0	0	1	1	0	0	3	1	1	2	2
AT3G05420.1-S503(79.966);AT3G05420.2-S504(79.966)	nTLEAPLPGSLS(79.966)AVNNATTRc	nTLEAPLPGSLSAVNNATTRc	nTLEAPLPGSLS(79.966)AVNNATTRc	AT3G05420.1	AT3G05420.1;AT3G05420.2	| Symbols: ACBP4 | acyl-CoA binding protein 4 | chr3:1561880-1567047 FORWARD LENGTH=668;| Symbols: ACBP4 | acyl-CoA binding protein 4 | chr3:1561880-1567047 FORWARD LENGTH=669	6	3	9	5	5	0	8	4	5	1	1	0	47	25	15	40	6
AT1G68070.1-S143(79.966)	nSRPGDLEAAQATNQDS(79.966)EDEDNDERc	nSRPGDLEAAQATNQDSEDEDNDERc	nSRPGDLEAAQATNQDS(79.966)EDEDNDERc	AT1G68070.1	AT1G68070.1	| Symbols: | Zinc finger, C3HC4 type (RING finger) family protein | chr1:25515412-25516767 REVERSE LENGTH=343	1	1	4	3	0	0	0	0	0	0	1	0	10	5	1	6	3
AT3G13300.1-S692(79.966);AT3G13300.2-S657(79.966)	nTPS(79.966)ADYSVDRc	nTPSADYSVDRc	nTPS(79.966)ADYSVDRc	AT3G13300.1	AT3G13300.1;AT3G13300.2	| Symbols: VCS | Transducin/WD40 repeat-like superfamily protein | chr3:4304085-4309949 FORWARD LENGTH=1344;| Symbols: VCS | Transducin/WD40 repeat-like superfamily protein | chr3:4304085-4309949 FORWARD LENGTH=1309	1	1	0	0	0	0	2	2	0	0	0	0	6	2	4	6	2
AT5G08130.1-S99(79.966)-M101(15.995)-M103(15.995);AT5G08130.2-S219(79.966)-M221(15.995)-M223(15.995);AT5G08130.3-S99(79.966)-M101(15.995)-M103(15.995);AT5G08130.4-S219(79.966)-M221(15.995)-M223(15.995);AT5G08130.5-S223(79.966)-M225(15.995)-M227(15.995);AT5G08130.6-S219(79.966)-M221(15.995)-M223(15.995)	nSQS(79.966)FM(15.995)DM(15.995)IRc	nSQSFMDMIRc	nSQS(79.966)FM(15.995)DM(15.995)IRc	AT5G08130.1	AT5G08130.1;AT5G08130.2;AT5G08130.3;AT5G08130.4;AT5G08130.5;AT5G08130.6	| Symbols: BIM1 | basic helix-loop-helix (bHLH) DNA-binding superfamily protein | chr5:2606655-2608652 REVERSE LENGTH=409;| Symbols: BIM1 | basic helix-loop-helix (bHLH) DNA-binding superfamily protein | chr5:2606655-2609571 REVERSE LENGTH=529;| Symbols: | basic helix-loop-helix (bHLH) DNA-binding superfamily protein | chr5:2606655-2608652 REVERSE LENGTH=408;| Symbols: BIM1 | basic helix-loop-hel…	0	0	3	0	0	0	1	0	0	0	0	0	4	3	1	4	2
AT3G48730.1-S202(79.966);AT5G63570.1-S204(79.966)	nAGS(79.966)GVATLGLPDSPGVPKc	nAGSGVATLGLPDSPGVPKc	nAGS(79.966)GVATLGLPDSPGVPKc	AT3G48730.1	AT3G48730.1;AT5G63570.1	| Symbols: GSA2 | glutamate-1-semialdehyde 2,1-aminomutase 2 | chr3:18049697-18051550 FORWARD LENGTH=472;| Symbols: GSA1 | glutamate-1-semialdehyde-2,1-aminomutase | chr5:25451957-25453620 FORWARD LENGTH=474	0	0	1	1	0	0	0	0	1	1	0	0	4	1	1	2	2
AT1G62300.1-S268(79.966)	nLGREES(79.966)PETESNKIQKc	nLGREESPETESNKIQKc	nLGREES(79.966)PETESNKIQKc	AT1G62300.1	AT1G62300.1	| Symbols: WRKY6, ATWRKY6 | WRKY family transcription factor | chr1:23016887-23019155 REVERSE LENGTH=553	0	0	1	1	0	0	0	0	1	0	0	0	3	1	1	2	2
AT5G52040.1-S254(79.966);AT5G52040.2-S254(79.966);AT5G52040.3-S227(79.966);AT5G52040.4-S221(79.966)	nERVAS(79.966)PENGAVRc;nVAS(79.966)PENGAVRc	nVASPENGAVRc;nERVASPENGAVRc	nERVAS(79.966)PENGAVRc;nVAS(79.966)PENGAVRc	AT5G52040.1	AT5G52040.1;AT5G52040.2;AT5G52040.3;AT5G52040.4	| Symbols: ATRSP41, RS41, At-RS41 | RNA-binding (RRM/RBD/RNP motifs) family protein | chr5:21131081-21133318 FORWARD LENGTH=356;| Symbols: ATRSP41, RS41, At-RS41 | RNA-binding (RRM/RBD/RNP motifs) family protein | chr5:21131081-21133318 FORWARD LENGTH=357;| Symbols: RS41, At-RS41 | RNA-binding (RRM/RBD/RNP motifs) family protein | chr5:21131791-21133318 FORWARD LENGTH=329;| Symbols: RS41, At-RS41…	15	10	8	7	6	8	9	5	6	3	1	1	79	41	22	63	6
AT1G69260.1-S115(79.966)	nTTS(79.966)LPAESEEEWRc	nTTSLPAESEEEWRc	nTTS(79.966)LPAESEEEWRc	AT1G69260.1	AT1G69260.1	| Symbols: AFP1 | ABI five binding protein | chr1:26039314-26040570 FORWARD LENGTH=345	4	4	1	1	0	0	1	2	0	0	3	1	17	9	5	14	4
AT1G35580.1-S11(79.966)-C13(57.021)-M18(15.995);AT1G35580.2-S11(79.966)-C13(57.021)-M18(15.995);AT1G35580.3-S11(79.966)-C13(57.021)-M18(15.995)	nAVGS(79.966)HC(57.021)SLSEM(15.995)DDLDLTRc	nAVGSHCSLSEMDDLDLTRc	nAVGS(79.966)HC(57.021)SLSEM(15.995)DDLDLTRc	AT1G35580.1	AT1G35580.1;AT1G35580.2;AT1G35580.3	| Symbols: CINV1 | cytosolic invertase 1 | chr1:13122460-13124808 REVERSE LENGTH=551;| Symbols: CINV1 | cytosolic invertase 1 | chr1:13122460-13124808 REVERSE LENGTH=551;| Symbols: CINV1 | cytosolic invertase 1 | chr1:13123183-13124808 REVERSE LENGTH=460	6	0	13	0	1	0	4	0	9	0	4	0	37	20	17	37	6
AT5G58220.3-S173(79.966)	nVISETDSSSS(79.966)PVSTKPQAEAKc	nVISETDSSSSPVSTKPQAEAKc	nVISETDSSSS(79.966)PVSTKPQAEAKc	AT5G58220.3	AT5G58220.3	| Symbols: TTL | transthyretin-like protein | chr5:23554546-23555861 REVERSE LENGTH=311	0	2	0	0	0	0	1	1	0	0	1	1	6	2	4	6	3
AT4G11860.1-S234(79.966)	nTRS(79.966)FDDSPPAAAELRc;nS(79.966)FDDSPPAAAELRc;nS(79.966)FDDSPPAAAELRRc	nSFDDSPPAAAELRRc;nTRSFDDSPPAAAELRc;nSFDDSPPAAAELRc	nTRS(79.966)FDDSPPAAAELRc;nS(79.966)FDDSPPAAAELRc;nS(79.966)FDDSPPAAAELRRc	AT4G11860.1	AT4G11860.1	| Symbols: | Protein of unknown function (DUF544) | chr4:7134237-7138361 REVERSE LENGTH=682	9	7	8	6	3	1	6	4	9	4	2	2	61	21	19	40	6
AT2G17700.1-S18(79.966)	nAVVAS(79.966)PSQENPRc	nAVVASPSQENPRc	nAVVAS(79.966)PSQENPRc	AT2G17700.1	AT2G17700.1	| Symbols: | ACT-like protein tyrosine kinase family protein | chr2:7685778-7689278 REVERSE LENGTH=546	3	5	1	0	4	5	6	5	0	0	0	0	29	8	3	11	4
AT2G38040.1-S741(79.966)-S744(79.966);AT2G38040.2-S741(79.966)-S744(79.966)	nELAAEES(79.966)DGS(79.966)VKEDDDDDEDSSESGKSEMVNPSFAc	nELAAEESDGSVKEDDDDDEDSSESGKSEMVNPSFAc	nELAAEES(79.966)DGS(79.966)VKEDDDDDEDSSESGKSEMVNPSFAc	AT2G38040.1	AT2G38040.1;AT2G38040.2	| Symbols: CAC3 | acetyl Co-enzyme a carboxylase carboxyltransferase alpha subunit | chr2:15917612-15920749 FORWARD LENGTH=769;| Symbols: CAC3 | acetyl Co-enzyme a carboxylase carboxyltransferase alpha subunit | chr2:15917612-15920749 FORWARD LENGTH=769	1	0	0	0	0	0	2	0	0	0	0	1	4	1	3	4	3
AT4G03080.1-S491(79.966)	nQLS(79.966)LDQFQNESRc	nQLSLDQFQNESRc	nQLS(79.966)LDQFQNESRc	AT4G03080.1	AT4G03080.1	| Symbols: BSL1 | BRI1 suppressor 1 (BSU1)-like 1 | chr4:1359935-1365166 REVERSE LENGTH=881	2	2	4	4	1	0	3	2	4	3	1	0	26	11	8	19	6
AT5G61210.1-S29(79.966)	nSSKPNPFDS(79.966)DDESDNKHTLNPSKc	nSSKPNPFDSDDESDNKHTLNPSKc	nSSKPNPFDS(79.966)DDESDNKHTLNPSKc	AT5G61210.1	AT5G61210.1	| Symbols: SNAP33, ATSNAP33, SNP33, ATSNAP33B | soluble N-ethylmaleimide-sensitive factor adaptor protein 33 | chr5:24624027-24625366 FORWARD LENGTH=300	1	1	0	0	0	0	2	1	0	0	1	0	6	2	4	6	3
AT5G55660.1-S113(79.966)-M123(15.995)	nADDGVS(79.966)GVATEEDAVM(15.995)Kc	nADDGVSGVATEEDAVMKc	nADDGVS(79.966)GVATEEDAVM(15.995)Kc	AT5G55660.1	AT5G55660.1	| Symbols: | DEK domain-containing chromatin associated protein | chr5:22539375-22543142 FORWARD LENGTH=778	1	2	0	0	0	0	1	1	0	0	0	0	5	3	2	5	2
AT2G23140.1-S452(79.966);AT2G23140.2-S449(79.966)	nSPSATSTVS(79.966)NEEFPRc	nSPSATSTVSNEEFPRc	nSPSATSTVS(79.966)NEEFPRc	AT2G23140.1	AT2G23140.1;AT2G23140.2	| Symbols: | RING/U-box superfamily protein with ARM repeat domain | chr2:9845696-9849105 REVERSE LENGTH=829;| Symbols: | RING/U-box superfamily protein with ARM repeat domain | chr2:9845696-9848762 REVERSE LENGTH=826	1	1	0	1	0	0	0	1	0	0	0	0	4	3	1	4	3
AT5G42570.1-S211(79.966)	nNQLESIGHS(79.966)PEGKc	nNQLESIGHSPEGKc	nNQLESIGHS(79.966)PEGKc	AT5G42570.1	AT5G42570.1	| Symbols: | B-cell receptor-associated 31-like | chr5:17021459-17022497 REVERSE LENGTH=218	3	0	0	0	0	0	3	1	0	0	0	0	7	3	2	5	2
AT4G35800.1-S1734(79.966)-S1740(79.966)	nYS(79.966)PSIAYS(79.966)PSNARc	nYSPSIAYSPSNARc	nYS(79.966)PSIAYS(79.966)PSNARc	AT4G35800.1	AT4G35800.1	| Symbols: NRPB1, RPB1, RNA_POL_II_LSRNA_POL_II_LS, RNA_POL_II_LS | RNA polymerase II large subunit | chr4:16961115-16967892 REVERSE LENGTH=1839	0	0	2	0	0	0	0	0	0	0	0	0	2	2	0	2	1
AT1G10900.1-S224(79.966)	nSAS(79.966)VNVEELRc	nSASVNVEELRc	nSAS(79.966)VNVEELRc	AT1G10900.1	AT1G10900.1	| Symbols: | Phosphatidylinositol-4-phosphate 5-kinase family protein | chr1:3632396-3636416 REVERSE LENGTH=754	6	3	4	3	4	3	4	2	3	5	1	2	40	18	11	29	6
AT3G17750.1-S1137(79.966)	nRPSAFEALKHPWLTYPYEPIS(79.966)Ac	nRPSAFEALKHPWLTYPYEPISAc	nRPSAFEALKHPWLTYPYEPIS(79.966)Ac	AT3G17750.1	AT3G17750.1	| Symbols: | Protein kinase superfamily protein | chr3:6074228-6078428 FORWARD LENGTH=1138	2	1	0	0	0	0	3	4	0	0	0	0	10	3	7	10	2
AT5G16880.1-M313(15.995)-S337(79.966);AT5G16880.2-M313(15.995)-S337(79.966)	nYEEM(15.995)NKPSAPLTSHEPAMIPVAEEPDDS(79.966)PIHGREESLVRc	nYEEMNKPSAPLTSHEPAMIPVAEEPDDSPIHGREESLVRc	nYEEM(15.995)NKPSAPLTSHEPAMIPVAEEPDDS(79.966)PIHGREESLVRc	AT5G16880.1	AT5G16880.1;AT5G16880.2	| Symbols: | Target of Myb protein 1 | chr5:5549658-5551274 FORWARD LENGTH=407;| Symbols: | Target of Myb protein 1 | chr5:5549658-5551274 FORWARD LENGTH=407	1	1	1	1	0	0	0	0	0	0	0	0	4	4	0	4	2
AT3G59690.1-S123(79.966)	nYVSSPKPIS(79.966)PRc	nYVSSPKPISPRc	nYVSSPKPIS(79.966)PRc	AT3G59690.1	AT3G59690.1	| Symbols: IQD13 | IQ-domain 13 | chr3:22049572-22051479 FORWARD LENGTH=517	3	5	0	1	0	0	0	2	0	1	1	1	14	8	5	13	5
AT5G61150.1-S600(79.966);AT5G61150.2-S598(79.966)	nGIES(79.966)DEEESPPRc	nGIESDEEESPPRc	nGIES(79.966)DEEESPPRc	AT5G61150.1	AT5G61150.1;AT5G61150.2	| Symbols: VIP4 | leo1-like family protein | chr5:24603846-24607528 REVERSE LENGTH=625;| Symbols: VIP4 | leo1-like family protein | chr5:24603846-24607528 REVERSE LENGTH=623	3	3	0	0	0	0	3	2	0	0	1	1	13	4	4	8	3
AT3G46780.1-S395(79.966)	nEAEAAS(79.966)LAEDAQQKADAVGVTVDGLFNKc;nEAEAAS(79.966)LAEDAQQKc;nLSEKEAEAAS(79.966)LAEDAQQKADAVGVTVDGLFNKc;nLSEKEAEAAS(79.966)LAEDAQQKc	nEAEAASLAEDAQQKc;nEAEAASLAEDAQQKADAVGVTVDGLFNKc;nLSEKEAEAASLAEDAQQKADAVGVTVDGLFNKc;nLSEKEAEAASLAEDAQQKc	nEAEAAS(79.966)LAEDAQQKADAVGVTVDGLFNKc;nEAEAAS(79.966)LAEDAQQKc;nLSEKEAEAAS(79.966)LAEDAQQKADAVGVTVDGLFNKc;nLSEKEAEAAS(79.966)LAEDAQQKc	AT3G46780.1	AT3G46780.1	| Symbols: PTAC16 | plastid transcriptionally active 16 | chr3:17228766-17231021 FORWARD LENGTH=510	15	15	12	10	3	3	20	13	10	4	6	7	118	46	53	99	6
AT4G37300.1-S13(79.966)	nSDEIS(79.966)DPEQQIKc	nSDEISDPEQQIKc	nSDEIS(79.966)DPEQQIKc	AT4G37300.1	AT4G37300.1	| Symbols: MEE59 | maternal effect embryo arrest 59 | chr4:17554805-17555498 FORWARD LENGTH=173	0	0	1	0	0	0	1	0	1	0	2	0	5	1	4	5	4
AT5G56980.1-S61(79.966)	nAPS(79.966)IIDRc	nAPSIIDRc	nAPS(79.966)IIDRc	AT5G56980.1	AT5G56980.1	| Symbols: | unknown protein; FUNCTIONS IN: molecular_function unknown; INVOLVED IN: biological_process unknown; LOCATED IN: endomembrane system; EXPRESSED IN: 18 plant structures; EXPRESSED DURING: 12 growth stages; BEST Arabidopsis thaliana protein match is: unknown protein (TAIR:AT4G26130.1); Has 30201 Blast hits to 17322 proteins in 780 species: Archae - 12; Bacteria - 1396; Metazoa - 17338; …	0	1	0	3	0	0	1	0	0	0	0	0	5	4	1	5	3
AT2G36160.1-S19(79.966)	nVDVVTLGPS(79.966)VRc	nVDVVTLGPSVRc	nVDVVTLGPS(79.966)VRc	AT2G36160.1	AT2G36160.1	| Symbols: | Ribosomal protein S11 family protein | chr2:15169925-15171159 FORWARD LENGTH=150	1	0	2	3	0	0	1	0	1	0	0	0	8	4	2	6	4
AT1G31500.1-S198(79.966);AT1G31500.2-S168(79.966);AT1G31500.3-S193(79.966);AT1G31500.4-S227(79.966)	nKDS(79.966)RDLNDPLVRc	nKDSRDLNDPLVRc	nKDS(79.966)RDLNDPLVRc	AT1G31500.1	AT1G31500.1;AT1G31500.2;AT1G31500.3;AT1G31500.4	| Symbols: | DNAse I-like superfamily protein | chr1:11273821-11276534 REVERSE LENGTH=388;| Symbols: | DNAse I-like superfamily protein | chr1:11273821-11276147 REVERSE LENGTH=358;| Symbols: | DNAse I-like superfamily protein | chr1:11274230-11276534 REVERSE LENGTH=283;| Symbols: | DNAse I-like superfamily protein | chr1:11273821-11276534 REVERSE LENGTH=417	0	1	0	0	0	0	1	0	0	0	0	0	2	1	1	2	2
AT4G24020.1-M800(15.995)-S807(79.966)	nGM(15.995)LIEDAGS(79.966)SKDLRc;nGM(15.995)LIEDAGS(79.966)SKc	nGMLIEDAGSSKc;nGMLIEDAGSSKDLRc	nGM(15.995)LIEDAGS(79.966)SKDLRc;nGM(15.995)LIEDAGS(79.966)SKc	AT4G24020.1	AT4G24020.1	| Symbols: NLP7 | NIN like protein 7 | chr4:12479904-12483822 FORWARD LENGTH=959	0	1	0	0	0	0	1	0	1	1	0	0	4	1	2	3	3
AT3G58640.1-S320(79.966)-M323(15.995);AT3G58640.2-S320(79.966)-M323(15.995)	nKLDGSPNTSGPPS(79.966)RNM(15.995)LLRc	nKLDGSPNTSGPPSRNMLLRc	nKLDGSPNTSGPPS(79.966)RNM(15.995)LLRc	AT3G58640.1	AT3G58640.1;AT3G58640.2	| Symbols: | Mitogen activated protein kinase kinase kinase-related | chr3:21687153-21692675 REVERSE LENGTH=809;| Symbols: | Mitogen activated protein kinase kinase kinase-related | chr3:21687153-21692675 REVERSE LENGTH=809	0	0	0	2	0	0	0	0	0	0	0	0	2	2	0	2	1
AT1G55490.1-S478(79.966);AT1G55490.2-S478(79.966);AT3G13470.1-S474(79.966);AT5G56500.1-S474(79.966);AT5G56500.2-S474(79.966)	nLAS(79.966)KVDAIKc	nLASKVDAIKc	nLAS(79.966)KVDAIKc	AT1G55490.1	AT1G55490.1;AT1G55490.2;AT3G13470.1;AT5G56500.1;AT5G56500.2	| Symbols: CPN60B, LEN1 | chaperonin 60 beta | chr1:20715717-20718673 REVERSE LENGTH=600;| Symbols: CPN60B, LEN1 | chaperonin 60 beta | chr1:20715717-20718673 REVERSE LENGTH=600;| Symbols: | TCP-1/cpn60 chaperonin family protein | chr3:4389685-4392624 FORWARD LENGTH=596;| Symbols: | TCP-1/cpn60 chaperonin family protein | chr5:22874058-22876966 FORWARD LENGTH=597;| Symbols: | TCP-1/cpn60 chaperon…	3	3	3	2	4	2	2	3	0	3	4	2	31	14	13	27	6
AT1G53510.1-S426(79.966)	nSTVHSTVVHSTS(79.966)QPNLGATDSRc	nSTVHSTVVHSTSQPNLGATDSRc	nSTVHSTVVHSTS(79.966)QPNLGATDSRc	AT1G53510.1	AT1G53510.1	| Symbols: ATMPK18, MPK18 | mitogen-activated protein kinase 18 | chr1:19970961-19974158 REVERSE LENGTH=615	1	0	0	0	0	0	0	1	0	0	0	0	2	1	1	2	2
AT4G24620.1-C593(57.021)-S595(79.966)	nVLIAEGNC(57.021)GS(79.966)PRc	nVLIAEGNCGSPRc	nVLIAEGNC(57.021)GS(79.966)PRc	AT4G24620.1	AT4G24620.1	| Symbols: PGI1, PGI | phosphoglucose isomerase 1 | chr4:12708972-12712610 REVERSE LENGTH=613	5	0	6	0	4	0	5	0	5	0	2	0	27	15	10	25	6
AT2G32450.1-S562(79.966)	nDNNVPVSYS(79.966)GNGIPTKc	nDNNVPVSYSGNGIPTKc	nDNNVPVSYS(79.966)GNGIPTKc	AT2G32450.1	AT2G32450.1	| Symbols: | Calcium-binding tetratricopeptide family protein | chr2:13778614-13781022 FORWARD LENGTH=802	2	3	2	3	1	4	0	2	2	2	0	2	23	14	8	22	6
AT4G25500.1-S203(79.966)-S211(79.966);AT4G25500.2-S162(79.966)-S170(79.966);AT4G25500.3-S170(79.966)-S178(79.966);AT4G25500.4-S203(79.966)-S211(79.966)	nGS(79.966)PDYGRGAS(79.966)PVAAYRc	nGSPDYGRGASPVAAYRc	nGS(79.966)PDYGRGAS(79.966)PVAAYRc	AT4G25500.1	AT4G25500.1;AT4G25500.2;AT4G25500.3;AT4G25500.4	| Symbols: ATRSP35, ATRSP40, AT-SRP40, RSP35, RS40, At-RS40 | arginine/serine-rich splicing factor 35 | chr4:13025168-13027243 FORWARD LENGTH=350;| Symbols: ATRSP35, ATRSP40, AT-SRP40, RSP35, RS40, At-RS40 | arginine/serine-rich splicing factor 35 | chr4:13026073-13027243 FORWARD LENGTH=309;| Symbols: ATRSP35, ATRSP40, AT-SRP40, RSP35, RS40, At-RS40 | arginine/serine-rich splicing factor 35 | chr…	1	0	1	0	0	0	1	0	0	0	0	0	3	2	1	3	3
AT4G36550.1-S660(79.966)	nALVEVDS(79.966)DKEEEEEVSSRPEGRc	nALVEVDSDKEEEEEVSSRPEGRc	nALVEVDS(79.966)DKEEEEEVSSRPEGRc	AT4G36550.1	AT4G36550.1	| Symbols: | ARM repeat superfamily protein | chr4:17245400-17247926 REVERSE LENGTH=718	1	0	0	0	0	0	2	0	0	0	0	0	3	1	2	3	2
AT3G48050.1-S912(79.966);AT3G48050.2-S912(79.966)	nILNDSDS(79.966)GELKDIKc	nILNDSDSGELKDIKc	nILNDSDS(79.966)GELKDIKc	AT3G48050.1	AT3G48050.1;AT3G48050.2	| Symbols: | BAH domain ;TFIIS helical bundle-like domain | chr3:17734270-17739412 REVERSE LENGTH=1613;| Symbols: | BAH domain ;TFIIS helical bundle-like domain | chr3:17734270-17739412 REVERSE LENGTH=1613	0	0	2	3	0	0	0	1	5	4	1	0	16	3	9	12	4
AT3G13300.1-C823(57.021)-S824(79.966)-M833(15.995);AT3G13300.2-C788(57.021)-S789(79.966)-M798(15.995)	nVFC(57.021)S(79.966)QVSNLSTEM(15.995)ARc	nVFCSQVSNLSTEMARc	nVFC(57.021)S(79.966)QVSNLSTEM(15.995)ARc	AT3G13300.1	AT3G13300.1;AT3G13300.2	| Symbols: VCS | Transducin/WD40 repeat-like superfamily protein | chr3:4304085-4309949 FORWARD LENGTH=1344;| Symbols: VCS | Transducin/WD40 repeat-like superfamily protein | chr3:4304085-4309949 FORWARD LENGTH=1309	1	0	1	0	0	0	0	0	0	0	0	0	2	2	0	2	2
AT1G23870.1-T32(79.966)	nVMT(79.966)VPGIISELDGGYSDGSSDVNSSNSSRc	nVMTVPGIISELDGGYSDGSSDVNSSNSSRc	nVMT(79.966)VPGIISELDGGYSDGSSDVNSSNSSRc	AT1G23870.1	AT1G23870.1	| Symbols: ATTPS9, TPS9 | trehalose-phosphatase/synthase 9 | chr1:8432695-8435506 FORWARD LENGTH=867	1	0	0	0	0	0	2	0	0	0	0	0	3	1	2	3	2
AT5G06560.1-M384(15.995)-S385(79.966)	nFKNDTADGYAM(15.995)S(79.966)PRc;nNDTADGYAM(15.995)S(79.966)PRc	nFKNDTADGYAMSPRc;nNDTADGYAMSPRc	nFKNDTADGYAM(15.995)S(79.966)PRc;nNDTADGYAM(15.995)S(79.966)PRc	AT5G06560.1	AT5G06560.1	| Symbols: | Protein of unknown function, DUF593 | chr5:2003678-2005543 REVERSE LENGTH=518	5	4	0	0	1	1	2	4	0	0	0	1	18	7	7	14	4
AT3G48425.1-S13(79.966)	nFFKPIEKENS(79.966)PAAKc	nFFKPIEKENSPAAKc	nFFKPIEKENS(79.966)PAAKc	AT3G48425.1	AT3G48425.1	| Symbols: | DNAse I-like superfamily protein | chr3:17931910-17934493 FORWARD LENGTH=364	2	0	0	0	0	0	0	0	0	0	0	0	2	2	0	2	1
AT5G20490.1-T1082(79.966)-M1083(15.995);AT5G20490.2-T1002(79.966)-M1003(15.995)	nSKT(79.966)M(15.995)LLPRc	nSKTMLLPRc	nSKT(79.966)M(15.995)LLPRc	AT5G20490.1	AT5G20490.1;AT5G20490.2	| Symbols: XIK, ATXIK, XI-17 | Myosin family protein with Dil domain | chr5:6927064-6936825 REVERSE LENGTH=1545;| Symbols: XIK, ATXIK, XI-17 | Myosin family protein with Dil domain | chr5:6927064-6936079 REVERSE LENGTH=1465	0	2	0	0	0	0	1	0	0	0	0	0	3	2	1	3	2
AT3G55460.1-S206(79.966)	nSYS(79.966)PGYEGAAAAAPDRc	nSYSPGYEGAAAAAPDRc	nSYS(79.966)PGYEGAAAAAPDRc	AT3G55460.1	AT3G55460.1	| Symbols: SCL30, At-SCL30 | SC35-like splicing factor 30 | chr3:20561024-20563502 FORWARD LENGTH=262	1	0	3	0	0	0	1	0	0	0	0	0	5	4	1	5	3
AT4G39680.1-S177(79.966);AT4G39680.2-S177(79.966)	nDAAVVQVAS(79.966)SEHKc	nDAAVVQVASSEHKc	nDAAVVQVAS(79.966)SEHKc	AT4G39680.1	AT4G39680.1;AT4G39680.2	| Symbols: | SAP domain-containing protein | chr4:18414604-18416938 REVERSE LENGTH=633;| Symbols: | SAP domain-containing protein | chr4:18414604-18416938 REVERSE LENGTH=633	1	2	1	0	1	0	3	3	0	0	1	1	13	4	4	8	5
AT3G05270.1-M284(15.995)-S286(79.966);AT3G05270.2-M284(15.995)-S286(79.966)	nVSFSDNEM(15.995)QS(79.966)PSEKc	nVSFSDNEMQSPSEKc	nVSFSDNEM(15.995)QS(79.966)PSEKc	AT3G05270.1	AT3G05270.1;AT3G05270.2	| Symbols: | Plant protein of unknown function (DUF869) | chr3:1500803-1502926 REVERSE LENGTH=615;| Symbols: | Plant protein of unknown function (DUF869) | chr3:1500803-1502926 REVERSE LENGTH=615	0	2	0	0	0	1	0	2	0	0	0	0	5	3	2	5	3
AT3G58640.1-S340(79.966)-M344(15.995);AT3G58640.2-S340(79.966)-M344(15.995)	nKLSFSQS(79.966)ESNM(15.995)ANEFWRc;nLSFSQS(79.966)ESNM(15.995)ANEFWRc	nLSFSQSESNMANEFWRc;nKLSFSQSESNMANEFWRc	nKLSFSQS(79.966)ESNM(15.995)ANEFWRc;nLSFSQS(79.966)ESNM(15.995)ANEFWRc	AT3G58640.1	AT3G58640.1;AT3G58640.2	| Symbols: | Mitogen activated protein kinase kinase kinase-related | chr3:21687153-21692675 REVERSE LENGTH=809;| Symbols: | Mitogen activated protein kinase kinase kinase-related | chr3:21687153-21692675 REVERSE LENGTH=809	3	2	2	0	0	0	1	1	1	0	0	0	10	6	3	9	4
AT2G43680.1-S207(79.966);AT2G43680.2-S206(79.966);AT2G43680.3-S206(79.966)	nGAS(79.966)PQAISSKPPSPRc	nGASPQAISSKPPSPRc	nGAS(79.966)PQAISSKPPSPRc	AT2G43680.1	AT2G43680.1;AT2G43680.2;AT2G43680.3	| Symbols: IQD14 | IQ-domain 14 | chr2:18109302-18111587 FORWARD LENGTH=669;| Symbols: IQD14 | IQ-domain 14 | chr2:18109302-18111587 FORWARD LENGTH=668;| Symbols: IQD14 | IQ-domain 14 | chr2:18109302-18111587 FORWARD LENGTH=668	4	3	1	0	0	0	10	12	0	0	0	0	30	6	4	10	3
AT3G13530.1-S854(79.966)	nVS(79.966)SVAPDASTSGTEDVRc	nVSSVAPDASTSGTEDVRc	nVS(79.966)SVAPDASTSGTEDVRc	AT3G13530.1	AT3G13530.1	| Symbols: MAPKKK7, MAP3KE1 | mitogen-activated protein kinase kinase kinase 7 | chr3:4411934-4419320 REVERSE LENGTH=1368	2	0	0	0	0	0	3	0	0	0	0	0	5	2	3	5	2
AT4G24100.1-S501(79.966)	nRAPSFS(79.966)GPLNLSTRc	nRAPSFSGPLNLSTRc	nRAPSFS(79.966)GPLNLSTRc	AT4G24100.1	AT4G24100.1	| Symbols: | Protein kinase superfamily protein | chr4:12515223-12519336 FORWARD LENGTH=709	1	1	2	0	0	0	1	0	0	1	0	0	6	4	2	6	4
AT1G13440.1-M235(15.995)-S236(79.966);AT1G13440.2-M207(15.995)-S208(79.966);AT3G04120.1-M235(15.995)-S236(79.966)	nLTGM(15.995)S(79.966)FRc	nLTGMSFRc	nLTGM(15.995)S(79.966)FRc	AT3G04120.1	AT1G13440.1;AT1G13440.2;AT3G04120.1	| Symbols: GAPC-2, GAPC2 | glyceraldehyde-3-phosphate dehydrogenase C2 | chr1:4608465-4610494 REVERSE LENGTH=338;| Symbols: GAPC-2, GAPC2 | glyceraldehyde-3-phosphate dehydrogenase C2 | chr1:4608465-4610494 REVERSE LENGTH=310;| Symbols: GAPC, GAPC-1, GAPC1 | glyceraldehyde-3-phosphate dehydrogenase C subunit 1 | chr3:1081077-1083131 FORWARD LENGTH=338	3	4	1	0	0	0	4	4	0	0	1	1	18	6	7	13	4
AT4G11380.1-Y606(79.966)-S617(79.966);AT4G11380.2-Y628(79.966)-S639(79.966)	nTTVQKTEDEDFAEGSEAGY(79.966)SSSNPVDSAAS(79.966)PPGNIPQPSGRc;nTEDEDFAEGSEAGY(79.966)SSSNPVDSAAS(79.966)PPGNIPQPSGRc	nTTVQKTEDEDFAEGSEAGYSSSNPVDSAASPPGNIPQPSGRc;nTEDEDFAEGSEAGYSSSNPVDSAASPPGNIPQPSGRc	nTTVQKTEDEDFAEGSEAGY(79.966)SSSNPVDSAAS(79.966)PPGNIPQPSGRc;nTEDEDFAEGSEAGY(79.966)SSSNPVDSAAS(79.966)PPGNIPQPSGRc	AT4G11380.1	AT4G11380.1;AT4G11380.2	| Symbols: | Adaptin family protein | chr4:6920608-6925444 FORWARD LENGTH=894;| Symbols: | Adaptin family protein | chr4:6920608-6925444 FORWARD LENGTH=916	9	3	0	0	0	0	4	0	0	0	2	1	19	7	7	14	3
AT5G64270.1-T129(79.966)	nVLSPDRVDAFAMGDKT(79.966)PDASVRc	nVLSPDRVDAFAMGDKTPDASVRc	nVLSPDRVDAFAMGDKT(79.966)PDASVRc	AT5G64270.1	AT5G64270.1	| Symbols: | splicing factor, putative | chr5:25706909-25710718 FORWARD LENGTH=1269	1	0	1	1	0	0	0	0	0	0	0	0	3	2	0	2	2
AT5G63320.1-M682(15.995)-S686(79.966)	nATGTEGDQLPTSM(15.995)EVMS(79.966)PKc	nATGTEGDQLPTSMEVMSPKc	nATGTEGDQLPTSM(15.995)EVMS(79.966)PKc	AT5G63320.1	AT5G63320.1	| Symbols: NPX1 | nuclear protein X1 | chr5:25374413-25378783 REVERSE LENGTH=1061	1	0	0	0	0	0	2	1	0	0	0	0	4	1	2	3	2
AT1G11700.1-S167(79.966)	nS(79.966)GGGGSVFEGVGRc	nSGGGGSVFEGVGRc	nS(79.966)GGGGSVFEGVGRc	AT1G11700.1	AT1G11700.1	| Symbols: | Protein of unknown function, DUF584 | chr1:3945852-3946457 FORWARD LENGTH=201	1	0	4	2	0	0	1	0	3	2	0	0	13	5	4	9	4
AT1G72390.1-S1259(79.966)	nTPMS(79.966)PQQVNQRc	nTPMSPQQVNQRc	nTPMS(79.966)PQQVNQRc	AT1G72390.1	AT1G72390.1	| Symbols: | CONTAINS InterPro DOMAIN/s: Spt20 family (InterPro:IPR021950); Has 8778 Blast hits to 7244 proteins in 477 species: Archae - 6; Bacteria - 326; Metazoa - 4198; Fungi - 1506; Plants - 923; Viruses - 22; Other Eukaryotes - 1797 (source: NCBI BLink). | chr1:27245455-27251218 FORWARD LENGTH=1325	2	1	0	0	0	0	1	1	0	0	0	0	5	3	2	5	2
AT1G53165.1-S654(79.966);AT1G53165.2-S654(79.966);AT1G53165.3-S662(79.966)	nEFSS(79.966)NANFSPLARc	nEFSSNANFSPLARc	nEFSS(79.966)NANFSPLARc	AT1G53165.1	AT1G53165.1;AT1G53165.2;AT1G53165.3	| Symbols: ATMAP4K ALPHA1 | Protein kinase superfamily protein | chr1:19814386-19819233 FORWARD LENGTH=680;| Symbols: ATMAP4K ALPHA1 | Protein kinase superfamily protein | chr1:19814386-19819233 FORWARD LENGTH=680;| Symbols: ATMAP4K ALPHA1 | Protein kinase superfamily protein | chr1:19814386-19819233 FORWARD LENGTH=688	1	1	0	0	1	0	0	0	0	1	0	0	4	2	1	3	3
AT4G08920.1-S506(79.966)	nAAIENGS(79.966)EEGLGDSAEVEEAPIEFPRc	nAAIENGSEEGLGDSAEVEEAPIEFPRc	nAAIENGS(79.966)EEGLGDSAEVEEAPIEFPRc	AT4G08920.1	AT4G08920.1	| Symbols: CRY1, BLU1, HY4, OOP2, ATCRY1 | cryptochrome 1 | chr4:5724260-5726905 FORWARD LENGTH=681	6	3	1	1	0	0	3	0	0	0	4	2	20	9	9	18	4
AT2G41705.1-S111(79.966);AT2G41705.2-S111(79.966)	nTLPEDITAS(79.966)PLPTKc	nTLPEDITASPLPTKc	nTLPEDITAS(79.966)PLPTKc	AT2G41705.1	AT2G41705.1;AT2G41705.2	| Symbols: | camphor resistance CrcB family protein | chr2:17398083-17399910 FORWARD LENGTH=461;| Symbols: | camphor resistance CrcB family protein | chr2:17398083-17399910 FORWARD LENGTH=461	1	1	0	1	0	0	0	1	0	0	0	0	4	2	1	3	3
AT1G13190.1-S534(79.966)	nDRDS(79.966)DEFDRGQSSLKc	nDRDSDEFDRGQSSLKc	nDRDS(79.966)DEFDRGQSSLKc	AT1G13190.1	AT1G13190.1	| Symbols: | RNA-binding (RRM/RBD/RNP motifs) family protein | chr1:4499633-4501354 FORWARD LENGTH=573	0	3	0	0	0	0	1	1	1	0	0	0	6	3	3	6	3
AT4G26450.1-S214(79.966)-M218(15.995)	nSAS(79.966)GEFM(15.995)Rc	nSASGEFMRc	nSAS(79.966)GEFM(15.995)Rc	AT4G26450.1	AT4G26450.1	| Symbols: | unknown protein; Has 614 Blast hits to 492 proteins in 137 species: Archae - 0; Bacteria - 94; Metazoa - 255; Fungi - 76; Plants - 69; Viruses - 0; Other Eukaryotes - 120 (source: NCBI BLink). | chr4:13362556-13364920 FORWARD LENGTH=708	1	0	1	1	3	1	2	0	0	0	0	1	10	6	3	9	5
AT5G51660.1-S892(79.966)	nAENSLS(79.966)SENPAALNSSGSSKc	nAENSLSSENPAALNSSGSSKc	nAENSLS(79.966)SENPAALNSSGSSKc	AT5G51660.1	AT5G51660.1	| Symbols: CPSF160, ATCPSF160 | cleavage and polyadenylation specificity factor 160 | chr5:20980250-20989268 FORWARD LENGTH=1442	1	0	0	0	0	0	1	0	0	0	0	0	2	1	1	2	2
AT5G14720.1-S333(79.966)	nGIS(79.966)AWNFNLEDLKc	nGISAWNFNLEDLKc	nGIS(79.966)AWNFNLEDLKc	AT5G14720.1	AT5G14720.1	| Symbols: | Protein kinase superfamily protein | chr5:4748212-4752642 REVERSE LENGTH=674	4	4	6	4	4	3	3	4	4	2	3	2	43	14	11	25	6
AT5G61960.1-M670(15.995)-S681(79.966);AT5G61960.2-M670(15.995)-S681(79.966)	nM(15.995)DVNSQNAVLRS(79.966)PQQLSHLFPGRc	nMDVNSQNAVLRSPQQLSHLFPGRc	nM(15.995)DVNSQNAVLRS(79.966)PQQLSHLFPGRc	AT5G61960.1	AT5G61960.1;AT5G61960.2	| Symbols: AML1, ML1 | MEI2-like protein 1 | chr5:24879001-24883483 REVERSE LENGTH=915;| Symbols: AML1, ML1 | MEI2-like protein 1 | chr5:24879001-24883483 REVERSE LENGTH=915	1	0	1	0	0	0	1	0	0	0	0	0	3	2	1	3	3
AT3G13300.1-C823(57.021)-S830(79.966);AT3G13300.2-C788(57.021)-S795(79.966)	nVFC(57.021)SQVSNLS(79.966)TEMARc	nVFCSQVSNLSTEMARc	nVFC(57.021)SQVSNLS(79.966)TEMARc	AT3G13300.1	AT3G13300.1;AT3G13300.2	| Symbols: VCS | Transducin/WD40 repeat-like superfamily protein | chr3:4304085-4309949 FORWARD LENGTH=1344;| Symbols: VCS | Transducin/WD40 repeat-like superfamily protein | chr3:4304085-4309949 FORWARD LENGTH=1309	2	0	4	0	1	0	2	0	2	0	0	0	11	7	4	11	5
AT4G32285.1-S185(79.966);AT4G32285.2-S185(79.966)	nSRDDFRS(79.966)PPPRc	nSRDDFRSPPPRc	nSRDDFRS(79.966)PPPRc	AT4G32285.1	AT4G32285.1;AT4G32285.2	| Symbols: | ENTH/ANTH/VHS superfamily protein | chr4:15586003-15587910 FORWARD LENGTH=635;| Symbols: | ENTH/ANTH/VHS superfamily protein | chr4:15586003-15587910 FORWARD LENGTH=635	4	3	3	3	1	1	2	2	3	2	1	1	26	11	8	19	6
AT2G44510.1-C42(57.021)-C44(57.021)-S45(79.966)	nDLSHPEDC(57.021)QC(57.021)S(79.966)DEDISFDEKc	nDLSHPEDCQCSDEDISFDEKc	nDLSHPEDC(57.021)QC(57.021)S(79.966)DEDISFDEKc	AT2G44510.1	AT2G44510.1	| Symbols: | CDK inhibitor P21 binding protein | chr2:18377411-18379030 FORWARD LENGTH=326	0	0	0	0	0	0	1	0	0	0	1	0	2	0	2	2	2
AT3G51120.1-S1192(79.966)	nSVLGVSSEPS(79.966)PRc	nSVLGVSSEPSPRc	nSVLGVSSEPS(79.966)PRc	AT3G51120.1	AT3G51120.1	| Symbols: | DNA binding;zinc ion binding;nucleic acid binding;nucleic acid binding | chr3:18986026-18991886 REVERSE LENGTH=1292	1	1	4	4	1	0	2	1	1	0	0	0	15	6	3	9	5
AT3G02880.1-S621(79.966)-S626(79.966)	nLIEEVSHSSGS(79.966)PNPVS(79.966)Dc	nLIEEVSHSSGSPNPVSDc	nLIEEVSHSSGS(79.966)PNPVS(79.966)Dc	AT3G02880.1	AT3G02880.1	| Symbols: | Leucine-rich repeat protein kinase family protein | chr3:634819-636982 FORWARD LENGTH=627	3	0	0	0	0	0	0	0	0	0	0	0	3	2	0	2	1
AT5G14740.1-S263(79.966)-C272(57.021);AT5G14740.2-S191(79.966)-C200(57.021);AT5G14740.3-S263(79.966)-C272(57.021);AT5G14740.4-S263(79.966)-C272(57.021);AT5G14740.5-S263(79.966)-C272(57.021)	nVLAES(79.966)ESSAFEDQC(57.021)GRc	nVLAESESSAFEDQCGRc	nVLAES(79.966)ESSAFEDQC(57.021)GRc	AT5G14740.2	AT5G14740.1;AT5G14740.2;AT5G14740.3;AT5G14740.4;AT5G14740.5	| Symbols: CA2, CA18, BETA CA2 | carbonic anhydrase 2 | chr5:4758257-4762382 FORWARD LENGTH=331;| Symbols: CA2, CA18, BETA CA2 | carbonic anhydrase 2 | chr5:4760536-4762382 FORWARD LENGTH=259;| Symbols: CA2, CA18, BETA CA2 | carbonic anhydrase 2 | chr5:4758257-4762382 FORWARD LENGTH=330;| Symbols: CA2, CA18, BETA CA2 | carbonic anhydrase 2 | chr5:4758257-4762382 FORWARD LENGTH=330;| Symbols: CA2,…	4	0	3	0	0	0	3	0	0	0	2	0	12	7	5	12	4
AT1G78010.1-T351(79.966)	nAIVTEVAGT(79.966)TRc	nAIVTEVAGTTRc	nAIVTEVAGT(79.966)TRc	AT1G78010.1	AT1G78010.1	| Symbols: | tRNA modification GTPase, putative | chr1:29333535-29336297 FORWARD LENGTH=560	1	0	1	0	0	0	1	0	0	0	0	0	3	2	1	3	3
AT2G28550.1-S78(79.966);AT2G28550.2-S78(79.966);AT2G28550.3-S78(79.966)	nVGSSSGGDES(79.966)PAASASVTKc	nVGSSSGGDESPAASASVTKc	nVGSSSGGDES(79.966)PAASASVTKc	AT2G28550.1	AT2G28550.1;AT2G28550.2;AT2G28550.3	| Symbols: RAP2.7, TOE1 | related to AP2.7 | chr2:12226168-12228251 REVERSE LENGTH=449;| Symbols: RAP2.7, TOE1 | related to AP2.7 | chr2:12226444-12228251 REVERSE LENGTH=381;| Symbols: RAP2.7 | related to AP2.7 | chr2:12226168-12228251 REVERSE LENGTH=464	0	0	0	0	0	0	1	1	0	0	0	0	2	0	2	2	1
AT5G58140.1-S105(79.966);AT5G58140.2-S105(79.966);AT5G58140.3-S105(79.966);AT5G58140.4-S105(79.966)	nS(79.966)SEESTSSESGAFPRc	nSSEESTSSESGAFPRc	nS(79.966)SEESTSSESGAFPRc	AT5G58140.1	AT5G58140.1;AT5G58140.2;AT5G58140.3;AT5G58140.4	| Symbols: PHOT2, NPL1 | phototropin 2 | chr5:23524771-23529993 FORWARD LENGTH=915;| Symbols: PHOT2, NPL1 | phototropin 2 | chr5:23524771-23529993 FORWARD LENGTH=915;| Symbols: PHOT2, NPL1 | phototropin 2 | chr5:23524771-23529947 FORWARD LENGTH=898;| Symbols: PHOT2, NPL1 | phototropin 2 | chr5:23524771-23528541 FORWARD LENGTH=689	0	1	0	0	0	1	1	0	0	0	0	0	3	2	1	3	3
AT5G64270.1-S116(79.966)-M125(15.995)-T129(79.966)	nVLS(79.966)PDRVDAFAM(15.995)GDKT(79.966)PDASVRc	nVLSPDRVDAFAMGDKTPDASVRc	nVLS(79.966)PDRVDAFAM(15.995)GDKT(79.966)PDASVRc	AT5G64270.1	AT5G64270.1	| Symbols: | splicing factor, putative | chr5:25706909-25710718 FORWARD LENGTH=1269	1	1	2	0	0	0	1	1	3	0	1	0	10	4	6	10	5
AT1G45688.1-S16(79.966)-S20(79.966);AT1G45688.2-S16(79.966)-S20(79.966)	nTDSEVTSLAASS(79.966)PARS(79.966)PRc	nTDSEVTSLAASSPARSPRc	nTDSEVTSLAASS(79.966)PARS(79.966)PRc	AT1G45688.1	AT1G45688.1;AT1G45688.2	| Symbols: | unknown protein; FUNCTIONS IN: molecular_function unknown; INVOLVED IN: biological_process unknown; LOCATED IN: plasma membrane; EXPRESSED IN: 22 plant structures; EXPRESSED DURING: 13 growth stages; BEST Arabidopsis thaliana protein match is: unknown protein (TAIR:AT5G42860.1); Has 258 Blast hits to 242 proteins in 39 species: Archae - 0; Bacteria - 11; Metazoa - 10; Fungi - 14; Pla…	10	4	4	0	1	0	8	1	7	0	1	0	36	17	16	33	6
AT4G36980.1-T296(79.966);AT4G36980.2-T296(79.966);AT4G36980.3-T295(79.966);AT4G36980.4-T296(79.966)	nSPT(79.966)YEAYPRc	nSPTYEAYPRc	nSPT(79.966)YEAYPRc	AT4G36980.1	AT4G36980.1;AT4G36980.2;AT4G36980.3;AT4G36980.4	| Symbols: | FUNCTIONS IN: molecular_function unknown; INVOLVED IN: biological_process unknown; EXPRESSED IN: 23 plant structures; EXPRESSED DURING: 13 growth stages; CONTAINS InterPro DOMAIN/s: Splicing factor, suppressor of white apricot (InterPro:IPR019147); Has 7672 Blast hits to 5479 proteins in 321 species: Archae - 0; Bacteria - 89; Metazoa - 5155; Fungi - 712; Plants - 341; Viruses - 39; …	0	0	0	0	1	0	0	0	0	0	1	0	2	1	1	2	2
AT1G63700.1-S326(79.966)	nIQS(79.966)GAVTPLHPRc	nIQSGAVTPLHPRc	nIQS(79.966)GAVTPLHPRc	AT1G63700.1	AT1G63700.1	| Symbols: EMB71, YDA, MAPKKK4 | Protein kinase superfamily protein | chr1:23625208-23629031 REVERSE LENGTH=883	2	0	2	2	1	0	1	1	0	1	1	1	12	6	4	10	6
AT4G00340.1-S782(79.966)	nLIQALVSGDS(79.966)YRc	nLIQALVSGDSYRc	nLIQALVSGDS(79.966)YRc	AT4G00340.1	AT4G00340.1	| Symbols: RLK4 | receptor-like protein kinase 4 | chr4:148958-151496 FORWARD LENGTH=818	1	1	0	0	0	0	0	0	0	0	0	0	2	2	0	2	1
AT3G08510.1-S280(79.966);AT3G08510.2-S280(79.966);AT3G08510.3-S280(79.966)	nEVPS(79.966)FIQRc	nEVPSFIQRc	nEVPS(79.966)FIQRc	AT3G08510.1	AT3G08510.1;AT3G08510.2;AT3G08510.3	| Symbols: ATPLC2, PLC2 | phospholipase C 2 | chr3:2582626-2585556 REVERSE LENGTH=581;| Symbols: ATPLC2, PLC2 | phospholipase C 2 | chr3:2582626-2585556 REVERSE LENGTH=581;| Symbols: | phospholipase C 2 | chr3:2582626-2585556 REVERSE LENGTH=552	0	1	3	4	0	0	1	0	0	2	0	0	11	5	3	8	4
AT1G66150.1-S518(79.966)	nFSGSES(79.966)SNAVVVHPRc	nFSGSESSNAVVVHPRc	nFSGSES(79.966)SNAVVVHPRc	AT1G66150.1	AT1G66150.1	| Symbols: TMK1 | transmembrane kinase 1 | chr1:24631503-24634415 FORWARD LENGTH=942	0	0	1	1	0	0	0	1	0	0	0	0	3	2	1	3	2
AT3G48050.1-C881(57.021)-S894(79.966);AT3G48050.2-C881(57.021)-S894(79.966)	nLVDQC(57.021)LESNDNSDGVVAS(79.966)PALPTKc	nLVDQCLESNDNSDGVVASPALPTKc	nLVDQC(57.021)LESNDNSDGVVAS(79.966)PALPTKc	AT3G48050.1	AT3G48050.1;AT3G48050.2	| Symbols: | BAH domain ;TFIIS helical bundle-like domain | chr3:17734270-17739412 REVERSE LENGTH=1613;| Symbols: | BAH domain ;TFIIS helical bundle-like domain | chr3:17734270-17739412 REVERSE LENGTH=1613	6	0	9	0	3	0	6	0	5	0	4	0	33	18	15	33	6
AT1G20020.1-T182(79.966);AT1G20020.2-T163(79.966);AT1G20020.3-T182(79.966)	nLVYTNDQGET(79.966)VKc	nLVYTNDQGETVKc	nLVYTNDQGET(79.966)VKc	AT1G20020.1	AT1G20020.1;AT1G20020.2;AT1G20020.3	| Symbols: ATLFNR2, FNR2 | ferredoxin-NADP(+)-oxidoreductase 2 | chr1:6942851-6944868 FORWARD LENGTH=369;| Symbols: ATLFNR2 | ferredoxin-NADP(+)-oxidoreductase 2 | chr1:6942851-6944868 FORWARD LENGTH=350;| Symbols: ATLFNR2 | ferredoxin-NADP(+)-oxidoreductase 2 | chr1:6942851-6944868 FORWARD LENGTH=369	4	3	1	0	3	3	3	4	0	0	3	3	27	11	10	21	5
AT2G29210.1-S643(79.966)-S648(79.966)	nS(79.966)PGRLS(79.966)EEQDRc	nSPGRLSEEQDRc	nS(79.966)PGRLS(79.966)EEQDRc	AT2G29210.1	AT2G29210.1	| Symbols: | splicing factor PWI domain-containing protein | chr2:12558156-12562168 FORWARD LENGTH=878	1	0	0	0	0	0	1	0	0	0	0	0	2	1	1	2	2
AT5G14720.1-S613(79.966)	nQPGS(79.966)PETNVDDLLQTPPATSRc;nYLEQTSAKQPGS(79.966)PETNVDDLLQTPPATSRc	nQPGSPETNVDDLLQTPPATSRc;nYLEQTSAKQPGSPETNVDDLLQTPPATSRc	nQPGS(79.966)PETNVDDLLQTPPATSRc;nYLEQTSAKQPGS(79.966)PETNVDDLLQTPPATSRc	AT5G14720.1	AT5G14720.1	| Symbols: | Protein kinase superfamily protein | chr5:4748212-4752642 REVERSE LENGTH=674	2	0	7	3	1	0	1	2	3	2	1	0	22	12	8	20	6
AT1G78880.1-T144(79.966)-S145(79.966)	nQNSGPIPILPTTGLIT(79.966)S(79.966)GPITSGPLNSSGAPRc	nQNSGPIPILPTTGLITSGPITSGPLNSSGAPRc	nQNSGPIPILPTTGLIT(79.966)S(79.966)GPITSGPLNSSGAPRc	AT1G78880.1	AT1G78880.1	| Symbols: | Ubiquitin-specific protease family C19-related protein | chr1:29653068-29654819 REVERSE LENGTH=468	1	0	0	0	0	0	1	0	0	0	0	0	2	1	1	2	2
AT4G27450.1-S244(79.966)	nRGS(79.966)EANWSLc	nRGSEANWSLc	nRGS(79.966)EANWSLc	AT4G27450.1	AT4G27450.1	| Symbols: | Aluminium induced protein with YGL and LRDR motifs | chr4:13727665-13728683 REVERSE LENGTH=250	4	6	12	15	1	2	3	6	3	9	0	1	62	27	19	46	6
AT1G17210.1-S762(79.966)	nLGDS(79.966)QDRVSQSVVRc	nLGDSQDRVSQSVVRc	nLGDS(79.966)QDRVSQSVVRc	AT1G17210.1	AT1G17210.1	| Symbols: ATILP1, ILP1 | IAP-like protein 1 | chr1:5880502-5884657 REVERSE LENGTH=958	5	1	3	1	1	1	5	0	4	1	2	1	25	10	11	21	6
AT5G23010.1-S98(79.966)	nDGEQS(79.966)PGGSLTPPQKLEIARc;nVFDTTLRDGEQS(79.966)PGGSLTPPQKLEIARc	nDGEQSPGGSLTPPQKLEIARc;nVFDTTLRDGEQSPGGSLTPPQKLEIARc	nDGEQS(79.966)PGGSLTPPQKLEIARc;nVFDTTLRDGEQS(79.966)PGGSLTPPQKLEIARc	AT5G23010.1	AT5G23010.1	| Symbols: MAM1, IMS3 | methylthioalkylmalate synthase 1 | chr5:7703173-7706769 FORWARD LENGTH=506	0	0	3	2	0	0	1	0	1	0	0	0	7	5	2	7	3
AT4G32610.1-S247(79.966)	nSNSDAAS(79.966)ESAEQEESSSSIDVKc	nSNSDAASESAEQEESSSSIDVKc	nSNSDAAS(79.966)ESAEQEESSSSIDVKc	AT4G32610.1	AT4G32610.1	| Symbols: | copper ion binding | chr4:15728376-15729897 REVERSE LENGTH=315	0	0	0	0	0	0	1	1	0	0	0	0	2	0	1	1	1
AT3G22210.1-S41(79.966)	nDVYDS(79.966)ENEVGFKc	nDVYDSENEVGFKc	nDVYDS(79.966)ENEVGFKc	AT3G22210.1	AT3G22210.1	| Symbols: | unknown protein; FUNCTIONS IN: molecular_function unknown; INVOLVED IN: biological_process unknown; LOCATED IN: endomembrane system; EXPRESSED IN: 21 plant structures; EXPRESSED DURING: 13 growth stages; Has 26 Blast hits to 26 proteins in 13 species: Archae - 0; Bacteria - 0; Metazoa - 0; Fungi - 0; Plants - 26; Viruses - 0; Other Eukaryotes - 0 (source: NCBI BLink). | chr3:7839135-…	2	0	0	0	0	0	0	0	0	0	0	0	2	2	0	2	1
AT3G54620.1-S71(79.966);AT3G54620.2-S71(79.966);AT3G54620.3-S71(79.966)	nLINELSGSDSSPTTNTIERS(79.966)PPPVQSLSRc	nLINELSGSDSSPTTNTIERSPPPVQSLSRc	nLINELSGSDSSPTTNTIERS(79.966)PPPVQSLSRc	AT3G54620.1	AT3G54620.1;AT3G54620.2;AT3G54620.3	| Symbols: ATBZIP25, BZO2H4, BZIP25 | basic leucine zipper 25 | chr3:20218085-20220341 REVERSE LENGTH=403;| Symbols: ATBZIP25, BZO2H4, BZIP25 | basic leucine zipper 25 | chr3:20218606-20220341 REVERSE LENGTH=295;| Symbols: BZIP25 | basic leucine zipper 25 | chr3:20218085-20220341 REVERSE LENGTH=386	0	0	1	0	0	0	0	0	1	0	0	0	2	1	1	2	2
AT5G57610.1-M548(15.995)-S557(79.966)	nYSTGM(15.995)ENQGVLVGS(79.966)PQRc	nYSTGMENQGVLVGSPQRc	nYSTGM(15.995)ENQGVLVGS(79.966)PQRc	AT5G57610.1	AT5G57610.1	| Symbols: | Protein kinase superfamily protein with octicosapeptide/Phox/Bem1p domain | chr5:23325307-23329099 FORWARD LENGTH=1054	1	1	4	1	0	0	1	0	2	1	0	0	11	5	3	8	4
AT1G13930.1-S71(79.966);AT1G13930.2-S71(79.966);AT1G13930.3-S71(79.966)	nVAGAS(79.966)ADILDAAEKYGKc;nGKVAGAS(79.966)ADILDAAEKc;nVAGAS(79.966)ADILDAAEKc;nVAGAS(79.966)ADILDAAEKYGKFDEKc	nVAGASADILDAAEKc;nVAGASADILDAAEKYGKc;nVAGASADILDAAEKYGKFDEKc;nGKVAGASADILDAAEKc	nVAGAS(79.966)ADILDAAEKYGKc;nGKVAGAS(79.966)ADILDAAEKc;nVAGAS(79.966)ADILDAAEKc;nVAGAS(79.966)ADILDAAEKYGKFDEKc	AT1G13930.1	AT1G13930.1;AT1G13930.2;AT1G13930.3	| Symbols: | Involved in response to salt stress. Knockout mutants are hypersensitive to salt stress. | chr1:4761091-4761558 FORWARD LENGTH=155;| Symbols: | Involved in response to salt stress. Knockout mutants are hypersensitive to salt stress. | chr1:4761091-4761558 FORWARD LENGTH=155;| Symbols: | Involved in response to salt stress. Knockout mutants are hypersensitive to salt stress. | chr1:47…	4	2	11	9	2	2	3	3	12	14	2	2	66	18	20	38	6
AT1G08420.1-S627(79.966);AT1G08420.2-S622(79.966);AT2G27210.1-S616(79.966);AT2G27210.2-S611(79.966)	nQLS(79.966)IDQFENEGRRc;nQLS(79.966)IDQFENEGRc	nQLSIDQFENEGRRc;nQLSIDQFENEGRc	nQLS(79.966)IDQFENEGRRc;nQLS(79.966)IDQFENEGRc	AT1G08420.1	AT1G08420.1;AT1G08420.2;AT2G27210.1;AT2G27210.2	| Symbols: BSL2 | BRI1 suppressor 1 (BSU1)-like 2 | chr1:2649959-2656564 FORWARD LENGTH=1018;| Symbols: BSL2 | BRI1 suppressor 1 (BSU1)-like 2 | chr1:2649959-2656564 FORWARD LENGTH=1013;| Symbols: BSL3 | BRI1 suppressor 1 (BSU1)-like 3 | chr2:11630188-11636182 FORWARD LENGTH=1006;| Symbols: BSL3 | BRI1 suppressor 1 (BSU1)-like 3 | chr2:11630188-11636182 FORWARD LENGTH=1001	8	5	6	4	3	1	9	6	9	3	5	4	63	20	23	43	6
AT1G21000.1-S168(79.966);AT1G21000.2-S165(79.966)	nEYLGGS(79.966)ESDEATTPTKc	nEYLGGSESDEATTPTKc	nEYLGGS(79.966)ESDEATTPTKc	AT1G21000.1	AT1G21000.1;AT1G21000.2	| Symbols: | PLATZ transcription factor family protein | chr1:7337919-7339088 FORWARD LENGTH=246;| Symbols: | PLATZ transcription factor family protein | chr1:7338013-7339088 FORWARD LENGTH=243	1	0	0	0	0	0	1	1	0	0	0	0	3	1	1	2	2
AT5G36880.1-S11(79.966);AT5G36880.2-S61(79.966)	nHVES(79.966)MSQLPSGAGKc	nHVESMSQLPSGAGKc	nHVES(79.966)MSQLPSGAGKc	AT5G36880.1	AT5G36880.1;AT5G36880.2	| Symbols: ACS | acetyl-CoA synthetase | chr5:14534961-14539084 REVERSE LENGTH=693;| Symbols: ACS | acetyl-CoA synthetase | chr5:14534961-14540296 REVERSE LENGTH=743	3	2	4	3	2	3	3	4	11	6	3	2	46	11	18	29	6
AT3G19420.1-S91(79.966)	nFTSGLGIRLS(79.966)PKc	nFTSGLGIRLSPKc	nFTSGLGIRLS(79.966)PKc	AT3G19420.1	AT3G19420.1	| Symbols: ATPEN2, PEN2 | PTEN 2 | chr3:6731824-6735354 FORWARD LENGTH=611	2	2	1	0	1	0	2	2	2	0	1	0	13	4	5	9	6
AT1G15280.1-S70(79.966);AT1G15280.2-S70(79.966)	nYDNDEDGEDS(79.966)YEDDEEESGGGIDNDKSGVVKc	nYDNDEDGEDSYEDDEEESGGGIDNDKSGVVKc	nYDNDEDGEDS(79.966)YEDDEEESGGGIDNDKSGVVKc	AT1G15280.1	AT1G15280.1;AT1G15280.2	| Symbols: | CASC3/Barentsz eIF4AIII binding | chr1:5252538-5256214 FORWARD LENGTH=584;| Symbols: | CASC3/Barentsz eIF4AIII binding | chr1:5252538-5256214 FORWARD LENGTH=585	0	0	0	0	0	0	0	0	0	0	2	1	3	0	3	3	1
AT5G52882.1-S161(79.966)	nSIS(79.966)ELTLDKc	nSISELTLDKc	nSIS(79.966)ELTLDKc	AT5G52882.1	AT5G52882.1	| Symbols: | P-loop containing nucleoside triphosphate hydrolases superfamily protein | chr5:21434155-21438362 REVERSE LENGTH=829	0	0	2	1	0	0	0	0	0	1	0	0	4	3	1	4	2
AT3G49590.1-S337(79.966)-S341(79.966)-S343(79.966);AT3G49590.2-S337(79.966)-S341(79.966)-S343(79.966);AT3G49590.3-S337(79.966)-S341(79.966)-S343(79.966)	nTDAFGDNHQLS(79.966)PPFS(79.966)PS(79.966)GSPSTPRc	nTDAFGDNHQLSPPFSPSGSPSTPRc	nTDAFGDNHQLS(79.966)PPFS(79.966)PS(79.966)GSPSTPRc	AT3G49590.1	AT3G49590.1;AT3G49590.2;AT3G49590.3	| Symbols: | Autophagy-related protein 13 | chr3:18377892-18380104 FORWARD LENGTH=603;| Symbols: | Autophagy-related protein 13 | chr3:18377892-18380104 FORWARD LENGTH=603;| Symbols: | Autophagy-related protein 13 | chr3:18377892-18380104 FORWARD LENGTH=618	1	2	0	0	0	0	4	1	0	0	0	0	8	3	3	6	2
AT5G23490.1-S168(79.966)-M170(15.995)	nAIDGTGPSQFDSSIS(79.966)PM(15.995)Rc	nAIDGTGPSQFDSSISPMRc	nAIDGTGPSQFDSSIS(79.966)PM(15.995)Rc	AT5G23490.1	AT5G23490.1	| Symbols: | unknown protein; BEST Arabidopsis thaliana protein match is: unknown protein (TAIR:AT5G08440.1); Has 202 Blast hits to 197 proteins in 48 species: Archae - 0; Bacteria - 13; Metazoa - 25; Fungi - 9; Plants - 109; Viruses - 0; Other Eukaryotes - 46 (source: NCBI BLink). | chr5:7919831-7926499 FORWARD LENGTH=729	0	1	2	2	0	0	0	0	0	0	0	0	5	4	0	4	2
AT5G47690.1-M1294(15.995)-S1299(79.966);AT5G47690.2-M1294(15.995)-S1299(79.966);AT5G47690.3-M1294(15.995)-S1299(79.966)	nM(15.995)LESIS(79.966)PRc	nMLESISPRc	nM(15.995)LESIS(79.966)PRc	AT5G47690.3	AT5G47690.1;AT5G47690.2;AT5G47690.3	| Symbols: | binding | chr5:19317899-19327014 FORWARD LENGTH=1605;| Symbols: | binding | chr5:19317899-19327014 FORWARD LENGTH=1606;| Symbols: | binding | chr5:19317899-19327014 FORWARD LENGTH=1607	3	1	3	2	0	2	0	1	0	1	0	1	14	9	3	12	6
AT4G32350.1-S679(79.966)	nS(79.966)LPAEQLAGPSEPAKc	nSLPAEQLAGPSEPAKc	nS(79.966)LPAEQLAGPSEPAKc	AT4G32350.1	AT4G32350.1	| Symbols: | Regulator of Vps4 activity in the MVB pathway protein | chr4:15617634-15620642 FORWARD LENGTH=732	0	2	1	2	0	0	1	0	1	0	0	0	7	4	2	6	4
AT1G52080.1-S390(79.966)	nDLSTTLS(79.966)PTSEEKc	nDLSTTLSPTSEEKc	nDLSTTLS(79.966)PTSEEKc	AT1G52080.1	AT1G52080.1	| Symbols: AR791 | actin binding protein family | chr1:19369788-19371862 FORWARD LENGTH=573	1	1	0	0	0	0	0	2	0	0	0	0	4	1	2	3	2
AT1G22620.1-S456(79.966)	nASQLSHANTAREPS(79.966)LRc	nASQLSHANTAREPSLRc	nASQLSHANTAREPS(79.966)LRc	AT1G22620.1	AT1G22620.1	| Symbols: ATSAC1 | Phosphoinositide phosphatase family protein | chr1:7997889-8002787 REVERSE LENGTH=912	2	0	1	0	0	0	0	0	1	0	0	0	4	3	1	4	3
AT1G55310.1-S160(79.966);AT1G55310.2-S160(79.966);AT1G55310.3-S173(79.966)	nS(79.966)GDYYSPPPRc	nSGDYYSPPPRc	nS(79.966)GDYYSPPPRc	AT1G55310.1	AT1G55310.1;AT1G55310.2;AT1G55310.3	| Symbols: SR33, ATSCL33, SCL33, At-SCL33 | SC35-like splicing factor 33 | chr1:20630676-20632695 FORWARD LENGTH=287;| Symbols: SR33, ATSCL33, SCL33, At-SCL33 | SC35-like splicing factor 33 | chr1:20630676-20632567 FORWARD LENGTH=220;| Symbols: SR33, SCL33, At-SCL33 | SC35-like splicing factor 33 | chr1:20630676-20632695 FORWARD LENGTH=300	0	0	1	0	1	2	0	0	0	1	0	1	6	4	2	6	4
AT5G06310.1-M284(15.995)-S288(79.966)	nEM(15.995)EAFS(79.966)PQRc	nEMEAFSPQRc	nEM(15.995)EAFS(79.966)PQRc	AT5G06310.1	AT5G06310.1	| Symbols: AtPOT1b | Nucleic acid-binding, OB-fold-like protein | chr5:1928468-1930795 FORWARD LENGTH=454	1	1	0	0	0	0	3	3	0	0	2	1	11	2	8	10	3
AT5G14720.1-S448(79.966)	nAS(79.966)IGSLAETTKEEDTAAQNTSLPRc	nASIGSLAETTKEEDTAAQNTSLPRc	nAS(79.966)IGSLAETTKEEDTAAQNTSLPRc	AT5G14720.1	AT5G14720.1	| Symbols: | Protein kinase superfamily protein | chr5:4748212-4752642 REVERSE LENGTH=674	0	0	0	1	0	0	0	0	1	0	0	0	2	1	1	2	2
AT3G05270.1-S280(79.966);AT3G05270.2-S280(79.966)	nVSFS(79.966)DNEMQSPSEKc	nVSFSDNEMQSPSEKc	nVSFS(79.966)DNEMQSPSEKc	AT3G05270.1	AT3G05270.1;AT3G05270.2	| Symbols: | Plant protein of unknown function (DUF869) | chr3:1500803-1502926 REVERSE LENGTH=615;| Symbols: | Plant protein of unknown function (DUF869) | chr3:1500803-1502926 REVERSE LENGTH=615	0	0	0	0	0	0	1	1	0	0	0	0	2	0	2	2	1
AT1G35160.1-M244(15.995)-S248(79.966)	nDNLTLWTSDM(15.995)QDES(79.966)PEEIKc;nDNLTLWTSDM(15.995)QDES(79.966)PEEIKEAAAPKPAEEQKc	nDNLTLWTSDMQDESPEEIKc;nDNLTLWTSDMQDESPEEIKEAAAPKPAEEQKc	nDNLTLWTSDM(15.995)QDES(79.966)PEEIKc;nDNLTLWTSDM(15.995)QDES(79.966)PEEIKEAAAPKPAEEQKc	AT1G35160.1	AT1G35160.1	| Symbols: GRF4, 14-3-3PHI, GF14 PHI | GF14 protein phi chain | chr1:12867264-12868514 FORWARD LENGTH=267	4	2	1	0	0	0	0	1	0	0	0	0	8	7	1	8	3
AT5G57160.1-S1014(79.966)	nLSDIAEETDS(79.966)FGEAQRc	nLSDIAEETDSFGEAQRc	nLSDIAEETDS(79.966)FGEAQRc	AT5G57160.1	AT5G57160.1	| Symbols: ATLIG4, LIG4 | DNA ligase IV | chr5:23155150-23161688 REVERSE LENGTH=1219	3	2	0	0	0	0	2	1	0	0	0	0	8	5	2	7	2
AT2G37550.1-S173(79.966);AT2G37550.2-S173(79.966)	nNQS(79.966)AGDFRc;nRNQS(79.966)AGDFRc	nRNQSAGDFRc;nNQSAGDFRc	nNQS(79.966)AGDFRc;nRNQS(79.966)AGDFRc	AT2G37550.1	AT2G37550.1;AT2G37550.2	| Symbols: ASP1, AGD7 | ARF-GAP domain 7 | chr2:15755544-15757456 REVERSE LENGTH=456;| Symbols: ASP1, AGD7 | ARF-GAP domain 7 | chr2:15755544-15757456 REVERSE LENGTH=456	5	5	1	0	0	1	4	4	0	0	0	0	20	8	5	13	4
AT3G13225.2-S53(79.966)	nEQTELNELPNS(79.966)PSSSGQKc	nEQTELNELPNSPSSSGQKc	nEQTELNELPNS(79.966)PSSSGQKc	AT3G13225.2	AT3G13225.2	| Symbols: | WW domain-containing protein | chr3:4258928-4262853 REVERSE LENGTH=892	1	1	0	0	0	0	1	0	1	0	0	0	4	1	2	3	3
AT1G18160.1-S462(79.966)	nSPS(79.966)WTEGVSSPAGRc	nSPSWTEGVSSPAGRc	nSPS(79.966)WTEGVSSPAGRc	AT1G18160.1	AT1G18160.1	| Symbols: | Protein kinase superfamily protein | chr1:6249126-6253835 FORWARD LENGTH=992	3	2	3	4	2	4	2	3	2	2	1	1	29	14	6	20	6
AT5G38410.1-S77(79.966);AT5G38410.2-S77(79.966);AT5G38410.3-S77(79.966);AT5G38420.1-S77(79.966)	nFETLSYLPDLS(79.966)DVELAKEVDYLLRc;nKKFETLSYLPDLS(79.966)DVELAKc;nKFETLSYLPDLS(79.966)DVELAKc;nKFETLSYLPDLS(79.966)DVELAKEVDYLLRc	nFETLSYLPDLSDVELAKEVDYLLRc;nKFETLSYLPDLSDVELAKEVDYLLRc;nKKFETLSYLPDLSDVELAKc;nKFETLSYLPDLSDVELAKc	nFETLSYLPDLS(79.966)DVELAKEVDYLLRc;nKKFETLSYLPDLS(79.966)DVELAKc;nKFETLSYLPDLS(79.966)DVELAKc;nKFETLSYLPDLS(79.966)DVELAKEVDYLLRc	AT5G38410.1	AT5G38410.1;AT5G38410.2;AT5G38410.3;AT5G38420.1	| Symbols: | Ribulose bisphosphate carboxylase (small chain) family protein | chr5:15377501-15378306 REVERSE LENGTH=181;| Symbols: | Ribulose bisphosphate carboxylase (small chain) family protein | chr5:15377501-15378306 REVERSE LENGTH=174;| Symbols: | Ribulose bisphosphate carboxylase (small chain) family protein | chr5:15377501-15378306 REVERSE LENGTH=186;| Symbols: | Ribulose bisphosphate carb…	3	4	5	7	6	1	6	6	9	6	4	5	62	24	32	56	6
AT4G02450.1-M162(15.995)-M165(15.995)-M168(15.995)-M171(15.995)-M180(15.995)-M183(15.995)-M186(15.995)-M189(15.995)-M192(15.995)-M195(15.995)-S201(79.966)	nLM(15.995)GGM(15.995)GGM(15.995)GGM(15.995)GGLEGLGGM(15.995)GGM(15.995)GGM(15.995)GGM(15.995)GGM(15.995)GGM(15.995)EEFEDS(79.966)DDEEETAKc	nLMGGMGGMGGMGGLEGLGGMGGMGGMGGMGGMGGMEEFEDSDDEEETAKc	nLM(15.995)GGM(15.995)GGM(15.995)GGM(15.995)GGLEGLGGM(15.995)GGM(15.995)GGM(15.995)GGM(15.995)GGM(15.995)GGM(15.995)EEFEDS(79.966)DDEEETAKc	AT4G02450.1	AT4G02450.1	| Symbols: | HSP20-like chaperones superfamily protein | chr4:1073987-1075765 REVERSE LENGTH=241	4	3	0	0	0	0	2	3	0	0	2	1	15	5	6	11	3
AT1G76810.1-S604(79.966)	nS(79.966)WGTVDLNLKc	nSWGTVDLNLKc	nS(79.966)WGTVDLNLKc	AT1G76810.1	AT1G76810.1	| Symbols: | eukaryotic translation initiation factor 2 (eIF-2) family protein | chr1:28831366-28836310 REVERSE LENGTH=1294	2	2	4	4	0	0	1	1	0	0	0	0	14	7	2	9	3
AT4G34860.1-S21(79.966);AT4G34860.2-S21(79.966)	nNVDS(79.966)LSTLDDIDDIDFAKc	nNVDSLSTLDDIDDIDFAKc	nNVDS(79.966)LSTLDDIDDIDFAKc	AT4G34860.1	AT4G34860.1;AT4G34860.2	| Symbols: | Plant neutral invertase family protein | chr4:16609955-16612019 REVERSE LENGTH=571;| Symbols: | Plant neutral invertase family protein | chr4:16609955-16612019 REVERSE LENGTH=571	3	1	0	0	0	0	2	1	0	0	0	0	7	3	3	6	2
AT4G01090.1-S218(79.966)	nYGDLPPYS(79.966)PVSSHHREEKc	nYGDLPPYSPVSSHHREEKc	nYGDLPPYS(79.966)PVSSHHREEKc	AT4G01090.1	AT4G01090.1	| Symbols: | Protein of unknown function (DUF3133) | chr4:470834-473248 REVERSE LENGTH=714	1	0	3	0	0	0	0	2	0	0	0	0	6	3	2	5	3
AT3G16390.1-T267(79.966);AT3G16400.1-T267(79.966);AT3G16400.2-T267(79.966);AT3G16410.1-T416(79.966)	nLLTPVEEGPT(79.966)PRc	nLLTPVEEGPTPRc	nLLTPVEEGPT(79.966)PRc	AT3G16400.1	AT3G16390.1;AT3G16400.1;AT3G16400.2;AT3G16410.1	| Symbols: NSP3 | nitrile specifier protein 3 | chr3:5562602-5564356 FORWARD LENGTH=467;| Symbols: ATMLP-470, NSP1, ATNSP1 | nitrile specifier protein 1 | chr3:5566516-5568330 FORWARD LENGTH=470;| Symbols: ATMLP-470 | nitrile specifier protein 1 | chr3:5566516-5568330 FORWARD LENGTH=470;| Symbols: NSP4 | nitrile specifier protein 4 | chr3:5572145-5574359 FORWARD LENGTH=619	2	2	4	3	0	0	1	1	2	1	0	0	16	8	4	12	4
AT1G01540.1-S107(79.966)-S108(79.966);AT1G01540.2-S107(79.966)-S108(79.966);AT4G01330.1-S117(79.966)-S118(79.966);AT4G01330.2-S117(79.966)-S118(79.966)	nVVFSDRVS(79.966)S(79.966)GESRc	nVVFSDRVSSGESRc	nVVFSDRVS(79.966)S(79.966)GESRc	AT1G01540.1	AT1G01540.1;AT1G01540.2;AT4G01330.1;AT4G01330.2	| Symbols: | Protein kinase superfamily protein | chr1:195980-197973 FORWARD LENGTH=386;| Symbols: | Protein kinase superfamily protein | chr1:195980-198383 FORWARD LENGTH=472;| Symbols: | Protein kinase superfamily protein | chr4:550723-552847 FORWARD LENGTH=479;| Symbols: | Protein kinase superfamily protein | chr4:550723-552847 FORWARD LENGTH=480	0	1	0	0	0	0	0	1	0	0	0	0	2	1	1	2	2
AT1G01140.1-T178(79.966)-C180(57.021);AT1G01140.2-T178(79.966)-C180(57.021);AT1G01140.3-T178(79.966)-C180(57.021)	nEDGLLHT(79.966)AC(57.021)GTPNYVAPEVLSDKc	nEDGLLHTACGTPNYVAPEVLSDKc	nEDGLLHT(79.966)AC(57.021)GTPNYVAPEVLSDKc	AT1G01140.1	AT1G01140.1;AT1G01140.2;AT1G01140.3	| Symbols: CIPK9, SnRK3.12, PKS6 | CBL-interacting protein kinase 9 | chr1:64398-67512 REVERSE LENGTH=447;| Symbols: CIPK9, PKS6 | CBL-interacting protein kinase 9 | chr1:64398-67512 REVERSE LENGTH=449;| Symbols: CIPK9, PKS6 | CBL-interacting protein kinase 9 | chr1:64398-67512 REVERSE LENGTH=451	4	0	5	0	0	0	3	0	1	0	4	0	17	9	8	17	5
AT4G38550.1-S214(79.966)-T232(79.966)	nS(79.966)NYDKEQFEDLYEQDGDVT(79.966)PRc	nSNYDKEQFEDLYEQDGDVTPRc	nS(79.966)NYDKEQFEDLYEQDGDVT(79.966)PRc	AT4G38550.1	AT4G38550.1	| Symbols: | Arabidopsis phospholipase-like protein (PEARLI 4) family | chr4:18025886-18028546 FORWARD LENGTH=612	3	4	0	0	0	0	2	0	0	0	0	0	9	5	2	7	2
AT3G16270.1-T211(79.966)	nSLT(79.966)MENENFSRc	nSLTMENENFSRc	nSLT(79.966)MENENFSRc	AT3G16270.1	AT3G16270.1	| Symbols: | ENTH/VHS family protein | chr3:5513701-5516540 FORWARD LENGTH=690	1	3	0	3	0	1	3	3	2	0	0	0	16	7	5	12	5
AT1G10490.1-S661(79.966)	nYFEGQLASISEGDDELEVEPS(79.966)PVRVTEAAAKc	nYFEGQLASISEGDDELEVEPSPVRVTEAAAKc	nYFEGQLASISEGDDELEVEPS(79.966)PVRVTEAAAKc	AT1G10490.1	AT1G10490.1	| Symbols: | Domain of unknown function (DUF1726) ;Putative ATPase (DUF699) | chr1:3453589-3459925 FORWARD LENGTH=1028	1	0	1	0	1	0	1	0	1	1	2	1	9	3	6	9	6
AT5G15790.1-M226(15.995)-T231(79.966);AT5G15790.2-M226(15.995)-T231(79.966)	nVM(15.995)EFHET(79.966)Pc	nVMEFHETPc	nVM(15.995)EFHET(79.966)Pc	AT5G15790.1	AT5G15790.1;AT5G15790.2	| Symbols: | RING/U-box superfamily protein | chr5:5149800-5150964 FORWARD LENGTH=232;| Symbols: | RING/U-box superfamily protein | chr5:5149800-5150964 FORWARD LENGTH=232	1	4	0	0	0	0	3	4	0	0	1	2	15	3	5	8	3
AT2G32080.1-S207(79.966);AT2G32080.2-S206(79.966)	nTIDS(79.966)PGQEETGMTGVSKc	nTIDSPGQEETGMTGVSKc	nTIDS(79.966)PGQEETGMTGVSKc	AT2G32080.1	AT2G32080.1;AT2G32080.2	| Symbols: PUR ALPHA-1 | purin-rich alpha 1 | chr2:13642716-13644036 REVERSE LENGTH=296;| Symbols: PUR ALPHA-1 | purin-rich alpha 1 | chr2:13642716-13644036 REVERSE LENGTH=295	9	7	7	3	4	4	9	6	6	5	4	3	67	24	18	42	6
AT5G11040.1-S971(79.966)	nLPVLDGSFFTKDPPPGS(79.966)PSSSRc	nLPVLDGSFFTKDPPPGSPSSSRc	nLPVLDGSFFTKDPPPGS(79.966)PSSSRc	AT5G11040.1	AT5G11040.1	| Symbols: TRS120, AtTRS120 | TRS120 | chr5:3495332-3500610 FORWARD LENGTH=1186	0	1	0	0	0	0	0	1	0	0	0	0	2	1	1	2	2
AT5G35910.1-S595(79.966)	nDLHTGDVAS(79.966)PSLKENSSQLESTRc	nDLHTGDVASPSLKENSSQLESTRc	nDLHTGDVAS(79.966)PSLKENSSQLESTRc	AT5G35910.1	AT5G35910.1	| Symbols: | Polynucleotidyl transferase, ribonuclease H fold protein with HRDC domain | chr5:14029871-14035405 REVERSE LENGTH=870	0	0	1	0	0	0	0	0	1	0	0	0	2	1	1	2	2
AT5G38640.1-S108(79.966)	nRDFPDGSTTAS(79.966)PGRc;nDFPDGSTTAS(79.966)PGRc	nRDFPDGSTTASPGRc;nDFPDGSTTASPGRc	nRDFPDGSTTAS(79.966)PGRc;nDFPDGSTTAS(79.966)PGRc	AT5G38640.1	AT5G38640.1	| Symbols: | NagB/RpiA/CoA transferase-like superfamily protein | chr5:15468020-15470674 REVERSE LENGTH=642	6	2	3	3	7	6	3	3	3	5	1	3	45	16	10	26	6
AT5G40450.1-S444(79.966)	nTIIS(79.966)SDEVRc	nTIISSDEVRc	nTIIS(79.966)SDEVRc	AT5G40450.1	AT5G40450.1	| Symbols: | unknown protein; FUNCTIONS IN: molecular_function unknown; INVOLVED IN: biological_process unknown; LOCATED IN: chloroplast, plasma membrane; EXPRESSED IN: 24 plant structures; EXPRESSED DURING: 13 growth stages; Has 30201 Blast hits to 17322 proteins in 780 species: Archae - 12; Bacteria - 1396; Metazoa - 17338; Fungi - 3422; Plants - 5037; Viruses - 0; Other Eukaryotes - 2996 (sour…	1	1	0	1	0	0	0	0	0	0	0	0	3	2	0	2	2
AT1G70180.1-S194(79.966);AT1G70180.2-S194(79.966)	nNAGSFIGIPREPS(79.966)PPRNGRc;nNAGSFIGIPREPS(79.966)PPRc	nNAGSFIGIPREPSPPRNGRc;nNAGSFIGIPREPSPPRc	nNAGSFIGIPREPS(79.966)PPRNGRc;nNAGSFIGIPREPS(79.966)PPRc	AT1G70180.1	AT1G70180.1;AT1G70180.2	| Symbols: | Sterile alpha motif (SAM) domain-containing protein | chr1:26426768-26428985 FORWARD LENGTH=456;| Symbols: | Sterile alpha motif (SAM) domain-containing protein | chr1:26426768-26429097 FORWARD LENGTH=460	0	0	4	2	0	0	0	0	0	0	0	0	6	6	0	6	1
AT4G39680.1-T417(79.966);AT4G39680.2-T417(79.966)	nVPEAQITNSAT(79.966)PTTTPRc	nVPEAQITNSATPTTTPRc	nVPEAQITNSAT(79.966)PTTTPRc	AT4G39680.1	AT4G39680.1;AT4G39680.2	| Symbols: | SAP domain-containing protein | chr4:18414604-18416938 REVERSE LENGTH=633;| Symbols: | SAP domain-containing protein | chr4:18414604-18416938 REVERSE LENGTH=633	1	0	4	2	2	0	1	0	2	1	1	1	15	7	4	11	6
AT1G21580.1-S708(79.966)	nIDKNVDSLS(79.966)PENDSSRc;nNVDSLS(79.966)PENDSSRc	nIDKNVDSLSPENDSSRc;nNVDSLSPENDSSRc	nIDKNVDSLS(79.966)PENDSSRc;nNVDSLS(79.966)PENDSSRc	AT1G21580.1	AT1G21580.1	| Symbols: | Zinc finger C-x8-C-x5-C-x3-H type family protein | chr1:7557822-7565655 REVERSE LENGTH=2166	2	1	0	0	0	0	2	1	0	0	0	0	6	3	2	5	2
AT5G02500.1-S630(79.966)-M632(15.995);AT5G02500.2-S500(79.966)-M502(15.995)	nMYQGAGGEAGGPGAS(79.966)GM(15.995)DDDAPPASGGAGPKc	nMYQGAGGEAGGPGASGMDDDAPPASGGAGPKc	nMYQGAGGEAGGPGAS(79.966)GM(15.995)DDDAPPASGGAGPKc	AT5G02500.1	AT5G02500.1;AT5G02500.2	| Symbols: HSC70-1, HSP70-1, AT-HSC70-1, HSC70 | heat shock cognate protein 70-1 | chr5:554055-556334 REVERSE LENGTH=651;| Symbols: HSC70-1, HSP70-1, AT-HSC70-1, HSC70 | heat shock cognate protein 70-1 | chr5:554055-556334 REVERSE LENGTH=521	1	0	2	0	0	0	1	0	0	0	1	0	5	3	2	5	4
AT2G29510.1-S834(79.966)	nYLSHHPPLS(79.966)PVGRVc	nYLSHHPPLSPVGRVc	nYLSHHPPLS(79.966)PVGRVc	AT2G29510.1	AT2G29510.1	| Symbols: | Protein of unknown function (DUF3527) | chr2:12635231-12637838 FORWARD LENGTH=839	1	1	1	1	0	0	1	1	0	0	0	0	6	4	1	5	3
AT5G42870.1-S470(79.966)-M474(15.995);AT5G42870.2-S470(79.966)-M474(15.995)	nLVGS(79.966)LPIM(15.995)Rc	nLVGSLPIMRc	nLVGS(79.966)LPIM(15.995)Rc	AT5G42870.1	AT5G42870.1;AT5G42870.2	| Symbols: ATPAH2, PAH2 | phosphatidic acid phosphohydrolase 2 | chr5:17185719-17189681 REVERSE LENGTH=930;| Symbols: PAH2 | phosphatidic acid phosphohydrolase 2 | chr5:17185719-17189681 REVERSE LENGTH=925	3	4	0	0	0	0	0	1	0	0	0	0	8	5	1	6	2
AT4G38970.1-S49(79.966);AT4G38970.2-S49(79.966)	nAAS(79.966)SYADELVKc	nAASSYADELVKc	nAAS(79.966)SYADELVKc	AT4G38970.1	AT4G38970.1;AT4G38970.2	| Symbols: FBA2 | fructose-bisphosphate aldolase 2 | chr4:18163714-18165659 REVERSE LENGTH=398;| Symbols: FBA2 | fructose-bisphosphate aldolase 2 | chr4:18163769-18165659 REVERSE LENGTH=381	0	0	0	1	0	0	0	0	0	1	0	0	2	1	1	2	2
AT1G15340.1-S228(79.966)-M246(15.995);AT1G15340.2-S176(79.966)-M194(15.995)	nAGS(79.966)GEGAEEPSKVEGLKDTEM(15.995)Kc	nAGSGEGAEEPSKVEGLKDTEMKc	nAGS(79.966)GEGAEEPSKVEGLKDTEM(15.995)Kc	AT1G15340.1	AT1G15340.1;AT1G15340.2	| Symbols: MBD10 | methyl-CPG-binding domain 10 | chr1:5275895-5277474 REVERSE LENGTH=384;| Symbols: MBD10 | methyl-CPG-binding domain 10 | chr1:5275895-5277474 REVERSE LENGTH=332	0	0	2	0	0	0	0	0	0	0	1	2	5	2	2	4	2
AT5G52310.1-S156(79.966)	nDVPIHHPLSELS(79.966)DREESRc	nDVPIHHPLSELSDREESRc	nDVPIHHPLSELS(79.966)DREESRc	AT5G52310.1	AT5G52310.1	| Symbols: COR78, LTI78, RD29A, LTI140 | low-temperature-responsive protein 78 (LTI78) / desiccation-responsive protein 29A (RD29A) | chr5:21240929-21243326 FORWARD LENGTH=710	0	1	0	0	0	0	0	0	1	0	0	0	2	1	1	2	2
AT3G12280.1-M897(15.995)-S898(79.966);AT3G12280.2-M897(15.995)-S898(79.966)	nVSVFPSVPDM(15.995)S(79.966)PKc	nVSVFPSVPDMSPKc	nVSVFPSVPDM(15.995)S(79.966)PKc	AT3G12280.1	AT3G12280.1;AT3G12280.2	| Symbols: RBR1, RBR, RB, ATRBR1, RB1 | retinoblastoma-related 1 | chr3:3913671-3918433 REVERSE LENGTH=1013;| Symbols: RBR1 | retinoblastoma-related 1 | chr3:3913671-3918433 REVERSE LENGTH=1012	1	0	3	2	0	0	1	0	1	1	0	0	9	4	3	7	4
AT2G44600.1-T91(79.966)	nFFAT(79.966)PQVVVQSSSSEKc	nFFATPQVVVQSSSSEKc	nFFAT(79.966)PQVVVQSSSSEKc	AT2G44600.1	AT2G44600.1	| Symbols: | unknown protein; FUNCTIONS IN: molecular_function unknown; INVOLVED IN: biological_process unknown; LOCATED IN: plasma membrane; BEST Arabidopsis thaliana protein match is: unknown protein (TAIR:AT3G60200.1); Has 56 Blast hits to 55 proteins in 11 species: Archae - 0; Bacteria - 0; Metazoa - 2; Fungi - 0; Plants - 52; Viruses - 0; Other Eukaryotes - 2 (source: NCBI BLink). | chr2:184…	0	0	0	1	0	0	1	1	0	0	0	0	3	1	1	2	2
AT3G21360.1-S189(79.966)	nVLGEDDDPSS(79.966)PIGRc	nVLGEDDDPSSPIGRc	nVLGEDDDPSS(79.966)PIGRc	AT3G21360.1	AT3G21360.1	| Symbols: | 2-oxoglutarate (2OG) and Fe(II)-dependent oxygenase superfamily protein | chr3:7522865-7524036 FORWARD LENGTH=330	0	0	1	0	0	0	1	0	1	0	0	0	3	1	2	3	3
AT3G57410.1-S880(79.966)	nAFSEVEATEEATEAKEEEEVS(79.966)PAAEASAEEAKPKc	nAFSEVEATEEATEAKEEEEVSPAAEASAEEAKPKc	nAFSEVEATEEATEAKEEEEVS(79.966)PAAEASAEEAKPKc	AT3G57410.1	AT3G57410.1	| Symbols: VLN3, ATVLN3 | villin 3 | chr3:21243615-21249809 REVERSE LENGTH=965	1	1	1	1	0	0	1	1	0	0	0	0	6	4	2	6	3
AT5G23060.1-T380(79.966)	nSGT(79.966)KFLPSSDc	nSGTKFLPSSDc	nSGT(79.966)KFLPSSDc	AT5G23060.1	AT5G23060.1	| Symbols: CaS | calcium sensing receptor | chr5:7736760-7738412 REVERSE LENGTH=387	0	1	2	0	0	0	1	0	0	0	0	0	4	3	1	4	3
AT5G03630.1-S236(79.966)	nGTVASGFTTNS(79.966)NGEVTEVKc	nGTVASGFTTNSNGEVTEVKc	nGTVASGFTTNS(79.966)NGEVTEVKc	AT5G03630.1	AT5G03630.1	| Symbols: ATMDAR2 | Pyridine nucleotide-disulphide oxidoreductase family protein | chr5:922378-924616 REVERSE LENGTH=435	1	1	0	0	0	0	1	1	0	1	0	0	5	1	3	4	3
AT2G22300.1-M448(15.995)-M453(15.995)-S454(79.966);AT2G22300.2-M448(15.995)-M453(15.995)-S454(79.966)	nDM(15.995)DGYVM(15.995)S(79.966)PSLSKc	nDMDGYVMSPSLSKc	nDM(15.995)DGYVM(15.995)S(79.966)PSLSKc	AT2G22300.1	AT2G22300.1;AT2G22300.2	| Symbols: CAMTA3, SR1 | signal responsive 1 | chr2:9471599-9476472 FORWARD LENGTH=1032;| Symbols: CAMTA3, SR1 | signal responsive 1 | chr2:9471599-9476472 FORWARD LENGTH=1032	2	4	2	2	2	1	2	3	1	2	0	0	21	10	6	16	5
AT1G17210.1-C281(57.021)-S285(79.966)	nWLPNIQDC(57.021)EEHS(79.966)AQSARc	nWLPNIQDCEEHSAQSARc	nWLPNIQDC(57.021)EEHS(79.966)AQSARc	AT1G17210.1	AT1G17210.1	| Symbols: ATILP1, ILP1 | IAP-like protein 1 | chr1:5880502-5884657 REVERSE LENGTH=958	0	0	2	0	0	0	0	0	0	0	0	0	2	2	0	2	1
AT3G18860.1-S340(79.966);AT3G18860.2-S340(79.966)	nLDELPGLDSLTS(79.966)PGTSDGQTKc	nLDELPGLDSLTSPGTSDGQTKc	nLDELPGLDSLTS(79.966)PGTSDGQTKc	AT3G18860.1	AT3G18860.1;AT3G18860.2	| Symbols: | transducin family protein / WD-40 repeat family protein | chr3:6501774-6508352 FORWARD LENGTH=760;| Symbols: | transducin family protein / WD-40 repeat family protein | chr3:6501774-6508352 FORWARD LENGTH=760	3	0	0	0	0	0	0	0	0	0	0	1	4	3	1	4	2
AT1G24160.1-S418(79.966);AT1G24160.2-S418(79.966)	nSFDFKSS(79.966)VDGLNTAVKc	nSFDFKSSVDGLNTAVKc	nSFDFKSS(79.966)VDGLNTAVKc	AT1G24160.1	AT1G24160.1;AT1G24160.2	| Symbols: | unknown protein; BEST Arabidopsis thaliana protein match is: unknown protein (TAIR:AT1G70100.3); Has 5230 Blast hits to 4162 proteins in 477 species: Archae - 30; Bacteria - 540; Metazoa - 2022; Fungi - 429; Plants - 280; Viruses - 32; Other Eukaryotes - 1897 (source: NCBI BLink). | chr1:8553669-8555830 REVERSE LENGTH=540;| Symbols: | unknown protein; FUNCTIONS IN: molecular_function…	0	0	1	0	0	0	1	0	1	1	1	0	5	1	3	4	4
AT1G77760.1-S537(79.966)	nKSVS(79.966)SPFMNTASKc;nSVS(79.966)SPFMNTASKc	nKSVSSPFMNTASKc;nSVSSPFMNTASKc	nKSVS(79.966)SPFMNTASKc;nSVS(79.966)SPFMNTASKc	AT1G77760.1	AT1G77760.1	| Symbols: NIA1, GNR1, NR1 | nitrate reductase 1 | chr1:29236005-29239367 REVERSE LENGTH=917	1	1	0	0	0	0	1	0	1	0	0	0	4	2	2	4	3
AT4G28880.1-S63(79.966)	nILEGGS(79.966)GIPRc	nILEGGSGIPRc	nILEGGS(79.966)GIPRc	AT4G28880.1	AT4G28880.1	| Symbols: ckl3 | casein kinase I-like 3 | chr4:14251351-14254048 FORWARD LENGTH=415	1	1	1	2	0	0	1	1	0	0	0	0	7	3	1	4	3
AT1G13260.1-S29(79.966)	nKSS(79.966)VGNLYRc	nKSSVGNLYRc	nKSS(79.966)VGNLYRc	AT1G13260.1	AT1G13260.1	| Symbols: RAV1, EDF4 | related to ABI3/VP1 1 | chr1:4542386-4543420 FORWARD LENGTH=344	0	2	0	0	0	0	0	0	0	0	0	0	2	2	0	2	1
AT3G14415.1-T158(79.966);AT3G14415.2-T158(79.966);AT3G14415.3-T158(79.966);AT3G14420.1-T158(79.966);AT3G14420.2-T158(79.966);AT3G14420.3-T158(79.966);AT3G14420.4-T139(79.966);AT3G14420.5-T151(79.966);AT3G14420.6-T157(79.966);AT4G18360.1-T158(79.966);AT4G18360.2-T158(79.966)	nAIALTVDT(79.966)PRc	nAIALTVDTPRc	nAIALTVDT(79.966)PRc	AT4G18360.2	AT3G14415.1;AT3G14415.2;AT3G14415.3;AT3G14420.1;AT3G14420.2;AT3G14420.3;AT3G14420.4;AT3G14420.5;AT3G14420.6;AT4G18360.1;AT4G18360.2	| Symbols: | Aldolase-type TIM barrel family protein | chr3:4818667-4820748 FORWARD LENGTH=367;| Symbols: | Aldolase-type TIM barrel family protein | chr3:4818667-4820748 FORWARD LENGTH=373;| Symbols: | Aldolase-type TIM barrel family protein | chr3:4818667-4820748 FORWARD LENGTH=367;| Symbols: | Aldolase-type TIM barrel family protein | chr3:4821804-4823899 FORWARD LENGTH=367;| Symbols: | Aldola…	5	3	5	3	2	3	3	4	3	4	1	1	37	15	9	24	6
AT3G52250.1-S1020(79.966)-C1027(57.021)	nTAGADVLAVGPLS(79.966)PEQINSC(57.021)LRc	nTAGADVLAVGPLSPEQINSCLRc	nTAGADVLAVGPLS(79.966)PEQINSC(57.021)LRc	AT3G52250.1	AT3G52250.1	| Symbols: | Duplicated homeodomain-like superfamily protein | chr3:19376629-19383100 FORWARD LENGTH=1656	2	0	5	0	0	0	3	0	2	0	0	0	12	7	5	12	4
AT2G23200.1-M793(15.995)-S797(79.966)	nLM(15.995)VSDS(79.966)FSTNSIFQNGDESKc	nLMVSDSFSTNSIFQNGDESKc	nLM(15.995)VSDS(79.966)FSTNSIFQNGDESKc	AT2G23200.1	AT2G23200.1	| Symbols: | Protein kinase superfamily protein | chr2:9879351-9881855 FORWARD LENGTH=834	0	2	0	0	0	0	0	0	0	0	0	0	2	2	0	2	1
AT5G40200.1-S51(79.966)	nEASANEASLPQSPEPVSASEANPS(79.966)PSRc	nEASANEASLPQSPEPVSASEANPSPSRc	nEASANEASLPQSPEPVSASEANPS(79.966)PSRc	AT5G40200.1	AT5G40200.1	| Symbols: DegP9 | DegP protease 9 | chr5:16070402-16073101 FORWARD LENGTH=592	1	1	0	0	0	0	0	0	0	0	0	0	2	1	0	1	1
AT3G13300.1-C837(57.021)-S840(79.966);AT3G13300.2-C802(57.021)-S805(79.966)	nDC(57.021)YPS(79.966)TEGTFIPGESKc	nDCYPSTEGTFIPGESKc	nDC(57.021)YPS(79.966)TEGTFIPGESKc	AT3G13300.1	AT3G13300.1;AT3G13300.2	| Symbols: VCS | Transducin/WD40 repeat-like superfamily protein | chr3:4304085-4309949 FORWARD LENGTH=1344;| Symbols: VCS | Transducin/WD40 repeat-like superfamily protein | chr3:4304085-4309949 FORWARD LENGTH=1309	0	0	2	0	0	0	0	0	0	0	1	0	3	2	1	3	2
AT4G13670.1-T250(79.966)-M258(15.995)	nLFMDEDVET(79.966)DKDEASTM(15.995)Kc	nLFMDEDVETDKDEASTMKc	nLFMDEDVET(79.966)DKDEASTM(15.995)Kc	AT4G13670.1	AT4G13670.1	| Symbols: PTAC5 | plastid transcriptionally active 5 | chr4:7948644-7950779 FORWARD LENGTH=387	0	0	1	0	0	0	0	1	0	0	0	0	2	1	1	2	2
AT5G47490.1-S1294(79.966)-M1295(15.995)	nYPS(79.966)M(15.995)DNIQRc	nYPSMDNIQRc	nYPS(79.966)M(15.995)DNIQRc	AT5G47490.1	AT5G47490.1	| Symbols: | RGPR-related | chr5:19264675-19270487 FORWARD LENGTH=1361	8	6	2	4	5	4	7	5	0	0	2	2	45	14	8	22	5
AT5G64070.1-S785(79.966)-M789(15.995)	nRVPS(79.966)TVAM(15.995)EEVRc	nRVPSTVAMEEVRc	nRVPS(79.966)TVAM(15.995)EEVRc	AT5G64070.1	AT5G64070.1	| Symbols: PI-4KBETA1, PI4KBETA1 | phosphatidylinositol 4-OH kinase beta1 | chr5:25637492-25643902 REVERSE LENGTH=1121	0	0	0	1	0	0	0	0	0	0	1	0	2	1	1	2	2
AT2G37340.1-S226(79.966)-S230(79.966);AT2G37340.2-S196(79.966)-S200(79.966);AT2G37340.3-S185(79.966)-S189(79.966)	nIIDGS(79.966)PPPS(79.966)PKc;nIIDGS(79.966)PPPS(79.966)PKLQKc	nIIDGSPPPSPKLQKc;nIIDGSPPPSPKc	nIIDGS(79.966)PPPS(79.966)PKc;nIIDGS(79.966)PPPS(79.966)PKLQKc	AT2G37340.1	AT2G37340.1;AT2G37340.2;AT2G37340.3	| Symbols: RSZ33, ATRSZ33, RS2Z33, AT-RS2Z33 | arginine/serine-rich zinc knuckle-containing protein 33 | chr2:15670372-15672331 REVERSE LENGTH=290;| Symbols: RSZ33, RS2Z33, AT-RS2Z33 | arginine/serine-rich zinc knuckle-containing protein 33 | chr2:15670372-15671477 REVERSE LENGTH=260;| Symbols: RSZ33, RS2Z33, AT-RS2Z33 | arginine/serine-rich zinc knuckle-containing protein 33 | chr2:15670372-1567…	73	68	53	42	12	12	79	69	26	23	31	25	513	51	68	119	6
AT2G37790.1-S295(79.966)	nGMS(79.966)FVHETSPYKc	nGMSFVHETSPYKc	nGMS(79.966)FVHETSPYKc	AT2G37790.1	AT2G37790.1	| Symbols: | NAD(P)-linked oxidoreductase superfamily protein | chr2:15838838-15840752 FORWARD LENGTH=314	3	3	4	4	2	1	2	3	4	6	2	2	36	12	12	24	6
AT5G04280.1-S15(79.966)	nIFVGGLS(79.966)PEVTDRDLERc	nIFVGGLSPEVTDRDLERc	nIFVGGLS(79.966)PEVTDRDLERc	AT5G04280.1	AT5G04280.1	| Symbols: | RNA-binding (RRM/RBD/RNP motifs) family protein with retrovirus zinc finger-like domain | chr5:1192461-1195413 FORWARD LENGTH=310	0	0	3	3	0	0	0	0	3	2	0	0	11	4	4	8	2
AT3G07020.1-T82(79.966)-M83(15.995);AT3G07020.2-T82(79.966)-M83(15.995)	nVWT(79.966)M(15.995)PLEGSSSSDKAESSSTNQPRc	nVWTMPLEGSSSSDKAESSSTNQPRc	nVWT(79.966)M(15.995)PLEGSSSSDKAESSSTNQPRc	AT3G07020.1	AT3G07020.1;AT3G07020.2	| Symbols: | UDP-Glycosyltransferase superfamily protein | chr3:2217841-2221590 REVERSE LENGTH=637;| Symbols: | UDP-Glycosyltransferase superfamily protein | chr3:2218120-2221590 REVERSE LENGTH=637	0	1	1	0	0	0	0	0	1	0	0	0	3	2	1	3	3
AT2G46820.1-T65(79.966)-T66(79.966);AT2G46820.2-T65(79.966)-T66(79.966)	nAT(79.966)T(79.966)EVGEAPATTTEAETTELPEIVKc;nAT(79.966)T(79.966)EVGEAPATTTEAETTELPEIVKTAQEAWEKc	nATTEVGEAPATTTEAETTELPEIVKTAQEAWEKc;nATTEVGEAPATTTEAETTELPEIVKc	nAT(79.966)T(79.966)EVGEAPATTTEAETTELPEIVKc;nAT(79.966)T(79.966)EVGEAPATTTEAETTELPEIVKTAQEAWEKc	AT2G46820.1	AT2G46820.1;AT2G46820.2	| Symbols: PTAC8, TMP14, PSAP, PSI-P | photosystem I P subunit | chr2:19243729-19244870 FORWARD LENGTH=174;| Symbols: PTAC8, TMP14, PSAP, PSI-P | photosystem I P subunit | chr2:19243729-19244870 FORWARD LENGTH=174	5	3	0	0	0	0	6	5	0	0	1	0	20	5	8	13	3
AT1G18950.1-S676(79.966)	nS(79.966)GEEEEPRDVNDNADTTNGKENNQLNKc	nSGEEEEPRDVNDNADTTNGKENNQLNKc	nS(79.966)GEEEEPRDVNDNADTTNGKENNQLNKc	AT1G18950.1	AT1G18950.1	| Symbols: | DDT domain superfamily | chr1:6546539-6551549 FORWARD LENGTH=750	1	1	0	0	0	0	0	0	0	0	0	0	2	2	0	2	1
AT5G13300.1-S351(79.966)	nNSSELGS(79.966)GLLSRc	nNSSELGSGLLSRc	nNSSELGS(79.966)GLLSRc	AT5G13300.1	AT5G13300.1	| Symbols: SFC, VAN3, AGD3 | ARF GTPase-activating protein | chr5:4255923-4262018 REVERSE LENGTH=827	1	0	0	0	0	0	1	1	0	0	0	0	3	1	1	2	2
AT3G49590.1-S558(79.966)-M568(15.995);AT3G49590.2-S558(79.966)-M568(15.995);AT3G49590.3-S573(79.966)-M583(15.995)	nEGS(79.966)VSGTESEFSM(15.995)ARc	nEGSVSGTESEFSMARc	nEGS(79.966)VSGTESEFSM(15.995)ARc	AT3G49590.1	AT3G49590.1;AT3G49590.2;AT3G49590.3	| Symbols: | Autophagy-related protein 13 | chr3:18377892-18380104 FORWARD LENGTH=603;| Symbols: | Autophagy-related protein 13 | chr3:18377892-18380104 FORWARD LENGTH=603;| Symbols: | Autophagy-related protein 13 | chr3:18377892-18380104 FORWARD LENGTH=618	2	1	0	0	0	0	3	2	1	0	0	0	9	2	5	7	3
AT2G39730.1-S418(79.966);AT2G39730.2-S418(79.966);AT2G39730.3-S418(79.966)	nVQLAETYLS(79.966)QAALGDANADAIGRc	nVQLAETYLSQAALGDANADAIGRc	nVQLAETYLS(79.966)QAALGDANADAIGRc	AT2G39730.1	AT2G39730.1;AT2G39730.2;AT2G39730.3	| Symbols: RCA | rubisco activase | chr2:16570951-16573345 REVERSE LENGTH=474;| Symbols: RCA | rubisco activase | chr2:16571046-16573345 REVERSE LENGTH=446;| Symbols: RCA | rubisco activase | chr2:16571174-16573345 REVERSE LENGTH=441	1	0	3	0	0	0	2	1	1	1	0	0	9	4	4	8	4
AT2G20270.1-S122(79.966)	nSLQVEPLVVELDQLGS(79.966)EGSQLQNVLEKc	nSLQVEPLVVELDQLGSEGSQLQNVLEKc	nSLQVEPLVVELDQLGS(79.966)EGSQLQNVLEKc	AT2G20270.1	AT2G20270.1	| Symbols: | Thioredoxin superfamily protein | chr2:8738001-8739617 REVERSE LENGTH=179	0	0	2	1	0	0	0	0	2	2	0	0	7	3	3	6	2
AT5G47690.1-S1486(79.966);AT5G47690.2-S1487(79.966);AT5G47690.3-S1487(79.966)	nSLS(79.966)LEHEKVESRc	nSLSLEHEKVESRc	nSLS(79.966)LEHEKVESRc	AT5G47690.3	AT5G47690.1;AT5G47690.2;AT5G47690.3	| Symbols: | binding | chr5:19317899-19327014 FORWARD LENGTH=1605;| Symbols: | binding | chr5:19317899-19327014 FORWARD LENGTH=1606;| Symbols: | binding | chr5:19317899-19327014 FORWARD LENGTH=1607	7	5	1	0	0	0	2	2	1	0	2	1	21	10	7	17	5
AT1G56290.1-S303(79.966)-S305(79.966)	nNVS(79.966)VS(79.966)PVETRc	nNVSVSPVETRc	nNVS(79.966)VS(79.966)PVETRc	AT1G56290.1	AT1G56290.1	| Symbols: | CwfJ-like family protein | chr1:21075939-21078608 FORWARD LENGTH=692	1	1	0	0	0	0	1	1	0	0	0	0	4	2	1	3	2
AT5G56850.1-S137(79.966)-M148(15.995)	nSKS(79.966)IASDLSSLSSM(15.995)QSRc;nS(79.966)IASDLSSLSSM(15.995)QSRc	nSKSIASDLSSLSSMQSRc;nSIASDLSSLSSMQSRc	nSKS(79.966)IASDLSSLSSM(15.995)QSRc;nS(79.966)IASDLSSLSSM(15.995)QSRc	AT5G56850.1	AT5G56850.1	| Symbols: | unknown protein; EXPRESSED IN: 21 plant structures; EXPRESSED DURING: 13 growth stages; Has 35333 Blast hits to 34131 proteins in 2444 species: Archae - 798; Bacteria - 22429; Metazoa - 974; Fungi - 991; Plants - 531; Viruses - 0; Other Eukaryotes - 9610 (source: NCBI BLink). | chr5:22985432-22987977 REVERSE LENGTH=551	0	2	2	3	0	0	0	2	1	1	0	0	11	5	3	8	4
AT3G03250.1-S415(79.966);AT5G17310.1-S336(79.966);AT5G17310.2-S416(79.966)	nSIPS(79.966)IVELDSLKc	nSIPSIVELDSLKc	nSIPS(79.966)IVELDSLKc	AT3G03250.1	AT3G03250.1;AT5G17310.1;AT5G17310.2	| Symbols: UGP, UGP1, AtUGP1 | UDP-GLUCOSE PYROPHOSPHORYLASE 1 | chr3:749761-754014 REVERSE LENGTH=469;| Symbols: UGP2, AtUGP2 | UDP-glucose pyrophosphorylase 2 | chr5:5696955-5699671 REVERSE LENGTH=390;| Symbols: UGP2 | UDP-glucose pyrophosphorylase 2 | chr5:5696955-5700845 REVERSE LENGTH=470	1	0	0	0	0	0	1	0	0	0	0	0	2	1	1	2	2
AT3G53180.1-S404(79.966)	nLNIDTDSSSPQNIIS(79.966)PKc	nLNIDTDSSSPQNIISPKc	nLNIDTDSSSPQNIIS(79.966)PKc	AT3G53180.1	AT3G53180.1	| Symbols: | glutamate-ammonia ligases;catalytics;glutamate-ammonia ligases | chr3:19707068-19711188 FORWARD LENGTH=852	4	4	2	0	3	2	3	1	3	3	1	1	27	9	8	17	6
AT5G21160.1-S454(79.966);AT5G21160.2-S454(79.966);AT5G21160.3-S454(79.966)	nNVEDLSNDFSNTFLLDEELDLEHRS(79.966)PRc	nNVEDLSNDFSNTFLLDEELDLEHRSPRc	nNVEDLSNDFSNTFLLDEELDLEHRS(79.966)PRc	AT5G21160.1	AT5G21160.1;AT5G21160.2;AT5G21160.3	| Symbols: | LA RNA-binding protein | chr5:7199191-7203879 REVERSE LENGTH=826;| Symbols: | LA RNA-binding protein | chr5:7198817-7203879 REVERSE LENGTH=832;| Symbols: | LA RNA-binding protein | chr5:7198817-7203879 REVERSE LENGTH=833	15	9	13	9	8	2	12	5	8	3	8	0	92	42	32	74	6
AT1G80530.1-S276(79.966)	nSSPLGS(79.966)SDNLAKc	nSSPLGSSDNLAKc	nSSPLGS(79.966)SDNLAKc	AT1G80530.1	AT1G80530.1	| Symbols: | Major facilitator superfamily protein | chr1:30278224-30280247 REVERSE LENGTH=561	1	0	0	0	0	0	1	0	0	0	0	0	2	1	1	2	2
AT5G46760.1-S376(79.966)-S379(79.966)	nSAANDS(79.966)DHS(79.966)DLEASVVKc	nSAANDSDHSDLEASVVKc	nSAANDS(79.966)DHS(79.966)DLEASVVKc	AT5G46760.1	AT5G46760.1	| Symbols: | Basic helix-loop-helix (bHLH) DNA-binding family protein | chr5:18974231-18976009 FORWARD LENGTH=592	2	0	0	0	0	0	1	0	0	0	0	0	3	2	1	3	2
AT5G20670.1-S125(79.966)	nTSS(79.966)SGALPGIDGVESRc	nTSSSGALPGIDGVESRc	nTSS(79.966)SGALPGIDGVESRc	AT5G20670.1	AT5G20670.1	| Symbols: | Protein of unknown function (DUF1677) | chr5:6993332-6993793 REVERSE LENGTH=153	0	1	3	2	1	2	0	2	1	2	0	2	16	7	6	13	6
AT3G01810.1-S741(79.966);AT3G01810.2-S741(79.966);AT3G01810.3-S741(79.966)	nWLTDLFGIDDEDDDS(79.966)SDENSYVEKc	nWLTDLFGIDDEDDDSSDENSYVEKc	nWLTDLFGIDDEDDDS(79.966)SDENSYVEKc	AT3G01810.1	AT3G01810.1;AT3G01810.2;AT3G01810.3	| Symbols: | FUNCTIONS IN: molecular_function unknown; INVOLVED IN: biological_process unknown; LOCATED IN: plasma membrane; EXPRESSED IN: 21 plant structures; EXPRESSED DURING: 13 growth stages; BEST Arabidopsis thaliana protein match is: nucleolar protein gar2-related (TAIR:AT2G42320.2); Has 1327 Blast hits to 470 proteins in 132 species: Archae - 2; Bacteria - 131; Metazoa - 139; Fungi - 114; …	0	0	0	0	0	0	1	1	0	0	0	0	2	0	2	2	1
AT1G67900.1-S567(79.966);AT1G67900.2-S567(79.966);AT1G67900.3-S567(79.966)	nWSVSGLKS(79.966)PKc	nWSVSGLKSPKc	nWSVSGLKS(79.966)PKc	AT1G67900.1	AT1G67900.1;AT1G67900.2;AT1G67900.3	| Symbols: | Phototropic-responsive NPH3 family protein | chr1:25467737-25469888 FORWARD LENGTH=631;| Symbols: | Phototropic-responsive NPH3 family protein | chr1:25467737-25469888 FORWARD LENGTH=631;| Symbols: | Phototropic-responsive NPH3 family protein | chr1:25467737-25469888 FORWARD LENGTH=631	1	3	2	2	0	1	1	3	0	2	0	0	15	8	5	13	5
AT4G09510.1-S75(79.966)-M76(15.995);AT4G09510.2-S75(79.966)-M76(15.995)	nS(79.966)M(15.995)VDTPLSVRc	nSMVDTPLSVRc	nS(79.966)M(15.995)VDTPLSVRc	AT4G09510.1	AT4G09510.1;AT4G09510.2	| Symbols: CINV2 | cytosolic invertase 2 | chr4:6021312-6023310 REVERSE LENGTH=558;| Symbols: CINV2 | cytosolic invertase 2 | chr4:6021679-6023310 REVERSE LENGTH=461	1	1	2	0	0	0	1	1	0	0	0	0	6	3	1	4	3
AT2G20330.1-S637(79.966)	nTIFAKS(79.966)DDEEEEGDTKKc	nTIFAKSDDEEEEGDTKKc	nTIFAKS(79.966)DDEEEEGDTKKc	AT2G20330.1	AT2G20330.1	| Symbols: | Transducin/WD40 repeat-like superfamily protein | chr2:8772888-8775518 REVERSE LENGTH=648	23	12	1	0	0	0	6	4	0	1	4	0	51	8	12	20	5
AT2G15860.1-S109(79.966);AT2G15860.2-S109(79.966)	nSIAEMGEVDEDSESSAKEEEKTEEADTEQDS(79.966)DDENAKc	nSIAEMGEVDEDSESSAKEEEKTEEADTEQDSDDENAKc	nSIAEMGEVDEDSESSAKEEEKTEEADTEQDS(79.966)DDENAKc	AT2G15860.1	AT2G15860.1;AT2G15860.2	| Symbols: | unknown protein; FUNCTIONS IN: molecular_function unknown; INVOLVED IN: biological_process unknown; LOCATED IN: cellular_component unknown; EXPRESSED IN: 24 plant structures; EXPRESSED DURING: 13 growth stages; Has 30201 Blast hits to 17322 proteins in 780 species: Archae - 12; Bacteria - 1396; Metazoa - 17338; Fungi - 3422; Plants - 5037; Viruses - 0; Other Eukaryotes - 2996 (source…	2	0	0	0	0	0	0	0	0	0	0	0	2	2	0	2	1
AT4G22130.1-T335(79.966);AT4G22130.2-T194(79.966)	nSLPLSGT(79.966)PEVQEQRc	nSLPLSGTPEVQEQRc	nSLPLSGT(79.966)PEVQEQRc	AT4G22130.1	AT4G22130.1;AT4G22130.2	| Symbols: SRF8 | STRUBBELIG-receptor family 8 | chr4:11723733-11727331 FORWARD LENGTH=703;| Symbols: SRF8 | STRUBBELIG-receptor family 8 | chr4:11724781-11727331 FORWARD LENGTH=562	1	0	2	1	0	0	2	1	2	1	0	0	10	4	4	8	4
AT3G48195.1-S464(79.966)	nDGGQTATTSGLDDSS(79.966)PTVSQRc	nDGGQTATTSGLDDSSPTVSQRc	nDGGQTATTSGLDDSS(79.966)PTVSQRc	AT3G48195.1	AT3G48195.1	| Symbols: | Phox (PX) domain-containing protein | chr3:17828706-17832388 REVERSE LENGTH=938	1	2	0	0	0	0	1	0	0	0	0	0	4	2	1	3	2
AT5G01400.1-S1337(79.966);AT5G01400.1-S1352(79.966);AT5G01400.1-S1367(79.966)	nSEMSQSQNS(79.966)PIDTGRc	nSEMSQSQNSPIDTGRc	nSEMSQSQNS(79.966)PIDTGRc	AT5G01400.1	AT5G01400.1	| Symbols: ESP4 | HEAT repeat-containing protein | chr5:162803-171072 REVERSE LENGTH=1467	5	3	1	1	4	3	6	7	0	0	3	2	35	14	15	29	5
AT5G58150.1-T477(79.966)-S481(79.966)	nLAINNT(79.966)EPNS(79.966)PDQHDSTTDIKc	nLAINNTEPNSPDQHDSTTDIKc	nLAINNT(79.966)EPNS(79.966)PDQHDSTTDIKc	AT5G58150.1	AT5G58150.1	| Symbols: | Leucine-rich repeat protein kinase family protein | chr5:23530216-23532573 REVERSE LENGTH=785	1	0	0	0	0	0	0	1	0	0	0	0	2	1	1	2	2
AT1G80680.1-M519(15.995)-S523(79.966)	nLM(15.995)YAAS(79.966)DNEEDVMQDVKc	nLMYAASDNEEDVMQDVKc	nLM(15.995)YAAS(79.966)DNEEDVMQDVKc	AT1G80680.1	AT1G80680.1	| Symbols: SAR3, MOS3, PRE, NUP96 | SUPPRESSOR OF AUXIN RESISTANCE 3 | chr1:30324219-30328489 FORWARD LENGTH=1046	0	2	0	0	0	0	1	3	0	0	0	0	6	2	3	5	2
AT3G07030.1-S14(79.966)	nVAKPKPES(79.966)PINENEIRc	nVAKPKPESPINENEIRc	nVAKPKPES(79.966)PINENEIRc	AT3G07030.1	AT3G07030.1	| Symbols: | Alba DNA/RNA-binding protein | chr3:2223001-2225254 REVERSE LENGTH=405	7	6	9	2	21	10	29	13	7	1	11	5	121	33	31	64	6
AT5G38640.1-S127(79.966)-M136(15.995)	nSSVPVASS(79.966)LPGIGMDSM(15.995)AAAKc	nSSVPVASSLPGIGMDSMAAAKc	nSSVPVASS(79.966)LPGIGMDSM(15.995)AAAKc	AT5G38640.1	AT5G38640.1	| Symbols: | NagB/RpiA/CoA transferase-like superfamily protein | chr5:15468020-15470674 REVERSE LENGTH=642	1	0	1	0	0	0	1	0	0	0	0	0	3	2	1	3	3
AT4G27900.1-S148(79.966)-M157(15.995);AT4G27900.2-S148(79.966)-M157(15.995)	nSVS(79.966)SGNLSSMDM(15.995)VEHKc	nSVSSGNLSSMDMVEHKc	nSVS(79.966)SGNLSSMDM(15.995)VEHKc	AT4G27900.1	AT4G27900.1;AT4G27900.2	| Symbols: | CCT motif family protein | chr4:13890858-13892777 FORWARD LENGTH=261;| Symbols: | CCT motif family protein | chr4:13890858-13892777 FORWARD LENGTH=261	0	0	1	0	0	0	0	0	0	0	0	2	3	1	2	3	2
AT2G37340.1-S230(79.966);AT2G37340.2-S200(79.966);AT2G37340.3-S189(79.966)	nIIDGSPPPS(79.966)PKc	nIIDGSPPPSPKc	nIIDGSPPPS(79.966)PKc	AT2G37340.1	AT2G37340.1;AT2G37340.2;AT2G37340.3	| Symbols: RSZ33, ATRSZ33, RS2Z33, AT-RS2Z33 | arginine/serine-rich zinc knuckle-containing protein 33 | chr2:15670372-15672331 REVERSE LENGTH=290;| Symbols: RSZ33, RS2Z33, AT-RS2Z33 | arginine/serine-rich zinc knuckle-containing protein 33 | chr2:15670372-15671477 REVERSE LENGTH=260;| Symbols: RSZ33, RS2Z33, AT-RS2Z33 | arginine/serine-rich zinc knuckle-containing protein 33 | chr2:15670372-1567…	1	3	2	8	4	3	6	7	4	3	3	1	45	7	13	20	6
AT5G38890.1-S43(79.966)	nIVS(79.966)PLPESIDQRc	nIVSPLPESIDQRc	nIVS(79.966)PLPESIDQRc	AT5G38890.1	AT5G38890.1	| Symbols: | Nucleic acid-binding, OB-fold-like protein | chr5:15569507-15570898 FORWARD LENGTH=191	2	0	2	1	0	0	1	2	2	1	0	0	11	5	6	11	4
AT4G37280.1-S30(79.966)	nLFS(79.966)EGERc	nLFSEGERc	nLFS(79.966)EGERc	AT4G37280.1	AT4G37280.1	| Symbols: | MRG family protein | chr4:17546748-17549362 REVERSE LENGTH=320	1	0	0	1	0	0	0	0	0	1	0	0	3	2	1	3	3
AT2G40980.1-S283(79.966)	nFQQSTMS(79.966)PEIVEVQEESTKc	nFQQSTMSPEIVEVQEESTKc	nFQQSTMS(79.966)PEIVEVQEESTKc	AT2G40980.1	AT2G40980.1	| Symbols: | Protein kinase superfamily protein | chr2:17102090-17104443 FORWARD LENGTH=617	3	3	5	3	1	1	4	2	2	3	2	1	30	12	9	21	6
AT2G30980.1-Y232(79.966)-C234(57.021);AT4G18710.1-Y200(79.966)-C202(57.021);AT4G18710.2-Y200(79.966)-C202(57.021)	nGEANISY(79.966)IC(57.021)SRc	nGEANISYICSRc	nGEANISY(79.966)IC(57.021)SRc	AT2G30980.1	AT2G30980.1;AT4G18710.1;AT4G18710.2	| Symbols: ASKdZeta, ATSK23, BIL1, ATSK2-2, SKdZeta | SHAGGY-related protein kinase dZeta | chr2:13182350-13185870 REVERSE LENGTH=412;| Symbols: BIN2, DWF12, UCU1, ATSK21, SK21 | Protein kinase superfamily protein | chr4:10296474-10298913 FORWARD LENGTH=380;| Symbols: BIN2 | Protein kinase superfamily protein | chr4:10296474-10301148 FORWARD LENGTH=280	3	0	4	0	4	0	2	0	1	0	1	0	15	11	4	15	6
AT4G27120.1-S224(79.966);AT4G27120.2-S224(79.966)	nIAS(79.966)LESIGRc	nIASLESIGRc	nIAS(79.966)LESIGRc	AT4G27120.1	AT4G27120.1;AT4G27120.2	| Symbols: | CONTAINS InterPro DOMAIN/s: DDRGK domain (InterPro:IPR019153); Has 30201 Blast hits to 17322 proteins in 780 species: Archae - 12; Bacteria - 1396; Metazoa - 17338; Fungi - 3422; Plants - 5037; Viruses - 0; Other Eukaryotes - 2996 (source: NCBI BLink). | chr4:13602210-13604227 REVERSE LENGTH=298;| Symbols: | CONTAINS InterPro DOMAIN/s: DDRGK domain (InterPro:IPR019153); Has 14775 Bla…	0	0	1	1	0	0	0	0	0	0	0	0	2	2	0	2	1
AT5G64813.1-S265(79.966)	nLDEITS(79.966)DDDQFYKc	nLDEITSDDDQFYKc	nLDEITS(79.966)DDDQFYKc	AT5G64813.1	AT5G64813.1	| Symbols: LIP1 | Ras-related small GTP-binding family protein | chr5:25910836-25912625 FORWARD LENGTH=342	0	3	0	0	0	0	0	0	0	0	0	0	3	3	0	3	1
AT4G08350.1-S59(79.966)	nGRSNFIDDYAEEDS(79.966)QEEDDDDEDYGSSRc;nSNFIDDYAEEDS(79.966)QEEDDDDEDYGSSRc	nGRSNFIDDYAEEDSQEEDDDDEDYGSSRc;nSNFIDDYAEEDSQEEDDDDEDYGSSRc	nGRSNFIDDYAEEDS(79.966)QEEDDDDEDYGSSRc;nSNFIDDYAEEDS(79.966)QEEDDDDEDYGSSRc	AT4G08350.1	AT4G08350.1	| Symbols: GTA02, GTA2 | global transcription factor group A2 | chr4:5286351-5292072 FORWARD LENGTH=1041	5	2	0	0	0	0	8	3	0	0	0	0	18	4	5	9	2
AT5G50380.1-S228(79.966)-C231(57.021)	nGGS(79.966)IGC(57.021)DLWVDLINPTAVEDLKEIAERc;nGGS(79.966)IGC(57.021)DLWVDLINPTAVEDLKc	nGGSIGCDLWVDLINPTAVEDLKc;nGGSIGCDLWVDLINPTAVEDLKEIAERc	nGGS(79.966)IGC(57.021)DLWVDLINPTAVEDLKEIAERc;nGGS(79.966)IGC(57.021)DLWVDLINPTAVEDLKc	AT5G50380.1	AT5G50380.1	| Symbols: ATEXO70F1, EXO70F1 | exocyst subunit exo70 family protein F1 | chr5:20516382-20518433 REVERSE LENGTH=683	5	0	42	0	3	0	5	0	24	0	0	0	79	49	28	77	5
AT2G19710.1-S825(79.966)-S826(79.966)	nMPVSAS(79.966)S(79.966)EDEEEVEREAARc	nMPVSASSEDEEEVEREAARc	nMPVSAS(79.966)S(79.966)EDEEEVEREAARc	AT2G19710.1	AT2G19710.1	| Symbols: | Regulator of Vps4 activity in the MVB pathway protein | chr2:8506339-8509817 FORWARD LENGTH=937	2	0	0	0	0	0	0	0	0	0	0	0	2	2	0	2	1
AT4G18480.1-C354(57.021)-S355(79.966)	nVC(57.021)S(79.966)ELNVDGLRc	nVCSELNVDGLRc	nVC(57.021)S(79.966)ELNVDGLRc	AT4G18480.1	AT4G18480.1	| Symbols: CHLI1, CH42, CH-42, CHL11, CHLI-1 | P-loop containing nucleoside triphosphate hydrolases superfamily protein | chr4:10201897-10203361 REVERSE LENGTH=424	0	0	3	0	0	0	0	0	1	0	0	0	4	3	1	4	2
AT2G05940.1-S451(79.966)	nNGVNS(79.966)PLRSEAGGERYc	nNGVNSPLRSEAGGERYc	nNGVNS(79.966)PLRSEAGGERYc	AT2G05940.1	AT2G05940.1	| Symbols: | Protein kinase superfamily protein | chr2:2287514-2289270 REVERSE LENGTH=462	1	0	1	1	0	1	1	0	0	0	0	0	5	4	1	5	4
AT1G49970.1-T367(79.966)	nDYDGT(79.966)LAQRc	nDYDGTLAQRc	nDYDGT(79.966)LAQRc	AT1G49970.1	AT1G49970.1	| Symbols: CLPR1, NCLPP5, SVR2 | CLP protease proteolytic subunit 1 | chr1:18501936-18504462 REVERSE LENGTH=387	3	3	0	0	1	3	3	3	0	0	1	2	19	7	7	14	4
AT3G27960.1-S138(79.966)	nKS(79.966)PDLGKVSVDEESPELGVVLLKc	nKSPDLGKVSVDEESPELGVVLLKc	nKS(79.966)PDLGKVSVDEESPELGVVLLKc	AT3G27960.1	AT3G27960.1	| Symbols: | Tetratricopeptide repeat (TPR)-like superfamily protein | chr3:10380513-10382593 REVERSE LENGTH=663	1	1	2	0	0	0	2	2	0	1	0	0	9	3	4	7	4
AT2G38280.1-S76(79.966);AT2G38280.2-S76(79.966)	nSPAS(79.966)LPDATPFTDGGGGGGGDTGRc	nSPASLPDATPFTDGGGGGGGDTGRc	nSPAS(79.966)LPDATPFTDGGGGGGGDTGRc	AT2G38280.1	AT2G38280.1;AT2G38280.2	| Symbols: FAC1, ATAMPD | AMP deaminase, putative / myoadenylate deaminase, putative | chr2:16033767-16038793 REVERSE LENGTH=839;| Symbols: FAC1, ATAMPD | AMP deaminase, putative / myoadenylate deaminase, putative | chr2:16033767-16038793 REVERSE LENGTH=839	1	0	1	0	0	0	1	0	0	0	0	0	3	2	1	3	3
AT5G47430.1-S687(79.966);AT5G47430.2-S626(79.966);AT5G47430.3-S684(79.966)	nRLS(79.966)PEHPPTRc;nRLS(79.966)PEHPPTRKc	nRLSPEHPPTRKc;nRLSPEHPPTRc	nRLS(79.966)PEHPPTRc;nRLS(79.966)PEHPPTRKc	AT5G47430.1	AT5G47430.1;AT5G47430.2;AT5G47430.3	| Symbols: | DWNN domain, a CCHC-type zinc finger | chr5:19235819-19240596 REVERSE LENGTH=892;| Symbols: | DWNN domain, a CCHC-type zinc finger | chr5:19235819-19240147 REVERSE LENGTH=831;| Symbols: | DWNN domain, a CCHC-type zinc finger | chr5:19235819-19240596 REVERSE LENGTH=889	3	2	4	2	1	2	1	2	4	3	0	0	24	14	9	23	5
AT3G25690.1-M393(15.995)-S399(79.966);AT3G25690.2-M393(15.995)-S399(79.966);AT3G25690.3-M252(15.995)-S258(79.966)	nLM(15.995)LEYAGS(79.966)ERc	nLMLEYAGSERc	nLM(15.995)LEYAGS(79.966)ERc	AT3G25690.1	AT3G25690.1;AT3G25690.2;AT3G25690.3	| Symbols: CHUP1 | Hydroxyproline-rich glycoprotein family protein | chr3:9354061-9357757 FORWARD LENGTH=1004;| Symbols: CHUP1 | Hydroxyproline-rich glycoprotein family protein | chr3:9354061-9357757 FORWARD LENGTH=1004;| Symbols: CHUP1 | Hydroxyproline-rich glycoprotein family protein | chr3:9354061-9357757 FORWARD LENGTH=863	10	9	9	13	2	0	5	5	8	9	2	2	74	20	17	37	6
AT4G02510.1-S71(79.966)	nELDSSSEAVSGNSDKVGADDLS(79.966)DSEKc	nELDSSSEAVSGNSDKVGADDLSDSEKc	nELDSSSEAVSGNSDKVGADDLS(79.966)DSEKc	AT4G02510.1	AT4G02510.1	| Symbols: TOC159, TOC86, PPI2, TOC160, ATTOC159 | translocon at the outer envelope membrane of chloroplasts 159 | chr4:1104766-1109360 FORWARD LENGTH=1503	1	0	0	0	1	0	1	0	0	0	0	0	3	2	1	3	3
AT3G03710.1-S880(79.966)	nVSS(79.966)GDELVLKc	nVSSGDELVLKc	nVSS(79.966)GDELVLKc	AT3G03710.1	AT3G03710.1	| Symbols: RIF10, PNP | polyribonucleotide nucleotidyltransferase, putative | chr3:919542-924906 FORWARD LENGTH=922	2	3	3	3	1	0	2	2	1	0	0	0	17	8	4	12	5
AT5G47490.1-S1054(79.966)	nSVS(79.966)EPDFGRTPIQEMADSSKEKc;nSVS(79.966)EPDFGRc	nSVSEPDFGRTPIQEMADSSKEKc;nSVSEPDFGRc	nSVS(79.966)EPDFGRTPIQEMADSSKEKc;nSVS(79.966)EPDFGRc	AT5G47490.1	AT5G47490.1	| Symbols: | RGPR-related | chr5:19264675-19270487 FORWARD LENGTH=1361	4	1	2	3	1	1	2	1	3	1	2	2	23	11	9	20	6
AT1G04440.1-S406(79.966);AT5G43320.1-S413(79.966)	nATSS(79.966)ADFTENRc	nATSSADFTENRc	nATSS(79.966)ADFTENRc	AT1G04440.1	AT1G04440.1;AT5G43320.1	| Symbols: CKL13 | casein kinase like 13 | chr1:1202815-1205664 FORWARD LENGTH=468;| Symbols: ckl8 | casein kinase I-like 8 | chr5:17386043-17388941 REVERSE LENGTH=480	1	0	0	0	0	0	2	0	0	0	0	0	3	1	2	3	2
AT3G56490.1-S34(79.966)	nEAALAATPSDS(79.966)PTIFDKc	nEAALAATPSDSPTIFDKc	nEAALAATPSDS(79.966)PTIFDKc	AT3G56490.1	AT3G56490.1	| Symbols: HIT3, HINT1 | HIS triad family protein 3 | chr3:20941532-20943129 FORWARD LENGTH=147	1	0	5	1	0	0	0	0	0	0	1	0	8	6	1	7	3
AT1G47200.1-S173(79.966)	nSNASVGNGSVEDANTDASEVSKDDAGPAS(79.966)EEEKSEAc	nSNASVGNGSVEDANTDASEVSKDDAGPASEEEKSEAc	nSNASVGNGSVEDANTDASEVSKDDAGPAS(79.966)EEEKSEAc	AT1G47200.1	AT1G47200.1	| Symbols: WPP2 | WPP domain protein 2 | chr1:17298181-17298723 REVERSE LENGTH=180	5	3	4	1	2	0	7	5	1	1	5	2	36	13	17	30	6
AT5G12420.1-S10(79.966)	nTYGEEEPVS(79.966)PMARc	nTYGEEEPVSPMARc	nTYGEEEPVS(79.966)PMARc	AT5G12420.1	AT5G12420.1	| Symbols: | O-acyltransferase (WSD1-like) family protein | chr5:4024568-4026715 REVERSE LENGTH=480	0	1	0	0	0	0	0	1	0	0	0	0	2	1	1	2	2
AT4G14750.1-M203(15.995)-S207(79.966)	nIVEM(15.995)DIQS(79.966)Kc	nIVEMDIQSKc	nIVEM(15.995)DIQS(79.966)Kc	AT4G14750.1	AT4G14750.1	| Symbols: IQD19 | IQ-domain 19 | chr4:8470449-8471903 FORWARD LENGTH=387	1	0	0	0	0	0	1	0	0	0	0	0	2	1	1	2	2
AT3G01310.1-S842(79.966);AT3G01310.2-S836(79.966)	nLFINS(79.966)DELRc	nLFINSDELRc	nLFINS(79.966)DELRc	AT3G01310.1	AT3G01310.1;AT3G01310.2	| Symbols: | Phosphoglycerate mutase-like family protein | chr3:94343-101603 REVERSE LENGTH=1056;| Symbols: | Phosphoglycerate mutase-like family protein | chr3:94343-101603 REVERSE LENGTH=1050	0	0	1	1	0	0	0	0	1	1	0	0	4	1	2	3	2
AT3G15120.1-S98(79.966)	nNEDGDS(79.966)DAPDGWKc	nNEDGDSDAPDGWKc	nNEDGDS(79.966)DAPDGWKc	AT3G15120.1	AT3G15120.1	| Symbols: | P-loop containing nucleoside triphosphate hydrolases superfamily protein | chr3:5088487-5095482 REVERSE LENGTH=1954	1	0	0	0	0	0	0	1	0	0	0	0	2	1	1	2	2
AT3G10360.1-S225(79.966)	nRKS(79.966)FADILQEGLERc;nS(79.966)FADILQEGLERc	nSFADILQEGLERc;nRKSFADILQEGLERc	nRKS(79.966)FADILQEGLERc;nS(79.966)FADILQEGLERc	AT3G10360.1	AT3G10360.1	| Symbols: APUM4, PUM4 | pumilio 4 | chr3:3211276-3215144 REVERSE LENGTH=1003	6	6	8	5	0	1	7	6	5	2	1	1	48	17	16	33	6
AT2G20960.1-S302(79.966)	nGRS(79.966)PEFMERc;nRGRS(79.966)PEFMERc;nS(79.966)PEFMERc	nRGRSPEFMERc;nSPEFMERc;nGRSPEFMERc	nGRS(79.966)PEFMERc;nRGRS(79.966)PEFMERc;nS(79.966)PEFMERc	AT2G20960.1	AT2G20960.1	| Symbols: pEARLI4 | Arabidopsis phospholipase-like protein (PEARLI 4) family | chr2:9007089-9009611 FORWARD LENGTH=748	9	6	6	3	0	0	10	12	1	1	3	8	59	20	18	38	5
AT1G35780.1-T57(79.966)	nVVFGGQVT(79.966)DEEVESLNKc	nVVFGGQVTDEEVESLNKc	nVVFGGQVT(79.966)DEEVESLNKc	AT1G35780.1	AT1G35780.1	| Symbols: | unknown protein; BEST Arabidopsis thaliana protein match is: unknown protein (TAIR:AT1G78150.2); Has 145 Blast hits to 144 proteins in 16 species: Archae - 0; Bacteria - 0; Metazoa - 0; Fungi - 0; Plants - 145; Viruses - 0; Other Eukaryotes - 0 (source: NCBI BLink). | chr1:13277778-13280113 REVERSE LENGTH=286	0	0	0	1	0	0	0	0	0	1	0	0	2	1	1	2	2
AT1G68670.1-S327(79.966)	nGGVYAPVAVAQS(79.966)PKRc	nGGVYAPVAVAQSPKRc	nGGVYAPVAVAQS(79.966)PKRc	AT1G68670.1	AT1G68670.1	| Symbols: | myb-like transcription factor family protein | chr1:25782344-25783873 FORWARD LENGTH=354	0	0	2	1	0	0	0	0	0	0	0	0	3	3	0	3	1
AT2G25730.1-T1229(79.966);AT2G25730.2-T1261(79.966)	nVSEFVVT(79.966)PKc	nVSEFVVTPKc	nVSEFVVT(79.966)PKc	AT2G25730.1	AT2G25730.1;AT2G25730.2	| Symbols: | unknown protein; Has 157 Blast hits to 144 proteins in 62 species: Archae - 0; Bacteria - 0; Metazoa - 101; Fungi - 0; Plants - 35; Viruses - 0; Other Eukaryotes - 21 (source: NCBI BLink). | chr2:10956751-10972729 REVERSE LENGTH=2464;| Symbols: | unknown protein; LOCATED IN: cellular_component unknown; EXPRESSED IN: 23 plant structures; EXPRESSED DURING: 14 growth stages. | chr2:1095…	1	0	2	2	0	0	0	0	1	1	0	0	7	4	1	5	3
AT1G53310.1-T232(79.966);AT1G53310.2-T232(79.966);AT1G53310.3-T232(79.966);AT2G42600.1-T231(79.966);AT2G42600.2-T231(79.966);AT3G14940.1-T232(79.966)	nTPPT(79.966)PQDEMRc	nTPPTPQDEMRc	nTPPT(79.966)PQDEMRc	AT1G53310.1	AT1G53310.1;AT1G53310.2;AT1G53310.3;AT2G42600.1;AT2G42600.2;AT3G14940.1	| Symbols: ATPPC1, PEPC1, ATPEPC1, PPC1 | phosphoenolpyruvate carboxylase 1 | chr1:19884261-19888070 REVERSE LENGTH=967;| Symbols: ATPPC1, PEPC1, ATPEPC1, PPC1 | phosphoenolpyruvate carboxylase 1 | chr1:19884261-19888070 REVERSE LENGTH=967;| Symbols: ATPPC1, PEPC1, ATPEPC1, PPC1 | phosphoenolpyruvate carboxylase 1 | chr1:19884261-19888070 REVERSE LENGTH=967;| Symbols: ATPPC2, PPC2 | phosphoenolpy…	0	1	0	0	0	0	1	0	0	0	1	0	3	1	2	3	3
AT2G04880.1-S76(79.966);AT2G04880.2-S76(79.966)	nLVPHTVASQSEVDVAS(79.966)PVSEKAPKc;nLVPHTVASQSEVDVAS(79.966)PVSEKc	nLVPHTVASQSEVDVASPVSEKAPKc;nLVPHTVASQSEVDVASPVSEKc	nLVPHTVASQSEVDVAS(79.966)PVSEKAPKc;nLVPHTVASQSEVDVAS(79.966)PVSEKc	AT2G04880.1	AT2G04880.1;AT2G04880.2	| Symbols: ZAP1, ATWRKY1, WRKY1 | zinc-dependent activator protein-1 | chr2:1718557-1720219 FORWARD LENGTH=487;| Symbols: ZAP1, ATWRKY1, WRKY1 | zinc-dependent activator protein-1 | chr2:1718557-1720219 FORWARD LENGTH=463	2	0	9	5	2	1	2	1	11	2	2	0	37	16	15	31	6
AT5G58140.1-S114(79.966);AT5G58140.2-S114(79.966);AT5G58140.3-S114(79.966);AT5G58140.4-S114(79.966)	nSSEESTSSES(79.966)GAFPRc	nSSEESTSSESGAFPRc	nSSEESTSSES(79.966)GAFPRc	AT5G58140.1	AT5G58140.1;AT5G58140.2;AT5G58140.3;AT5G58140.4	| Symbols: PHOT2, NPL1 | phototropin 2 | chr5:23524771-23529993 FORWARD LENGTH=915;| Symbols: PHOT2, NPL1 | phototropin 2 | chr5:23524771-23529993 FORWARD LENGTH=915;| Symbols: PHOT2, NPL1 | phototropin 2 | chr5:23524771-23529947 FORWARD LENGTH=898;| Symbols: PHOT2, NPL1 | phototropin 2 | chr5:23524771-23528541 FORWARD LENGTH=689	1	0	0	0	0	0	1	2	0	0	0	0	4	1	2	3	2
AT1G56460.1-S60(79.966);AT1G56460.2-S90(79.966)	nEAVES(79.966)DEGSTNGSFQGSNQVRc	nEAVESDEGSTNGSFQGSNQVRc	nEAVES(79.966)DEGSTNGSFQGSNQVRc	AT1G56460.1	AT1G56460.1;AT1G56460.2	| Symbols: | HIT zinc finger ;PAPA-1-like conserved region | chr1:21146765-21149468 FORWARD LENGTH=502;| Symbols: | HIT zinc finger ;PAPA-1-like conserved region | chr1:21146765-21149468 FORWARD LENGTH=532	0	0	0	0	0	0	0	0	0	0	1	1	2	0	1	1	1
AT3G42170.1-M556(15.995)-S560(79.966)	nTVDDGIHELFTEYM(15.995)ALPS(79.966)PQNTTSEGGKc	nTVDDGIHELFTEYMALPSPQNTTSEGGKc	nTVDDGIHELFTEYM(15.995)ALPS(79.966)PQNTTSEGGKc	AT3G42170.1	AT3G42170.1	| Symbols: | BED zinc finger ;hAT family dimerisation domain | chr3:14321838-14323928 FORWARD LENGTH=696	1	0	0	0	1	0	1	0	0	0	0	0	3	2	1	3	3
AT2G41840.1-S273(79.966)	nALS(79.966)TSKPDPVVEDQAc	nALSTSKPDPVVEDQAc	nALS(79.966)TSKPDPVVEDQAc	AT2G41840.1	AT2G41840.1	| Symbols: | Ribosomal protein S5 family protein | chr2:17460016-17461398 REVERSE LENGTH=285	0	0	1	1	0	0	0	0	0	0	0	0	2	2	0	2	1
AT3G23920.1-S55(79.966)	nAHGTDPS(79.966)PPMSPILGATRc	nAHGTDPSPPMSPILGATRc	nAHGTDPS(79.966)PPMSPILGATRc	AT3G23920.1	AT3G23920.1	| Symbols: BAM1, BMY7, TR-BAMY | beta-amylase 1 | chr3:8641722-8644199 FORWARD LENGTH=575	1	0	1	1	0	0	1	0	0	0	0	0	4	2	1	3	3
AT1G55860.1-S1155(79.966);AT1G55860.2-S906(79.966)	nGSDNSVSASSSTAERES(79.966)DEDSSNALAVRc	nGSDNSVSASSSTAERESDEDSSNALAVRc	nGSDNSVSASSSTAERES(79.966)DEDSSNALAVRc	AT1G55860.1	AT1G55860.1;AT1G55860.2	| Symbols: UPL1 | ubiquitin-protein ligase 1 | chr1:20879900-20895393 REVERSE LENGTH=3930;| Symbols: UPL1 | ubiquitin-protein ligase 1 | chr1:20879900-20892910 REVERSE LENGTH=3681	0	0	0	0	0	0	0	0	0	0	1	1	2	0	1	1	1
AT5G24310.1-S226(79.966)	nAVS(79.966)PHRFPLLRc	nAVSPHRFPLLRc	nAVS(79.966)PHRFPLLRc	AT5G24310.1	AT5G24310.1	| Symbols: ABIL3 | ABL interactor-like protein 3 | chr5:8274637-8276325 FORWARD LENGTH=321	2	1	3	3	0	0	3	2	0	2	0	0	16	6	5	11	4
AT4G17950.1-S109(79.966)-M121(15.995)	nTLESLGFDGS(79.966)PSSVAATQQHSM(15.995)Rc	nTLESLGFDGSPSSVAATQQHSMRc	nTLESLGFDGS(79.966)PSSVAATQQHSM(15.995)Rc	AT4G17950.1	AT4G17950.1	| Symbols: | AT hook motif DNA-binding family protein | chr4:9967295-9969007 REVERSE LENGTH=439	2	0	1	0	0	0	1	0	0	0	0	0	4	3	1	4	3
AT2G20050.1-T937(79.966)-C939(57.021);AT2G20050.2-T934(79.966)-C936(57.021)	nTFT(79.966)IC(57.021)GNADYLAPEIVQGKc	nTFTICGNADYLAPEIVQGKc	nTFT(79.966)IC(57.021)GNADYLAPEIVQGKc	AT2G20050.1	AT2G20050.1;AT2G20050.2	| Symbols: | protein serine/threonine phosphatases;protein kinases;catalytics;cAMP-dependent protein kinase regulators;ATP binding;protein serine/threonine phosphatases | chr2:8649779-8654193 REVERSE LENGTH=1094;| Symbols: | protein serine/threonine phosphatases;protein kinases;catalytics;cAMP-dependent protein kinase regulators;ATP binding;protein serine/threonine phosphatases | chr2:8649779-865…	4	0	5	0	3	0	4	0	3	0	2	0	21	12	8	20	6
AT4G15545.1-T213(79.966)-S217(79.966)	nLT(79.966)PPGS(79.966)PPILSASGTPKc	nLTPPGSPPILSASGTPKc	nLT(79.966)PPGS(79.966)PPILSASGTPKc	AT4G15545.1	AT4G15545.1	| Symbols: | unknown protein; BEST Arabidopsis thaliana protein match is: unknown protein (TAIR:AT1G16520.1); Has 30201 Blast hits to 17322 proteins in 780 species: Archae - 12; Bacteria - 1396; Metazoa - 17338; Fungi - 3422; Plants - 5037; Viruses - 0; Other Eukaryotes - 2996 (source: NCBI BLink). | chr4:8875932-8877567 FORWARD LENGTH=337	2	1	2	3	0	0	1	1	0	0	0	0	10	8	2	10	3
AT3G17850.1-S663(79.966)-M667(15.995)	nDSLAAAES(79.966)PDGM(15.995)Kc	nDSLAAAESPDGMKc	nDSLAAAES(79.966)PDGM(15.995)Kc	AT3G17850.1	AT3G17850.1	| Symbols: | Protein kinase superfamily protein | chr3:6109854-6116245 REVERSE LENGTH=1296	2	3	0	0	1	1	2	0	0	0	0	1	10	4	3	7	4
AT3G01670.1-S113(79.966)	nSLGPNS(79.966)LGGRc	nSLGPNSLGGRc	nSLGPNS(79.966)LGGRc	AT3G01670.1	AT3G01670.1	| Symbols: | unknown protein; BEST Arabidopsis thaliana protein match is: unknown protein (TAIR:AT3G01680.1); Has 121 Blast hits to 111 proteins in 12 species: Archae - 0; Bacteria - 0; Metazoa - 0; Fungi - 0; Plants - 121; Viruses - 0; Other Eukaryotes - 0 (source: NCBI BLink). | chr3:247288-250261 FORWARD LENGTH=822	5	8	1	3	0	1	2	3	5	4	0	1	33	13	9	22	6
AT5G35630.1-S314(79.966)-M315(15.995);AT5G35630.2-S314(79.966)-M315(15.995);AT5G35630.3-S314(79.966)-M315(15.995)	nS(79.966)M(15.995)REEGGFEVIKKc	nSMREEGGFEVIKKc	nS(79.966)M(15.995)REEGGFEVIKKc	AT5G35630.1	AT5G35630.1;AT5G35630.2;AT5G35630.3	| Symbols: GS2, GLN2, ATGSL1 | glutamine synthetase 2 | chr5:13831220-13833239 FORWARD LENGTH=430;| Symbols: GS2, GLN2, ATGSL1 | glutamine synthetase 2 | chr5:13831220-13833239 FORWARD LENGTH=430;| Symbols: GS2, GLN2, ATGSL1 | glutamine synthetase 2 | chr5:13831220-13833239 FORWARD LENGTH=430	1	1	0	0	0	0	1	0	0	0	0	0	3	1	1	2	2
AT3G13570.1-S30(79.966)	nGRFGGS(79.966)RDSDLPTSLLVRc	nGRFGGSRDSDLPTSLLVRc	nGRFGGS(79.966)RDSDLPTSLLVRc	AT3G13570.1	AT3G13570.1	| Symbols: SCL30A, At-SCL30A | SC35-like splicing factor 30A | chr3:4429564-4431602 REVERSE LENGTH=262	1	0	1	0	0	0	1	0	0	0	0	0	3	2	1	3	3
AT3G12580.1-M616(15.995)-M624(15.995)-M630(15.995)-S639(79.966)	nM(15.995)YQGAGPDM(15.995)GGAGGM(15.995)DDDTPAGGS(79.966)GGAGPKc	nMYQGAGPDMGGAGGMDDDTPAGGSGGAGPKc	nM(15.995)YQGAGPDM(15.995)GGAGGM(15.995)DDDTPAGGS(79.966)GGAGPKc	AT3G12580.1	AT3G12580.1	| Symbols: HSP70, ATHSP70 | heat shock protein 70 | chr3:3991487-3993689 REVERSE LENGTH=650	1	1	0	0	0	0	0	0	0	0	0	0	2	2	0	2	1
AT5G46750.1-S205(79.966)	nS(79.966)KDNLYEQKPEEPVPVIPAASPTNDTSAAGSSFASRc	nSKDNLYEQKPEEPVPVIPAASPTNDTSAAGSSFASRc	nS(79.966)KDNLYEQKPEEPVPVIPAASPTNDTSAAGSSFASRc	AT5G46750.1	AT5G46750.1	| Symbols: AGD9 | ARF-GAP domain 9 | chr5:18969950-18971817 REVERSE LENGTH=402	1	0	1	0	0	0	1	1	0	0	0	0	4	2	1	3	3
AT2G34357.1-S1056(79.966)-S1059(79.966)	nIFSDVYADS(79.966)EDS(79.966)DGDDMDAESHGRc	nIFSDVYADSEDSDGDDMDAESHGRc	nIFSDVYADS(79.966)EDS(79.966)DGDDMDAESHGRc	AT2G34357.1	AT2G34357.1	| Symbols: | ARM repeat superfamily protein | chr2:14499236-14505555 FORWARD LENGTH=1280	1	0	0	0	0	0	2	1	0	0	0	0	4	1	2	3	2
AT3G13810.1-S89(79.966)	nNQPGNPDPESEVIALS(79.966)PKc	nNQPGNPDPESEVIALSPKc	nNQPGNPDPESEVIALS(79.966)PKc	AT3G13810.1	AT3G13810.1	| Symbols: AtIDD11, IDD11 | indeterminate(ID)-domain 11 | chr3:4544941-4547300 FORWARD LENGTH=513	4	1	9	2	3	3	4	2	8	1	3	4	44	17	13	30	6
AT5G12150.1-S456(79.966);AT5G12150.2-S456(79.966)	nGFGVEDSDAES(79.966)PRc	nGFGVEDSDAESPRc	nGFGVEDSDAES(79.966)PRc	AT5G12150.1	AT5G12150.1;AT5G12150.2	| Symbols: | Rho GTPase activation protein (RhoGAP) with PH domain | chr5:3924393-3930100 REVERSE LENGTH=827;| Symbols: | Rho GTPase activation protein (RhoGAP) with PH domain | chr5:3924632-3930100 REVERSE LENGTH=772	2	2	0	0	0	0	1	2	0	0	0	0	7	4	2	6	2
AT3G52930.1-S350(79.966)	nLGDGAAES(79.966)LHVKc	nLGDGAAESLHVKc	nLGDGAAES(79.966)LHVKc	AT3G52930.1	AT3G52930.1	| Symbols: | Aldolase superfamily protein | chr3:19627383-19628874 REVERSE LENGTH=358	1	0	0	1	2	2	1	0	1	2	2	0	12	5	6	11	6
AT1G62630.1-S704(79.966)	nLLQIFGSNIFS(79.966)PDRQLESLSVSTDKLRc;nLLQIFGSNIFS(79.966)PDRc	nLLQIFGSNIFSPDRc;nLLQIFGSNIFSPDRQLESLSVSTDKLRc	nLLQIFGSNIFS(79.966)PDRQLESLSVSTDKLRc;nLLQIFGSNIFS(79.966)PDRc	AT1G62630.1	AT1G62630.1	| Symbols: | Disease resistance protein (CC-NBS-LRR class) family | chr1:23185912-23188593 FORWARD LENGTH=893	2	1	0	0	0	0	1	3	0	0	0	0	7	2	4	6	2
AT1G10290.1-S877(79.966)	nRYS(79.966)DPAQNGDAASPGSGSNRRc	nRYSDPAQNGDAASPGSGSNRRc	nRYS(79.966)DPAQNGDAASPGSGSNRRc	AT1G10290.1	AT1G10290.1	| Symbols: ADL6, DRP2A | dynamin-like protein 6 | chr1:3370774-3377120 FORWARD LENGTH=914	1	0	0	0	1	0	0	0	1	0	0	0	3	2	1	3	3
AT1G07650.1-S989(79.966);AT1G07650.2-S995(79.966)	nSLS(79.966)FSTSGPRc	nSLSFSTSGPRc	nSLS(79.966)FSTSGPRc	AT1G07650.1	AT1G07650.1;AT1G07650.2	| Symbols: | Leucine-rich repeat transmembrane protein kinase | chr1:2359817-2366423 REVERSE LENGTH=1014;| Symbols: | Leucine-rich repeat transmembrane protein kinase | chr1:2359817-2366423 REVERSE LENGTH=1020	3	3	2	2	0	0	3	2	1	1	0	0	17	9	4	13	4
AT1G69030.1-S304(79.966)	nIGNS(79.966)DVEEEKESNAAKNc;nIGNS(79.966)DVEEEKESNAAKc	nIGNSDVEEEKESNAAKNc;nIGNSDVEEEKESNAAKc	nIGNS(79.966)DVEEEKESNAAKNc;nIGNS(79.966)DVEEEKESNAAKc	AT1G69030.1	AT1G69030.1	| Symbols: | BSD domain-containing protein | chr1:25947429-25949262 REVERSE LENGTH=317	3	2	0	0	0	0	1	1	1	1	3	1	13	4	7	11	4
AT1G14000.1-T324(79.966)	nVQNSHDVYKMT(79.966)GETGSYRc	nVQNSHDVYKMTGETGSYRc	nVQNSHDVYKMT(79.966)GETGSYRc	AT1G14000.1	AT1G14000.1	| Symbols: VIK | VH1-interacting kinase | chr1:4797606-4800043 FORWARD LENGTH=438	4	2	0	0	1	0	2	3	0	0	2	2	16	5	6	11	4
AT1G02080.1-S977(79.966);AT1G02080.2-S923(79.966)	nFGS(79.966)ALNIETLVAAAERc;nFGS(79.966)ALNIETLVAAAERRc	nFGSALNIETLVAAAERRc;nFGSALNIETLVAAAERc	nFGS(79.966)ALNIETLVAAAERc;nFGS(79.966)ALNIETLVAAAERRc	AT1G02080.1	AT1G02080.1;AT1G02080.2	| Symbols: | transcription regulators | chr1:373335-386682 FORWARD LENGTH=2431;| Symbols: | transcription regulators | chr1:373694-386682 FORWARD LENGTH=2377	12	15	11	5	1	0	8	11	3	1	0	0	67	36	22	58	5
AT5G57610.1-S220(79.966)	nVGS(79.966)GQMLAQRc	nVGSGQMLAQRc	nVGS(79.966)GQMLAQRc	AT5G57610.1	AT5G57610.1	| Symbols: | Protein kinase superfamily protein with octicosapeptide/Phox/Bem1p domain | chr5:23325307-23329099 FORWARD LENGTH=1054	0	0	0	2	0	0	0	0	0	0	0	0	2	2	0	2	1
AT2G07360.1-S1118(79.966);AT2G07360.2-S1120(79.966)	nESFENPVAGS(79.966)GSRc	nESFENPVAGSGSRc	nESFENPVAGS(79.966)GSRc	AT2G07360.1	AT2G07360.1;AT2G07360.2	| Symbols: | SH3 domain-containing protein | chr2:3047623-3057099 REVERSE LENGTH=1196;| Symbols: | SH3 domain-containing protein | chr2:3047623-3057099 REVERSE LENGTH=1198	0	0	0	0	0	0	1	1	0	0	0	0	2	0	1	1	1
AT3G49590.1-S573(79.966);AT3G49590.2-S573(79.966);AT3G49590.3-S588(79.966)	nSTS(79.966)DALEELRc	nSTSDALEELRc	nSTS(79.966)DALEELRc	AT3G49590.1	AT3G49590.1;AT3G49590.2;AT3G49590.3	| Symbols: | Autophagy-related protein 13 | chr3:18377892-18380104 FORWARD LENGTH=603;| Symbols: | Autophagy-related protein 13 | chr3:18377892-18380104 FORWARD LENGTH=603;| Symbols: | Autophagy-related protein 13 | chr3:18377892-18380104 FORWARD LENGTH=618	1	1	1	1	0	0	0	0	1	0	0	0	5	4	1	5	3
AT4G17870.1-S3(79.966)	nPS(79.966)ELTPEERc	nPSELTPEERc	nPS(79.966)ELTPEERc	AT4G17870.1	AT4G17870.1	| Symbols: PYR1, RCAR11 | Polyketide cyclase/dehydrase and lipid transport superfamily protein | chr4:9928792-9929367 FORWARD LENGTH=191	0	1	0	0	0	0	2	2	0	0	0	0	5	1	3	4	2
AT4G00950.1-M123(15.995)-S125(79.966)	nM(15.995)DS(79.966)PSFRc	nMDSPSFRc	nM(15.995)DS(79.966)PSFRc	AT4G00950.1	AT4G00950.1	| Symbols: MEE47 | Protein of unknown function (DUF688) | chr4:405984-407087 REVERSE LENGTH=291	0	0	0	0	0	0	1	2	0	0	0	0	3	0	3	3	1
AT3G03570.1-T214(79.966)	nYSLVLDPNLDAGT(79.966)PRc	nYSLVLDPNLDAGTPRc	nYSLVLDPNLDAGT(79.966)PRc	AT3G03570.1	AT3G03570.1	| Symbols: | Protein of unknown function (DUF3550/UPF0682) | chr3:857013-860105 FORWARD LENGTH=607	4	4	5	2	5	3	5	4	4	3	3	4	46	15	13	28	6
AT2G34470.1-S53(79.966);AT2G34470.2-S54(79.966)	nVYHSHDGLAPHSHEPIYS(79.966)PGYFSRc	nVYHSHDGLAPHSHEPIYSPGYFSRc	nVYHSHDGLAPHSHEPIYS(79.966)PGYFSRc	AT2G34470.1	AT2G34470.1;AT2G34470.2	| Symbols: UREG, PSKF109 | urease accessory protein G | chr2:14530900-14532411 REVERSE LENGTH=275;| Symbols: UREG, PSKF109 | urease accessory protein G | chr2:14530900-14532411 REVERSE LENGTH=276	1	0	0	1	0	0	0	0	0	0	0	0	2	2	0	2	2
AT3G42170.1-S155(79.966)	nSQNNAS(79.966)PYVAFNQDKc	nSQNNASPYVAFNQDKc	nSQNNAS(79.966)PYVAFNQDKc	AT3G42170.1	AT3G42170.1	| Symbols: | BED zinc finger ;hAT family dimerisation domain | chr3:14321838-14323928 FORWARD LENGTH=696	0	2	0	1	0	0	0	3	0	0	0	0	6	3	3	6	3
AT2G17360.1-S128(79.966);AT2G17360.2-S128(79.966);AT5G07090.1-S128(79.966);AT5G07090.2-S110(79.966);AT5G58420.1-S128(79.966)	nVRS(79.966)IQFGQKc	nVRSIQFGQKc	nVRS(79.966)IQFGQKc	AT5G07090.2	AT2G17360.1;AT2G17360.2;AT5G07090.1;AT5G07090.2;AT5G58420.1	| Symbols: | Ribosomal protein S4 (RPS4A) family protein | chr2:7546598-7548138 FORWARD LENGTH=261;| Symbols: | Ribosomal protein S4 (RPS4A) family protein | chr2:7546598-7548041 FORWARD LENGTH=184;| Symbols: | Ribosomal protein S4 (RPS4A) family protein | chr5:2202410-2203805 FORWARD LENGTH=262;| Symbols: | Ribosomal protein S4 (RPS4A) family protein | chr5:2202783-2203805 FORWARD LENGTH=244;| S…	1	1	0	0	0	0	1	2	0	0	1	0	6	1	3	4	3
AT3G09850.1-S127(79.966)-M130(15.995)	nSGVES(79.966)DQM(15.995)NESPLVLGKc	nSGVESDQMNESPLVLGKc	nSGVES(79.966)DQM(15.995)NESPLVLGKc	AT3G09850.1	AT3G09850.1	| Symbols: | D111/G-patch domain-containing protein | chr3:3023397-3025742 REVERSE LENGTH=781	2	0	2	0	0	0	1	0	0	1	0	0	6	4	2	6	4
AT3G24490.1-M214(15.995)-M215(15.995)-S217(79.966)-S221(79.966)	nSNGFDEM(15.995)M(15.995)DS(79.966)PGDS(79.966)EEEEDEDDEVEYERKc	nSNGFDEMMDSPGDSEEEEDEDDEVEYERKc	nSNGFDEM(15.995)M(15.995)DS(79.966)PGDS(79.966)EEEEDEDDEVEYERKc	AT3G24490.1	AT3G24490.1	| Symbols: | Alcohol dehydrogenase transcription factor Myb/SANT-like family protein | chr3:8911022-8912023 FORWARD LENGTH=333	1	1	0	0	0	0	1	0	0	0	0	0	3	1	1	2	2
AT2G17700.1-M438(15.995)-T439(79.966)	nVQIESGVM(15.995)T(79.966)AETGTYRc	nVQIESGVMTAETGTYRc	nVQIESGVM(15.995)T(79.966)AETGTYRc	AT2G17700.1	AT2G17700.1	| Symbols: | ACT-like protein tyrosine kinase family protein | chr2:7685778-7689278 REVERSE LENGTH=546	12	7	14	14	11	7	10	8	9	9	3	4	108	36	24	60	6
AT5G46070.1-S1008(79.966)	nGDDHGPTDEGDEDFQS(79.966)HQDNGEEEEEEDYRc;nGDDHGPTDEGDEDFQS(79.966)HQDNGEEEEEEDYRKc	nGDDHGPTDEGDEDFQSHQDNGEEEEEEDYRKc;nGDDHGPTDEGDEDFQSHQDNGEEEEEEDYRc	nGDDHGPTDEGDEDFQS(79.966)HQDNGEEEEEEDYRc;nGDDHGPTDEGDEDFQS(79.966)HQDNGEEEEEEDYRKc	AT5G46070.1	AT5G46070.1	| Symbols: | Guanylate-binding family protein | chr5:18683468-18688397 FORWARD LENGTH=1082	8	2	3	2	2	0	3	4	1	2	1	1	29	15	9	24	6
AT1G20220.1-C126(57.021)-S147(79.966)	nEQLNTSSVGYQC(57.021)PIPIEMVKPLAEIDYEGQDGS(79.966)PRc	nEQLNTSSVGYQCPIPIEMVKPLAEIDYEGQDGSPRc	nEQLNTSSVGYQC(57.021)PIPIEMVKPLAEIDYEGQDGS(79.966)PRc	AT1G20220.1	AT1G20220.1	| Symbols: | Alba DNA/RNA-binding protein | chr1:7005090-7007285 REVERSE LENGTH=315	2	0	1	0	1	0	1	0	1	0	2	0	8	4	4	8	6
AT2G19520.1-S3(79.966)-S10(79.966)	nES(79.966)DEAAAVS(79.966)PQATTPSGGTGASGPKKc;nES(79.966)DEAAAVS(79.966)PQATTPSGGTGASGPKc;nMES(79.966)DEAAAVS(79.966)PQATTPSGGTGASGPKc	nMESDEAAAVSPQATTPSGGTGASGPKc;nESDEAAAVSPQATTPSGGTGASGPKc;nESDEAAAVSPQATTPSGGTGASGPKKc	nES(79.966)DEAAAVS(79.966)PQATTPSGGTGASGPKKc;nES(79.966)DEAAAVS(79.966)PQATTPSGGTGASGPKc;nMES(79.966)DEAAAVS(79.966)PQATTPSGGTGASGPKc	AT2G19520.1	AT2G19520.1	| Symbols: FVE, ACG1, MSI4, NFC4, NFC04, ATMSI4 | Transducin family protein / WD-40 repeat family protein | chr2:8456006-8459235 FORWARD LENGTH=507	3	3	2	3	2	1	2	0	0	0	7	4	27	12	12	24	5
AT2G29210.1-S491(79.966)-M493(15.995)	nRAGLPS(79.966)PM(15.995)Rc	nRAGLPSPMRc	nRAGLPS(79.966)PM(15.995)Rc	AT2G29210.1	AT2G29210.1	| Symbols: | splicing factor PWI domain-containing protein | chr2:12558156-12562168 FORWARD LENGTH=878	2	2	1	2	2	0	1	2	3	3	2	0	20	9	10	19	6
AT3G16830.1-S709(79.966)-M723(15.995)	nIEHMDAGS(79.966)PARPTPIPNGIEAM(15.995)SRc	nIEHMDAGSPARPTPIPNGIEAMSRc	nIEHMDAGS(79.966)PARPTPIPNGIEAM(15.995)SRc	AT3G16830.1	AT3G16830.1	| Symbols: TPR2 | TOPLESS-related 2 | chr3:5731709-5737531 FORWARD LENGTH=1131	2	2	1	0	0	0	0	0	0	1	0	0	6	3	1	4	3
AT5G01400.1-S380(79.966)	nITPSVS(79.966)EESTDGLNGNDGVSLPRc	nITPSVSEESTDGLNGNDGVSLPRc	nITPSVS(79.966)EESTDGLNGNDGVSLPRc	AT5G01400.1	AT5G01400.1	| Symbols: ESP4 | HEAT repeat-containing protein | chr5:162803-171072 REVERSE LENGTH=1467	0	2	0	2	0	0	1	2	0	0	0	0	7	4	3	7	3
AT1G73980.1-S10(79.966)	nALDSSVALS(79.966)PRc	nALDSSVALSPRc	nALDSSVALS(79.966)PRc	AT1G73980.1	AT1G73980.1	| Symbols: | Phosphoribulokinase / Uridine kinase family | chr1:27820292-27823527 REVERSE LENGTH=643	1	1	2	1	0	0	1	1	1	1	0	0	9	3	2	5	4
AT4G31540.1-S663(79.966)	nYGS(79.966)FKGTPPSEKc	nYGSFKGTPPSEKc	nYGS(79.966)FKGTPPSEKc	AT4G31540.1	AT4G31540.1	| Symbols: ATEXO70G1, EXO70G1 | exocyst subunit exo70 family protein G1 | chr4:15284739-15286802 REVERSE LENGTH=687	1	1	0	0	0	0	4	0	0	0	0	0	6	2	2	4	2
AT1G04300.1-M624(15.995)-S632(79.966);AT1G04300.2-M547(15.995)-S555(79.966);AT1G04300.3-M632(15.995)-S640(79.966);AT1G04300.4-M605(15.995)-S613(79.966)	nAM(15.995)TDAHSLAS(79.966)ETDDQPSTLGTDPKc	nAMTDAHSLASETDDQPSTLGTDPKc	nAM(15.995)TDAHSLAS(79.966)ETDDQPSTLGTDPKc	AT1G04300.1	AT1G04300.1;AT1G04300.2;AT1G04300.3;AT1G04300.4	| Symbols: | TRAF-like superfamily protein | chr1:1148818-1153895 REVERSE LENGTH=1074;| Symbols: | TRAF-like superfamily protein | chr1:1148818-1153095 REVERSE LENGTH=997;| Symbols: | TRAF-like superfamily protein | chr1:1148818-1153895 REVERSE LENGTH=1082;| Symbols: | TRAF-like superfamily protein | chr1:1148818-1153895 REVERSE LENGTH=1055	0	0	1	0	0	0	0	0	0	0	1	0	2	1	1	2	2
AT4G24280.1-T389(79.966);AT5G49910.1-T389(79.966)	nVRT(79.966)PVENSLRc	nVRTPVENSLRc	nVRT(79.966)PVENSLRc	AT4G24280.1	AT4G24280.1;AT5G49910.1	| Symbols: cpHsc70-1 | chloroplast heat shock protein 70-1 | chr4:12590094-12593437 FORWARD LENGTH=718;| Symbols: CPHSC70-2EAT SHOCK PROTEIN 70-2, HSC70-7, cpHsc70-2 | chloroplast heat shock protein 70-2 | chr5:20303470-20306295 FORWARD LENGTH=718	2	1	0	0	0	0	0	0	0	0	0	0	3	2	0	2	1
AT1G14380.1-S570(79.966);AT1G14380.2-S508(79.966);AT1G14380.3-S570(79.966)	nALLPANIDKQDDGLTLS(79.966)GRc	nALLPANIDKQDDGLTLSGRc	nALLPANIDKQDDGLTLS(79.966)GRc	AT1G14380.1	AT1G14380.1;AT1G14380.2;AT1G14380.3	| Symbols: IQD28 | IQ-domain 28 | chr1:4918279-4920761 REVERSE LENGTH=664;| Symbols: IQD28 | IQ-domain 28 | chr1:4918279-4920761 REVERSE LENGTH=602;| Symbols: IQD28 | IQ-domain 28 | chr1:4918279-4920761 REVERSE LENGTH=664	1	0	1	1	0	0	1	0	2	0	0	0	6	3	3	6	4
AT4G29440.1-S991(79.966);AT4G29440.2-S963(79.966)	nTDKASPDQDS(79.966)PPKLLPKc	nTDKASPDQDSPPKLLPKc	nTDKASPDQDS(79.966)PPKLLPKc	AT4G29440.1	AT4G29440.1;AT4G29440.2	| Symbols: | Regulator of Vps4 activity in the MVB pathway protein | chr4:14473942-14477721 REVERSE LENGTH=1090;| Symbols: | Regulator of Vps4 activity in the MVB pathway protein | chr4:14473942-14477683 REVERSE LENGTH=1062	1	1	1	1	0	0	1	2	2	1	0	0	10	2	5	7	4
AT2G35490.1-S105(79.966)	nS(79.966)GPELEESGTRc	nSGPELEESGTRc	nS(79.966)GPELEESGTRc	AT2G35490.1	AT2G35490.1	| Symbols: | Plastid-lipid associated protein PAP / fibrillin family protein | chr2:14912309-14913797 REVERSE LENGTH=376	2	3	0	0	0	0	4	4	0	0	1	1	15	4	9	13	3
AT1G15750.1-S214(79.966);AT1G15750.2-S214(79.966);AT1G15750.3-S214(79.966);AT1G15750.4-S214(79.966)	nAPS(79.966)PVNNPLLGGIPKc	nAPSPVNNPLLGGIPKc	nAPS(79.966)PVNNPLLGGIPKc	AT1G15750.1	AT1G15750.1;AT1G15750.2;AT1G15750.3;AT1G15750.4	| Symbols: WSIP1, TPL | Transducin family protein / WD-40 repeat family protein | chr1:5415086-5420359 REVERSE LENGTH=1131;| Symbols: WSIP1, TPL | Transducin family protein / WD-40 repeat family protein | chr1:5415086-5420359 REVERSE LENGTH=1131;| Symbols: WSIP1, TPL | Transducin family protein / WD-40 repeat family protein | chr1:5415086-5420359 REVERSE LENGTH=1131;| Symbols: WSIP1, TPL | Transd…	11	10	1	1	2	1	3	3	0	1	1	0	34	13	6	19	6
AT5G18190.1-M98(15.995)-S102(79.966)	nDIAM(15.995)EGGS(79.966)AEKVVGVEEDSSTAPVPERc	nDIAMEGGSAEKVVGVEEDSSTAPVPERc	nDIAM(15.995)EGGS(79.966)AEKVVGVEEDSSTAPVPERc	AT5G18190.1	AT5G18190.1	| Symbols: | Protein kinase family protein | chr5:6010215-6013724 REVERSE LENGTH=691	1	1	1	0	0	0	0	1	0	0	0	0	4	3	1	4	3
AT1G62480.1-T74(79.966)	nDLVVEETEKPIEETEEAQVET(79.966)PEVVEIKc	nDLVVEETEKPIEETEEAQVETPEVVEIKc	nDLVVEETEKPIEETEEAQVET(79.966)PEVVEIKc	AT1G62480.1	AT1G62480.1	| Symbols: | Vacuolar calcium-binding protein-related | chr1:23128799-23129548 FORWARD LENGTH=152	1	2	1	0	1	1	0	3	0	0	3	3	15	4	6	10	5
AT5G52530.1-M706(15.995)-M709(15.995)-S710(79.966);AT5G52530.2-M706(15.995)-M709(15.995)-S710(79.966);AT5G52530.3-M706(15.995)-M709(15.995)-S710(79.966)	nFPADQEM(15.995)GYM(15.995)S(79.966)PPRc	nFPADQEMGYMSPPRc	nFPADQEM(15.995)GYM(15.995)S(79.966)PPRc	AT5G52530.1	AT5G52530.1;AT5G52530.2;AT5G52530.3	| Symbols: | dentin sialophosphoprotein-related | chr5:21318215-21320882 FORWARD LENGTH=828;| Symbols: | dentin sialophosphoprotein-related | chr5:21318215-21320882 FORWARD LENGTH=828;| Symbols: | dentin sialophosphoprotein-related | chr5:21318215-21320882 FORWARD LENGTH=828	0	0	4	2	0	0	0	0	1	0	0	0	7	4	1	5	2
AT4G28600.1-S63(79.966)	nDYNGSSALSTAES(79.966)ENAKc	nDYNGSSALSTAESENAKc	nDYNGSSALSTAES(79.966)ENAKc	AT4G28600.1	AT4G28600.1	| Symbols: NPGR2 | no pollen germination related 2 | chr4:14130046-14132599 FORWARD LENGTH=739	2	0	0	0	0	0	2	1	0	0	0	0	5	2	3	5	2
AT2G46630.1-S47(79.966)	nSSLVVRPPAKQPS(79.966)PPRc	nSSLVVRPPAKQPSPPRc	nSSLVVRPPAKQPS(79.966)PPRc	AT2G46630.1	AT2G46630.1	| Symbols: | unknown protein; LOCATED IN: chloroplast; EXPRESSED IN: 22 plant structures; EXPRESSED DURING: 13 growth stages; Has 110095 Blast hits to 59224 proteins in 2216 species: Archae - 177; Bacteria - 15429; Metazoa - 38345; Fungi - 18843; Plants - 13341; Viruses - 3084; Other Eukaryotes - 20876 (source: NCBI BLink). | chr2:19145529-19146713 FORWARD LENGTH=394	4	2	17	6	5	1	3	2	23	20	3	1	87	18	19	37	6
AT4G08350.1-T874(79.966)	nAYEAPTPGSGWASTPGGSYSDAGT(79.966)PRc	nAYEAPTPGSGWASTPGGSYSDAGTPRc	nAYEAPTPGSGWASTPGGSYSDAGT(79.966)PRc	AT4G08350.1	AT4G08350.1	| Symbols: GTA02, GTA2 | global transcription factor group A2 | chr4:5286351-5292072 FORWARD LENGTH=1041	4	2	3	2	5	1	4	0	1	1	1	1	25	16	8	24	6
AT2G23350.1-S318(79.966)	nRYEQGS(79.966)SDGGNKFDGLNLYVKc	nRYEQGSSDGGNKFDGLNLYVKc	nRYEQGS(79.966)SDGGNKFDGLNLYVKc	AT2G23350.1	AT2G23350.1	| Symbols: PAB4, PABP4 | poly(A) binding protein 4 | chr2:9943209-9946041 FORWARD LENGTH=662	3	0	0	0	1	0	0	0	0	0	0	0	4	4	0	4	2
AT1G76950.1-S800(79.966)	nSVS(79.966)PFSRc	nSVSPFSRc	nSVS(79.966)PFSRc	AT1G76950.1	AT1G76950.1	| Symbols: PRAF1 | Regulator of chromosome condensation (RCC1) family with FYVE zinc finger domain | chr1:28906952-28911325 FORWARD LENGTH=1103	1	3	0	3	0	1	1	2	0	3	0	0	14	8	6	14	5
AT1G53310.1-M9(15.995)-S11(79.966);AT1G53310.2-M9(15.995)-S11(79.966);AT1G53310.3-M9(15.995)-S11(79.966)	nM(15.995)AS(79.966)IDVHLRc	nMASIDVHLRc	nM(15.995)AS(79.966)IDVHLRc	AT1G53310.1	AT1G53310.1;AT1G53310.2;AT1G53310.3	| Symbols: ATPPC1, PEPC1, ATPEPC1, PPC1 | phosphoenolpyruvate carboxylase 1 | chr1:19884261-19888070 REVERSE LENGTH=967;| Symbols: ATPPC1, PEPC1, ATPEPC1, PPC1 | phosphoenolpyruvate carboxylase 1 | chr1:19884261-19888070 REVERSE LENGTH=967;| Symbols: ATPPC1, PEPC1, ATPEPC1, PPC1 | phosphoenolpyruvate carboxylase 1 | chr1:19884261-19888070 REVERSE LENGTH=967	4	0	2	1	2	0	3	0	6	4	1	1	24	8	13	21	6
AT5G62390.1-S108(79.966)	nFDRLVS(79.966)PKc	nFDRLVSPKc	nFDRLVS(79.966)PKc	AT5G62390.1	AT5G62390.1	| Symbols: ATBAG7, BAG7 | BCL-2-associated athanogene 7 | chr5:25052377-25054170 REVERSE LENGTH=446	2	1	1	2	0	0	1	2	0	2	0	1	12	5	5	10	5
AT3G13300.1-C823(57.021)-S830(79.966)-M833(15.995);AT3G13300.2-C788(57.021)-S795(79.966)-M798(15.995)	nVFC(57.021)SQVSNLS(79.966)TEM(15.995)ARc	nVFCSQVSNLSTEMARc	nVFC(57.021)SQVSNLS(79.966)TEM(15.995)ARc	AT3G13300.1	AT3G13300.1;AT3G13300.2	| Symbols: VCS | Transducin/WD40 repeat-like superfamily protein | chr3:4304085-4309949 FORWARD LENGTH=1344;| Symbols: VCS | Transducin/WD40 repeat-like superfamily protein | chr3:4304085-4309949 FORWARD LENGTH=1309	2	0	5	0	2	0	1	0	1	0	0	0	11	9	2	11	5
AT2G46340.1-S158(79.966)	nS(79.966)DQNLEAFSERc	nSDQNLEAFSERc	nS(79.966)DQNLEAFSERc	AT2G46340.1	AT2G46340.1	| Symbols: SPA1 | SPA (suppressor of phyA-105) protein family | chr2:19022572-19026821 REVERSE LENGTH=1029	0	1	0	0	0	0	1	0	0	0	0	0	2	1	1	2	2
AT5G56740.1-S24(79.966)-C35(57.021)	nVGFS(79.966)PADTGVEANEC(57.021)IKc	nVGFSPADTGVEANECIKc	nVGFS(79.966)PADTGVEANEC(57.021)IKc	AT5G56740.1	AT5G56740.1	| Symbols: HAG2, HAC7, HAG02, HAC07 | histone acetyltransferase of the GNAT family 2 | chr5:22953009-22955577 REVERSE LENGTH=467	4	0	5	0	2	0	3	0	3	0	3	0	20	11	9	20	6
AT5G05040.1-S14(79.966);AT5G05060.1-S14(79.966)	nSEIPS(79.966)PEKLKc	nSEIPSPEKLKc	nSEIPS(79.966)PEKLKc	AT5G05040.1	AT5G05040.1;AT5G05060.1	| Symbols: | Cystatin/monellin superfamily protein | chr5:1487260-1487968 REVERSE LENGTH=171;| Symbols: | Cystatin/monellin superfamily protein | chr5:1494334-1494999 REVERSE LENGTH=172	1	0	0	1	0	0	1	1	1	1	0	0	6	2	3	5	4
AT5G55300.1-S170(79.966)-M179(15.995);AT5G55300.2-S170(79.966)-M179(15.995);AT5G55300.3-S170(79.966)-M179(15.995)	nIIKDES(79.966)DDETPISSM(15.995)FRc	nIIKDESDDETPISSMFRc	nIIKDES(79.966)DDETPISSM(15.995)FRc	AT5G55300.1	AT5G55300.1;AT5G55300.2;AT5G55300.3	| Symbols: MGO1, TOP1ALPHA, TOP1 | DNA topoisomerase I alpha | chr5:22424837-22429045 REVERSE LENGTH=916;| Symbols: TOP1ALPHA | DNA topoisomerase I alpha | chr5:22424701-22429045 REVERSE LENGTH=933;| Symbols: TOP1ALPHA | DNA topoisomerase I alpha | chr5:22424837-22429045 REVERSE LENGTH=564	2	2	1	1	0	0	3	2	0	1	1	1	14	5	7	12	5
AT5G44280.1-S7(79.966);AT5G44280.2-S7(79.966)	nNNS(79.966)FSSAEIPDVADQPRc	nNNSFSSAEIPDVADQPRc	nNNS(79.966)FSSAEIPDVADQPRc	AT5G44280.1	AT5G44280.1;AT5G44280.2	| Symbols: ATRING1A, RING1A | RING 1A | chr5:17836115-17839114 REVERSE LENGTH=522;| Symbols: ATRING1A, RING1A | RING 1A | chr5:17836115-17839114 REVERSE LENGTH=525	0	1	0	0	0	0	0	1	0	1	0	0	3	1	2	3	3
AT2G32040.1-S67(79.966)	nRRDS(79.966)EESLLLDSRc	nRRDSEESLLLDSRc	nRRDS(79.966)EESLLLDSRc	AT2G32040.1	AT2G32040.1	| Symbols: | Major facilitator superfamily protein | chr2:13635116-13637592 FORWARD LENGTH=560	2	0	1	0	0	0	3	2	1	1	0	0	10	3	7	10	4
AT5G03700.1-S462(79.966)	nVLEEDNGLS(79.966)PGPYKc	nVLEEDNGLSPGPYKc	nVLEEDNGLS(79.966)PGPYKc	AT5G03700.1	AT5G03700.1	| Symbols: | D-mannose binding lectin protein with Apple-like carbohydrate-binding domain | chr5:965874-967322 REVERSE LENGTH=482	2	1	0	0	0	0	2	0	0	0	0	0	5	3	2	5	2
AT5G49760.1-S866(79.966)	nSLYDLQELLDTTIIAS(79.966)SGNLKc	nSLYDLQELLDTTIIASSGNLKc	nSLYDLQELLDTTIIAS(79.966)SGNLKc	AT5G49760.1	AT5G49760.1	| Symbols: | Leucine-rich repeat protein kinase family protein | chr5:20216679-20221052 FORWARD LENGTH=953	0	0	0	2	0	0	0	0	0	1	0	0	3	2	1	3	2
AT5G20490.1-S1070(79.966);AT5G20490.2-S990(79.966)	nQQALAIS(79.966)PTSRc	nQQALAISPTSRc	nQQALAIS(79.966)PTSRc	AT5G20490.1	AT5G20490.1;AT5G20490.2	| Symbols: XIK, ATXIK, XI-17 | Myosin family protein with Dil domain | chr5:6927064-6936825 REVERSE LENGTH=1545;| Symbols: XIK, ATXIK, XI-17 | Myosin family protein with Dil domain | chr5:6927064-6936079 REVERSE LENGTH=1465	1	1	0	0	0	0	1	1	0	0	0	0	4	2	2	4	2
AT3G19300.1-C481(57.021)-T487(79.966)	nDGSIC(57.021)FEPVNT(79.966)DIRc	nDGSICFEPVNTDIRc	nDGSIC(57.021)FEPVNT(79.966)DIRc	AT3G19300.1	AT3G19300.1	| Symbols: | Protein kinase superfamily protein | chr3:6690242-6693210 REVERSE LENGTH=663	2	0	0	0	0	0	0	0	0	0	0	0	2	2	0	2	1
AT4G19040.1-S446(79.966);AT4G19040.2-S452(79.966);AT4G19040.3-S443(79.966)	nNSLLMDEDS(79.966)DDDDEFQIAESEQEPETSKPETDVKc	nNSLLMDEDSDDDDEFQIAESEQEPETSKPETDVKc	nNSLLMDEDS(79.966)DDDDEFQIAESEQEPETSKPETDVKc	AT4G19040.1	AT4G19040.1;AT4G19040.2;AT4G19040.3	| Symbols: EDR2 | ENHANCED DISEASE RESISTANCE 2 | chr4:10431799-10437171 REVERSE LENGTH=718;| Symbols: EDR2 | ENHANCED DISEASE RESISTANCE 2 | chr4:10431799-10437171 REVERSE LENGTH=724;| Symbols: EDR2 | ENHANCED DISEASE RESISTANCE 2 | chr4:10431799-10437171 REVERSE LENGTH=720	1	2	0	0	0	0	3	2	0	0	1	0	9	3	5	8	3
AT3G55460.1-S22(79.966)	nS(79.966)PPPPPPRRc;nGRS(79.966)PPPPPPRc;nGRS(79.966)PPPPPPRRc	nGRSPPPPPPRc;nSPPPPPPRRc;nGRSPPPPPPRRc	nS(79.966)PPPPPPRRc;nGRS(79.966)PPPPPPRc;nGRS(79.966)PPPPPPRRc	AT3G55460.1	AT3G55460.1	| Symbols: SCL30, At-SCL30 | SC35-like splicing factor 30 | chr3:20561024-20563502 FORWARD LENGTH=262	15	17	19	18	16	11	26	28	17	16	10	9	202	60	64	124	6
AT2G46630.1-M101(15.995)-S102(79.966)-T105(79.966)	nHM(15.995)S(79.966)PPT(79.966)PPKc	nHMSPPTPPKc	nHM(15.995)S(79.966)PPT(79.966)PPKc	AT2G46630.1	AT2G46630.1	| Symbols: | unknown protein; LOCATED IN: chloroplast; EXPRESSED IN: 22 plant structures; EXPRESSED DURING: 13 growth stages; Has 110095 Blast hits to 59224 proteins in 2216 species: Archae - 177; Bacteria - 15429; Metazoa - 38345; Fungi - 18843; Plants - 13341; Viruses - 3084; Other Eukaryotes - 20876 (source: NCBI BLink). | chr2:19145529-19146713 FORWARD LENGTH=394	0	0	1	1	0	0	0	0	0	0	0	0	2	1	0	1	1
AT3G22220.1-S126(79.966);AT3G22220.2-S126(79.966)	nSPSS(79.966)DVVVGQSTGRc	nSPSSDVVVGQSTGRc	nSPSS(79.966)DVVVGQSTGRc	AT3G22220.1	AT3G22220.1;AT3G22220.2	| Symbols: | hAT transposon superfamily | chr3:7839808-7842358 REVERSE LENGTH=761;| Symbols: | hAT transposon superfamily | chr3:7839808-7842358 REVERSE LENGTH=761	2	2	0	0	0	0	1	1	2	1	0	0	9	3	4	7	3
AT4G27500.1-T529(79.966)	nTGGNT(79.966)ETETEEVPEASEEEIEAPVQEEKPQKc	nTGGNTETETEEVPEASEEEIEAPVQEEKPQKc	nTGGNT(79.966)ETETEEVPEASEEEIEAPVQEEKPQKc	AT4G27500.1	AT4G27500.1	| Symbols: PPI1 | proton pump interactor 1 | chr4:13743614-13745900 FORWARD LENGTH=612	1	0	0	0	0	0	1	0	0	0	0	0	2	1	1	2	2
AT5G20810.1-S155(79.966)	nDLHPDDNS(79.966)DGEAVAAKEEc	nDLHPDDNSDGEAVAAKEEc	nDLHPDDNS(79.966)DGEAVAAKEEc	AT5G20810.1	AT5G20810.1	| Symbols: | SAUR-like auxin-responsive protein family | chr5:7044791-7045555 FORWARD LENGTH=165	0	0	0	0	0	0	1	0	0	0	1	0	2	0	2	2	2
AT3G53230.1-S720(79.966)-M724(15.995)	nKRAES(79.966)PEAM(15.995)EEDEEEIAEIKc	nKRAESPEAMEEDEEEIAEIKc	nKRAES(79.966)PEAM(15.995)EEDEEEIAEIKc	AT3G53230.1	AT3G53230.1	| Symbols: | ATPase, AAA-type, CDC48 protein | chr3:19723416-19726489 FORWARD LENGTH=815	2	1	0	0	0	0	2	1	0	0	0	0	6	3	3	6	2
AT4G25500.1-S298(79.966);AT4G25500.2-S257(79.966);AT4G25500.3-S265(79.966);AT4G25500.4-S298(79.966)	nNGVGEVES(79.966)PIERRc;nNGVGEVES(79.966)PIERc	nNGVGEVESPIERc;nNGVGEVESPIERRc	nNGVGEVES(79.966)PIERRc;nNGVGEVES(79.966)PIERc	AT4G25500.1	AT4G25500.1;AT4G25500.2;AT4G25500.3;AT4G25500.4	| Symbols: ATRSP35, ATRSP40, AT-SRP40, RSP35, RS40, At-RS40 | arginine/serine-rich splicing factor 35 | chr4:13025168-13027243 FORWARD LENGTH=350;| Symbols: ATRSP35, ATRSP40, AT-SRP40, RSP35, RS40, At-RS40 | arginine/serine-rich splicing factor 35 | chr4:13026073-13027243 FORWARD LENGTH=309;| Symbols: ATRSP35, ATRSP40, AT-SRP40, RSP35, RS40, At-RS40 | arginine/serine-rich splicing factor 35 | chr…	24	22	24	31	21	9	18	20	24	23	12	20	248	97	87	184	6
AT2G43680.1-S158(79.966);AT2G43680.2-S157(79.966);AT2G43680.3-S157(79.966)	nSLS(79.966)PKPFDRc	nSLSPKPFDRc	nSLS(79.966)PKPFDRc	AT2G43680.1	AT2G43680.1;AT2G43680.2;AT2G43680.3	| Symbols: IQD14 | IQ-domain 14 | chr2:18109302-18111587 FORWARD LENGTH=669;| Symbols: IQD14 | IQ-domain 14 | chr2:18109302-18111587 FORWARD LENGTH=668;| Symbols: IQD14 | IQ-domain 14 | chr2:18109302-18111587 FORWARD LENGTH=668	5	0	5	0	2	0	2	0	5	2	0	1	22	10	8	18	6
AT4G11380.1-S602(79.966);AT4G11380.2-S624(79.966)	nTEDEDFAEGS(79.966)EAGYSSSNPVDSAASPPGNIPQPSGRc;nTTVQKTEDEDFAEGS(79.966)EAGYSSSNPVDSAASPPGNIPQPSGRc	nTTVQKTEDEDFAEGSEAGYSSSNPVDSAASPPGNIPQPSGRc;nTEDEDFAEGSEAGYSSSNPVDSAASPPGNIPQPSGRc	nTEDEDFAEGS(79.966)EAGYSSSNPVDSAASPPGNIPQPSGRc;nTTVQKTEDEDFAEGS(79.966)EAGYSSSNPVDSAASPPGNIPQPSGRc	AT4G11380.1	AT4G11380.1;AT4G11380.2	| Symbols: | Adaptin family protein | chr4:6920608-6925444 FORWARD LENGTH=894;| Symbols: | Adaptin family protein | chr4:6920608-6925444 FORWARD LENGTH=916	2	0	1	1	1	0	1	0	0	0	0	0	6	5	1	6	4
AT4G28980.1-S443(79.966);AT4G28980.2-S443(79.966)	nYLSEEPLPVPVSELYVPPTMSGPDEDS(79.966)PRc	nYLSEEPLPVPVSELYVPPTMSGPDEDSPRc	nYLSEEPLPVPVSELYVPPTMSGPDEDS(79.966)PRc	AT4G28980.1	AT4G28980.1;AT4G28980.2	| Symbols: CDKF;1, CAK1AT | CDK-activating kinase 1AT | chr4:14288471-14290102 FORWARD LENGTH=479;| Symbols: CDKF;1, CAK1AT | CDK-activating kinase 1AT | chr4:14288471-14290102 FORWARD LENGTH=479	3	1	0	1	0	0	3	0	0	0	1	0	9	5	4	9	4
AT5G52310.1-S626(79.966)	nISTEKAAS(79.966)EEGEAVEEEVKc;nAAS(79.966)EEGEAVEEEVKc;nISTEKAAS(79.966)EEGEAVEEEVKGGGGMVGRc;nAAS(79.966)EEGEAVEEEVKGGGGMVGRc	nAASEEGEAVEEEVKGGGGMVGRc;nAASEEGEAVEEEVKc;nISTEKAASEEGEAVEEEVKc;nISTEKAASEEGEAVEEEVKGGGGMVGRc	nISTEKAAS(79.966)EEGEAVEEEVKc;nAAS(79.966)EEGEAVEEEVKc;nISTEKAAS(79.966)EEGEAVEEEVKGGGGMVGRc;nAAS(79.966)EEGEAVEEEVKGGGGMVGRc	AT5G52310.1	AT5G52310.1	| Symbols: COR78, LTI78, RD29A, LTI140 | low-temperature-responsive protein 78 (LTI78) / desiccation-responsive protein 29A (RD29A) | chr5:21240929-21243326 FORWARD LENGTH=710	4	4	6	4	1	1	3	4	1	0	4	5	37	16	13	29	6
AT1G20020.1-T176(79.966);AT1G20020.2-T157(79.966);AT1G20020.3-T176(79.966)	nLVYT(79.966)NDQGETVKc	nLVYTNDQGETVKc	nLVYT(79.966)NDQGETVKc	AT1G20020.1	AT1G20020.1;AT1G20020.2;AT1G20020.3	| Symbols: ATLFNR2, FNR2 | ferredoxin-NADP(+)-oxidoreductase 2 | chr1:6942851-6944868 FORWARD LENGTH=369;| Symbols: ATLFNR2 | ferredoxin-NADP(+)-oxidoreductase 2 | chr1:6942851-6944868 FORWARD LENGTH=350;| Symbols: ATLFNR2 | ferredoxin-NADP(+)-oxidoreductase 2 | chr1:6942851-6944868 FORWARD LENGTH=369	7	9	5	6	6	6	5	8	1	2	3	3	61	23	16	39	6
AT5G43830.1-S216(79.966)-C221(57.021)	nVDS(79.966)SGDVC(57.021)GATFKc	nVDSSGDVCGATFKc	nVDS(79.966)SGDVC(57.021)GATFKc	AT5G43830.1	AT5G43830.1	| Symbols: | Aluminium induced protein with YGL and LRDR motifs | chr5:17622593-17624239 REVERSE LENGTH=251	11	0	7	0	8	0	9	0	4	0	4	0	43	22	14	36	6
AT5G21940.1-S244(79.966)	nSFS(79.966)VADFPRc	nSFSVADFPRc	nSFS(79.966)VADFPRc	AT5G21940.1	AT5G21940.1	| Symbols: | unknown protein; BEST Arabidopsis thaliana protein match is: unknown protein (TAIR:AT3G43850.1); Has 30201 Blast hits to 17322 proteins in 780 species: Archae - 12; Bacteria - 1396; Metazoa - 17338; Fungi - 3422; Plants - 5037; Viruses - 0; Other Eukaryotes - 2996 (source: NCBI BLink). | chr5:7249446-7250353 REVERSE LENGTH=264	8	8	13	15	7	6	7	5	7	9	2	2	89	30	15	45	6
AT1G09800.1-S31(79.966)-S35(79.966)	nIEGFS(79.966)DEES(79.966)EEQQGLADLESMNPVNPRc	nIEGFSDEESEEQQGLADLESMNPVNPRc	nIEGFS(79.966)DEES(79.966)EEQQGLADLESMNPVNPRc	AT1G09800.1	AT1G09800.1	| Symbols: | Pseudouridine synthase family protein | chr1:3177121-3180336 REVERSE LENGTH=372	1	1	0	0	0	0	2	2	0	0	0	0	6	2	3	5	2
AT4G01090.1-M236(15.995)-S240(79.966)	nLATQYSDM(15.995)PPYS(79.966)PVSSHHRc	nLATQYSDMPPYSPVSSHHRc	nLATQYSDM(15.995)PPYS(79.966)PVSSHHRc	AT4G01090.1	AT4G01090.1	| Symbols: | Protein of unknown function (DUF3133) | chr4:470834-473248 REVERSE LENGTH=714	0	0	1	1	0	0	0	0	0	0	0	0	2	2	0	2	1
AT2G39730.1-S376(79.966);AT2G39730.2-S376(79.966);AT2G39730.3-S376(79.966)	nLVNS(79.966)REGPPVFEQPEMTYEKc	nLVNSREGPPVFEQPEMTYEKc	nLVNS(79.966)REGPPVFEQPEMTYEKc	AT2G39730.1	AT2G39730.1;AT2G39730.2;AT2G39730.3	| Symbols: RCA | rubisco activase | chr2:16570951-16573345 REVERSE LENGTH=474;| Symbols: RCA | rubisco activase | chr2:16571046-16573345 REVERSE LENGTH=446;| Symbols: RCA | rubisco activase | chr2:16571174-16573345 REVERSE LENGTH=441	1	0	5	3	1	1	4	1	4	3	5	2	30	11	15	26	6
ATCG00710.1-T3(79.966)	nAT(79.966)QTVEDSSRc	nATQTVEDSSRc	nAT(79.966)QTVEDSSRc	ATCG00710.1	ATCG00710.1	| Symbols: PSBH | photosystem II reaction center protein H | chrC:74485-74706 FORWARD LENGTH=73	0	0	0	0	0	0	2	1	3	3	1	0	10	0	7	7	3
AT5G11490.1-S12(79.966);AT5G11490.2-S12(79.966)	nYPS(79.966)PSQPSGKSEVSDLKc	nYPSPSQPSGKSEVSDLKc	nYPS(79.966)PSQPSGKSEVSDLKc	AT5G11490.1	AT5G11490.1;AT5G11490.2	| Symbols: | adaptin family protein | chr5:3671964-3676144 FORWARD LENGTH=841;| Symbols: | adaptin family protein | chr5:3671964-3676263 FORWARD LENGTH=850	0	0	0	0	0	0	1	0	0	1	0	0	2	0	2	2	2
AT3G61160.1-T27(79.966);AT3G61160.2-T27(79.966)	nNFVSSDNVGETET(79.966)PRc	nNFVSSDNVGETETPRc	nNFVSSDNVGETET(79.966)PRc	AT3G61160.1	AT3G61160.1;AT3G61160.2	| Symbols: | Protein kinase superfamily protein | chr3:22636209-22638593 FORWARD LENGTH=431;| Symbols: | Protein kinase superfamily protein | chr3:22636209-22638593 FORWARD LENGTH=438	0	0	1	0	0	0	2	1	0	0	0	0	4	1	2	3	2
AT1G62020.1-S173(79.966)-M179(15.995)	nTVS(79.966)PADDIM(15.995)Rc	nTVSPADDIMRc	nTVS(79.966)PADDIM(15.995)Rc	AT1G62020.1	AT1G62020.1	| Symbols: | Coatomer, alpha subunit | chr1:22919814-22923728 FORWARD LENGTH=1216	3	1	0	1	0	0	3	0	0	0	1	0	9	4	4	8	4
AT1G78020.1-S80(79.966)	nRHS(79.966)GDFSDAGHFLRc	nRHSGDFSDAGHFLRc	nRHS(79.966)GDFSDAGHFLRc	AT1G78020.1	AT1G78020.1	| Symbols: | Protein of unknown function (DUF581) | chr1:29338787-29339491 FORWARD LENGTH=162	3	2	9	7	0	0	1	0	11	9	0	0	42	14	15	29	4
AT5G21160.1-S465(79.966)-M473(15.995);AT5G21160.2-S465(79.966)-M473(15.995);AT5G21160.3-S465(79.966)-M473(15.995)	nS(79.966)IEYEDDDM(15.995)AVDDQDIQKc	nSIEYEDDDMAVDDQDIQKc	nS(79.966)IEYEDDDM(15.995)AVDDQDIQKc	AT5G21160.1	AT5G21160.1;AT5G21160.2;AT5G21160.3	| Symbols: | LA RNA-binding protein | chr5:7199191-7203879 REVERSE LENGTH=826;| Symbols: | LA RNA-binding protein | chr5:7198817-7203879 REVERSE LENGTH=832;| Symbols: | LA RNA-binding protein | chr5:7198817-7203879 REVERSE LENGTH=833	2	0	0	0	0	0	0	0	0	0	0	0	2	2	0	2	1
AT4G00550.1-S466(79.966)	nDLGLSLNTPS(79.966)PNTRc	nDLGLSLNTPSPNTRc	nDLGLSLNTPS(79.966)PNTRc	AT4G00550.1	AT4G00550.1	| Symbols: DGD2 | digalactosyl diacylglycerol deficient 2 | chr4:238154-240019 REVERSE LENGTH=473	0	1	0	0	0	0	0	1	0	0	0	0	2	1	1	2	2
AT5G40450.1-S849(79.966)	nLESPS(79.966)EVSEETSKc	nLESPSEVSEETSKc	nLESPS(79.966)EVSEETSKc	AT5G40450.1	AT5G40450.1	| Symbols: | unknown protein; FUNCTIONS IN: molecular_function unknown; INVOLVED IN: biological_process unknown; LOCATED IN: chloroplast, plasma membrane; EXPRESSED IN: 24 plant structures; EXPRESSED DURING: 13 growth stages; Has 30201 Blast hits to 17322 proteins in 780 species: Archae - 12; Bacteria - 1396; Metazoa - 17338; Fungi - 3422; Plants - 5037; Viruses - 0; Other Eukaryotes - 2996 (sour…	0	3	0	1	1	1	0	2	0	1	0	2	11	5	5	10	6
AT4G35240.1-S73(79.966);AT4G35240.2-S73(79.966)	nFVASGGANVGDS(79.966)PRc	nFVASGGANVGDSPRc	nFVASGGANVGDS(79.966)PRc	AT4G35240.1	AT4G35240.1;AT4G35240.2	| Symbols: | Protein of unknown function (DUF630 and DUF632) | chr4:16761334-16764324 REVERSE LENGTH=865;| Symbols: | Protein of unknown function (DUF630 and DUF632) | chr4:16761334-16764324 REVERSE LENGTH=865	7	5	9	8	4	3	6	3	11	14	2	2	74	17	15	32	6
AT2G29210.1-S391(79.966)-S393(79.966);AT2G29210.1-S401(79.966)-S403(79.966)	nS(79.966)PS(79.966)PLYRc	nSPSPLYRc	nS(79.966)PS(79.966)PLYRc	AT2G29210.1	AT2G29210.1	| Symbols: | splicing factor PWI domain-containing protein | chr2:12558156-12562168 FORWARD LENGTH=878	1	0	0	0	0	0	1	1	0	0	0	0	3	1	1	2	2
AT1G09060.1-S695(79.966);AT1G09060.2-S695(79.966);AT1G09060.3-S709(79.966)	nMSENESLLS(79.966)PEQKc	nMSENESLLSPEQKc	nMSENESLLS(79.966)PEQKc	AT1G09060.1	AT1G09060.1;AT1G09060.2;AT1G09060.3	| Symbols: | Zinc finger, RING-type;Transcription factor jumonji/aspartyl beta-hydroxylase | chr1:2921235-2925212 REVERSE LENGTH=930;| Symbols: | Zinc finger, RING-type;Transcription factor jumonji/aspartyl beta-hydroxylase | chr1:2921235-2925212 REVERSE LENGTH=930;| Symbols: | Zinc finger, RING-type;Transcription factor jumonji/aspartyl beta-hydroxylase | chr1:2921235-2925254 REVERSE LENGTH=944	4	2	4	3	0	0	3	3	3	2	1	1	26	10	10	20	5
AT3G09100.1-S10(79.966);AT3G09100.2-S10(79.966)	nVATMDLNAS(79.966)PQPEEDDEPYVRc	nVATMDLNASPQPEEDDEPYVRc	nVATMDLNAS(79.966)PQPEEDDEPYVRc	AT3G09100.1	AT3G09100.1;AT3G09100.2	| Symbols: | mRNA capping enzyme family protein | chr3:2790038-2792913 REVERSE LENGTH=471;| Symbols: | mRNA capping enzyme family protein | chr3:2788435-2792913 REVERSE LENGTH=672	3	3	0	0	0	0	1	2	0	0	0	0	9	6	3	9	2
AT5G20280.1-S121(79.966)-S125(79.966)	nEATADMS(79.966)EEFS(79.966)EGEKGDIISDISTHGESTKPRc	nEATADMSEEFSEGEKGDIISDISTHGESTKPRc	nEATADMS(79.966)EEFS(79.966)EGEKGDIISDISTHGESTKPRc	AT5G20280.1	AT5G20280.1	| Symbols: ATSPS1F, SPS1F | sucrose phosphate synthase 1F | chr5:6844994-6849997 REVERSE LENGTH=1043	0	1	0	1	0	0	1	0	0	0	0	0	3	2	1	3	3
AT4G33050.1-S45(79.966);AT4G33050.2-S45(79.966);AT4G33050.3-S45(79.966);AT4G33050.4-S45(79.966)	nSLS(79.966)FNSWEVPKETKc;nSLS(79.966)FNSWEVPKc	nSLSFNSWEVPKc;nSLSFNSWEVPKETKc	nSLS(79.966)FNSWEVPKETKc;nSLS(79.966)FNSWEVPKc	AT4G33050.1	AT4G33050.1;AT4G33050.2;AT4G33050.3;AT4G33050.4	| Symbols: EDA39 | calmodulin-binding family protein | chr4:15945235-15946736 REVERSE LENGTH=374;| Symbols: EDA39 | calmodulin-binding family protein | chr4:15944604-15946736 REVERSE LENGTH=526;| Symbols: EDA39 | calmodulin-binding family protein | chr4:15944604-15946736 REVERSE LENGTH=488;| Symbols: EDA39 | calmodulin-binding family protein | chr4:15945235-15946736 REVERSE LENGTH=336	3	2	3	3	1	0	1	2	1	4	2	1	23	9	8	17	6
AT4G22140.2-S210(79.966)	nSQNGFTSS(79.966)PADDVKVETKc	nSQNGFTSSPADDVKVETKc	nSQNGFTSS(79.966)PADDVKVETKc	AT4G22140.2	AT4G22140.2	| Symbols: EBS | PHD finger family protein / bromo-adjacent homology (BAH) domain-containing protein | chr4:11728093-11730230 REVERSE LENGTH=224	1	0	1	0	1	0	0	0	1	3	0	1	8	3	5	8	5
AT1G73450.1-S592(79.966);AT1G73460.1-S597(79.966)	nS(79.966)IGVGINSDAADFGSEVRc	nSIGVGINSDAADFGSEVRc	nS(79.966)IGVGINSDAADFGSEVRc	AT1G73450.1	AT1G73450.1;AT1G73460.1	| Symbols: | Protein kinase superfamily protein | chr1:27613856-27618635 FORWARD LENGTH=1152;| Symbols: | Protein kinase superfamily protein | chr1:27620122-27624899 FORWARD LENGTH=1169	1	2	0	0	0	0	2	0	0	0	0	0	5	3	2	5	2
AT3G03780.1-S702(79.966);AT3G03780.2-S702(79.966);AT3G03780.3-S702(79.966);AT5G17920.1-S702(79.966);AT5G17920.2-S702(79.966);AT5G20980.1-S750(79.966);AT5G20980.2-S750(79.966)	nYGAGIGPGVYDIHS(79.966)PRc	nYGAGIGPGVYDIHSPRc	nYGAGIGPGVYDIHS(79.966)PRc	AT3G03780.1	AT3G03780.1;AT3G03780.2;AT3G03780.3;AT5G17920.1;AT5G17920.2;AT5G20980.1;AT5G20980.2	| Symbols: ATMS2, MS2 | methionine synthase 2 | chr3:957602-960740 FORWARD LENGTH=765;| Symbols: ATMS2, MS2 | methionine synthase 2 | chr3:957602-960740 FORWARD LENGTH=765;| Symbols: ATMS2, MS2 | methionine synthase 2 | chr3:957602-960740 FORWARD LENGTH=765;| Symbols: ATCIMS, ATMETS, ATMS1 | Cobalamin-independent synthase family protein | chr5:5935771-5939195 FORWARD LENGTH=765;| Symbols: ATCIMS …	3	1	2	1	1	0	2	2	3	2	2	0	19	6	7	13	6
AT1G59610.1-S533(79.966)	nATS(79.966)PQPDGPSSTGGSLKc	nATSPQPDGPSSTGGSLKc	nATS(79.966)PQPDGPSSTGGSLKc	AT1G59610.1	AT1G59610.1	| Symbols: ADL3, CF1, DRP2B, DL3 | dynamin-like 3 | chr1:21893413-21900780 FORWARD LENGTH=920	1	2	2	0	1	1	0	3	1	0	0	1	12	7	5	12	6
AT1G79930.1-S810(79.966)	nGGEQADEGKS(79.966)EPEQPASAEPMETENPAEGSTc	nGGEQADEGKSEPEQPASAEPMETENPAEGSTc	nGGEQADEGKS(79.966)EPEQPASAEPMETENPAEGSTc	AT1G79930.1	AT1G79930.1	| Symbols: HSP91 | heat shock protein 91 | chr1:30063781-30067067 REVERSE LENGTH=831	3	3	0	0	0	0	1	2	0	0	1	0	10	5	4	9	3
AT5G05190.1-S228(79.966)	nASNSSGNAEIS(79.966)PDASPVEEKc	nASNSSGNAEISPDASPVEEKc	nASNSSGNAEIS(79.966)PDASPVEEKc	AT5G05190.1	AT5G05190.1	| Symbols: | Protein of unknown function (DUF3133) | chr5:1541853-1543875 FORWARD LENGTH=615	1	0	0	0	0	0	2	0	0	0	1	2	6	1	4	5	3
AT3G02890.1-S313(79.966)	nLAVGAQIGS(79.966)PKRc	nLAVGAQIGSPKRc	nLAVGAQIGS(79.966)PKRc	AT3G02890.1	AT3G02890.1	| Symbols: | RING/FYVE/PHD zinc finger superfamily protein | chr3:640828-645303 FORWARD LENGTH=994	1	0	0	0	0	0	0	0	1	0	0	0	2	1	1	2	2
AT3G09830.1-S377(79.966);AT3G09830.2-S377(79.966)	nIVEASSGNGS(79.966)PQLVPLNSVKc	nIVEASSGNGSPQLVPLNSVKc	nIVEASSGNGS(79.966)PQLVPLNSVKc	AT3G09830.1	AT3G09830.1;AT3G09830.2	| Symbols: | Protein kinase superfamily protein | chr3:3017199-3018696 FORWARD LENGTH=418;| Symbols: | Protein kinase superfamily protein | chr3:3017199-3018696 FORWARD LENGTH=418	1	2	2	1	0	1	1	2	1	0	0	0	11	7	4	11	5
AT5G64270.1-T398(79.966)-T400(79.966)-M402(15.995)-T404(79.966)	nKLQQT(79.966)PT(79.966)PM(15.995)AT(79.966)PGYVIPEENRc	nKLQQTPTPMATPGYVIPEENRc	nKLQQT(79.966)PT(79.966)PM(15.995)AT(79.966)PGYVIPEENRc	AT5G64270.1	AT5G64270.1	| Symbols: | splicing factor, putative | chr5:25706909-25710718 FORWARD LENGTH=1269	3	2	0	0	0	0	1	1	0	0	0	0	7	4	2	6	2
AT1G30630.1-S279(79.966)	nAAS(79.966)AEDNFERc	nAASAEDNFERc	nAAS(79.966)AEDNFERc	AT1G30630.1	AT1G30630.1	| Symbols: | Coatomer epsilon subunit | chr1:10858546-10860173 REVERSE LENGTH=292	7	7	0	0	2	2	6	7	0	0	2	3	36	8	9	17	4
AT4G27340.1-T157(79.966)	nLLGRET(79.966)DEEEEDEDSVVDSVNRc;nLLGRET(79.966)DEEEEDEDSVVDSVNRRc	nLLGRETDEEEEDEDSVVDSVNRc;nLLGRETDEEEEDEDSVVDSVNRRc	nLLGRET(79.966)DEEEEDEDSVVDSVNRc;nLLGRET(79.966)DEEEEDEDSVVDSVNRRc	AT4G27340.1	AT4G27340.1	| Symbols: | Met-10+ like family protein | chr4:13687366-13690370 REVERSE LENGTH=619	4	1	2	0	1	0	4	1	1	0	2	0	16	8	8	16	6
AT1G31870.1-S64(79.966);AT1G31870.2-S64(79.966)	nQVDPEEDENEDDS(79.966)AEETPLVDEDIEVKRc	nQVDPEEDENEDDSAEETPLVDEDIEVKRc	nQVDPEEDENEDDS(79.966)AEETPLVDEDIEVKRc	AT1G31870.1	AT1G31870.1;AT1G31870.2	| Symbols: | unknown protein; FUNCTIONS IN: molecular_function unknown; INVOLVED IN: biological_process unknown; LOCATED IN: cytosol, nucleus; EXPRESSED IN: 25 plant structures; EXPRESSED DURING: 15 growth stages; CONTAINS InterPro DOMAIN/s: Protein of unknown function DUF2050, pre-mRNA-splicing factor (InterPro:IPR018609); Has 13303 Blast hits to 9618 proteins in 489 species: Archae - 8; Bacteri…	0	0	1	0	1	0	1	1	0	0	2	0	6	2	3	5	4
AT2G20960.1-T274(79.966)	nSAIPDTRPRT(79.966)PIHESAATGRc	nSAIPDTRPRTPIHESAATGRc	nSAIPDTRPRT(79.966)PIHESAATGRc	AT2G20960.1	AT2G20960.1	| Symbols: pEARLI4 | Arabidopsis phospholipase-like protein (PEARLI 4) family | chr2:9007089-9009611 FORWARD LENGTH=748	1	0	1	0	0	0	0	1	0	0	0	0	3	2	1	3	3
AT3G42170.1-M10(15.995)-S12(79.966)	nEVYNDDTEM(15.995)RS(79.966)PETQPIKc	nEVYNDDTEMRSPETQPIKc	nEVYNDDTEM(15.995)RS(79.966)PETQPIKc	AT3G42170.1	AT3G42170.1	| Symbols: | BED zinc finger ;hAT family dimerisation domain | chr3:14321838-14323928 FORWARD LENGTH=696	0	0	0	0	1	0	0	0	0	0	1	0	2	1	1	2	2
AT5G55860.1-S639(79.966)	nNQVEWGS(79.966)PSYLPGEKPFc	nNQVEWGSPSYLPGEKPFc	nNQVEWGS(79.966)PSYLPGEKPFc	AT5G55860.1	AT5G55860.1	| Symbols: | Plant protein of unknown function (DUF827) | chr5:22610146-22612166 FORWARD LENGTH=649	3	4	1	3	1	2	3	3	3	3	2	2	30	9	11	20	6
AT3G18770.1-S311(79.966)	nRHS(79.966)WSFDRc	nRHSWSFDRc	nRHS(79.966)WSFDRc	AT3G18770.1	AT3G18770.1	| Symbols: | Autophagy-related protein 13 | chr3:6460026-6462510 REVERSE LENGTH=625	3	3	0	0	0	0	4	1	0	0	0	0	11	3	4	7	2
AT1G66670.1-T194(79.966)-M202(15.995)	nVMIHQPLGT(79.966)AGGKATEM(15.995)SIRc	nVMIHQPLGTAGGKATEMSIRc	nVMIHQPLGT(79.966)AGGKATEM(15.995)SIRc	AT1G66670.1	AT1G66670.1	| Symbols: CLPP3, NCLPP3 | CLP protease proteolytic subunit 3 | chr1:24863995-24865646 REVERSE LENGTH=309	1	0	1	0	0	0	1	0	2	0	1	0	6	2	4	6	5
AT1G19000.1-C37(57.021)-S39(79.966);AT1G19000.2-C37(57.021)-S39(79.966)	nC(57.021)VS(79.966)LNNLSDYEKc	nCVSLNNLSDYEKc	nC(57.021)VS(79.966)LNNLSDYEKc	AT1G19000.1	AT1G19000.1;AT1G19000.2	| Symbols: | Homeodomain-like superfamily protein | chr1:6561335-6562684 REVERSE LENGTH=285;| Symbols: | Homeodomain-like superfamily protein | chr1:6561335-6562684 REVERSE LENGTH=285	0	0	4	0	0	0	0	0	1	0	0	0	5	4	1	5	2
AT1G64370.1-T72(79.966)	nEGYSQSQSRPVYGLSPT(79.966)LNHRc	nEGYSQSQSRPVYGLSPTLNHRc	nEGYSQSQSRPVYGLSPT(79.966)LNHRc	AT1G64370.1	AT1G64370.1	| Symbols: | unknown protein; Has 773 Blast hits to 375 proteins in 118 species: Archae - 0; Bacteria - 97; Metazoa - 421; Fungi - 108; Plants - 31; Viruses - 0; Other Eukaryotes - 116 (source: NCBI BLink). | chr1:23888967-23889503 FORWARD LENGTH=178	0	0	0	5	0	0	1	0	2	0	2	0	10	5	5	10	4
AT1G52190.1-S601(79.966)	nGFEKEDLS(79.966)PVVKc	nGFEKEDLSPVVKc	nGFEKEDLS(79.966)PVVKc	AT1G52190.1	AT1G52190.1	| Symbols: | Major facilitator superfamily protein | chr1:19434671-19438673 FORWARD LENGTH=607	3	2	0	3	0	0	2	4	2	4	0	0	20	7	8	15	4
AT1G54410.1-S38(79.966)	nHVDEHKS(79.966)GEHKEGIVDKc	nHVDEHKSGEHKEGIVDKc	nHVDEHKS(79.966)GEHKEGIVDKc	AT1G54410.1	AT1G54410.1	| Symbols: | dehydrin family protein | chr1:20310305-20310601 REVERSE LENGTH=98	0	0	2	2	0	0	0	0	4	0	1	0	9	3	5	8	3
AT4G08180.1-M240(15.995)-S241(79.966)-M246(15.995);AT4G08180.2-M240(15.995)-S241(79.966)-M246(15.995);AT4G08180.3-M240(15.995)-S241(79.966)-M246(15.995)	nM(15.995)S(79.966)NSELM(15.995)APTNNLAMSTEKc	nMSNSELMAPTNNLAMSTEKc	nM(15.995)S(79.966)NSELM(15.995)APTNNLAMSTEKc	AT4G08180.1	AT4G08180.1;AT4G08180.2;AT4G08180.3	| Symbols: ORP1C | OSBP(oxysterol binding protein)-related protein 1C | chr4:5169727-5173360 FORWARD LENGTH=814;| Symbols: ORP1C | OSBP(oxysterol binding protein)-related protein 1C | chr4:5169727-5173360 FORWARD LENGTH=813;| Symbols: ORP1C | OSBP(oxysterol binding protein)-related protein 1C | chr4:5169727-5173360 FORWARD LENGTH=813	1	1	0	0	0	0	0	0	0	0	0	0	2	2	0	2	1
AT4G27060.1-S370(79.966)	nEASDGSTLS(79.966)PDSASKc	nEASDGSTLSPDSASKc	nEASDGSTLS(79.966)PDSASKc	AT4G27060.1	AT4G27060.1	| Symbols: TOR1, SPR2, CN | ARM repeat superfamily protein | chr4:13581581-13585070 REVERSE LENGTH=864	1	0	0	0	0	0	3	2	0	0	0	0	6	1	3	4	2
AT2G48160.1-S486(79.966)	nLSGDMVNVAPS(79.966)PVEKc	nLSGDMVNVAPSPVEKc	nLSGDMVNVAPS(79.966)PVEKc	AT2G48160.1	AT2G48160.1	| Symbols: | Tudor/PWWP/MBT domain-containing protein | chr2:19689784-19696584 REVERSE LENGTH=1366	2	2	4	5	3	3	2	2	3	2	1	0	29	10	6	16	6
AT5G23520.1-S361(79.966)	nSAS(79.966)QEPFGRc	nSASQEPFGRc	nSAS(79.966)QEPFGRc	AT5G23520.1	AT5G23520.1	| Symbols: | smr (Small MutS Related) domain-containing protein | chr5:7929591-7931296 REVERSE LENGTH=435	2	1	1	0	1	0	2	1	0	0	1	0	9	4	3	7	5
AT4G08350.1-M774(15.995)-T778(79.966)-M780(15.995)	nYSM(15.995)GSET(79.966)PM(15.995)HPSRc	nYSMGSETPMHPSRc	nYSM(15.995)GSET(79.966)PM(15.995)HPSRc	AT4G08350.1	AT4G08350.1	| Symbols: GTA02, GTA2 | global transcription factor group A2 | chr4:5286351-5292072 FORWARD LENGTH=1041	2	1	0	0	0	0	0	0	0	0	0	0	3	3	0	3	1
AT2G44710.1-T55(79.966)	nEVT(79.966)PEVDKTVEEENPLDVPKc	nEVTPEVDKTVEEENPLDVPKc	nEVT(79.966)PEVDKTVEEENPLDVPKc	AT2G44710.1	AT2G44710.1	| Symbols: | RNA-binding (RRM/RBD/RNP motifs) family protein | chr2:18432902-18436629 FORWARD LENGTH=809	0	0	3	1	0	1	1	0	1	0	0	0	7	4	2	6	4
AT5G05170.1-S176(79.966)	nLPYSSDVNQS(79.966)PNRRc;nRLPYSSDVNQS(79.966)PNRRc	nLPYSSDVNQSPNRRc;nRLPYSSDVNQSPNRRc	nLPYSSDVNQS(79.966)PNRRc;nRLPYSSDVNQS(79.966)PNRRc	AT5G05170.1	AT5G05170.1	| Symbols: CESA3, IXR1, ATCESA3, ATH-B, CEV1 | Cellulose synthase family protein | chr5:1530401-1535090 REVERSE LENGTH=1065	18	9	0	1	0	0	3	3	0	0	1	1	36	9	6	15	4
AT1G52380.1-S114(79.966)	nLAPAEAVVEDNQKAS(79.966)DIEEGDEVDSKc	nLAPAEAVVEDNQKASDIEEGDEVDSKc	nLAPAEAVVEDNQKAS(79.966)DIEEGDEVDSKc	AT1G52380.1	AT1G52380.1	| Symbols: | NUP50 (Nucleoporin 50 kDa) protein | chr1:19509979-19511301 FORWARD LENGTH=440	15	9	7	2	6	2	16	7	3	0	10	2	79	31	29	60	6
AT1G24300.1-S1261(79.966);AT1G24300.2-S1256(79.966)	nNNS(79.966)LLSGIIDGGRc	nNNSLLSGIIDGGRc	nNNS(79.966)LLSGIIDGGRc	AT1G24300.1	AT1G24300.1;AT1G24300.2	| Symbols: | GYF domain-containing protein | chr1:8614515-8620420 REVERSE LENGTH=1495;| Symbols: | GYF domain-containing protein | chr1:8614515-8620420 REVERSE LENGTH=1490	1	1	4	5	2	2	2	1	3	3	1	0	25	8	6	14	6
AT5G06970.1-S142(79.966)	nSES(79.966)FDSPKc	nSESFDSPKc	nSES(79.966)FDSPKc	AT5G06970.1	AT5G06970.1	| Symbols: | Protein of unknown function (DUF810) | chr5:2158431-2166004 REVERSE LENGTH=1101	8	7	0	0	2	2	8	8	0	0	2	2	39	4	8	12	4
AT2G28390.1-S154(79.966)	nEANVDGDTAS(79.966)QHEAAWLPGKRc;nEANVDGDTAS(79.966)QHEAAWLPGKc	nEANVDGDTASQHEAAWLPGKRc;nEANVDGDTASQHEAAWLPGKc	nEANVDGDTAS(79.966)QHEAAWLPGKRc;nEANVDGDTAS(79.966)QHEAAWLPGKc	AT2G28390.1	AT2G28390.1	| Symbols: | SAND family protein | chr2:12139836-12143375 REVERSE LENGTH=607	4	2	5	3	0	0	4	1	4	0	1	0	24	14	10	24	5
AT4G22350.1-S29(79.966)	nSDS(79.966)PPPPLVAKc	nSDSPPPPLVAKc	nSDS(79.966)PPPPLVAKc	AT4G22350.1	AT4G22350.1	| Symbols: | Ubiquitin C-terminal hydrolases superfamily protein | chr4:11804073-11806939 REVERSE LENGTH=510	2	1	1	0	0	0	1	0	0	1	1	0	7	2	3	5	5
AT5G03040.1-S433(79.966);AT5G03040.2-S433(79.966);AT5G03040.3-S433(79.966)	nLSYPTS(79.966)PALPKPRc	nLSYPTSPALPKPRc	nLSYPTS(79.966)PALPKPRc	AT5G03040.1	AT5G03040.1;AT5G03040.2;AT5G03040.3	| Symbols: iqd2 | IQ-domain 2 | chr5:710380-712406 REVERSE LENGTH=461;| Symbols: iqd2 | IQ-domain 2 | chr5:710380-712406 REVERSE LENGTH=461;| Symbols: iqd2 | IQ-domain 2 | chr5:710380-712406 REVERSE LENGTH=461	0	2	1	3	0	0	3	2	0	2	0	0	13	5	6	11	4
AT1G50620.1-S613(79.966)	nSASQAENS(79.966)PTQPPSQSNTDHFPTAc;nTTPNVEEEKSASQAENS(79.966)PTQPPSQSNTDHFPTAc	nSASQAENSPTQPPSQSNTDHFPTAc;nTTPNVEEEKSASQAENSPTQPPSQSNTDHFPTAc	nSASQAENS(79.966)PTQPPSQSNTDHFPTAc;nTTPNVEEEKSASQAENS(79.966)PTQPPSQSNTDHFPTAc	AT1G50620.1	AT1G50620.1	| Symbols: | RING/FYVE/PHD zinc finger superfamily protein | chr1:18748537-18751005 FORWARD LENGTH=629	2	0	1	1	0	0	1	0	2	0	0	1	8	4	4	8	5
AT4G28080.1-S165(79.966)	nESGSTDGDSPTEKDAGDSNSGLS(79.966)PKPKc	nESGSTDGDSPTEKDAGDSNSGLSPKPKc	nESGSTDGDSPTEKDAGDSNSGLS(79.966)PKPKc	AT4G28080.1	AT4G28080.1	| Symbols: | Tetratricopeptide repeat (TPR)-like superfamily protein | chr4:13948993-13957840 REVERSE LENGTH=1819	1	0	0	0	0	0	0	0	1	0	1	1	4	1	2	3	3
AT3G18830.1-S13(79.966)	nTAPS(79.966)PPPVKc	nTAPSPPPVKc	nTAPS(79.966)PPPVKc	AT3G18830.1	AT3G18830.1	| Symbols: ATPLT5, PMT5, ATPMT5 | polyol/monosaccharide transporter 5 | chr3:6489000-6491209 REVERSE LENGTH=539	1	3	0	0	0	0	0	0	0	0	0	0	4	4	0	4	1
AT5G16780.1-S22(79.966)	nADYEGS(79.966)PVREHRc	nADYEGSPVREHRc	nADYEGS(79.966)PVREHRc	AT5G16780.1	AT5G16780.1	| Symbols: DOT2, MDF | SART-1 family | chr5:5517784-5521566 REVERSE LENGTH=820	0	0	2	0	0	0	2	0	3	1	1	0	9	2	7	9	4
AT1G68720.1-S1061(79.966)	nEQVEQQQPLS(79.966)AKc	nEQVEQQQPLSAKc	nEQVEQQQPLS(79.966)AKc	AT1G68720.1	AT1G68720.1	| Symbols: TADA, ATTADA | tRNA arginine adenosine deaminase | chr1:25804547-25808820 FORWARD LENGTH=1307	0	0	0	0	0	0	0	2	0	0	0	0	2	0	2	2	1
AT4G38480.1-S389(79.966)	nIWTPGGTEKPLS(79.966)PGNAKc	nIWTPGGTEKPLSPGNAKc	nIWTPGGTEKPLS(79.966)PGNAKc	AT4G38480.1	AT4G38480.1	| Symbols: | Transducin/WD40 repeat-like superfamily protein | chr4:18003957-18006002 FORWARD LENGTH=471	1	1	1	2	0	0	0	1	0	0	0	0	6	4	1	5	3
AT1G70410.1-S46(79.966);AT1G70410.2-S68(79.966);AT1G70410.3-S46(79.966)	nELDSSNS(79.966)DAIERc	nELDSSNSDAIERc	nELDSSNS(79.966)DAIERc	AT1G70410.2	AT1G70410.1;AT1G70410.2;AT1G70410.3	| Symbols: ATBCA4, BCA4, CA4 | beta carbonic anhydrase 4 | chr1:26534167-26536505 REVERSE LENGTH=258;| Symbols: ATBCA4, BCA4 | beta carbonic anhydrase 4 | chr1:26534167-26537457 REVERSE LENGTH=280;| Symbols: ATBCA4, BCA4 | beta carbonic anhydrase 4 | chr1:26534167-26536505 REVERSE LENGTH=258	2	2	0	0	0	0	1	1	0	0	0	0	6	4	2	6	2
AT2G46630.1-T75(79.966)	nQQQQPLT(79.966)PPRQKc	nQQQQPLTPPRQKc	nQQQQPLT(79.966)PPRQKc	AT2G46630.1	AT2G46630.1	| Symbols: | unknown protein; LOCATED IN: chloroplast; EXPRESSED IN: 22 plant structures; EXPRESSED DURING: 13 growth stages; Has 110095 Blast hits to 59224 proteins in 2216 species: Archae - 177; Bacteria - 15429; Metazoa - 38345; Fungi - 18843; Plants - 13341; Viruses - 3084; Other Eukaryotes - 20876 (source: NCBI BLink). | chr2:19145529-19146713 FORWARD LENGTH=394	5	3	3	1	0	0	1	0	1	1	0	0	15	10	3	13	4
AT5G22780.1-S997(79.966)	nALVPAAGPAPSPAVQPPS(79.966)PAALADDPGAMLAGLLc	nALVPAAGPAPSPAVQPPSPAALADDPGAMLAGLLc	nALVPAAGPAPSPAVQPPS(79.966)PAALADDPGAMLAGLLc	AT5G22780.1	AT5G22780.1	| Symbols: | Adaptor protein complex AP-2, alpha subunit | chr5:7590100-7597828 REVERSE LENGTH=1013	0	0	0	0	0	0	1	0	1	0	0	0	2	0	2	2	2
AT2G29190.1-S202(79.966)-M211(15.995);AT2G29190.2-S202(79.966)-M211(15.995)	nS(79.966)FADIFQADM(15.995)GHGHPVTKc	nSFADIFQADMGHGHPVTKc	nS(79.966)FADIFQADM(15.995)GHGHPVTKc	AT2G29190.1	AT2G29190.1;AT2G29190.2	| Symbols: APUM2, PUM2 | pumilio 2 | chr2:12544260-12548071 REVERSE LENGTH=972;| Symbols: PUM2 | pumilio 2 | chr2:12544260-12548071 REVERSE LENGTH=972	1	0	2	1	0	0	0	0	0	0	0	0	4	4	0	4	2
AT1G67090.1-T162(79.966);AT5G38410.1-T162(79.966);AT5G38410.2-T155(79.966);AT5G38410.3-T167(79.966);AT5G38420.1-T162(79.966);AT5G38430.1-T162(79.966)	nIIGFDNT(79.966)Rc	nIIGFDNTRc	nIIGFDNT(79.966)Rc	AT1G67090.1	AT1G67090.1;AT5G38410.1;AT5G38410.2;AT5G38410.3;AT5G38420.1;AT5G38430.1	| Symbols: RBCS1A | ribulose bisphosphate carboxylase small chain 1A | chr1:25048465-25049249 REVERSE LENGTH=180;| Symbols: | Ribulose bisphosphate carboxylase (small chain) family protein | chr5:15377501-15378306 REVERSE LENGTH=181;| Symbols: | Ribulose bisphosphate carboxylase (small chain) family protein | chr5:15377501-15378306 REVERSE LENGTH=174;| Symbols: | Ribulose bisphosphate carboxylase…	4	2	6	2	1	0	1	1	1	2	0	0	20	13	5	18	5
AT2G33700.1-S365(79.966)	nSIS(79.966)AEGLNLLKc	nSISAEGLNLLKc	nSIS(79.966)AEGLNLLKc	AT2G33700.1	AT2G33700.1	| Symbols: | Protein phosphatase 2C family protein | chr2:14254200-14255784 FORWARD LENGTH=380	2	2	1	3	1	1	2	3	2	4	0	0	21	8	8	16	5
AT1G75950.1-T144(79.966);AT5G42190.1-T155(79.966)	nNDFT(79.966)PEEEEEVRRc	nNDFTPEEEEEVRRc	nNDFT(79.966)PEEEEEVRRc	AT1G75950.1	AT1G75950.1;AT5G42190.1	| Symbols: SKP1, ASK1, ATSKP1, SKP1A, UIP1 | S phase kinase-associated protein 1 | chr1:28516715-28517454 FORWARD LENGTH=160;| Symbols: ASK2, SKP1B | E3 ubiquitin ligase SCF complex subunit SKP1/ASK1 family protein | chr5:16854495-16855516 REVERSE LENGTH=171	0	1	1	1	0	0	0	0	0	0	0	0	3	3	0	3	2
AT2G34970.1-T522(79.966)	nLSEITQAIDDDDT(79.966)DDESVVPTSGELKc;nDKLSEITQAIDDDDT(79.966)DDESVVPTSGELKc	nLSEITQAIDDDDTDDESVVPTSGELKc;nDKLSEITQAIDDDDTDDESVVPTSGELKc	nLSEITQAIDDDDT(79.966)DDESVVPTSGELKc;nDKLSEITQAIDDDDT(79.966)DDESVVPTSGELKc	AT2G34970.1	AT2G34970.1	| Symbols: | Trimeric LpxA-like enzyme | chr2:14746340-14748532 FORWARD LENGTH=730	13	3	1	0	0	0	11	3	0	0	6	1	38	15	18	33	4
AT5G64420.1-S44(79.966)	nMNTVANYDS(79.966)DTAAAAAEVPGVASSGKc	nMNTVANYDSDTAAAAAEVPGVASSGKc	nMNTVANYDS(79.966)DTAAAAAEVPGVASSGKc	AT5G64420.1	AT5G64420.1	| Symbols: | DNA polymerase V family | chr5:25756416-25761122 FORWARD LENGTH=1306	3	1	2	0	0	0	1	0	0	0	1	1	9	6	3	9	4
AT2G43680.1-M591(15.995)-T593(79.966);AT2G43680.2-M590(15.995)-T592(79.966);AT2G43680.3-M590(15.995)-T592(79.966)	nVM(15.995)GT(79.966)PVSEKc	nVMGTPVSEKc	nVM(15.995)GT(79.966)PVSEKc	AT2G43680.1	AT2G43680.1;AT2G43680.2;AT2G43680.3	| Symbols: IQD14 | IQ-domain 14 | chr2:18109302-18111587 FORWARD LENGTH=669;| Symbols: IQD14 | IQ-domain 14 | chr2:18109302-18111587 FORWARD LENGTH=668;| Symbols: IQD14 | IQ-domain 14 | chr2:18109302-18111587 FORWARD LENGTH=668	0	0	1	1	0	0	1	0	0	0	0	0	3	1	1	2	2
AT5G14200.1-S74(79.966)-M85(15.995);AT5G14200.2-S74(79.966)-M85(15.995);AT5G14200.3-S74(79.966)-M85(15.995)	nAGS(79.966)LEGLEFDFKEM(15.995)PVGGAALDLVGVPLPEETFTAAKc	nAGSLEGLEFDFKEMPVGGAALDLVGVPLPEETFTAAKc	nAGS(79.966)LEGLEFDFKEM(15.995)PVGGAALDLVGVPLPEETFTAAKc	AT5G14200.2	AT5G14200.1;AT5G14200.2;AT5G14200.3	| Symbols: ATIMD1, IMD1 | isopropylmalate dehydrogenase 1 | chr5:4576220-4578111 FORWARD LENGTH=409;| Symbols: | isopropylmalate dehydrogenase 1 | chr5:4576220-4577615 FORWARD LENGTH=300;| Symbols: | isopropylmalate dehydrogenase 1 | chr5:4576220-4577962 FORWARD LENGTH=388	0	0	0	0	0	0	1	1	0	0	0	0	2	0	2	2	1
AT3G57150.1-S515(79.966)	nDKKEEVIEEVAS(79.966)PKc;nEEVIEEVAS(79.966)PKc	nDKKEEVIEEVASPKc;nEEVIEEVASPKc	nDKKEEVIEEVAS(79.966)PKc;nEEVIEEVAS(79.966)PKc	AT3G57150.1	AT3G57150.1	| Symbols: NAP57, AtNAP57, CBF5, AtCBF5 | homologue of NAP57 | chr3:21154255-21155952 REVERSE LENGTH=565	4	2	7	5	0	0	4	2	2	4	0	0	30	13	10	23	4
AT2G19470.1-S421(79.966)	nINNNAGDETAATPQS(79.966)NGDDVEPQSKc	nINNNAGDETAATPQSNGDDVEPQSKc	nINNNAGDETAATPQS(79.966)NGDDVEPQSKc	AT2G19470.1	AT2G19470.1	| Symbols: ckl5 | casein kinase I-like 5 | chr2:8433851-8436295 REVERSE LENGTH=433	1	0	0	0	2	0	1	1	0	0	1	0	6	3	3	6	4
AT4G35780.1-T445(79.966)	nVQTESGVMT(79.966)AETGTYRc	nVQTESGVMTAETGTYRc	nVQTESGVMT(79.966)AETGTYRc	AT4G35780.1	AT4G35780.1	| Symbols: | ACT-like protein tyrosine kinase family protein | chr4:16946729-16950405 REVERSE LENGTH=570	10	4	10	4	5	4	6	5	7	5	3	3	66	26	21	47	6
AT1G62330.1-S30(79.966)-S34(79.966)	nVQDLIHGGGGAS(79.966)PVQS(79.966)PTRc	nVQDLIHGGGGASPVQSPTRc	nVQDLIHGGGGAS(79.966)PVQS(79.966)PTRc	AT1G62330.1	AT1G62330.1	| Symbols: | O-fucosyltransferase family protein | chr1:23046965-23050053 FORWARD LENGTH=652	2	0	0	0	0	0	1	0	0	0	0	0	3	2	1	3	2
AT5G18230.1-S397(79.966);AT5G18230.2-S399(79.966)	nVGIPNQPQPSQPPS(79.966)PIPANGSRc	nVGIPNQPQPSQPPSPIPANGSRc	nVGIPNQPQPSQPPS(79.966)PIPANGSRc	AT5G18230.1	AT5G18230.1;AT5G18230.2	| Symbols: | transcription regulator NOT2/NOT3/NOT5 family protein | chr5:6021610-6027031 REVERSE LENGTH=843;| Symbols: | transcription regulator NOT2/NOT3/NOT5 family protein | chr5:6021610-6027031 REVERSE LENGTH=845	0	1	0	1	0	1	0	1	0	1	0	0	5	3	2	5	5
AT2G43650.1-S359(79.966)	nVVKEDQLTS(79.966)PVSDSVDRc	nVVKEDQLTSPVSDSVDRc	nVVKEDQLTS(79.966)PVSDSVDRc	AT2G43650.1	AT2G43650.1	| Symbols: EMB2777 | Sas10/U3 ribonucleoprotein (Utp) family protein | chr2:18099430-18103147 FORWARD LENGTH=654	0	1	2	0	0	0	0	0	1	0	0	0	4	3	1	4	3
AT4G00930.1-S1090(79.966)	nLSGS(79.966)LQDIVRc	nLSGSLQDIVRc	nLSGS(79.966)LQDIVRc	AT4G00930.1	AT4G00930.1	| Symbols: CIP4.1 | COP1-interacting protein 4.1 | chr4:396558-400734 FORWARD LENGTH=1133	1	1	4	1	0	0	1	1	2	2	0	0	13	5	4	9	4
AT3G44820.1-S391(79.966)-S394(79.966)-T399(79.966)	nHFVSSLSSSSSQLPEFS(79.966)PPS(79.966)LDPVT(79.966)SPSPAPLKc	nHFVSSLSSSSSQLPEFSPPSLDPVTSPSPAPLKc	nHFVSSLSSSSSQLPEFS(79.966)PPS(79.966)LDPVT(79.966)SPSPAPLKc	AT3G44820.1	AT3G44820.1	| Symbols: | Phototropic-responsive NPH3 family protein | chr3:16361864-16364411 REVERSE LENGTH=651	1	0	0	0	0	0	1	0	0	0	0	0	2	1	1	2	2
AT5G19300.1-S12(79.966)	nSQDES(79.966)ELELEPELTKc	nSQDESELELEPELTKc	nSQDES(79.966)ELELEPELTKc	AT5G19300.1	AT5G19300.1	| Symbols: | CONTAINS InterPro DOMAIN/s: Nucleic acid-binding, OB-fold-like (InterPro:IPR016027), Protein of unknown function DUF171 (InterPro:IPR003750); Has 3649 Blast hits to 1964 proteins in 291 species: Archae - 113; Bacteria - 121; Metazoa - 1082; Fungi - 399; Plants - 227; Viruses - 4; Other Eukaryotes - 1703 (source: NCBI BLink). | chr5:6495593-6497987 FORWARD LENGTH=398	4	4	0	0	0	0	1	2	0	0	0	0	11	8	3	11	2
AT3G46780.1-S432(79.966)	nLGS(79.966)QFATAIQNASETPKc	nLGSQFATAIQNASETPKc	nLGS(79.966)QFATAIQNASETPKc	AT3G46780.1	AT3G46780.1	| Symbols: PTAC16 | plastid transcriptionally active 16 | chr3:17228766-17231021 FORWARD LENGTH=510	0	0	1	1	0	0	0	0	1	0	0	0	3	1	1	2	2
AT3G25840.1-S209(79.966)	nFAEDEFS(79.966)DRc	nFAEDEFSDRc	nFAEDEFS(79.966)DRc	AT3G25840.1	AT3G25840.1	| Symbols: | Protein kinase superfamily protein | chr3:9452993-9457446 REVERSE LENGTH=935	3	2	0	0	0	0	2	2	0	0	0	0	9	4	3	7	2
AT3G02880.1-S626(79.966)	nLIEEVSHSSGSPNPVS(79.966)Dc	nLIEEVSHSSGSPNPVSDc	nLIEEVSHSSGSPNPVS(79.966)Dc	AT3G02880.1	AT3G02880.1	| Symbols: | Leucine-rich repeat protein kinase family protein | chr3:634819-636982 FORWARD LENGTH=627	5	1	5	3	2	1	5	1	3	0	4	0	30	10	13	23	6
AT1G09050.1-S421(79.966)-S424(79.966)	nVVSEPELLENETGGVAAENPS(79.966)DQS(79.966)DEESSPSDSLRc	nVVSEPELLENETGGVAAENPSDQSDEESSPSDSLRc	nVVSEPELLENETGGVAAENPS(79.966)DQS(79.966)DEESSPSDSLRc	AT1G09050.1	AT1G09050.1	| Symbols: | unknown protein; BEST Arabidopsis thaliana protein match is: unknown protein (TAIR:AT1G09040.1); Has 552 Blast hits to 499 proteins in 115 species: Archae - 0; Bacteria - 86; Metazoa - 259; Fungi - 14; Plants - 77; Viruses - 0; Other Eukaryotes - 116 (source: NCBI BLink). | chr1:2918031-2920858 FORWARD LENGTH=916	0	0	0	0	0	0	1	1	0	0	0	0	2	0	2	2	1
AT5G07940.1-S603(79.966);AT5G07940.2-S603(79.966);AT5G07940.3-S603(79.966)	nAAS(79.966)NPNVAALIEQKc	nAASNPNVAALIEQKc	nAAS(79.966)NPNVAALIEQKc	AT5G07940.1	AT5G07940.1;AT5G07940.2;AT5G07940.3	| Symbols: | BEST Arabidopsis thaliana protein match is: dentin sialophosphoprotein-related (TAIR:AT5G07980.1); Has 1906 Blast hits to 1127 proteins in 203 species: Archae - 2; Bacteria - 210; Metazoa - 401; Fungi - 205; Plants - 136; Viruses - 0; Other Eukaryotes - 952 (source: NCBI BLink). | chr5:2534720-2540086 FORWARD LENGTH=1526;| Symbols: | FUNCTIONS IN: molecular_function unknown; INVOLVED…	0	0	2	0	0	0	0	0	1	1	0	0	4	2	1	3	2
AT5G20250.1-S264(79.966);AT5G20250.2-S264(79.966);AT5G20250.3-S264(79.966);AT5G20250.4-S359(79.966)	nDATVEAGDEKKES(79.966)PIFRc	nDATVEAGDEKKESPIFRc	nDATVEAGDEKKES(79.966)PIFRc	AT5G20250.1	AT5G20250.1;AT5G20250.2;AT5G20250.3;AT5G20250.4	| Symbols: DIN10 | Raffinose synthase family protein | chr5:6834207-6836635 FORWARD LENGTH=749;| Symbols: DIN10 | Raffinose synthase family protein | chr5:6834207-6836635 FORWARD LENGTH=749;| Symbols: DIN10 | Raffinose synthase family protein | chr5:6834207-6836635 FORWARD LENGTH=749;| Symbols: DIN10 | Raffinose synthase family protein | chr5:6833730-6836635 FORWARD LENGTH=844	1	1	1	1	0	0	2	1	1	2	0	0	10	4	5	9	4
AT5G23430.1-S577(79.966);AT5G23430.2-S577(79.966)	nMGS(79.966)PPRNHDENYDLVSHRc	nMGSPPRNHDENYDLVSHRc	nMGS(79.966)PPRNHDENYDLVSHRc	AT5G23430.1	AT5G23430.1;AT5G23430.2	| Symbols: | Transducin/WD40 repeat-like superfamily protein | chr5:7894073-7899862 REVERSE LENGTH=837;| Symbols: | Transducin/WD40 repeat-like superfamily protein | chr5:7894073-7899862 REVERSE LENGTH=836	1	0	0	0	0	0	2	1	0	0	0	0	4	1	3	4	2
AT3G57150.1-S539(79.966)	nDTEAAVDAEDES(79.966)AAEKSEKc;nSKDTEAAVDAEDES(79.966)AAEKSEKc	nSKDTEAAVDAEDESAAEKSEKc;nDTEAAVDAEDESAAEKSEKc	nDTEAAVDAEDES(79.966)AAEKSEKc;nSKDTEAAVDAEDES(79.966)AAEKSEKc	AT3G57150.1	AT3G57150.1	| Symbols: NAP57, AtNAP57, CBF5, AtCBF5 | homologue of NAP57 | chr3:21154255-21155952 REVERSE LENGTH=565	4	2	1	0	0	0	2	3	0	1	2	2	17	6	9	15	5
AT3G53230.1-S720(79.966)	nKRAES(79.966)PEAMEEDEEEIAEIKc	nKRAESPEAMEEDEEEIAEIKc	nKRAES(79.966)PEAMEEDEEEIAEIKc	AT3G53230.1	AT3G53230.1	| Symbols: | ATPase, AAA-type, CDC48 protein | chr3:19723416-19726489 FORWARD LENGTH=815	2	1	2	1	0	0	2	0	0	0	0	0	8	6	2	8	3
AT2G25290.1-S391(79.966);AT2G25290.2-S391(79.966);AT2G25290.3-S391(79.966)	nGSSSVADNGS(79.966)VGDFVESEKc	nGSSSVADNGSVGDFVESEKc	nGSSSVADNGS(79.966)VGDFVESEKc	AT2G25290.1	AT2G25290.1;AT2G25290.2;AT2G25290.3	| Symbols: Phox1 | Octicosapeptide/Phox/Bem1p (PB1) domain-containing protein / tetratricopeptide repeat (TPR)-containing protein | chr2:10766192-10768517 REVERSE LENGTH=745;| Symbols: Phox1 | Octicosapeptide/Phox/Bem1p (PB1) domain-containing protein / tetratricopeptide repeat (TPR)-containing protein | chr2:10766192-10768517 REVERSE LENGTH=745;| Symbols: Phox1 | Octicosapeptide/Phox/Bem1p (PB1)…	2	2	2	0	0	0	2	1	1	0	0	0	10	5	3	8	4
AT1G51805.1-S552(79.966);AT1G51805.2-S528(79.966)	nVEGTLPSYMQASDGRS(79.966)PRc	nVEGTLPSYMQASDGRSPRc	nVEGTLPSYMQASDGRS(79.966)PRc	AT1G51805.1	AT1G51805.1;AT1G51805.2	| Symbols: | Leucine-rich repeat protein kinase family protein | chr1:19221187-19225590 REVERSE LENGTH=884;| Symbols: | Leucine-rich repeat protein kinase family protein | chr1:19221187-19225590 REVERSE LENGTH=860	2	0	1	0	0	0	2	0	2	1	0	0	8	3	5	8	4
AT3G12390.1-S36(79.966)	nIDLDKPEVEDDDDNEDDDS(79.966)DDDDKDDDEADGLDGEAGGKc	nIDLDKPEVEDDDDNEDDDSDDDDKDDDEADGLDGEAGGKc	nIDLDKPEVEDDDDNEDDDS(79.966)DDDDKDDDEADGLDGEAGGKc	AT3G12390.1	AT3G12390.1	| Symbols: | Nascent polypeptide-associated complex (NAC), alpha subunit family protein | chr3:3942344-3943595 FORWARD LENGTH=203	11	4	2	0	6	3	19	12	0	0	28	12	97	14	29	43	5
AT3G07980.1-S508(79.966)	nTNEASTSTPTANVNQGDS(79.966)PVADGGKNDLATKc	nTNEASTSTPTANVNQGDSPVADGGKNDLATKc	nTNEASTSTPTANVNQGDS(79.966)PVADGGKNDLATKc	AT3G07980.1	AT3G07980.1	| Symbols: MAPKKK6, MAP3KE2 | mitogen-activated protein kinase kinase kinase 6 | chr3:2543893-2551092 REVERSE LENGTH=1367	0	0	0	0	1	0	0	0	0	0	0	1	2	1	1	2	2
AT5G07740.1-S605(79.966)	nATS(79.966)PDGVIPKc	nATSPDGVIPKc	nATS(79.966)PDGVIPKc	AT5G07740.1	AT5G07740.1	| Symbols: | actin binding | chr5:2459076-2466580 REVERSE LENGTH=1649	1	0	0	0	0	0	0	1	0	0	0	0	2	1	1	2	2
AT2G01450.1-S397(79.966);AT2G01450.2-S397(79.966);AT2G01450.3-S397(79.966);AT2G01450.4-S397(79.966)	nLEEHNDDEEEHNS(79.966)PPHQRc	nLEEHNDDEEEHNSPPHQRc	nLEEHNDDEEEHNS(79.966)PPHQRc	AT2G01450.1	AT2G01450.1;AT2G01450.2;AT2G01450.3;AT2G01450.4	| Symbols: ATMPK17, MPK17 | MAP kinase 17 | chr2:199722-202010 REVERSE LENGTH=486;| Symbols: ATMPK17, MPK17 | MAP kinase 17 | chr2:199722-202010 REVERSE LENGTH=486;| Symbols: ATMPK17, MPK17 | MAP kinase 17 | chr2:199722-202010 REVERSE LENGTH=486;| Symbols: ATMPK17, MPK17 | MAP kinase 17 | chr2:199722-202010 REVERSE LENGTH=486	2	2	0	0	0	0	1	0	0	0	0	0	5	3	1	4	2
AT1G58025.1-M53(15.995)-S59(79.966);AT1G58025.2-M53(15.995)-S59(79.966);AT1G58025.3-M53(15.995)-S59(79.966)	nM(15.995)EVDAPS(79.966)PIAGSVDLADNIAAKc	nMEVDAPSPIAGSVDLADNIAAKc	nM(15.995)EVDAPS(79.966)PIAGSVDLADNIAAKc	AT1G58025.1	AT1G58025.1;AT1G58025.2;AT1G58025.3	| Symbols: | DNA-binding bromodomain-containing protein | chr1:21458219-21461757 REVERSE LENGTH=572;| Symbols: | DNA-binding bromodomain-containing protein | chr1:21457755-21461757 REVERSE LENGTH=582;| Symbols: | DNA-binding bromodomain-containing protein | chr1:21458219-21461757 REVERSE LENGTH=573	4	3	8	5	0	0	4	1	4	4	3	1	37	13	15	28	5
AT1G03910.1-S406(79.966);AT1G03910.2-S450(79.966)	nLEQLS(79.966)EGEDDVEVNPGLTRc;nHLHRLEQLS(79.966)EGEDDVEVNPGLTRc	nHLHRLEQLSEGEDDVEVNPGLTRc;nLEQLSEGEDDVEVNPGLTRc	nLEQLS(79.966)EGEDDVEVNPGLTRc;nHLHRLEQLS(79.966)EGEDDVEVNPGLTRc	AT1G03910.1	AT1G03910.1;AT1G03910.2	| Symbols: | EXPRESSED IN: 25 plant structures; EXPRESSED DURING: 13 growth stages; CONTAINS InterPro DOMAIN/s: Cactin protein, cactus-binding domain, C-terminal (InterPro:IPR019134), Cactin, central region (InterPro:IPR018816); BEST Arabidopsis thaliana protein match is: unknown protein (TAIR:AT2G36815.2); Has 11711 Blast hits to 7382 proteins in 452 species: Archae - 31; Bacteria - 352; Metazoa…	22	13	13	4	7	1	23	8	14	2	15	6	128	47	59	106	6
AT4G04210.1-S181(79.966)	nRVS(79.966)FQGVGRc	nRVSFQGVGRc	nRVS(79.966)FQGVGRc	AT4G04210.1	AT4G04210.1	| Symbols: PUX4 | plant UBX domain containing protein 4 | chr4:2030391-2031670 FORWARD LENGTH=303	2	1	3	2	0	1	3	2	3	4	2	3	26	6	11	17	6
AT4G28080.1-T535(79.966)	nSST(79.966)PSSLAQRc	nSSTPSSLAQRc	nSST(79.966)PSSLAQRc	AT4G28080.1	AT4G28080.1	| Symbols: | Tetratricopeptide repeat (TPR)-like superfamily protein | chr4:13948993-13957840 REVERSE LENGTH=1819	1	1	0	0	0	0	0	0	0	0	0	0	2	2	0	2	1
AT4G38130.1-S416(79.966);AT4G38130.2-S416(79.966)	nWDPDS(79.966)DMDVDDDRKPIPSRc	nWDPDSDMDVDDDRKPIPSRc	nWDPDS(79.966)DMDVDDDRKPIPSRc	AT4G38130.1	AT4G38130.1;AT4G38130.2	| Symbols: HD1, ATHD1, HDA1, RPD3A, HDA19, ATHDA19 | histone deacetylase 1 | chr4:17896493-17899057 REVERSE LENGTH=501;| Symbols: HD1, ATHD1, HDA1, RPD3A, HDA19 | histone deacetylase 1 | chr4:17896663-17899057 REVERSE LENGTH=469	2	0	2	0	0	0	2	0	0	0	0	0	6	4	2	6	3
AT4G27430.1-S883(79.966)-S887(79.966);AT4G27430.2-S883(79.966)-S887(79.966)	nSVELS(79.966)RDPS(79.966)LEIKc	nSVELSRDPSLEIKc	nSVELS(79.966)RDPS(79.966)LEIKc	AT4G27430.1	AT4G27430.1;AT4G27430.2	| Symbols: CIP7 | COP1-interacting protein 7 | chr4:13718817-13722736 FORWARD LENGTH=1058;| Symbols: CIP7 | COP1-interacting protein 7 | chr4:13718817-13722736 FORWARD LENGTH=1058	3	1	1	1	0	0	1	1	0	0	0	0	8	6	2	8	3
AT1G79830.1-S793(79.966);AT1G79830.2-S793(79.966);AT1G79830.3-S793(79.966);AT1G79830.4-S813(79.966)	nQNS(79.966)AFENGSLPRc	nQNSAFENGSLPRc	nQNS(79.966)AFENGSLPRc	AT1G79830.1	AT1G79830.1;AT1G79830.2;AT1G79830.3;AT1G79830.4	| Symbols: GC5 | golgin candidate 5 | chr1:30028110-30033508 REVERSE LENGTH=956;| Symbols: GC5 | golgin candidate 5 | chr1:30028110-30033508 REVERSE LENGTH=956;| Symbols: GC5 | golgin candidate 5 | chr1:30028110-30033508 REVERSE LENGTH=956;| Symbols: GC5 | golgin candidate 5 | chr1:30028110-30033508 REVERSE LENGTH=976	1	0	4	1	0	0	0	0	1	1	0	0	8	6	2	8	3
AT4G10840.1-T16(79.966);AT4G10840.2-T16(79.966)	nTPSDT(79.966)PPLRc	nTPSDTPPLRc	nTPSDT(79.966)PPLRc	AT4G10840.1	AT4G10840.1;AT4G10840.2	| Symbols: | Tetratricopeptide repeat (TPR)-like superfamily protein | chr4:6656614-6659033 FORWARD LENGTH=609;| Symbols: | Tetratricopeptide repeat (TPR)-like superfamily protein | chr4:6656614-6658702 FORWARD LENGTH=531	7	4	2	2	0	0	6	6	4	5	1	0	37	8	11	19	5
AT1G04440.1-S405(79.966);AT5G43320.1-S412(79.966)	nATS(79.966)SADFTENRc	nATSSADFTENRc	nATS(79.966)SADFTENRc	AT1G04440.1	AT1G04440.1;AT5G43320.1	| Symbols: CKL13 | casein kinase like 13 | chr1:1202815-1205664 FORWARD LENGTH=468;| Symbols: ckl8 | casein kinase I-like 8 | chr5:17386043-17388941 REVERSE LENGTH=480	1	2	0	0	0	1	1	3	0	0	0	0	8	3	3	6	3
AT5G55860.1-S369(79.966)-C374(57.021)	nSKS(79.966)ELEQC(57.021)VTEESKc	nSKSELEQCVTEESKc	nSKS(79.966)ELEQC(57.021)VTEESKc	AT5G55860.1	AT5G55860.1	| Symbols: | Plant protein of unknown function (DUF827) | chr5:22610146-22612166 FORWARD LENGTH=649	0	0	0	0	2	0	1	0	2	0	1	0	6	2	4	6	4
AT4G01290.1-S360(79.966);AT4G01290.2-S359(79.966)	nIGS(79.966)SEMLIEGEDVRc	nIGSSEMLIEGEDVRc	nIGS(79.966)SEMLIEGEDVRc	AT4G01290.1	AT4G01290.1;AT4G01290.2	| Symbols: | unknown protein; FUNCTIONS IN: molecular_function unknown; INVOLVED IN: biological_process unknown; LOCATED IN: cellular_component unknown; EXPRESSED IN: 24 plant structures; EXPRESSED DURING: 15 growth stages; Has 1744 Blast hits to 1308 proteins in 219 species: Archae - 0; Bacteria - 241; Metazoa - 793; Fungi - 253; Plants - 108; Viruses - 0; Other Eukaryotes - 349 (source: NCBI BL…	4	2	4	3	2	2	3	3	4	3	3	3	36	11	11	22	6
AT4G28990.1-S203(79.966);AT4G28990.2-S251(79.966)	nLLPPPMNHS(79.966)PRc	nLLPPPMNHSPRc	nLLPPPMNHS(79.966)PRc	AT4G28990.1	AT4G28990.1;AT4G28990.2	| Symbols: | RNA-binding protein-related | chr4:14291205-14293018 FORWARD LENGTH=347;| Symbols: | RNA-binding protein-related | chr4:14291205-14293018 FORWARD LENGTH=395	0	0	0	3	0	0	0	0	0	0	0	0	3	3	0	3	1
AT1G35220.1-S321(79.966)	nLIDPSSVLHDKIGS(79.966)PRc	nLIDPSSVLHDKIGSPRc	nLIDPSSVLHDKIGS(79.966)PRc	AT1G35220.1	AT1G35220.1	| Symbols: | unknown protein; FUNCTIONS IN: molecular_function unknown; INVOLVED IN: biological_process unknown; LOCATED IN: cellular_component unknown; EXPRESSED IN: 22 plant structures; EXPRESSED DURING: 13 growth stages; Has 313 Blast hits to 185 proteins in 75 species: Archae - 0; Bacteria - 0; Metazoa - 200; Fungi - 0; Plants - 67; Viruses - 0; Other Eukaryotes - 46 (source: NCBI BLink). | c…	4	0	2	2	0	0	4	4	1	1	0	0	18	7	8	15	4
AT3G05420.1-S501(79.966);AT3G05420.2-S502(79.966)	nTLEAPLPGS(79.966)LSAVNNATTRc	nTLEAPLPGSLSAVNNATTRc	nTLEAPLPGS(79.966)LSAVNNATTRc	AT3G05420.1	AT3G05420.1;AT3G05420.2	| Symbols: ACBP4 | acyl-CoA binding protein 4 | chr3:1561880-1567047 FORWARD LENGTH=668;| Symbols: ACBP4 | acyl-CoA binding protein 4 | chr3:1561880-1567047 FORWARD LENGTH=669	8	2	9	3	4	3	5	2	3	3	1	0	43	22	11	33	6
AT5G61150.1-S570(79.966)	nSNRYS(79.966)DEDEEEEEVAGGRc	nSNRYSDEDEEEEEVAGGRc	nSNRYS(79.966)DEDEEEEEVAGGRc	AT5G61150.1	AT5G61150.1	| Symbols: VIP4 | leo1-like family protein | chr5:24603846-24607528 REVERSE LENGTH=625	3	2	1	0	2	1	3	1	2	2	0	0	17	8	5	13	5
AT3G09100.1-M5(15.995)-S10(79.966);AT3G09100.2-M5(15.995)-S10(79.966)	nVATM(15.995)DLNAS(79.966)PQPEEDDEPYVRc	nVATMDLNASPQPEEDDEPYVRc	nVATM(15.995)DLNAS(79.966)PQPEEDDEPYVRc	AT3G09100.1	AT3G09100.1;AT3G09100.2	| Symbols: | mRNA capping enzyme family protein | chr3:2790038-2792913 REVERSE LENGTH=471;| Symbols: | mRNA capping enzyme family protein | chr3:2788435-2792913 REVERSE LENGTH=672	3	0	0	0	0	0	3	0	0	0	0	0	6	3	3	6	2
AT4G13510.1-S488(79.966)	nRVEPRS(79.966)PSPSGANTTPTPVc	nRVEPRSPSPSGANTTPTPVc	nRVEPRS(79.966)PSPSGANTTPTPVc	AT4G13510.1	AT4G13510.1	| Symbols: AMT1;1, ATAMT1, ATAMT1;1 | ammonium transporter 1;1 | chr4:7858220-7859725 FORWARD LENGTH=501	2	1	0	0	0	0	1	0	1	1	0	0	6	2	3	5	3
AT4G24680.1-S239(79.966)-C247(57.021)	nS(79.966)VEGQGVDC(57.021)TEEANDRc	nSVEGQGVDCTEEANDRc	nS(79.966)VEGQGVDC(57.021)TEEANDRc	AT4G24680.1	AT4G24680.1	| Symbols: MOS1 | modifier of snc1 | chr4:12733425-12739737 FORWARD LENGTH=1427	2	0	0	0	0	0	1	0	0	0	2	0	5	2	3	5	3
AT4G25880.1-S118(79.966);AT4G25880.2-S118(79.966);AT4G25880.3-S118(79.966)	nVNSPIHLS(79.966)QGKc	nVNSPIHLSQGKc	nVNSPIHLS(79.966)QGKc	AT4G25880.1	AT4G25880.1;AT4G25880.2;AT4G25880.3	| Symbols: APUM6, PUM6 | pumilio 6 | chr4:13155518-13159078 FORWARD LENGTH=861;| Symbols: APUM6, PUM6 | pumilio 6 | chr4:13155518-13159078 FORWARD LENGTH=855;| Symbols: APUM6, PUM6 | pumilio 6 | chr4:13155518-13159070 FORWARD LENGTH=858	1	0	0	0	0	0	1	0	0	0	0	0	2	1	1	2	2
AT5G22000.1-S228(79.966);AT5G22000.2-S228(79.966);AT5G22000.3-S228(79.966)	nQVS(79.966)PSASDSNSRPLNQSSPSEQDRc	nQVSPSASDSNSRPLNQSSPSEQDRc	nQVS(79.966)PSASDSNSRPLNQSSPSEQDRc	AT5G22000.1	AT5G22000.1;AT5G22000.2;AT5G22000.3	| Symbols: RHF2A | RING-H2 group F2A | chr5:7277436-7279553 FORWARD LENGTH=375;| Symbols: RHF2A | RING-H2 group F2A | chr5:7277436-7279553 FORWARD LENGTH=375;| Symbols: RHF2A | RING-H2 group F2A | chr5:7277436-7279553 FORWARD LENGTH=375	2	0	0	0	1	1	1	2	0	0	4	1	12	4	7	11	4
AT3G13300.1-C823(57.021)-S827(79.966);AT3G13300.2-C788(57.021)-S792(79.966)	nVFC(57.021)SQVS(79.966)NLSTEMARc	nVFCSQVSNLSTEMARc	nVFC(57.021)SQVS(79.966)NLSTEMARc	AT3G13300.1	AT3G13300.1;AT3G13300.2	| Symbols: VCS | Transducin/WD40 repeat-like superfamily protein | chr3:4304085-4309949 FORWARD LENGTH=1344;| Symbols: VCS | Transducin/WD40 repeat-like superfamily protein | chr3:4304085-4309949 FORWARD LENGTH=1309	2	0	3	0	0	0	2	0	3	0	0	0	10	5	5	10	4
AT1G70320.1-S1511(79.966)	nLSSEYVEGNQGGSLVLSDS(79.966)PQDSTAALKc	nLSSEYVEGNQGGSLVLSDSPQDSTAALKc	nLSSEYVEGNQGGSLVLSDS(79.966)PQDSTAALKc	AT1G70320.1	AT1G70320.1	| Symbols: UPL2 | ubiquitin-protein ligase 2 | chr1:26488745-26501281 REVERSE LENGTH=3658	3	1	2	1	0	0	2	1	1	2	0	0	13	5	5	10	4
AT5G61150.1-S175(79.966);AT5G61150.2-S175(79.966)	nNVFGSS(79.966)DDEDAEEYVRc	nNVFGSSDDEDAEEYVRc	nNVFGSS(79.966)DDEDAEEYVRc	AT5G61150.1	AT5G61150.1;AT5G61150.2	| Symbols: VIP4 | leo1-like family protein | chr5:24603846-24607528 REVERSE LENGTH=625;| Symbols: VIP4 | leo1-like family protein | chr5:24603846-24607528 REVERSE LENGTH=623	3	1	0	0	0	0	1	0	0	0	1	0	6	3	2	5	3
AT3G14415.1-S345(79.966);AT3G14415.2-S351(79.966);AT3G14415.3-S345(79.966)	nS(79.966)LSEITRc	nSLSEITRc	nS(79.966)LSEITRc	AT3G14415.1	AT3G14415.1;AT3G14415.2;AT3G14415.3	| Symbols: | Aldolase-type TIM barrel family protein | chr3:4818667-4820748 FORWARD LENGTH=367;| Symbols: | Aldolase-type TIM barrel family protein | chr3:4818667-4820748 FORWARD LENGTH=373;| Symbols: | Aldolase-type TIM barrel family protein | chr3:4818667-4820748 FORWARD LENGTH=367	1	1	0	0	0	0	1	1	0	0	0	0	4	2	2	4	2
AT3G26935.1-S377(79.966)	nLHVKDGELGELS(79.966)PDIRc;nDGELGELS(79.966)PDIRc	nDGELGELSPDIRc;nLHVKDGELGELSPDIRc	nLHVKDGELGELS(79.966)PDIRc;nDGELGELS(79.966)PDIRc	AT3G26935.1	AT3G26935.1	| Symbols: | DHHC-type zinc finger family protein | chr3:9933001-9935218 REVERSE LENGTH=443	13	10	5	4	1	0	10	8	5	2	3	1	62	22	21	43	6
AT1G06890.1-S334(79.966);AT1G06890.2-S334(79.966);AT1G06890.3-S334(79.966)	nESEKDPLIAAENGSGVLS(79.966)DGGGGVQQKc	nESEKDPLIAAENGSGVLSDGGGGVQQKc	nESEKDPLIAAENGSGVLS(79.966)DGGGGVQQKc	AT1G06890.1	AT1G06890.1;AT1G06890.2;AT1G06890.3	| Symbols: | nodulin MtN21 /EamA-like transporter family protein | chr1:2111728-2114038 REVERSE LENGTH=357;| Symbols: | nodulin MtN21 /EamA-like transporter family protein | chr1:2111728-2114038 REVERSE LENGTH=357;| Symbols: | nodulin MtN21 /EamA-like transporter family protein | chr1:2111585-2114038 REVERSE LENGTH=353	1	0	5	1	1	1	2	0	3	2	2	0	18	9	9	18	6
AT5G10470.1-S1050(79.966);AT5G10470.2-S1051(79.966)	nSDAALLNLEEGSS(79.966)PIPNPSTAAEDSRc	nSDAALLNLEEGSSPIPNPSTAAEDSRc	nSDAALLNLEEGSS(79.966)PIPNPSTAAEDSRc	AT5G10470.2	AT5G10470.1;AT5G10470.2	| Symbols: KCA1, KAC1 | kinesin like protein for actin based chloroplast movement 1 | chr5:3290121-3297248 REVERSE LENGTH=1273;| Symbols: KAC1 | kinesin like protein for actin based chloroplast movement 1 | chr5:3290121-3297248 REVERSE LENGTH=1274	3	0	1	0	1	0	1	0	0	1	0	0	7	5	2	7	5
AT4G28980.1-S213(79.966);AT4G28980.2-S213(79.966)	nQGS(79.966)DGQEREAMSKDEYFRc	nQGSDGQEREAMSKDEYFRc	nQGS(79.966)DGQEREAMSKDEYFRc	AT4G28980.1	AT4G28980.1;AT4G28980.2	| Symbols: CDKF;1, CAK1AT | CDK-activating kinase 1AT | chr4:14288471-14290102 FORWARD LENGTH=479;| Symbols: CDKF;1, CAK1AT | CDK-activating kinase 1AT | chr4:14288471-14290102 FORWARD LENGTH=479	1	0	0	0	0	0	2	0	0	0	0	0	3	1	2	3	2
AT5G57350.1-T948(79.966);AT5G57350.2-T948(79.966)	nGLDIETAGHYT(79.966)Vc	nGLDIETAGHYTVc	nGLDIETAGHYT(79.966)Vc	AT5G57350.1	AT5G57350.1;AT5G57350.2	| Symbols: AHA3, ATAHA3, HA3 | H(+)-ATPase 3 | chr5:23231208-23236381 REVERSE LENGTH=949;| Symbols: HA3 | H(+)-ATPase 3 | chr5:23231208-23236381 REVERSE LENGTH=949	0	0	3	2	0	0	0	0	1	1	0	0	7	3	1	4	2
AT3G50230.1-S385(79.966);AT5G67200.1-S395(79.966)	nAS(79.966)AELLGRc	nASAELLGRc	nAS(79.966)AELLGRc	AT5G67200.1	AT3G50230.1;AT5G67200.1	| Symbols: | Leucine-rich repeat protein kinase family protein | chr3:18620599-18623200 FORWARD LENGTH=660;| Symbols: | Leucine-rich repeat protein kinase family protein | chr5:26813893-26816555 REVERSE LENGTH=669	1	0	3	2	0	0	1	1	0	1	0	0	9	6	2	8	4
AT3G13290.1-C811(57.021)-S815(79.966)-M821(15.995)	nENIFC(57.021)SQAS(79.966)NLSTEM(15.995)ARc	nENIFCSQASNLSTEMARc	nENIFC(57.021)SQAS(79.966)NLSTEM(15.995)ARc	AT3G13290.1	AT3G13290.1	| Symbols: VCR | varicose-related | chr3:4297529-4303113 FORWARD LENGTH=1340	0	0	1	0	0	0	1	0	0	0	0	0	2	1	1	2	2
AT1G67580.1-S114(79.966)-S116(79.966);AT1G67580.2-S114(79.966)-S116(79.966)	nSVDREPGELSS(79.966)ES(79.966)GSDDLIESESLAKc	nSVDREPGELSSESGSDDLIESESLAKc	nSVDREPGELSS(79.966)ES(79.966)GSDDLIESESLAKc	AT1G67580.1	AT1G67580.1;AT1G67580.2	| Symbols: | Protein kinase superfamily protein | chr1:25327727-25330965 REVERSE LENGTH=752;| Symbols: | Protein kinase superfamily protein | chr1:25327727-25330965 REVERSE LENGTH=752	3	3	0	0	0	0	1	1	0	0	1	0	9	4	2	6	3
AT3G13530.1-S788(79.966)	nS(79.966)GQLDPNNPIFGQNETSSLSMIDQPDVLKc;nVRS(79.966)GQLDPNNPIFGQNETSSLSMIDQPDVLKc	nVRSGQLDPNNPIFGQNETSSLSMIDQPDVLKc;nSGQLDPNNPIFGQNETSSLSMIDQPDVLKc	nS(79.966)GQLDPNNPIFGQNETSSLSMIDQPDVLKc;nVRS(79.966)GQLDPNNPIFGQNETSSLSMIDQPDVLKc	AT3G13530.1	AT3G13530.1	| Symbols: MAPKKK7, MAP3KE1 | mitogen-activated protein kinase kinase kinase 7 | chr3:4411934-4419320 REVERSE LENGTH=1368	3	2	6	3	2	1	5	4	2	3	0	0	31	15	12	27	5
AT2G41740.1-S858(79.966)	nSTSS(79.966)NPADDIPLTEAKc	nSTSSNPADDIPLTEAKc	nSTSS(79.966)NPADDIPLTEAKc	AT2G41740.1	AT2G41740.1	| Symbols: VLN2, ATVLN2 | villin 2 | chr2:17410962-17416878 REVERSE LENGTH=976	2	1	3	0	2	0	2	1	2	2	1	1	17	8	7	15	6
AT5G57830.1-S154(79.966)	nNLS(79.966)SPFDGISSERc	nNLSSPFDGISSERc	nNLS(79.966)SPFDGISSERc	AT5G57830.1	AT5G57830.1	| Symbols: | Protein of unknown function, DUF593 | chr5:23429406-23430860 REVERSE LENGTH=387	0	2	1	3	0	0	2	2	2	1	0	0	13	5	6	11	4
AT5G42950.1-S751(79.966)	nSPS(79.966)SDLLSILQGVTDRc	nSPSSDLLSILQGVTDRc	nSPS(79.966)SDLLSILQGVTDRc	AT5G42950.1	AT5G42950.1	| Symbols: | GYF domain-containing protein | chr5:17224436-17231044 FORWARD LENGTH=1714	0	0	1	1	0	0	2	0	1	1	0	0	6	2	3	5	3
AT2G19520.1-S10(79.966)	nESDEAAAVS(79.966)PQATTPSGGTGASGPKc	nESDEAAAVSPQATTPSGGTGASGPKc	nESDEAAAVS(79.966)PQATTPSGGTGASGPKc	AT2G19520.1	AT2G19520.1	| Symbols: FVE, ACG1, MSI4, NFC4, NFC04, ATMSI4 | Transducin family protein / WD-40 repeat family protein | chr2:8456006-8459235 FORWARD LENGTH=507	4	3	3	3	6	4	4	4	7	5	4	4	51	18	15	33	6
AT5G40450.1-S406(79.966)	nTNINESEAHS(79.966)AIGGEEDGQETKc	nTNINESEAHSAIGGEEDGQETKc	nTNINESEAHS(79.966)AIGGEEDGQETKc	AT5G40450.1	AT5G40450.1	| Symbols: | unknown protein; FUNCTIONS IN: molecular_function unknown; INVOLVED IN: biological_process unknown; LOCATED IN: chloroplast, plasma membrane; EXPRESSED IN: 24 plant structures; EXPRESSED DURING: 13 growth stages; Has 30201 Blast hits to 17322 proteins in 780 species: Archae - 12; Bacteria - 1396; Metazoa - 17338; Fungi - 3422; Plants - 5037; Viruses - 0; Other Eukaryotes - 2996 (sour…	0	0	0	0	0	0	0	0	0	0	1	1	2	0	1	1	1
AT4G31180.1-S557(79.966);AT4G31180.2-S557(79.966)	nDPQRLS(79.966)Pc	nDPQRLSPc	nDPQRLS(79.966)Pc	AT4G31180.1	AT4G31180.1;AT4G31180.2	| Symbols: | Class II aminoacyl-tRNA and biotin synthetases superfamily protein | chr4:15156696-15159362 FORWARD LENGTH=558;| Symbols: | Class II aminoacyl-tRNA and biotin synthetases superfamily protein | chr4:15156696-15159362 FORWARD LENGTH=558	2	3	0	0	0	3	4	4	0	0	1	1	18	5	4	9	4
AT5G65770.1-S792(79.966)-S794(79.966);AT5G65770.2-S819(79.966)-S821(79.966);AT5G65770.3-S792(79.966)-S794(79.966);AT5G65780.2-S800(79.966)-S802(79.966)	nVVSRDDELDLQNGVSTVS(79.966)NS(79.966)EDGYNSSMERc	nVVSRDDELDLQNGVSTVSNSEDGYNSSMERc	nVVSRDDELDLQNGVSTVS(79.966)NS(79.966)EDGYNSSMERc	AT5G65770.1	AT5G65770.1;AT5G65770.2;AT5G65770.3;AT5G65780.2	| Symbols: LINC4 | little nuclei4 | chr5:26311587-26315610 FORWARD LENGTH=1010;| Symbols: LINC4 | little nuclei4 | chr5:26311587-26315544 FORWARD LENGTH=1042;| Symbols: LINC4 | little nuclei4 | chr5:26311587-26315610 FORWARD LENGTH=1010;| Symbols: ATBCAT-5 | branched-chain amino acid aminotransferase 5 / branched-chain amino acid transaminase 5 (BCAT5) | chr5:26311587-26315610 FORWARD LENGTH=1018	0	0	0	0	0	0	2	0	0	0	0	0	2	0	2	2	1
AT4G38550.1-S32(79.966)	nSTPGS(79.966)PAHPPGARc	nSTPGSPAHPPGARc	nSTPGS(79.966)PAHPPGARc	AT4G38550.1	AT4G38550.1	| Symbols: | Arabidopsis phospholipase-like protein (PEARLI 4) family | chr4:18025886-18028546 FORWARD LENGTH=612	3	0	2	0	0	1	1	0	1	0	1	1	10	6	3	9	6
AT5G18410.1-T435(79.966);AT5G18410.2-T435(79.966);AT5G18410.3-T435(79.966)	nDAGET(79.966)PEASGSYSDYEKc	nDAGETPEASGSYSDYEKc	nDAGET(79.966)PEASGSYSDYEKc	AT5G18410.1	AT5G18410.1;AT5G18410.2;AT5G18410.3	| Symbols: PIR, KLK, PIR121, SRA1, PIRP, ATSRA1 | transcription activators | chr5:6097456-6104783 REVERSE LENGTH=1283;| Symbols: PIR, KLK, PIR121, SRA1, PIRP | transcription activators | chr5:6097456-6104783 REVERSE LENGTH=1282;| Symbols: PIR, KLK, PIR121, SRA1, PIRP | transcription activators | chr5:6098593-6104783 REVERSE LENGTH=1031	2	0	0	0	0	0	1	0	0	0	0	0	3	2	1	3	2
AT3G10650.1-T91(79.966)	nLGSGET(79.966)PLQSPEQQKc	nLGSGETPLQSPEQQKc	nLGSGET(79.966)PLQSPEQQKc	AT3G10650.1	AT3G10650.1	| Symbols: | BEST Arabidopsis thaliana protein match is: nucleoporin-related (TAIR:AT5G20200.1); Has 61042 Blast hits to 31782 proteins in 2093 species: Archae - 202; Bacteria - 16480; Metazoa - 16017; Fungi - 12552; Plants - 1653; Viruses - 629; Other Eukaryotes - 13509 (source: NCBI BLink). | chr3:3325562-3330819 REVERSE LENGTH=1309	0	0	0	0	1	0	0	0	0	0	1	0	2	1	1	2	2
AT2G32910.1-T649(79.966)	nYVT(79.966)PDSLAEYYRc	nYVTPDSLAEYYRc	nYVT(79.966)PDSLAEYYRc	AT2G32910.1	AT2G32910.1	| Symbols: | DCD (Development and Cell Death) domain protein | chr2:13959685-13961989 FORWARD LENGTH=691	0	0	0	0	0	0	0	0	1	1	0	0	2	0	1	1	1
AT4G01480.1-S28(79.966)	nILS(79.966)SLSKRc	nILSSLSKRc	nILS(79.966)SLSKRc	AT4G01480.1	AT4G01480.1	| Symbols: AtPPa5, PPa5 | pyrophosphorylase 5 | chr4:626539-627758 FORWARD LENGTH=216	2	4	0	0	0	0	2	2	1	0	0	0	11	4	4	8	3
AT5G64680.1-S165(79.966);AT5G64680.2-S165(79.966);AT5G64680.3-S173(79.966)	nSMFSGFTETPKS(79.966)PKc	nSMFSGFTETPKSPKc	nSMFSGFTETPKS(79.966)PKc	AT5G64680.1	AT5G64680.1;AT5G64680.2;AT5G64680.3	| Symbols: | unknown protein; FUNCTIONS IN: molecular_function unknown; INVOLVED IN: biological_process unknown; LOCATED IN: nucleolus; EXPRESSED IN: 23 plant structures; EXPRESSED DURING: 13 growth stages; Has 114 Blast hits to 110 proteins in 37 species: Archae - 0; Bacteria - 0; Metazoa - 42; Fungi - 10; Plants - 37; Viruses - 0; Other Eukaryotes - 25 (source: NCBI BLink). | chr5:25854433-2585…	0	0	1	2	0	0	0	1	0	0	0	0	4	2	1	3	2
AT1G70180.1-S99(79.966)-C103(57.021)-M105(15.995);AT1G70180.2-S99(79.966)-C103(57.021)-M105(15.995)	nAQS(79.966)DEGC(57.021)TM(15.995)DLRc	nAQSDEGCTMDLRc	nAQS(79.966)DEGC(57.021)TM(15.995)DLRc	AT1G70180.1	AT1G70180.1;AT1G70180.2	| Symbols: | Sterile alpha motif (SAM) domain-containing protein | chr1:26426768-26428985 FORWARD LENGTH=456;| Symbols: | Sterile alpha motif (SAM) domain-containing protein | chr1:26426768-26429097 FORWARD LENGTH=460	0	0	0	0	0	0	1	0	0	0	1	0	2	0	2	2	2
AT1G20110.1-S530(79.966)	nNVS(79.966)LQSHEDLARc	nNVSLQSHEDLARc	nNVS(79.966)LQSHEDLARc	AT1G20110.1	AT1G20110.1	| Symbols: | RING/FYVE/PHD zinc finger superfamily protein | chr1:6971554-6974578 FORWARD LENGTH=601	1	1	3	0	1	1	0	1	5	3	2	1	19	7	10	17	6
AT5G65540.1-M264(15.995)-C266(57.021)-S273(79.966)	nM(15.995)NC(57.021)VPETALS(79.966)PITRc	nMNCVPETALSPITRc	nM(15.995)NC(57.021)VPETALS(79.966)PITRc	AT5G65540.1	AT5G65540.1	| Symbols: | unknown protein; Has 6825 Blast hits to 3811 proteins in 289 species: Archae - 0; Bacteria - 184; Metazoa - 2139; Fungi - 760; Plants - 816; Viruses - 52; Other Eukaryotes - 2874 (source: NCBI BLink). | chr5:26195710-26198112 FORWARD LENGTH=605	1	0	1	0	0	0	0	0	0	0	0	0	2	2	0	2	2
AT3G09670.1-S522(79.966)-S525(79.966);AT3G09670.2-S522(79.966)-S525(79.966)	nANLQTEDPGS(79.966)PVS(79.966)PKNDRc	nANLQTEDPGSPVSPKNDRc	nANLQTEDPGS(79.966)PVS(79.966)PKNDRc	AT3G09670.1	AT3G09670.1;AT3G09670.2	| Symbols: | Tudor/PWWP/MBT superfamily protein | chr3:2966637-2968817 FORWARD LENGTH=726;| Symbols: | Tudor/PWWP/MBT superfamily protein | chr3:2966637-2968817 FORWARD LENGTH=726	1	1	0	0	0	0	1	0	0	0	1	1	5	2	2	4	3
AT2G01910.1-T554(79.966);AT2G01910.2-T513(79.966)	nRGSVGTTTPDVLLT(79.966)PRc	nRGSVGTTTPDVLLTPRc	nRGSVGTTTPDVLLT(79.966)PRc	AT2G01910.1	AT2G01910.1;AT2G01910.2	| Symbols: ATMAP65-6, MAP65-6 | Microtubule associated protein (MAP65/ASE1) family protein | chr2:417191-420182 FORWARD LENGTH=608;| Symbols: ATMAP65-6, MAP65-6 | Microtubule associated protein (MAP65/ASE1) family protein | chr2:417698-420182 FORWARD LENGTH=567	1	0	2	0	0	0	1	1	1	0	1	0	7	3	3	6	5
AT2G43680.1-S232(79.966);AT2G43680.2-S231(79.966);AT2G43680.3-S231(79.966)	nAEPPTLDTPRPPS(79.966)PRc	nAEPPTLDTPRPPSPRc	nAEPPTLDTPRPPS(79.966)PRc	AT2G43680.1	AT2G43680.1;AT2G43680.2;AT2G43680.3	| Symbols: IQD14 | IQ-domain 14 | chr2:18109302-18111587 FORWARD LENGTH=669;| Symbols: IQD14 | IQ-domain 14 | chr2:18109302-18111587 FORWARD LENGTH=668;| Symbols: IQD14 | IQ-domain 14 | chr2:18109302-18111587 FORWARD LENGTH=668	1	0	2	1	1	0	2	1	2	0	1	0	11	5	6	11	6
AT5G23150.1-S121(79.966)	nSNALGDEDS(79.966)LDATEPGLTKc	nSNALGDEDSLDATEPGLTKc	nSNALGDEDS(79.966)LDATEPGLTKc	AT5G23150.1	AT5G23150.1	| Symbols: HUA2 | Tudor/PWWP/MBT domain-containing protein | chr5:7786173-7792080 FORWARD LENGTH=1392	4	3	0	0	0	0	3	1	0	0	0	0	11	5	4	9	2
AT5G66420.1-M432(15.995)-S437(79.966)-M454(15.995);AT5G66420.2-M531(15.995)-S536(79.966)-M553(15.995)	nM(15.995)AGRGS(79.966)LAGLLPFADANAVVLEM(15.995)ANEVLPVVKc	nMAGRGSLAGLLPFADANAVVLEMANEVLPVVKc	nM(15.995)AGRGS(79.966)LAGLLPFADANAVVLEM(15.995)ANEVLPVVKc	AT5G66420.1	AT5G66420.1;AT5G66420.2	| Symbols: | CONTAINS InterPro DOMAIN/s: Uncharacterised conserved protein UCP033271 (InterPro:IPR008322), TIM-barrel signal transduction protein, predicted (InterPro:IPR009215); Has 30201 Blast hits to 17322 proteins in 780 species: Archae - 12; Bacteria - 1396; Metazoa - 17338; Fungi - 3422; Plants - 5037; Viruses - 0; Other Eukaryotes - 2996 (source: NCBI BLink). | chr5:26521893-26524537 REVER…	2	1	0	0	0	0	0	1	0	0	0	0	4	3	1	4	2
AT4G01090.1-S256(79.966)	nLTTPYS(79.966)PRc	nLTTPYSPRc	nLTTPYS(79.966)PRc	AT4G01090.1	AT4G01090.1	| Symbols: | Protein of unknown function (DUF3133) | chr4:470834-473248 REVERSE LENGTH=714	0	3	1	1	0	0	0	1	1	2	0	0	9	4	4	8	4
AT1G71010.1-S1184(79.966)	nVQS(79.966)FDSAIRc	nVQSFDSAIRc	nVQS(79.966)FDSAIRc	AT1G71010.1	AT1G71010.1	| Symbols: FAB1C | FORMS APLOID AND BINUCLEATE CELLS 1C | chr1:26782839-26788712 FORWARD LENGTH=1648	2	1	4	3	0	1	1	1	3	3	0	0	19	8	5	13	5
AT2G25320.1-M924(15.995)-S925(79.966)	nALAIEPM(15.995)S(79.966)PPTTSAGQSSDASVQSKc	nALAIEPMSPPTTSAGQSSDASVQSKc	nALAIEPM(15.995)S(79.966)PPTTSAGQSSDASVQSKc	AT2G25320.1	AT2G25320.1	| Symbols: | TRAF-like family protein | chr2:10781951-10788065 REVERSE LENGTH=1673	1	0	1	1	0	0	0	0	0	0	0	0	3	3	0	3	2
AT3G02830.1-S184(79.966)	nASFIAS(79.966)PRc	nASFIASPRc	nASFIAS(79.966)PRc	AT3G02830.1	AT3G02830.1	| Symbols: ZFN1 | zinc finger protein 1 | chr3:614075-615916 FORWARD LENGTH=397	6	6	3	1	1	0	5	2	3	1	1	1	30	13	10	23	6
AT3G17712.1-S254(79.966);AT3G17712.2-S285(79.966);AT3G17712.3-S254(79.966);AT3G17740.1-S254(79.966)	nLSAASEAVDSSFDNFIPLEEDVTVPES(79.966)DEEDVLSKc	nLSAASEAVDSSFDNFIPLEEDVTVPESDEEDVLSKc	nLSAASEAVDSSFDNFIPLEEDVTVPES(79.966)DEEDVLSKc	AT3G17712.1	AT3G17712.1;AT3G17712.2;AT3G17712.3;AT3G17740.1	| Symbols: | unknown protein; FUNCTIONS IN: molecular_function unknown; INVOLVED IN: biological_process unknown; LOCATED IN: cellular_component unknown; CONTAINS InterPro DOMAIN/s: Protein of unknown function DUF1740 (InterPro:IPR013633); BEST Arabidopsis thaliana protein match is: unknown protein (TAIR:AT3G17740.1); Has 265 Blast hits to 264 proteins in 123 species: Archae - 1; Bacteria - 0; Met…	4	0	0	0	0	0	3	2	0	0	3	0	12	4	7	11	3
AT4G14920.1-S1020(79.966)	nTNEVSVLETTS(79.966)PSRc	nTNEVSVLETTSPSRc	nTNEVSVLETTS(79.966)PSRc	AT4G14920.1	AT4G14920.1	| Symbols: | Acyl-CoA N-acyltransferase with RING/FYVE/PHD-type zinc finger protein | chr4:8531157-8535842 REVERSE LENGTH=1138	2	0	1	0	0	2	0	0	0	0	0	0	5	5	0	5	3
AT5G56850.1-S298(79.966);AT5G56850.2-S160(79.966)	nSMS(79.966)DSNLNNVRc;nSMS(79.966)DSNLNNVRKc	nSMSDSNLNNVRc;nSMSDSNLNNVRKc	nSMS(79.966)DSNLNNVRc;nSMS(79.966)DSNLNNVRKc	AT5G56850.1	AT5G56850.1;AT5G56850.2	| Symbols: | unknown protein; EXPRESSED IN: 21 plant structures; EXPRESSED DURING: 13 growth stages; Has 35333 Blast hits to 34131 proteins in 2444 species: Archae - 798; Bacteria - 22429; Metazoa - 974; Fungi - 991; Plants - 531; Viruses - 0; Other Eukaryotes - 9610 (source: NCBI BLink). | chr5:22985432-22987977 REVERSE LENGTH=551;| Symbols: | unknown protein; EXPRESSED IN: 21 plant structures; …	5	1	3	2	3	2	2	1	4	2	1	0	26	11	7	18	6
AT3G58640.1-S471(79.966);AT3G58640.2-S471(79.966)	nNVS(79.966)GFHLDAHDQVSGGRc	nNVSGFHLDAHDQVSGGRc	nNVS(79.966)GFHLDAHDQVSGGRc	AT3G58640.1	AT3G58640.1;AT3G58640.2	| Symbols: | Mitogen activated protein kinase kinase kinase-related | chr3:21687153-21692675 REVERSE LENGTH=809;| Symbols: | Mitogen activated protein kinase kinase kinase-related | chr3:21687153-21692675 REVERSE LENGTH=809	1	0	0	0	0	0	1	0	0	0	0	0	2	1	1	2	2
AT5G04430.1-S26(79.966);AT5G04430.2-S26(79.966)	nSPEPHDSS(79.966)EADSAEKPTHIRc	nSPEPHDSSEADSAEKPTHIRc	nSPEPHDSS(79.966)EADSAEKPTHIRc	AT5G04430.1	AT5G04430.1;AT5G04430.2	| Symbols: BTR1, BTR1S | binding to TOMV RNA 1L (long form) | chr5:1250602-1253523 REVERSE LENGTH=313;| Symbols: BTR1, BTR1L | binding to TOMV RNA 1L (long form) | chr5:1250602-1253523 REVERSE LENGTH=334	0	1	0	0	0	0	0	0	1	0	0	0	2	1	1	2	2
AT2G39810.1-S128(79.966)	nTHEEASQDS(79.966)DEDEHQLAADVHRc	nTHEEASQDSDEDEHQLAADVHRc	nTHEEASQDS(79.966)DEDEHQLAADVHRc	AT2G39810.1	AT2G39810.1	| Symbols: HOS1 | ubiquitin-protein ligases | chr2:16612941-16617802 FORWARD LENGTH=927	0	0	0	0	0	0	0	1	0	0	0	1	2	0	2	2	2
AT3G45830.1-S442(79.966)	nYIS(79.966)DDLNSKc	nYISDDLNSKc	nYIS(79.966)DDLNSKc	AT3G45830.1	AT3G45830.1	| Symbols: | unknown protein; FUNCTIONS IN: molecular_function unknown; INVOLVED IN: biological_process unknown; LOCATED IN: cellular_component unknown; EXPRESSED IN: 24 plant structures; EXPRESSED DURING: 15 growth stages; BEST Arabidopsis thaliana protein match is: unknown protein (TAIR:AT1G02290.1); Has 499 Blast hits to 438 proteins in 100 species: Archae - 0; Bacteria - 7; Metazoa - 236; Fun…	2	1	0	0	0	0	2	1	1	1	0	0	8	2	4	6	3
AT3G10360.1-T305(79.966)	nNRT(79.966)PDSHLVGRc	nNRTPDSHLVGRc	nNRT(79.966)PDSHLVGRc	AT3G10360.1	AT3G10360.1	| Symbols: APUM4, PUM4 | pumilio 4 | chr3:3211276-3215144 REVERSE LENGTH=1003	4	0	2	0	2	0	3	2	3	0	0	1	17	8	8	16	6
AT4G16990.2-S699(79.966);AT4G16990.3-S541(79.966);AT4G16990.4-S546(79.966);AT4G16990.5-S540(79.966)	nTGS(79.966)GFFFDFQGPKc	nTGSGFFFDFQGPKc	nTGS(79.966)GFFFDFQGPKc	AT4G16990.2	AT4G16990.2;AT4G16990.3;AT4G16990.4;AT4G16990.5	| Symbols: RLM3 | disease resistance protein (TIR-NBS class), putative | chr4:9560155-9565225 FORWARD LENGTH=796;| Symbols: RLM3 | disease resistance protein (TIR-NBS class), putative | chr4:9561113-9565225 FORWARD LENGTH=638;| Symbols: RLM3 | disease resistance protein (TIR-NBS class), putative | chr4:9561113-9565225 FORWARD LENGTH=643;| Symbols: RLM3 | disease resistance protein (TIR-NBS class)…	1	1	1	1	0	0	1	1	0	0	0	0	6	2	1	3	3
AT5G35980.1-S505(79.966);AT5G35980.2-S505(79.966)	nVDHHPGEGHWFAAGLS(79.966)PHVSGRc	nVDHHPGEGHWFAAGLSPHVSGRc	nVDHHPGEGHWFAAGLS(79.966)PHVSGRc	AT5G35980.1	AT5G35980.1;AT5G35980.2	| Symbols: YAK1 | yeast YAK1-related gene 1 | chr5:14128551-14135984 FORWARD LENGTH=956;| Symbols: YAK1 | yeast YAK1-related gene 1 | chr5:14128551-14134354 FORWARD LENGTH=787	1	0	4	1	0	0	2	1	1	0	0	0	10	6	4	10	4
AT4G23250.1-T513(79.966)	nIFGVDQTVANT(79.966)ARc	nIFGVDQTVANTARc	nIFGVDQTVANT(79.966)ARc	AT4G23250.1	AT4G23250.1	| Symbols: EMB1290, DUF26-21, RKC1, CRK17 | kinases;protein kinases | chr4:12162004-12167026 REVERSE LENGTH=1035	1	1	0	0	0	0	0	0	0	0	0	0	2	1	0	1	1
AT2G07360.1-S1027(79.966);AT2G07360.2-S1029(79.966)	nTLLETS(79.966)ELEEEDARc	nTLLETSELEEEDARc	nTLLETS(79.966)ELEEEDARc	AT2G07360.1	AT2G07360.1;AT2G07360.2	| Symbols: | SH3 domain-containing protein | chr2:3047623-3057099 REVERSE LENGTH=1196;| Symbols: | SH3 domain-containing protein | chr2:3047623-3057099 REVERSE LENGTH=1198	2	2	0	0	0	0	0	0	0	0	0	0	4	3	0	3	1
AT2G24550.1-S121(79.966)-M126(15.995)	nSKS(79.966)FGNLM(15.995)EAASKc;nS(79.966)FGNLM(15.995)EAASKc	nSKSFGNLMEAASKc;nSFGNLMEAASKc	nSKS(79.966)FGNLM(15.995)EAASKc;nS(79.966)FGNLM(15.995)EAASKc	AT2G24550.1	AT2G24550.1	| Symbols: | unknown protein; BEST Arabidopsis thaliana protein match is: unknown protein (TAIR:AT4G31510.1); Has 219 Blast hits to 219 proteins in 33 species: Archae - 0; Bacteria - 0; Metazoa - 16; Fungi - 2; Plants - 184; Viruses - 0; Other Eukaryotes - 17 (source: NCBI BLink). | chr2:10428060-10429051 REVERSE LENGTH=245	1	1	4	1	0	0	1	1	3	0	0	1	13	5	6	11	5
AT5G64680.1-M155(15.995)-S165(79.966);AT5G64680.2-M155(15.995)-S165(79.966);AT5G64680.3-M163(15.995)-S173(79.966)	nSM(15.995)FSGFTETPKS(79.966)PKc;nEKSM(15.995)FSGFTETPKS(79.966)PKc	nEKSMFSGFTETPKSPKc;nSMFSGFTETPKSPKc	nSM(15.995)FSGFTETPKS(79.966)PKc;nEKSM(15.995)FSGFTETPKS(79.966)PKc	AT5G64680.1	AT5G64680.1;AT5G64680.2;AT5G64680.3	| Symbols: | unknown protein; FUNCTIONS IN: molecular_function unknown; INVOLVED IN: biological_process unknown; LOCATED IN: nucleolus; EXPRESSED IN: 23 plant structures; EXPRESSED DURING: 13 growth stages; Has 114 Blast hits to 110 proteins in 37 species: Archae - 0; Bacteria - 0; Metazoa - 42; Fungi - 10; Plants - 37; Viruses - 0; Other Eukaryotes - 25 (source: NCBI BLink). | chr5:25854433-2585…	0	1	3	2	0	0	1	1	1	1	0	1	11	5	5	10	5
AT3G08850.1-C930(57.021)-S931(79.966)	nVC(57.021)S(79.966)LEFRPHLLGSPDSGLADPLLGASGSERc;nRVC(57.021)S(79.966)LEFRPHLLGSPDSGLADPLLGASGSERc	nRVCSLEFRPHLLGSPDSGLADPLLGASGSERc;nVCSLEFRPHLLGSPDSGLADPLLGASGSERc	nVC(57.021)S(79.966)LEFRPHLLGSPDSGLADPLLGASGSERc;nRVC(57.021)S(79.966)LEFRPHLLGSPDSGLADPLLGASGSERc	AT3G08850.1	AT3G08850.1	| Symbols: RAPTOR1B, ATRAPTOR1B, RAPTOR1 | HEAT repeat ;WD domain, G-beta repeat protein protein | chr3:2686978-2694911 REVERSE LENGTH=1344	6	0	2	0	2	0	5	0	5	0	2	0	22	10	12	22	6
AT3G09560.1-S162(79.966);AT3G09560.2-S162(79.966);AT3G09560.3-S162(79.966)	nFYDFQDDPPS(79.966)PTSEYGSARc	nFYDFQDDPPSPTSEYGSARc	nFYDFQDDPPS(79.966)PTSEYGSARc	AT3G09560.1	AT3G09560.1;AT3G09560.2;AT3G09560.3	| Symbols: ATPAH1, PAH1 | Lipin family protein | chr3:2934953-2938673 REVERSE LENGTH=904;| Symbols: | Lipin family protein | chr3:2934953-2938673 REVERSE LENGTH=904;| Symbols: | Lipin family protein | chr3:2934953-2938673 REVERSE LENGTH=904	11	9	4	2	1	1	7	6	3	1	6	6	57	18	19	37	6
AT3G28930.1-S169(79.966)	nFVQDDSSPAS(79.966)Ac	nFVQDDSSPASAc	nFVQDDSSPAS(79.966)Ac	AT3G28930.1	AT3G28930.1	| Symbols: AIG2 | AIG2-like (avirulence induced gene) family protein | chr3:10959890-10960728 REVERSE LENGTH=170	1	2	0	0	0	0	0	1	0	0	0	0	4	3	1	4	2
AT1G32750.1-S1513(79.966)	nYGIPAGDLSDKPVSEAPGSSEQAVVS(79.966)DIDTGIKc	nYGIPAGDLSDKPVSEAPGSSEQAVVSDIDTGIKc	nYGIPAGDLSDKPVSEAPGSSEQAVVS(79.966)DIDTGIKc	AT1G32750.1	AT1G32750.1	| Symbols: HAF01, HAF1, HAC13, GTD1, TAF1 | HAC13 protein (HAC13) | chr1:11846385-11856261 REVERSE LENGTH=1919	1	0	5	0	0	0	1	0	2	1	1	0	11	6	4	10	5
AT3G61220.1-S270(79.966);AT3G61220.2-S277(79.966)	nTGVLSVEEGASS(79.966)PVRc	nTGVLSVEEGASSPVRc	nTGVLSVEEGASS(79.966)PVRc	AT3G61220.1	AT3G61220.1;AT3G61220.2	| Symbols: | NAD(P)-binding Rossmann-fold superfamily protein | chr3:22663025-22664316 FORWARD LENGTH=296;| Symbols: | NAD(P)-binding Rossmann-fold superfamily protein | chr3:22663025-22664316 FORWARD LENGTH=303	0	1	0	1	0	1	0	1	0	0	0	0	4	3	1	4	4
AT5G39320.1-M392(15.995)-S393(79.966)	nKFDWDHPLHLQPM(15.995)S(79.966)PTTVKc	nKFDWDHPLHLQPMSPTTVKc	nKFDWDHPLHLQPM(15.995)S(79.966)PTTVKc	AT5G39320.1	AT5G39320.1	| Symbols: | UDP-glucose 6-dehydrogenase family protein | chr5:15743254-15744696 FORWARD LENGTH=480	7	3	2	1	1	3	1	0	1	1	1	2	23	15	6	21	6
AT1G60140.1-T23(79.966)	nSFGNLLDLASGDLLDIPQT(79.966)PRc	nSFGNLLDLASGDLLDIPQTPRc	nSFGNLLDLASGDLLDIPQT(79.966)PRc	AT1G60140.1	AT1G60140.1	| Symbols: ATTPS10, TPS10 | trehalose phosphate synthase | chr1:22177246-22180073 REVERSE LENGTH=861	0	0	0	0	0	0	0	0	1	2	0	0	3	0	3	3	1
AT5G16280.1-S1083(79.966);AT5G16280.2-S1055(79.966)	nSSS(79.966)PSAVPDLPKc	nSSSPSAVPDLPKc	nSSS(79.966)PSAVPDLPKc	AT5G16280.1	AT5G16280.1;AT5G16280.2	| Symbols: | Tetratricopeptide repeat (TPR)-like superfamily protein | chr5:5323377-5331345 REVERSE LENGTH=1272;| Symbols: | Tetratricopeptide repeat (TPR)-like superfamily protein | chr5:5323377-5331345 REVERSE LENGTH=1244	0	1	0	0	0	0	1	1	0	0	0	0	3	1	2	3	2
AT1G16860.1-S169(79.966)-M178(15.995)	nKVS(79.966)GPLDSSGLM(15.995)Kc	nKVSGPLDSSGLMKc	nKVS(79.966)GPLDSSGLM(15.995)Kc	AT1G16860.1	AT1G16860.1	| Symbols: | Ubiquitin-specific protease family C19-related protein | chr1:5768280-5770183 FORWARD LENGTH=474	4	4	3	2	0	1	3	3	2	1	2	1	26	12	10	22	6
AT3G01310.1-S443(79.966);AT3G01310.2-S437(79.966)	nTRPGRESDS(79.966)DAEDLEHAEKc	nTRPGRESDSDAEDLEHAEKc	nTRPGRESDS(79.966)DAEDLEHAEKc	AT3G01310.1	AT3G01310.1;AT3G01310.2	| Symbols: | Phosphoglycerate mutase-like family protein | chr3:94343-101603 REVERSE LENGTH=1056;| Symbols: | Phosphoglycerate mutase-like family protein | chr3:94343-101603 REVERSE LENGTH=1050	1	0	0	0	0	0	0	0	0	0	0	2	3	1	2	3	2
AT4G27060.1-S332(79.966)	nYVDGAS(79.966)DDSKLSASEQLGSEKc	nYVDGASDDSKLSASEQLGSEKc	nYVDGAS(79.966)DDSKLSASEQLGSEKc	AT4G27060.1	AT4G27060.1	| Symbols: TOR1, SPR2, CN | ARM repeat superfamily protein | chr4:13581581-13585070 REVERSE LENGTH=864	0	0	1	0	0	0	0	0	0	0	1	0	2	1	1	2	2
AT1G36310.1-S234(79.966)-S238(79.966);AT1G36310.2-S234(79.966)-S238(79.966)	nYVEEWVGPGS(79.966)PMNS(79.966)PRc	nYVEEWVGPGSPMNSPRc	nYVEEWVGPGS(79.966)PMNS(79.966)PRc	AT1G36310.1	AT1G36310.1;AT1G36310.2	| Symbols: | S-adenosyl-L-methionine-dependent methyltransferases superfamily protein | chr1:13669644-13670934 FORWARD LENGTH=404;| Symbols: | S-adenosyl-L-methionine-dependent methyltransferases superfamily protein | chr1:13669644-13670934 FORWARD LENGTH=404	3	3	0	0	0	0	3	3	0	0	0	0	12	5	3	8	2
AT1G17210.1-S767(79.966)	nLGDSQDRVS(79.966)QSVVRc	nLGDSQDRVSQSVVRc	nLGDSQDRVS(79.966)QSVVRc	AT1G17210.1	AT1G17210.1	| Symbols: ATILP1, ILP1 | IAP-like protein 1 | chr1:5880502-5884657 REVERSE LENGTH=958	3	0	6	1	0	0	3	0	9	0	2	1	25	8	13	21	5
AT5G13460.1-S359(79.966)	nSFDTQS(79.966)ESYSPYKc	nSFDTQSESYSPYKc	nSFDTQS(79.966)ESYSPYKc	AT5G13460.1	AT5G13460.1	| Symbols: IQD11 | IQ-domain 11 | chr5:4316323-4318247 FORWARD LENGTH=443	1	1	0	2	0	0	0	1	0	1	0	0	6	3	2	5	4
AT3G05000.1-S112(79.966)	nVSIDPSS(79.966)ENETQDPSTPGESKc	nVSIDPSSENETQDPSTPGESKc	nVSIDPSS(79.966)ENETQDPSTPGESKc	AT3G05000.1	AT3G05000.1	| Symbols: | Transport protein particle (TRAPP) component | chr3:1387444-1388697 REVERSE LENGTH=173	2	1	1	1	1	0	1	0	0	1	1	2	11	5	4	9	6
AT4G35240.1-C675(57.021)-S691(79.966);AT4G35240.2-C675(57.021)-S691(79.966)	nC(57.021)LLYEPEETPDGIVPFS(79.966)PGRc	nCLLYEPEETPDGIVPFSPGRc	nC(57.021)LLYEPEETPDGIVPFS(79.966)PGRc	AT4G35240.1	AT4G35240.1;AT4G35240.2	| Symbols: | Protein of unknown function (DUF630 and DUF632) | chr4:16761334-16764324 REVERSE LENGTH=865;| Symbols: | Protein of unknown function (DUF630 and DUF632) | chr4:16761334-16764324 REVERSE LENGTH=865	4	0	4	0	0	0	4	0	3	0	2	0	17	8	9	17	5
AT2G19810.1-S233(79.966)	nS(79.966)LGSNLGNDVVASLRc	nSLGSNLGNDVVASLRc	nS(79.966)LGSNLGNDVVASLRc	AT2G19810.1	AT2G19810.1	| Symbols: | CCCH-type zinc finger family protein | chr2:8550419-8551498 FORWARD LENGTH=359	0	0	2	0	0	0	0	0	2	0	0	0	4	2	2	4	2
AT3G26910.1-S558(79.966);AT3G26910.2-S558(79.966);AT5G41100.1-S519(79.966);AT5G41100.2-S519(79.966)	nSYS(79.966)IPSRc	nSYSIPSRc	nSYS(79.966)IPSRc	AT3G26910.1	AT3G26910.1;AT3G26910.2;AT5G41100.1;AT5G41100.2	| Symbols: | hydroxyproline-rich glycoprotein family protein | chr3:9915338-9918511 REVERSE LENGTH=608;| Symbols: | hydroxyproline-rich glycoprotein family protein | chr3:9915304-9918511 REVERSE LENGTH=614;| Symbols: | FUNCTIONS IN: molecular_function unknown; INVOLVED IN: biological_process unknown; LOCATED IN: plasma membrane; EXPRESSED IN: 23 plant structures; EXPRESSED DURING: 13 growth stage…	3	3	0	0	0	0	0	0	0	0	0	0	6	5	0	5	1
AT5G58140.1-S22(79.966);AT5G58140.2-S22(79.966);AT5G58140.3-S22(79.966);AT5G58140.4-S22(79.966)	nS(79.966)LEIFNPSSGKc;nS(79.966)LEIFNPSSGKETHGSTSSSSKPPLDGNNKc	nSLEIFNPSSGKETHGSTSSSSKPPLDGNNKc;nSLEIFNPSSGKc	nS(79.966)LEIFNPSSGKc;nS(79.966)LEIFNPSSGKETHGSTSSSSKPPLDGNNKc	AT5G58140.1	AT5G58140.1;AT5G58140.2;AT5G58140.3;AT5G58140.4	| Symbols: PHOT2, NPL1 | phototropin 2 | chr5:23524771-23529993 FORWARD LENGTH=915;| Symbols: PHOT2, NPL1 | phototropin 2 | chr5:23524771-23529993 FORWARD LENGTH=915;| Symbols: PHOT2, NPL1 | phototropin 2 | chr5:23524771-23529947 FORWARD LENGTH=898;| Symbols: PHOT2, NPL1 | phototropin 2 | chr5:23524771-23528541 FORWARD LENGTH=689	5	6	10	8	5	4	6	4	4	4	3	1	60	30	15	45	6
AT4G22290.1-S142(79.966)	nS(79.966)GQLDHQLSNLASSKPKc	nSGQLDHQLSNLASSKPKc	nS(79.966)GQLDHQLSNLASSKPKc	AT4G22290.1	AT4G22290.1	| Symbols: | Ubiquitin-specific protease family C19-related protein | chr4:11783199-11785730 REVERSE LENGTH=445	1	1	2	1	0	0	2	0	0	0	0	0	7	5	2	7	3
AT1G20200.1-T12(79.966)-S14(79.966)	nTQDVEMKDNNT(79.966)PS(79.966)QSIISSSTSTMQNLKc	nTQDVEMKDNNTPSQSIISSSTSTMQNLKc	nTQDVEMKDNNT(79.966)PS(79.966)QSIISSSTSTMQNLKc	AT1G20200.1	AT1G20200.1	| Symbols: EMB2719, HAP15 | PAM domain (PCI/PINT associated module) protein | chr1:7001409-7004154 REVERSE LENGTH=488	0	3	0	0	0	0	1	1	0	0	0	0	5	3	2	5	2
AT1G47900.1-M1001(15.995)-S1003(79.966)-C1006(57.021)-S1020(79.966);AT1G47900.2-M999(15.995)-S1001(79.966)-C1004(57.021)-S1018(79.966)	nFM(15.995)ES(79.966)PKC(57.021)PSDSETSDTTTSPS(79.966)Rc	nFMESPKCPSDSETSDTTTSPSRc	nFM(15.995)ES(79.966)PKC(57.021)PSDSETSDTTTSPS(79.966)Rc	AT1G47900.1	AT1G47900.1;AT1G47900.2	| Symbols: | Plant protein of unknown function (DUF869) | chr1:17647340-17651035 REVERSE LENGTH=1054;| Symbols: | Plant protein of unknown function (DUF869) | chr1:17647340-17651035 REVERSE LENGTH=1052	3	0	0	0	2	0	1	0	0	0	2	0	8	5	3	8	4
AT5G42020.1-S656(79.966);AT5G42020.2-S601(79.966)	nSGGAPGAGGES(79.966)STEEEDESHDELc	nSGGAPGAGGESSTEEEDESHDELc	nSGGAPGAGGES(79.966)STEEEDESHDELc	AT5G42020.1	AT5G42020.1;AT5G42020.2	| Symbols: BIP, BIP2 | Heat shock protein 70 (Hsp 70) family protein | chr5:16807697-16810480 REVERSE LENGTH=668;| Symbols: BIP | Heat shock protein 70 (Hsp 70) family protein | chr5:16807697-16810480 REVERSE LENGTH=613	2	0	0	0	0	0	1	2	0	0	0	0	5	2	2	4	2
AT2G33810.1-S18(79.966)	nELS(79.966)EEEEEEEETEDEDTFEEEEALEKKc;nSLRELS(79.966)EEEEEEEETEDEDTFEEEEALEKKc	nELSEEEEEEEETEDEDTFEEEEALEKKc;nSLRELSEEEEEEEETEDEDTFEEEEALEKKc	nELS(79.966)EEEEEEEETEDEDTFEEEEALEKKc;nSLRELS(79.966)EEEEEEEETEDEDTFEEEEALEKKc	AT2G33810.1	AT2G33810.1	| Symbols: SPL3 | squamosa promoter binding protein-like 3 | chr2:14305342-14305828 FORWARD LENGTH=131	3	3	1	1	0	0	2	0	0	0	1	2	13	8	5	13	4
AT1G30640.1-S322(79.966)	nTLAFS(79.966)TVGTPDYIAPEVLLKc	nTLAFSTVGTPDYIAPEVLLKc	nTLAFS(79.966)TVGTPDYIAPEVLLKc	AT1G30640.1	AT1G30640.1	| Symbols: | Protein kinase family protein | chr1:10861297-10864700 FORWARD LENGTH=562	4	3	4	1	2	0	3	3	2	1	0	0	23	10	5	15	5
AT2G42600.1-S701(79.966);AT2G42600.2-S701(79.966)	nFTAATLEHGMHPPVS(79.966)PKPEWRc	nFTAATLEHGMHPPVSPKPEWRc	nFTAATLEHGMHPPVS(79.966)PKPEWRc	AT2G42600.1	AT2G42600.1;AT2G42600.2	| Symbols: ATPPC2, PPC2 | phosphoenolpyruvate carboxylase 2 | chr2:17734541-17738679 REVERSE LENGTH=963;| Symbols: ATPPC2, PPC2 | phosphoenolpyruvate carboxylase 2 | chr2:17734541-17738679 REVERSE LENGTH=963	1	0	0	0	0	0	1	1	0	0	0	0	3	1	2	3	2
AT4G30200.1-C301(57.021)-S323(79.966);AT4G30200.2-C318(57.021)-S340(79.966);AT4G30200.3-C318(57.021)-S340(79.966);AT4G30200.4-C318(57.021)-S340(79.966)	nLC(57.021)SSALESLETIATTPPDVAALPS(79.966)PRc	nLCSSALESLETIATTPPDVAALPSPRc	nLC(57.021)SSALESLETIATTPPDVAALPS(79.966)PRc	AT4G30200.1	AT4G30200.1;AT4G30200.2;AT4G30200.3;AT4G30200.4	| Symbols: VEL1, VIL2 | vernalization5/VIN3-like | chr4:14786852-14789103 REVERSE LENGTH=685;| Symbols: VEL1, VIL2 | vernalization5/VIN3-like | chr4:14786852-14790070 REVERSE LENGTH=714;| Symbols: VEL1, VIL2 | vernalization5/VIN3-like | chr4:14786852-14790070 REVERSE LENGTH=702;| Symbols: VEL1, VIL2 | vernalization5/VIN3-like | chr4:14787045-14790070 REVERSE LENGTH=624	2	0	3	0	0	0	3	0	3	0	0	0	11	5	6	11	4
AT1G08170.1-S107(79.966)	nDEPS(79.966)PQPPETPASKc	nDEPSPQPPETPASKc	nDEPS(79.966)PQPPETPASKc	AT1G08170.1	AT1G08170.1	| Symbols: | Histone superfamily protein | chr1:2562941-2563672 REVERSE LENGTH=243	1	0	0	0	0	1	1	0	0	0	0	1	4	2	2	4	4
AT3G48430.1-M1114(15.995)-S1120(79.966)	nM(15.995)VGEYDS(79.966)AENSLEERc	nMVGEYDSAENSLEERc	nM(15.995)VGEYDS(79.966)AENSLEERc	AT3G48430.1	AT3G48430.1	| Symbols: REF6 | relative of early flowering 6 | chr3:17935609-17940456 FORWARD LENGTH=1360	4	3	0	0	0	0	3	1	0	0	2	1	14	4	6	10	3
AT5G45300.1-S169(79.966);AT5G45300.2-S167(79.966)	nSIES(79.966)PLSSSTLKc	nSIESPLSSSTLKc	nSIES(79.966)PLSSSTLKc	AT5G45300.1	AT5G45300.1;AT5G45300.2	| Symbols: BMY2, BAM8 | beta-amylase 2 | chr5:18353636-18356696 FORWARD LENGTH=689;| Symbols: BMY2, BAM8 | beta-amylase 2 | chr5:18353636-18356696 FORWARD LENGTH=687	1	1	3	5	0	0	1	1	2	2	0	0	16	6	3	9	4
AT3G55460.1-S5(79.966)	nRYS(79.966)PPYYSPPRc;nRYS(79.966)PPYYSPPRRc	nRYSPPYYSPPRc;nRYSPPYYSPPRRc	nRYS(79.966)PPYYSPPRc;nRYS(79.966)PPYYSPPRRc	AT3G55460.1	AT3G55460.1	| Symbols: SCL30, At-SCL30 | SC35-like splicing factor 30 | chr3:20561024-20563502 FORWARD LENGTH=262	8	2	8	8	2	4	4	2	6	7	1	2	54	19	16	35	6
AT5G27950.1-T573(79.966)	nSYTKPLQAAANSGT(79.966)PPETPKRc	nSYTKPLQAAANSGTPPETPKRc	nSYTKPLQAAANSGT(79.966)PPETPKRc	AT5G27950.1	AT5G27950.1	| Symbols: | P-loop containing nucleoside triphosphate hydrolases superfamily protein | chr5:9984774-9987493 FORWARD LENGTH=625	1	0	0	0	0	0	1	0	0	0	0	0	2	1	1	2	2
AT2G35050.1-S474(79.966)	nDDS(79.966)FQKVNDHPISTVESNLSAKEPKc;nDDS(79.966)FQKVNDHPISTVESNLSAKc;nRDDS(79.966)FQKVNDHPISTVESNLSAKc	nDDSFQKVNDHPISTVESNLSAKc;nRDDSFQKVNDHPISTVESNLSAKc;nDDSFQKVNDHPISTVESNLSAKEPKc	nDDS(79.966)FQKVNDHPISTVESNLSAKEPKc;nDDS(79.966)FQKVNDHPISTVESNLSAKc;nRDDS(79.966)FQKVNDHPISTVESNLSAKc	AT2G35050.1	AT2G35050.1	| Symbols: | Protein kinase superfamily protein with octicosapeptide/Phox/Bem1p domain | chr2:14769708-14774796 FORWARD LENGTH=1257	6	0	8	5	2	1	6	0	3	1	4	1	37	21	15	36	6
AT5G51820.1-S181(79.966)	nANGGFIMSAS(79.966)HNPGGPEYDWGIKc;nKANGGFIMSAS(79.966)HNPGGPEYDWGIKc	nANGGFIMSASHNPGGPEYDWGIKc;nKANGGFIMSASHNPGGPEYDWGIKc	nANGGFIMSAS(79.966)HNPGGPEYDWGIKc;nKANGGFIMSAS(79.966)HNPGGPEYDWGIKc	AT5G51820.1	AT5G51820.1	| Symbols: PGM, ATPGMP, PGM1, STF1 | phosphoglucomutase | chr5:21063531-21067933 REVERSE LENGTH=623	8	9	11	7	3	1	10	6	9	3	6	3	76	38	37	75	6
AT2G26770.1-C477(57.021)-C479(57.021)-S495(79.966);AT2G26770.2-C477(57.021)-C479(57.021)-S495(79.966)	nFAC(57.021)DC(57.021)NVTLAGPEDRTETGQS(79.966)Pc	nFACDCNVTLAGPEDRTETGQSPc	nFAC(57.021)DC(57.021)NVTLAGPEDRTETGQS(79.966)Pc	AT2G26770.1	AT2G26770.1;AT2G26770.2	| Symbols: | plectin-related | chr2:11404257-11407743 REVERSE LENGTH=496;| Symbols: | plectin-related | chr2:11404257-11407743 REVERSE LENGTH=496	4	0	0	0	0	0	4	0	1	0	0	0	9	4	5	9	3
AT3G63300.1-M115(15.995)-S121(79.966)	nIM(15.995)SQSEVS(79.966)PLTSGRc	nIMSQSEVSPLTSGRc	nIM(15.995)SQSEVS(79.966)PLTSGRc	AT3G63300.1	AT3G63300.1	| Symbols: FKD1 | FORKED 1 | chr3:23385033-23387625 FORWARD LENGTH=498	1	1	0	0	0	0	1	1	0	0	0	0	4	2	2	4	2
AT1G51450.1-T243(79.966)	nANT(79.966)PNPAAVEDKc	nANTPNPAAVEDKc	nANT(79.966)PNPAAVEDKc	AT1G51450.1	AT1G51450.1	| Symbols: TRO | TRAUCO | chr1:19074399-19076220 FORWARD LENGTH=509	1	0	0	0	2	0	1	0	0	0	1	0	5	3	2	5	4
AT1G53720.1-S180(79.966)	nIKHTHILDDPFDDPPQLAEMMPDAS(79.966)PEGKPKc	nIKHTHILDDPFDDPPQLAEMMPDASPEGKPKc	nIKHTHILDDPFDDPPQLAEMMPDAS(79.966)PEGKPKc	AT1G53720.1	AT1G53720.1	| Symbols: ATCYP59, CYP59 | cyclophilin 59 | chr1:20057012-20059508 FORWARD LENGTH=506	0	0	0	0	0	0	1	1	0	0	0	0	2	0	2	2	1
AT5G55310.1-S101(79.966)	nSTLKS(79.966)PLRDDRc	nSTLKSPLRDDRc	nSTLKS(79.966)PLRDDRc	AT5G55310.1	AT5G55310.1	| Symbols: TOP1BETA, TOP1 | DNA topoisomerase 1 beta | chr5:22430389-22434590 REVERSE LENGTH=917	1	0	1	0	0	0	0	0	0	0	0	0	2	2	0	2	2
AT5G03415.1-S79(79.966);AT5G03415.2-S79(79.966)	nLNNLDIQGDDAGS(79.966)QGASGVKc	nLNNLDIQGDDAGSQGASGVKc	nLNNLDIQGDDAGS(79.966)QGASGVKc	AT5G03415.1	AT5G03415.1;AT5G03415.2	| Symbols: DPB, ATDPB | Transcription factor DP | chr5:842842-845200 FORWARD LENGTH=385;| Symbols: DPB | Transcription factor DP | chr5:842842-845200 FORWARD LENGTH=379	0	1	1	2	0	1	1	0	2	2	0	1	11	4	5	9	6
AT1G16270.1-S671(79.966);AT1G16270.2-S671(79.966)	nTVS(79.966)GGGIETEARc	nTVSGGGIETEARc	nTVS(79.966)GGGIETEARc	AT1G16270.1	AT1G16270.1;AT1G16270.2	| Symbols: | Protein kinase superfamily protein with octicosapeptide/Phox/Bem1p domain | chr1:5563890-5568145 FORWARD LENGTH=1147;| Symbols: | Protein kinase superfamily protein with octicosapeptide/Phox/Bem1p domain | chr1:5563890-5568145 FORWARD LENGTH=1147	4	3	0	0	4	5	3	5	1	2	1	3	31	10	12	22	5
AT5G52200.1-M39(15.995)-S47(79.966);AT5G52200.2-M59(15.995)-S67(79.966)	nTPYHPM(15.995)MDDDGSLS(79.966)PRc	nTPYHPMMDDDGSLSPRc	nTPYHPM(15.995)MDDDGSLS(79.966)PRc	AT5G52200.1	AT5G52200.1;AT5G52200.2	| Symbols: | phosphoprotein phosphatase inhibitors | chr5:21202818-21204719 REVERSE LENGTH=191;| Symbols: | phosphoprotein phosphatase inhibitors | chr5:21202818-21204017 REVERSE LENGTH=211	0	0	0	1	0	0	0	0	0	1	0	0	2	1	1	2	2
AT4G21580.1-S268(79.966);AT4G21580.2-S235(79.966);AT4G21580.3-S262(79.966)	nLTVLGAALRPRS(79.966)PENKc	nLTVLGAALRPRSPENKc	nLTVLGAALRPRS(79.966)PENKc	AT4G21580.1	AT4G21580.1;AT4G21580.2;AT4G21580.3	| Symbols: | oxidoreductase, zinc-binding dehydrogenase family protein | chr4:11475822-11477514 FORWARD LENGTH=325;| Symbols: | oxidoreductase, zinc-binding dehydrogenase family protein | chr4:11475822-11477514 FORWARD LENGTH=292;| Symbols: | oxidoreductase, zinc-binding dehydrogenase family protein | chr4:11475822-11477514 FORWARD LENGTH=319	1	1	2	0	0	0	2	2	0	0	0	0	8	4	3	7	3
AT1G48410.1-M996(15.995)-T1000(79.966)-M1006(15.995)-M1011(15.995);AT1G48410.2-M998(15.995)-T1002(79.966)-M1008(15.995)-M1013(15.995);AT1G48410.3-M998(15.995)-T1002(79.966)-M1008(15.995)-M1013(15.995)	nFYM(15.995)EPET(79.966)SDSGSM(15.995)ASGSM(15.995)ARc	nFYMEPETSDSGSMASGSMARc	nFYM(15.995)EPET(79.966)SDSGSM(15.995)ASGSM(15.995)ARc	AT1G48410.1	AT1G48410.1;AT1G48410.2;AT1G48410.3	| Symbols: AGO1 | Stabilizer of iron transporter SufD / Polynucleotidyl transferase | chr1:17886285-17891892 REVERSE LENGTH=1048;| Symbols: AGO1 | Stabilizer of iron transporter SufD / Polynucleotidyl transferase | chr1:17886285-17891892 REVERSE LENGTH=1050;| Symbols: AGO1 | Stabilizer of iron transporter SufD / Polynucleotidyl transferase | chr1:17886285-17891892 REVERSE LENGTH=1050	1	1	0	0	1	0	2	0	0	0	1	3	9	2	6	8	4
AT5G61210.1-S47(79.966)	nTTS(79.966)EPSLADMTNPFGGERc	nTTSEPSLADMTNPFGGERc	nTTS(79.966)EPSLADMTNPFGGERc	AT5G61210.1	AT5G61210.1	| Symbols: SNAP33, ATSNAP33, SNP33, ATSNAP33B | soluble N-ethylmaleimide-sensitive factor adaptor protein 33 | chr5:24624027-24625366 FORWARD LENGTH=300	2	1	4	0	2	1	3	1	0	1	3	3	21	9	7	16	6
AT1G29400.1-M128(15.995)-S129(79.966);AT1G29400.2-M128(15.995)-S129(79.966)	nDNLSM(15.995)S(79.966)GPPRc	nDNLSMSGPPRc	nDNLSM(15.995)S(79.966)GPPRc	AT1G29400.1	AT1G29400.1;AT1G29400.2	| Symbols: AML5, ML5 | MEI2-like protein 5 | chr1:10290393-10293696 REVERSE LENGTH=800;| Symbols: AML5, ML5 | MEI2-like protein 5 | chr1:10290393-10293696 REVERSE LENGTH=800	1	1	0	0	0	0	1	1	0	0	0	0	4	1	2	3	2
AT5G44800.1-S1817(79.966)	nLGFGDLAS(79.966)PLPLFEPSDHLGFRc	nLGFGDLASPLPLFEPSDHLGFRc	nLGFGDLAS(79.966)PLPLFEPSDHLGFRc	AT5G44800.1	AT5G44800.1	| Symbols: CHR4, PKR1 | chromatin remodeling 4 | chr5:18083659-18092162 REVERSE LENGTH=2223	1	1	2	3	0	0	1	1	0	0	0	0	9	7	1	8	3
AT1G56220.1-S48(79.966);AT1G56220.2-S48(79.966);AT1G56220.3-S48(79.966);AT1G56220.4-S48(79.966)	nS(79.966)YGEDSLPEEAVKc	nSYGEDSLPEEAVKc	nS(79.966)YGEDSLPEEAVKc	AT1G56220.1	AT1G56220.1;AT1G56220.2;AT1G56220.3;AT1G56220.4	| Symbols: | Dormancy/auxin associated family protein | chr1:21043414-21044469 FORWARD LENGTH=137;| Symbols: | Dormancy/auxin associated family protein | chr1:21043414-21044381 FORWARD LENGTH=112;| Symbols: | Dormancy/auxin associated family protein | chr1:21043414-21044469 FORWARD LENGTH=140;| Symbols: | Dormancy/auxin associated family protein | chr1:21043414-21044381 FORWARD LENGTH=109	0	0	2	1	0	0	0	0	1	1	0	0	5	3	2	5	2
AT2G37050.1-S894(79.966);AT2G37050.3-S895(79.966)	nGGIS(79.966)DEFSRc	nGGISDEFSRc	nGGIS(79.966)DEFSRc	AT2G37050.1	AT2G37050.1;AT2G37050.3	| Symbols: | Leucine-rich repeat protein kinase family protein | chr2:15569290-15573477 FORWARD LENGTH=933;| Symbols: | Leucine-rich repeat protein kinase family protein | chr2:15569290-15573477 FORWARD LENGTH=934	5	5	3	3	0	0	4	3	2	3	0	0	28	13	7	20	4
AT1G48410.1-M996(15.995)-S1001(79.966);AT1G48410.2-M998(15.995)-S1003(79.966);AT1G48410.3-M998(15.995)-S1003(79.966)	nFYM(15.995)EPETS(79.966)DSGSMASGSMARc	nFYMEPETSDSGSMASGSMARc	nFYM(15.995)EPETS(79.966)DSGSMASGSMARc	AT1G48410.1	AT1G48410.1;AT1G48410.2;AT1G48410.3	| Symbols: AGO1 | Stabilizer of iron transporter SufD / Polynucleotidyl transferase | chr1:17886285-17891892 REVERSE LENGTH=1048;| Symbols: AGO1 | Stabilizer of iron transporter SufD / Polynucleotidyl transferase | chr1:17886285-17891892 REVERSE LENGTH=1050;| Symbols: AGO1 | Stabilizer of iron transporter SufD / Polynucleotidyl transferase | chr1:17886285-17891892 REVERSE LENGTH=1050	3	0	1	0	0	0	2	0	0	0	1	0	7	4	3	7	4
AT4G23460.1-S619(79.966)	nTTVQKTEDEDYVEGSETGYPEASGNPVDGAAS(79.966)PSATTGYVTKc;nTEDEDYVEGSETGYPEASGNPVDGAAS(79.966)PSATTGYVTKc;nLKTTVQKTEDEDYVEGSETGYPEASGNPVDGAAS(79.966)PSATTGYVTKc	nTTVQKTEDEDYVEGSETGYPEASGNPVDGAASPSATTGYVTKc;nLKTTVQKTEDEDYVEGSETGYPEASGNPVDGAASPSATTGYVTKc;nTEDEDYVEGSETGYPEASGNPVDGAASPSATTGYVTKc	nTTVQKTEDEDYVEGSETGYPEASGNPVDGAAS(79.966)PSATTGYVTKc;nTEDEDYVEGSETGYPEASGNPVDGAAS(79.966)PSATTGYVTKc;nLKTTVQKTEDEDYVEGSETGYPEASGNPVDGAAS(79.966)PSATTGYVTKc	AT4G23460.1	AT4G23460.1	| Symbols: | Adaptin family protein | chr4:12243899-12248898 REVERSE LENGTH=893	9	0	5	3	3	0	9	4	5	1	7	1	47	20	26	46	6
AT3G57490.1-S274(79.966)	nISEVVVDKS(79.966)VEc	nISEVVVDKSVEc	nISEVVVDKS(79.966)VEc	AT3G57490.1	AT3G57490.1	| Symbols: | Ribosomal protein S5 family protein | chr3:21279824-21280887 REVERSE LENGTH=276	0	0	0	0	0	0	2	2	0	0	0	0	4	0	4	4	1
AT2G46630.1-T111(79.966)	nAAT(79.966)PPPPPPRc	nAATPPPPPPRc	nAAT(79.966)PPPPPPRc	AT2G46630.1	AT2G46630.1	| Symbols: | unknown protein; LOCATED IN: chloroplast; EXPRESSED IN: 22 plant structures; EXPRESSED DURING: 13 growth stages; Has 110095 Blast hits to 59224 proteins in 2216 species: Archae - 177; Bacteria - 15429; Metazoa - 38345; Fungi - 18843; Plants - 13341; Viruses - 3084; Other Eukaryotes - 20876 (source: NCBI BLink). | chr2:19145529-19146713 FORWARD LENGTH=394	2	3	1	0	0	0	0	0	0	0	0	0	6	3	0	3	2
AT4G35310.1-S552(79.966)-M553(15.995)	nNSLNIS(79.966)M(15.995)RDAc	nNSLNISMRDAc	nNSLNIS(79.966)M(15.995)RDAc	AT4G35310.1	AT4G35310.1	| Symbols: CPK5, ATCPK5 | calmodulin-domain protein kinase 5 | chr4:16802436-16804628 FORWARD LENGTH=556	2	3	0	0	0	2	2	3	0	2	0	0	14	7	7	14	4
AT3G10380.1-S277(79.966)-S286(79.966)	nTASNDESSS(79.966)FDGHDEEDS(79.966)VEHDESTADTARc	nTASNDESSSFDGHDEEDSVEHDESTADTARc	nTASNDESSS(79.966)FDGHDEEDS(79.966)VEHDESTADTARc	AT3G10380.1	AT3G10380.1	| Symbols: SEC8, ATSEC8 | subunit of exocyst complex 8 | chr3:3219922-3228356 REVERSE LENGTH=1053	0	0	0	0	0	0	1	1	0	0	2	0	4	0	4	4	2
AT5G47910.1-S39(79.966)	nGAFS(79.966)GPLGRPKc	nGAFSGPLGRPKc	nGAFS(79.966)GPLGRPKc	AT5G47910.1	AT5G47910.1	| Symbols: RBOHD, ATRBOHD | respiratory burst oxidase homologue D | chr5:19397585-19401768 FORWARD LENGTH=921	2	2	1	2	1	0	2	0	2	0	0	0	12	6	4	10	5
AT1G01440.1-S264(79.966)	nGYVQQAVS(79.966)DTDSRc;nGYVQQAVS(79.966)DTDSRRc	nGYVQQAVSDTDSRc;nGYVQQAVSDTDSRRc	nGYVQQAVS(79.966)DTDSRc;nGYVQQAVS(79.966)DTDSRRc	AT1G01440.1	AT1G01440.1	| Symbols: | Protein of unknown function (DUF3133) | chr1:159935-162219 REVERSE LENGTH=664	3	3	0	4	1	1	3	1	0	0	0	1	17	9	4	13	5
AT1G53310.1-T232(79.966)-M237(15.995);AT1G53310.2-T232(79.966)-M237(15.995);AT1G53310.3-T232(79.966)-M237(15.995);AT2G42600.1-T231(79.966)-M236(15.995);AT2G42600.2-T231(79.966)-M236(15.995);AT3G14940.1-T232(79.966)-M237(15.995)	nTPPT(79.966)PQDEM(15.995)Rc	nTPPTPQDEMRc	nTPPT(79.966)PQDEM(15.995)Rc	AT1G53310.1	AT1G53310.1;AT1G53310.2;AT1G53310.3;AT2G42600.1;AT2G42600.2;AT3G14940.1	| Symbols: ATPPC1, PEPC1, ATPEPC1, PPC1 | phosphoenolpyruvate carboxylase 1 | chr1:19884261-19888070 REVERSE LENGTH=967;| Symbols: ATPPC1, PEPC1, ATPEPC1, PPC1 | phosphoenolpyruvate carboxylase 1 | chr1:19884261-19888070 REVERSE LENGTH=967;| Symbols: ATPPC1, PEPC1, ATPEPC1, PPC1 | phosphoenolpyruvate carboxylase 1 | chr1:19884261-19888070 REVERSE LENGTH=967;| Symbols: ATPPC2, PPC2 | phosphoenolpy…	1	1	0	0	1	0	2	2	0	0	0	0	7	3	2	5	3
AT2G46630.1-M276(15.995)-S281(79.966)	nGAVM(15.995)EILRS(79.966)PQGNKc	nGAVMEILRSPQGNKc	nGAVM(15.995)EILRS(79.966)PQGNKc	AT2G46630.1	AT2G46630.1	| Symbols: | unknown protein; LOCATED IN: chloroplast; EXPRESSED IN: 22 plant structures; EXPRESSED DURING: 13 growth stages; Has 110095 Blast hits to 59224 proteins in 2216 species: Archae - 177; Bacteria - 15429; Metazoa - 38345; Fungi - 18843; Plants - 13341; Viruses - 3084; Other Eukaryotes - 20876 (source: NCBI BLink). | chr2:19145529-19146713 FORWARD LENGTH=394	4	0	9	5	0	1	1	1	3	3	2	3	32	17	11	28	6
AT1G09060.1-M687(15.995)-S695(79.966);AT1G09060.2-M687(15.995)-S695(79.966);AT1G09060.3-M701(15.995)-S709(79.966)	nM(15.995)SENESLLS(79.966)PEQKc	nMSENESLLSPEQKc	nM(15.995)SENESLLS(79.966)PEQKc	AT1G09060.1	AT1G09060.1;AT1G09060.2;AT1G09060.3	| Symbols: | Zinc finger, RING-type;Transcription factor jumonji/aspartyl beta-hydroxylase | chr1:2921235-2925212 REVERSE LENGTH=930;| Symbols: | Zinc finger, RING-type;Transcription factor jumonji/aspartyl beta-hydroxylase | chr1:2921235-2925212 REVERSE LENGTH=930;| Symbols: | Zinc finger, RING-type;Transcription factor jumonji/aspartyl beta-hydroxylase | chr1:2921235-2925254 REVERSE LENGTH=944	8	6	5	3	2	2	5	2	4	4	3	3	47	17	14	31	6
AT3G25070.1-S141(79.966)	nADES(79.966)PEKVTVVPKc	nADESPEKVTVVPKc	nADES(79.966)PEKVTVVPKc	AT3G25070.1	AT3G25070.1	| Symbols: RIN4 | RPM1 interacting protein 4 | chr3:9132458-9133747 FORWARD LENGTH=211	6	3	9	7	10	13	6	6	29	27	9	8	133	31	29	60	6
AT5G57160.1-S1058(79.966)	nIGGDES(79.966)DENDELDGNNNVSADAEEGNAAGRc	nIGGDESDENDELDGNNNVSADAEEGNAAGRc	nIGGDES(79.966)DENDELDGNNNVSADAEEGNAAGRc	AT5G57160.1	AT5G57160.1	| Symbols: ATLIG4, LIG4 | DNA ligase IV | chr5:23155150-23161688 REVERSE LENGTH=1219	2	2	0	0	0	0	2	1	0	0	3	3	13	3	8	11	3
AT3G54050.1-S326(79.966);AT3G54050.2-S326(79.966)	nYIDDLKDPGPTGKPYS(79.966)ARc	nYIDDLKDPGPTGKPYSARc	nYIDDLKDPGPTGKPYS(79.966)ARc	AT3G54050.1	AT3G54050.1;AT3G54050.2	| Symbols: HCEF1 | high cyclic electron flow 1 | chr3:20016951-20018527 FORWARD LENGTH=417;| Symbols: HCEF1 | high cyclic electron flow 1 | chr3:20016951-20018527 FORWARD LENGTH=417	1	0	0	0	0	0	0	1	0	0	0	0	2	1	1	2	2
AT5G03630.1-S417(79.966)	nAQPS(79.966)VESLEVLSKc	nAQPSVESLEVLSKc	nAQPS(79.966)VESLEVLSKc	AT5G03630.1	AT5G03630.1	| Symbols: ATMDAR2 | Pyridine nucleotide-disulphide oxidoreductase family protein | chr5:922378-924616 REVERSE LENGTH=435	8	9	9	11	9	9	7	8	7	8	4	5	94	20	15	35	6
AT2G42600.1-S11(79.966);AT2G42600.2-S11(79.966);AT3G14940.1-S11(79.966);AT3G42628.1-S11(79.966)	nMAS(79.966)IDAQLRc	nMASIDAQLRc	nMAS(79.966)IDAQLRc	AT2G42600.1	AT2G42600.1;AT2G42600.2;AT3G14940.1;AT3G42628.1	| Symbols: ATPPC2, PPC2 | phosphoenolpyruvate carboxylase 2 | chr2:17734541-17738679 REVERSE LENGTH=963;| Symbols: ATPPC2, PPC2 | phosphoenolpyruvate carboxylase 2 | chr2:17734541-17738679 REVERSE LENGTH=963;| Symbols: ATPPC3, PPC3 | phosphoenolpyruvate carboxylase 3 | chr3:5025584-5029476 FORWARD LENGTH=968;| Symbols: | phosphoenolpyruvate carboxylase-related / PEP carboxylase-related | chr3:147…	2	2	4	2	1	0	2	1	2	2	0	0	18	8	4	12	5
AT1G51690.1-S472(79.966);AT1G51690.2-S471(79.966);AT1G51690.3-S562(79.966)	nGSES(79.966)PGVDGNTNALDYTTKc	nGSESPGVDGNTNALDYTTKc	nGSES(79.966)PGVDGNTNALDYTTKc	AT1G51690.1	AT1G51690.1;AT1G51690.2;AT1G51690.3	| Symbols: ATB ALPHA, B ALPHA | protein phosphatase 2A 55 kDa regulatory subunit B alpha isoform | chr1:19166218-19169974 FORWARD LENGTH=513;| Symbols: ATB ALPHA, B ALPHA | protein phosphatase 2A 55 kDa regulatory subunit B alpha isoform | chr1:19166218-19169974 FORWARD LENGTH=512;| Symbols: B ALPHA | protein phosphatase 2A 55 kDa regulatory subunit B alpha isoform | chr1:19164124-19169974 FORWAR…	3	0	2	1	1	1	2	2	2	1	1	1	17	7	8	15	6
AT1G75100.1-S56(79.966)	nSKVTSNEVTRHS(79.966)FSESALRc	nSKVTSNEVTRHSFSESALRc	nSKVTSNEVTRHS(79.966)FSESALRc	AT1G75100.1	AT1G75100.1	| Symbols: JAC1 | J-domain protein required for chloroplast accumulation response 1 | chr1:28191108-28193769 REVERSE LENGTH=651	3	1	0	0	1	0	3	2	0	0	1	1	12	5	5	10	4
AT2G41990.1-S18(79.966)	nTDSEATSIDAAALS(79.966)PPRc	nTDSEATSIDAAALSPPRc	nTDSEATSIDAAALS(79.966)PPRc	AT2G41990.1	AT2G41990.1	| Symbols: | CONTAINS InterPro DOMAIN/s: Late embryogenesis abundant protein, group 2 (InterPro:IPR004864); BEST Arabidopsis thaliana protein match is: Late embryogenesis abundant (LEA) hydroxyproline-rich glycoprotein family (TAIR:AT4G35170.1); Has 172 Blast hits to 168 proteins in 15 species: Archae - 0; Bacteria - 0; Metazoa - 0; Fungi - 0; Plants - 172; Viruses - 0; Other Eukaryotes - 0 (sour…	1	1	0	0	0	0	0	0	0	0	0	0	2	1	0	1	1
AT4G38470.1-T443(79.966)	nAQTGVMT(79.966)AETGTYRc;nVKAQTGVMT(79.966)AETGTYRc	nVKAQTGVMTAETGTYRc;nAQTGVMTAETGTYRc	nAQTGVMT(79.966)AETGTYRc;nVKAQTGVMT(79.966)AETGTYRc	AT4G38470.1	AT4G38470.1	| Symbols: | ACT-like protein tyrosine kinase family protein | chr4:17999432-18003551 FORWARD LENGTH=575	13	4	10	4	6	5	10	8	10	7	4	1	82	36	30	66	6
AT3G57410.1-S862(79.966)	nAFS(79.966)EVEATEEATEAKEEEEVSPAAEASAEEAKPKc	nAFSEVEATEEATEAKEEEEVSPAAEASAEEAKPKc	nAFS(79.966)EVEATEEATEAKEEEEVSPAAEASAEEAKPKc	AT3G57410.1	AT3G57410.1	| Symbols: VLN3, ATVLN3 | villin 3 | chr3:21243615-21249809 REVERSE LENGTH=965	1	1	0	0	0	0	1	2	0	0	0	0	5	2	3	5	2
AT1G48410.1-S1001(79.966)-M1006(15.995)-M1011(15.995);AT1G48410.2-S1003(79.966)-M1008(15.995)-M1013(15.995);AT1G48410.3-S1003(79.966)-M1008(15.995)-M1013(15.995)	nFYMEPETS(79.966)DSGSM(15.995)ASGSM(15.995)ARc	nFYMEPETSDSGSMASGSMARc	nFYMEPETS(79.966)DSGSM(15.995)ASGSM(15.995)ARc	AT1G48410.1	AT1G48410.1;AT1G48410.2;AT1G48410.3	| Symbols: AGO1 | Stabilizer of iron transporter SufD / Polynucleotidyl transferase | chr1:17886285-17891892 REVERSE LENGTH=1048;| Symbols: AGO1 | Stabilizer of iron transporter SufD / Polynucleotidyl transferase | chr1:17886285-17891892 REVERSE LENGTH=1050;| Symbols: AGO1 | Stabilizer of iron transporter SufD / Polynucleotidyl transferase | chr1:17886285-17891892 REVERSE LENGTH=1050	4	1	1	0	0	1	3	1	0	1	1	0	13	6	5	11	6
AT2G02080.1-S73(79.966)	nNQPGNPNPDAEVVALS(79.966)PKc;nRNQPGNPNPDAEVVALS(79.966)PKc	nNQPGNPNPDAEVVALSPKc;nRNQPGNPNPDAEVVALSPKc	nNQPGNPNPDAEVVALS(79.966)PKc;nRNQPGNPNPDAEVVALS(79.966)PKc	AT2G02080.1	AT2G02080.1	| Symbols: AtIDD4, IDD4 | indeterminate(ID)-domain 4 | chr2:518328-521170 REVERSE LENGTH=516	5	5	14	12	9	6	4	4	6	8	6	3	82	34	21	55	6
AT2G20550.1-S41(79.966);AT2G20550.2-S41(79.966)	nNADDIYSEFFGVSS(79.966)PSGPRc	nNADDIYSEFFGVSSPSGPRc	nNADDIYSEFFGVSS(79.966)PSGPRc	AT2G20550.1	AT2G20550.1;AT2G20550.2	| Symbols: | HSP40/DnaJ peptide-binding protein | chr2:8846051-8847113 REVERSE LENGTH=284;| Symbols: | HSP40/DnaJ peptide-binding protein | chr2:8846051-8847113 REVERSE LENGTH=284	0	0	2	0	0	0	0	0	0	0	0	0	2	2	0	2	1
AT3G48200.1-S808(79.966)-C819(57.021)	nIIAS(79.966)DDENEDAEAPC(57.021)IQKc	nIIASDDENEDAEAPCIQKc	nIIAS(79.966)DDENEDAEAPC(57.021)IQKc	AT3G48200.1	AT3G48200.1	| Symbols: | unknown protein; FUNCTIONS IN: molecular_function unknown; INVOLVED IN: biological_process unknown; LOCATED IN: endomembrane system; EXPRESSED IN: 21 plant structures; EXPRESSED DURING: 13 growth stages; Has 210 Blast hits to 148 proteins in 42 species: Archae - 0; Bacteria - 118; Metazoa - 0; Fungi - 0; Plants - 48; Viruses - 0; Other Eukaryotes - 44 (source: NCBI BLink). | chr3:178…	7	0	0	0	0	0	3	0	0	0	0	0	10	7	3	10	2
AT3G61480.1-S576(79.966)	nEGELDEDNLS(79.966)SDLSEREPSRc	nEGELDEDNLSSDLSEREPSRc	nEGELDEDNLS(79.966)SDLSEREPSRc	AT3G61480.1	AT3G61480.1	| Symbols: | Quinoprotein amine dehydrogenase, beta chain-like; RIC1-like guanyl-nucleotide exchange factor | chr3:22749984-22756476 FORWARD LENGTH=1080	1	3	0	1	0	0	1	1	0	1	0	0	8	5	3	8	4
AT3G01670.1-S92(79.966)	nTAHYPHPS(79.966)EEILDANIRc	nTAHYPHPSEEILDANIRc	nTAHYPHPS(79.966)EEILDANIRc	AT3G01670.1	AT3G01670.1	| Symbols: | unknown protein; BEST Arabidopsis thaliana protein match is: unknown protein (TAIR:AT3G01680.1); Has 121 Blast hits to 111 proteins in 12 species: Archae - 0; Bacteria - 0; Metazoa - 0; Fungi - 0; Plants - 121; Viruses - 0; Other Eukaryotes - 0 (source: NCBI BLink). | chr3:247288-250261 FORWARD LENGTH=822	2	1	0	3	0	0	4	3	3	3	0	0	19	5	8	13	4
AT1G58025.1-T452(79.966)-S454(79.966)-S458(79.966)-M459(15.995);AT1G58025.2-T453(79.966)-S455(79.966)-S459(79.966)-M460(15.995);AT1G58025.3-T453(79.966)-S455(79.966)-S459(79.966)-M460(15.995)	nANVEDKT(79.966)QS(79.966)IDRS(79.966)M(15.995)EETGDEPVNSAAEKc	nANVEDKTQSIDRSMEETGDEPVNSAAEKc	nANVEDKT(79.966)QS(79.966)IDRS(79.966)M(15.995)EETGDEPVNSAAEKc	AT1G58025.1	AT1G58025.1;AT1G58025.2;AT1G58025.3	| Symbols: | DNA-binding bromodomain-containing protein | chr1:21458219-21461757 REVERSE LENGTH=572;| Symbols: | DNA-binding bromodomain-containing protein | chr1:21457755-21461757 REVERSE LENGTH=582;| Symbols: | DNA-binding bromodomain-containing protein | chr1:21458219-21461757 REVERSE LENGTH=573	1	0	0	0	0	0	1	1	0	0	0	0	3	1	1	2	2
AT3G48430.1-S1092(79.966)	nVFRNPVSYES(79.966)EDNGVYQQSGRc;nNPVSYES(79.966)EDNGVYQQSGRc	nVFRNPVSYESEDNGVYQQSGRc;nNPVSYESEDNGVYQQSGRc	nVFRNPVSYES(79.966)EDNGVYQQSGRc;nNPVSYES(79.966)EDNGVYQQSGRc	AT3G48430.1	AT3G48430.1	| Symbols: REF6 | relative of early flowering 6 | chr3:17935609-17940456 FORWARD LENGTH=1360	9	6	5	1	1	0	11	4	3	3	3	4	50	19	23	42	6
AT1G56340.1-S381(79.966)-S397(79.966)	nDAPAES(79.966)DAEEEAEDDDNEGDDS(79.966)DNESKSEETKc;nDAPAES(79.966)DAEEEAEDDDNEGDDS(79.966)DNESKSEETKEAEETKc	nDAPAESDAEEEAEDDDNEGDDSDNESKSEETKc;nDAPAESDAEEEAEDDDNEGDDSDNESKSEETKEAEETKc	nDAPAES(79.966)DAEEEAEDDDNEGDDS(79.966)DNESKSEETKc;nDAPAES(79.966)DAEEEAEDDDNEGDDS(79.966)DNESKSEETKEAEETKc	AT1G56340.1	AT1G56340.1	| Symbols: CRT1, CRT1a, AtCRT1a | calreticulin 1a | chr1:21090059-21092630 REVERSE LENGTH=425	2	2	0	0	0	0	0	2	0	0	2	1	9	4	5	9	3
AT1G66150.1-S518(79.966)-S519(79.966)	nFSGSES(79.966)S(79.966)NAVVVHPRc	nFSGSESSNAVVVHPRc	nFSGSES(79.966)S(79.966)NAVVVHPRc	AT1G66150.1	AT1G66150.1	| Symbols: TMK1 | transmembrane kinase 1 | chr1:24631503-24634415 FORWARD LENGTH=942	1	0	0	0	0	0	3	1	0	0	1	0	6	1	4	5	3
AT5G24260.1-S479(79.966)	nILYEQTS(79.966)PIQILKc	nILYEQTSPIQILKc	nILYEQTS(79.966)PIQILKc	AT5G24260.1	AT5G24260.1	| Symbols: | prolyl oligopeptidase family protein | chr5:8234865-8237810 REVERSE LENGTH=746	0	1	1	1	0	0	0	0	0	0	0	0	3	2	0	2	2
AT1G42550.1-S415(79.966)	nS(79.966)VEMKEQHVNVDDPRc	nSVEMKEQHVNVDDPRc	nS(79.966)VEMKEQHVNVDDPRc	AT1G42550.1	AT1G42550.1	| Symbols: PMI1 | plastid movement impaired1 | chr1:15977131-15979734 FORWARD LENGTH=843	2	0	0	0	0	0	1	1	0	0	1	0	5	2	3	5	3
AT5G53140.1-S365(79.966)	nIETNAMAES(79.966)EPELNPTTELEPESNPSTALETESIPKc	nIETNAMAESEPELNPTTELEPESNPSTALETESIPKc	nIETNAMAES(79.966)EPELNPTTELEPESNPSTALETESIPKc	AT5G53140.1	AT5G53140.1	| Symbols: | Protein phosphatase 2C family protein | chr5:21549228-21552132 FORWARD LENGTH=420	4	2	1	0	0	0	2	0	0	0	2	1	12	6	5	11	4
AT4G22670.1-S57(79.966)-S63(79.966)-M67(15.995)	nS(79.966)FVVEES(79.966)DDDM(15.995)DETEEVKPKc	nSFVVEESDDDMDETEEVKPKc	nS(79.966)FVVEES(79.966)DDDM(15.995)DETEEVKPKc	AT4G22670.1	AT4G22670.1	| Symbols: AtHip1, HIP1, TPR11 | HSP70-interacting protein 1 | chr4:11918236-11920671 FORWARD LENGTH=441	2	0	0	0	0	0	1	0	0	0	0	0	3	2	1	3	2
AT5G20490.1-S1531(79.966);AT5G20490.2-S1451(79.966)	nENS(79.966)GFGFLLTRc	nENSGFGFLLTRc	nENS(79.966)GFGFLLTRc	AT5G20490.1	AT5G20490.1;AT5G20490.2	| Symbols: XIK, ATXIK, XI-17 | Myosin family protein with Dil domain | chr5:6927064-6936825 REVERSE LENGTH=1545;| Symbols: XIK, ATXIK, XI-17 | Myosin family protein with Dil domain | chr5:6927064-6936079 REVERSE LENGTH=1465	1	1	1	2	2	0	1	0	0	0	0	0	8	6	1	7	4
AT5G35980.1-S847(79.966)	nYAPNQAFSQVETGS(79.966)PPSNDPHARc;nRYAPNQAFSQVETGS(79.966)PPSNDPHARc	nRYAPNQAFSQVETGSPPSNDPHARc;nYAPNQAFSQVETGSPPSNDPHARc	nYAPNQAFSQVETGS(79.966)PPSNDPHARc;nRYAPNQAFSQVETGS(79.966)PPSNDPHARc	AT5G35980.1	AT5G35980.1	| Symbols: YAK1 | yeast YAK1-related gene 1 | chr5:14128551-14135984 FORWARD LENGTH=956	2	0	2	0	0	0	2	0	2	0	1	0	9	4	5	9	5
AT1G72710.1-S347(79.966)	nRNS(79.966)GQIFNSGSLAKc	nRNSGQIFNSGSLAKc	nRNS(79.966)GQIFNSGSLAKc	AT1G72710.1	AT1G72710.1	| Symbols: CKL2 | casein kinase 1-like protein 2 | chr1:27372553-27376178 FORWARD LENGTH=465	2	2	1	2	0	0	2	0	1	1	1	0	12	5	5	10	5
AT1G27750.1-T462(79.966)-S464(79.966)	nGLLNQHT(79.966)PS(79.966)PSARc	nGLLNQHTPSPSARc	nGLLNQHT(79.966)PS(79.966)PSARc	AT1G27750.1	AT1G27750.1	| Symbols: | nucleic acid binding | chr1:9657425-9661750 FORWARD LENGTH=1075	6	0	4	0	1	0	6	2	4	1	2	1	27	11	15	26	6
AT2G22090.1-S309(79.966);AT2G22090.2-S309(79.966)	nGQS(79.966)LPSTYPDSDAGGKc	nGQSLPSTYPDSDAGGKc	nGQS(79.966)LPSTYPDSDAGGKc	AT2G22090.1	AT2G22090.1;AT2G22090.2	| Symbols: UBA1A | RNA-binding (RRM/RBD/RNP motifs) family protein | chr2:9388571-9390450 REVERSE LENGTH=343;| Symbols: UBA1A | RNA-binding (RRM/RBD/RNP motifs) family protein | chr2:9389407-9390450 REVERSE LENGTH=347	1	0	0	0	0	0	2	0	0	0	0	0	3	1	2	3	2
AT1G50120.1-S264(79.966)	nTFGS(79.966)SLSLNSGPRc	nTFGSSLSLNSGPRc	nTFGS(79.966)SLSLNSGPRc	AT1G50120.1	AT1G50120.1	| Symbols: | FUNCTIONS IN: molecular_function unknown; INVOLVED IN: biological_process unknown; LOCATED IN: cellular_component unknown; EXPRESSED IN: 23 plant structures; EXPRESSED DURING: 13 growth stages; CONTAINS InterPro DOMAIN/s: Rgp1 (InterPro:IPR014848), Immunoglobulin E-set (InterPro:IPR014756); Has 144 Blast hits to 140 proteins in 61 species: Archae - 0; Bacteria - 0; Metazoa - 86; Fung…	0	2	0	0	0	0	0	0	0	1	0	0	3	2	1	3	2
AT1G36310.1-S238(79.966);AT1G36310.2-S238(79.966)	nYVEEWVGPGSPMNS(79.966)PRc	nYVEEWVGPGSPMNSPRc	nYVEEWVGPGSPMNS(79.966)PRc	AT1G36310.1	AT1G36310.1;AT1G36310.2	| Symbols: | S-adenosyl-L-methionine-dependent methyltransferases superfamily protein | chr1:13669644-13670934 FORWARD LENGTH=404;| Symbols: | S-adenosyl-L-methionine-dependent methyltransferases superfamily protein | chr1:13669644-13670934 FORWARD LENGTH=404	0	0	2	0	0	0	0	0	0	0	0	0	2	2	0	2	1
AT5G57610.1-S220(79.966)-M223(15.995)	nVGS(79.966)GQM(15.995)LAQRc	nVGSGQMLAQRc	nVGS(79.966)GQM(15.995)LAQRc	AT5G57610.1	AT5G57610.1	| Symbols: | Protein kinase superfamily protein with octicosapeptide/Phox/Bem1p domain | chr5:23325307-23329099 FORWARD LENGTH=1054	2	1	0	0	0	0	0	2	0	0	0	0	5	2	2	4	2
AT5G40450.1-S2467(79.966)	nASEAEHEDPVDDIKS(79.966)NDDRDFPTEQAPKc	nASEAEHEDPVDDIKSNDDRDFPTEQAPKc	nASEAEHEDPVDDIKS(79.966)NDDRDFPTEQAPKc	AT5G40450.1	AT5G40450.1	| Symbols: | unknown protein; FUNCTIONS IN: molecular_function unknown; INVOLVED IN: biological_process unknown; LOCATED IN: chloroplast, plasma membrane; EXPRESSED IN: 24 plant structures; EXPRESSED DURING: 13 growth stages; Has 30201 Blast hits to 17322 proteins in 780 species: Archae - 12; Bacteria - 1396; Metazoa - 17338; Fungi - 3422; Plants - 5037; Viruses - 0; Other Eukaryotes - 2996 (sour…	3	0	2	0	2	0	2	0	3	0	2	0	14	7	7	14	6
AT3G13300.1-S660(79.966);AT3G13300.2-S625(79.966)	nTSGLPSQTSGAGSAYATLPQLPLS(79.966)PRc	nTSGLPSQTSGAGSAYATLPQLPLSPRc	nTSGLPSQTSGAGSAYATLPQLPLS(79.966)PRc	AT3G13300.1	AT3G13300.1;AT3G13300.2	| Symbols: VCS | Transducin/WD40 repeat-like superfamily protein | chr3:4304085-4309949 FORWARD LENGTH=1344;| Symbols: VCS | Transducin/WD40 repeat-like superfamily protein | chr3:4304085-4309949 FORWARD LENGTH=1309	7	4	1	3	1	0	2	2	0	1	0	0	21	14	5	19	5
AT5G13020.1-S390(79.966)	nVLRDHELALMDAIAKLEEIS(79.966)DGESGNIc	nVLRDHELALMDAIAKLEEISDGESGNIc	nVLRDHELALMDAIAKLEEIS(79.966)DGESGNIc	AT5G13020.1	AT5G13020.1	| Symbols: | Emsy N Terminus (ENT)/ plant Tudor-like domains-containing protein | chr5:4129691-4132089 REVERSE LENGTH=397	2	1	5	6	0	0	5	2	1	6	0	0	28	13	14	27	4
AT3G18240.1-T117(79.966);AT3G18240.2-T117(79.966)	nHAET(79.966)DDELLEKc;nLVDKHAET(79.966)DDELLEKc	nLVDKHAETDDELLEKc;nHAETDDELLEKc	nHAET(79.966)DDELLEKc;nLVDKHAET(79.966)DDELLEKc	AT3G18240.1	AT3G18240.1;AT3G18240.2	| Symbols: | Ribosomal protein S24/S35, mitochondrial | chr3:6255810-6257695 FORWARD LENGTH=419;| Symbols: | Ribosomal protein S24/S35, mitochondrial | chr3:6255810-6257695 FORWARD LENGTH=419	4	3	6	3	4	3	6	6	4	4	3	1	47	20	19	39	6
AT5G53020.1-S465(79.966)	nESYS(79.966)PDELRc	nESYSPDELRc	nESYS(79.966)PDELRc	AT5G53020.1	AT5G53020.1	| Symbols: | Ribonuclease P protein subunit P38-related | chr5:21499899-21502235 FORWARD LENGTH=720	2	0	0	0	0	0	1	0	0	0	0	0	3	2	1	3	2
AT5G09880.1-S254(79.966)	nNLAQSNS(79.966)TTVGGTGPADRc	nNLAQSNSTTVGGTGPADRc	nNLAQSNS(79.966)TTVGGTGPADRc	AT5G09880.1	AT5G09880.1	| Symbols: | Splicing factor, CC1-like | chr5:3081646-3085179 REVERSE LENGTH=527	0	1	0	0	0	0	0	1	0	0	0	0	2	1	1	2	2
AT2G33490.1-S331(79.966)	nAVSQS(79.966)APLFPENRc	nAVSQSAPLFPENRc	nAVSQS(79.966)APLFPENRc	AT2G33490.1	AT2G33490.1	| Symbols: | hydroxyproline-rich glycoprotein family protein | chr2:14183552-14187666 FORWARD LENGTH=623	0	0	1	1	0	0	0	0	1	0	0	0	3	1	1	2	2
AT3G56150.1-S38(79.966)-S40(79.966);AT3G56150.2-S38(79.966)-S40(79.966)	nYLQS(79.966)GS(79.966)EDDDDTDTKRc	nYLQSGSEDDDDTDTKRc	nYLQS(79.966)GS(79.966)EDDDDTDTKRc	AT3G56150.1	AT3G56150.1;AT3G56150.2	| Symbols: EIF3C, ATEIF3C-1, EIF3C-1, ATTIF3C1, TIF3C1 | eukaryotic translation initiation factor 3C | chr3:20833790-20836820 REVERSE LENGTH=900;| Symbols: EIF3C | eukaryotic translation initiation factor 3C | chr3:20833790-20836820 REVERSE LENGTH=900	4	2	0	0	0	0	8	4	0	0	2	1	21	2	7	9	3
AT5G63550.1-S238(79.966);AT5G63550.2-S238(79.966)	nVLEFLES(79.966)PKETRc;nVLEFLES(79.966)PKc	nVLEFLESPKETRc;nVLEFLESPKc	nVLEFLES(79.966)PKETRc;nVLEFLES(79.966)PKc	AT5G63550.1	AT5G63550.1;AT5G63550.2	| Symbols: | DEK domain-containing chromatin associated protein | chr5:25444805-25447934 FORWARD LENGTH=530;| Symbols: | DEK domain-containing chromatin associated protein | chr5:25444805-25447934 FORWARD LENGTH=531	1	1	5	6	0	0	1	1	3	3	0	0	21	10	7	17	4
AT2G42880.1-Y189(79.966)	nVAFNDTPTTIFWTDY(79.966)VATRc	nVAFNDTPTTIFWTDYVATRc	nVAFNDTPTTIFWTDY(79.966)VATRc	AT2G42880.1	AT2G42880.1	| Symbols: ATMPK20, MPK20 | MAP kinase 20 | chr2:17840572-17843947 REVERSE LENGTH=606	1	3	3	1	0	0	1	2	1	1	0	0	13	8	4	12	4
AT5G64330.1-M471(15.995)-S474(79.966);AT5G64330.2-M471(15.995)-S474(79.966)	nM(15.995)SPS(79.966)PSQSMYADIPRc	nMSPSPSQSMYADIPRc	nM(15.995)SPS(79.966)PSQSMYADIPRc	AT5G64330.1	AT5G64330.1;AT5G64330.2	| Symbols: NPH3, RPT3, JK218 | Phototropic-responsive NPH3 family protein | chr5:25727568-25730225 FORWARD LENGTH=746;| Symbols: NPH3, RPT3, JK218 | Phototropic-responsive NPH3 family protein | chr5:25727568-25729510 FORWARD LENGTH=558	1	1	3	2	0	0	1	1	0	1	0	0	10	5	2	7	4
ATCG00480.1-T304(79.966)-M306(15.995)	nMPSAVGYQPTLST(79.966)EM(15.995)GTLQERc	nMPSAVGYQPTLSTEMGTLQERc	nMPSAVGYQPTLST(79.966)EM(15.995)GTLQERc	ATCG00480.1	ATCG00480.1	| Symbols: ATPB, PB | ATP synthase subunit beta | chrC:52660-54156 REVERSE LENGTH=498	1	0	0	0	0	0	2	0	0	0	0	0	3	1	2	3	2
AT3G44750.1-S103(79.966)	nTPNIEPQGYS(79.966)EEEEEEEEEVPAGNAAKc	nTPNIEPQGYSEEEEEEEEEVPAGNAAKc	nTPNIEPQGYS(79.966)EEEEEEEEEVPAGNAAKc	AT3G44750.1	AT3G44750.1	| Symbols: HD2A, ATHD2A, HDA3, HDT1 | histone deacetylase 3 | chr3:16298045-16299585 FORWARD LENGTH=245	7	7	0	0	1	0	8	3	0	0	5	2	33	10	11	21	4
AT1G55860.1-S2847(79.966);AT1G55860.2-S2598(79.966)	nNDEQVEEGS(79.966)LDGRc;nNDEQVEEGS(79.966)LDGRAPEVNAIDPTFLEALPEDLRc	nNDEQVEEGSLDGRAPEVNAIDPTFLEALPEDLRc;nNDEQVEEGSLDGRc	nNDEQVEEGS(79.966)LDGRc;nNDEQVEEGS(79.966)LDGRAPEVNAIDPTFLEALPEDLRc	AT1G55860.1	AT1G55860.1;AT1G55860.2	| Symbols: UPL1 | ubiquitin-protein ligase 1 | chr1:20879900-20895393 REVERSE LENGTH=3930;| Symbols: UPL1 | ubiquitin-protein ligase 1 | chr1:20879900-20892910 REVERSE LENGTH=3681	4	3	0	0	0	0	4	1	0	0	2	0	14	7	7	14	3
AT2G46020.1-S2136(79.966);AT2G46020.2-S2137(79.966)	nGLRS(79.966)PVSGGVPRc	nGLRSPVSGGVPRc	nGLRS(79.966)PVSGGVPRc	AT2G46020.1	AT2G46020.1;AT2G46020.2	| Symbols: CHR2, ATBRM, BRM, CHA2 | transcription regulatory protein SNF2, putative | chr2:18923304-18931769 FORWARD LENGTH=2192;| Symbols: CHR2, ATBRM, BRM, CHA2 | transcription regulatory protein SNF2, putative | chr2:18923304-18931769 FORWARD LENGTH=2193	2	0	4	2	1	0	6	4	0	0	2	0	21	6	10	16	5
AT5G40450.1-S1899(79.966)-M1906(15.995)	nESS(79.966)DEALVSM(15.995)LASRc	nESSDEALVSMLASRc	nESS(79.966)DEALVSM(15.995)LASRc	AT5G40450.1	AT5G40450.1	| Symbols: | unknown protein; FUNCTIONS IN: molecular_function unknown; INVOLVED IN: biological_process unknown; LOCATED IN: chloroplast, plasma membrane; EXPRESSED IN: 24 plant structures; EXPRESSED DURING: 13 growth stages; Has 30201 Blast hits to 17322 proteins in 780 species: Archae - 12; Bacteria - 1396; Metazoa - 17338; Fungi - 3422; Plants - 5037; Viruses - 0; Other Eukaryotes - 2996 (sour…	3	1	7	2	1	2	2	1	3	0	2	0	24	14	8	22	6
AT2G32170.1-S3(79.966)-M15(15.995);AT2G32170.2-S3(79.966)-M15(15.995)	nVS(79.966)PSEMTETAPAIM(15.995)TTESERc	nVSPSEMTETAPAIMTTESERc	nVS(79.966)PSEMTETAPAIM(15.995)TTESERc	AT2G32170.1	AT2G32170.1;AT2G32170.2	| Symbols: | S-adenosyl-L-methionine-dependent methyltransferases superfamily protein | chr2:13666476-13670924 FORWARD LENGTH=504;| Symbols: | S-adenosyl-L-methionine-dependent methyltransferases superfamily protein | chr2:13666476-13670924 FORWARD LENGTH=571	0	2	0	0	0	0	0	1	0	0	0	0	3	2	1	3	2
AT3G55460.1-S204(79.966)-S206(79.966)	nS(79.966)YS(79.966)PGYEGAAAAAPDRDRc	nSYSPGYEGAAAAAPDRDRc	nS(79.966)YS(79.966)PGYEGAAAAAPDRDRc	AT3G55460.1	AT3G55460.1	| Symbols: SCL30, At-SCL30 | SC35-like splicing factor 30 | chr3:20561024-20563502 FORWARD LENGTH=262	0	4	0	0	0	0	0	1	0	0	0	1	6	1	2	3	3
AT4G28080.1-S1453(79.966)	nVVVGGSELTSS(79.966)PKc	nVVVGGSELTSSPKc	nVVVGGSELTSS(79.966)PKc	AT4G28080.1	AT4G28080.1	| Symbols: | Tetratricopeptide repeat (TPR)-like superfamily protein | chr4:13948993-13957840 REVERSE LENGTH=1819	4	1	4	3	4	2	4	1	4	1	1	1	30	14	10	24	6
AT2G39730.1-T86(79.966);AT2G39730.2-T86(79.966);AT2G39730.3-T86(79.966)	nGLAYDTSDDQQDIT(79.966)RGKc	nGLAYDTSDDQQDITRGKc	nGLAYDTSDDQQDIT(79.966)RGKc	AT2G39730.1	AT2G39730.1;AT2G39730.2;AT2G39730.3	| Symbols: RCA | rubisco activase | chr2:16570951-16573345 REVERSE LENGTH=474;| Symbols: RCA | rubisco activase | chr2:16571046-16573345 REVERSE LENGTH=446;| Symbols: RCA | rubisco activase | chr2:16571174-16573345 REVERSE LENGTH=441	1	0	3	1	0	0	0	1	4	3	6	0	19	5	12	17	5
AT5G16590.1-S562(79.966)	nWVSSITEQQS(79.966)PSDVFDPELTRc	nWVSSITEQQSPSDVFDPELTRc	nWVSSITEQQS(79.966)PSDVFDPELTRc	AT5G16590.1	AT5G16590.1	| Symbols: LRR1 | Leucine-rich repeat protein kinase family protein | chr5:5431862-5433921 FORWARD LENGTH=625	5	1	2	3	0	0	2	1	0	0	0	0	14	9	2	11	3
AT5G28540.1-S665(79.966)	nSGGAPGGAGGESSTEEEDES(79.966)HDELc	nSGGAPGGAGGESSTEEEDESHDELc	nSGGAPGGAGGESSTEEEDES(79.966)HDELc	AT5G28540.1	AT5G28540.1	| Symbols: BIP1 | heat shock protein 70 (Hsp 70) family protein | chr5:10540665-10543274 REVERSE LENGTH=669	3	2	0	0	0	0	2	1	0	0	1	0	9	4	3	7	3
AT4G11270.1-S1005(79.966)	nSLSGIS(79.966)LNEPKc	nSLSGISLNEPKc	nSLSGIS(79.966)LNEPKc	AT4G11270.1	AT4G11270.1	| Symbols: | Transducin/WD40 repeat-like superfamily protein | chr4:6854461-6859490 FORWARD LENGTH=1446	1	0	1	2	0	0	1	1	0	0	0	0	6	3	1	4	3
AT1G52500.2-S344(79.966)-S351(79.966)	nTKTEES(79.966)DDDGDDS(79.966)EAEEEVVKPKc	nTKTEESDDDGDDSEAEEEVVKPKc	nTKTEES(79.966)DDDGDDS(79.966)EAEEEVVKPKc	AT1G52500.2	AT1G52500.2	| Symbols: FPG-1, ATFPG-1, ATMMH-1, MMH-1 | MUTM homolog-1 | chr1:19560043-19562855 FORWARD LENGTH=390	1	0	0	0	1	0	1	0	0	0	1	0	4	2	2	4	4
AT3G58730.1-S241(79.966)	nGIS(79.966)INAARc	nGISINAARc	nGIS(79.966)INAARc	AT3G58730.1	AT3G58730.1	| Symbols: | vacuolar ATP synthase subunit D (VATD) / V-ATPase D subunit / vacuolar proton pump D subunit (VATPD) | chr3:21718495-21719280 REVERSE LENGTH=261	0	0	0	0	0	0	1	1	0	0	0	0	2	0	2	2	1
AT2G46920.1-M188(15.995)-S189(79.966);AT2G46920.2-M188(15.995)-S189(79.966)	nGVM(15.995)S(79.966)GPLDVSDRc	nGVMSGPLDVSDRc	nGVM(15.995)S(79.966)GPLDVSDRc	AT2G46920.1	AT2G46920.1;AT2G46920.2	| Symbols: POL | Protein phosphatase 2C family protein | chr2:19278106-19280921 REVERSE LENGTH=856;| Symbols: POL | Protein phosphatase 2C family protein | chr2:19278106-19280921 REVERSE LENGTH=856	0	2	3	4	1	1	2	2	1	2	0	0	18	9	5	14	5
AT1G06950.1-S483(79.966)	nLANAVS(79.966)SGDLEAQDSKc	nLANAVSSGDLEAQDSKc	nLANAVS(79.966)SGDLEAQDSKc	AT1G06950.1	AT1G06950.1	| Symbols: ATTIC110, TIC110 | translocon at the inner envelope membrane of chloroplasts 110 | chr1:2130303-2135563 REVERSE LENGTH=1016	2	2	0	0	0	0	2	1	1	0	0	0	8	3	4	7	3
AT1G31870.1-S286(79.966);AT1G31870.2-S286(79.966)	nSFGSNADLS(79.966)PPGRc	nSFGSNADLSPPGRc	nSFGSNADLS(79.966)PPGRc	AT1G31870.1	AT1G31870.1;AT1G31870.2	| Symbols: | unknown protein; FUNCTIONS IN: molecular_function unknown; INVOLVED IN: biological_process unknown; LOCATED IN: cytosol, nucleus; EXPRESSED IN: 25 plant structures; EXPRESSED DURING: 15 growth stages; CONTAINS InterPro DOMAIN/s: Protein of unknown function DUF2050, pre-mRNA-splicing factor (InterPro:IPR018609); Has 13303 Blast hits to 9618 proteins in 489 species: Archae - 8; Bacteri…	6	4	16	17	9	8	7	6	13	9	4	4	103	19	13	32	6
AT1G73660.1-S103(79.966)	nKIPS(79.966)PPNSFNAKc	nKIPSPPNSFNAKc	nKIPS(79.966)PPNSFNAKc	AT1G73660.1	AT1G73660.1	| Symbols: | protein tyrosine kinase family protein | chr1:27692247-27696718 REVERSE LENGTH=1030	5	4	5	2	0	1	5	5	4	5	2	1	39	12	11	23	6
AT3G56940.1-T67(79.966)	nEIQESLLT(79.966)PRc	nEIQESLLTPRc	nEIQESLLT(79.966)PRc	AT3G56940.1	AT3G56940.1	| Symbols: CRD1, CHL27, ACSF | dicarboxylate diiron protein, putative (Crd1) | chr3:21076594-21078269 FORWARD LENGTH=409	2	2	1	2	0	0	2	3	2	2	0	0	16	5	6	11	4
AT1G78150.1-S117(79.966);AT1G78150.2-S117(79.966);AT1G78150.3-S146(79.966)	nNEKDDASEPLPVYQQAVNGISQISFGEEENLS(79.966)PKc	nNEKDDASEPLPVYQQAVNGISQISFGEEENLSPKc	nNEKDDASEPLPVYQQAVNGISQISFGEEENLS(79.966)PKc	AT1G78150.1	AT1G78150.1;AT1G78150.2;AT1G78150.3	| Symbols: | unknown protein; BEST Arabidopsis thaliana protein match is: unknown protein (TAIR:AT1G35780.1); Has 152 Blast hits to 146 proteins in 18 species: Archae - 0; Bacteria - 0; Metazoa - 1; Fungi - 2; Plants - 149; Viruses - 0; Other Eukaryotes - 0 (source: NCBI BLink). | chr1:29404996-29406341 FORWARD LENGTH=274;| Symbols: | unknown protein; BEST Arabidopsis thaliana protein match is: u…	0	0	1	1	0	0	0	0	0	0	0	0	2	2	0	2	1
AT1G29400.1-S384(79.966)-S390(79.966);AT1G29400.2-S384(79.966)-S390(79.966)	nS(79.966)PVFGLS(79.966)PTRc	nSPVFGLSPTRc	nS(79.966)PVFGLS(79.966)PTRc	AT1G29400.1	AT1G29400.1;AT1G29400.2	| Symbols: AML5, ML5 | MEI2-like protein 5 | chr1:10290393-10293696 REVERSE LENGTH=800;| Symbols: AML5, ML5 | MEI2-like protein 5 | chr1:10290393-10293696 REVERSE LENGTH=800	2	0	2	0	0	0	0	1	1	0	0	0	6	4	2	6	4
AT3G12810.1-S1357(79.966)-S1358(79.966)	nAVITTS(79.966)S(79.966)QEDDTDVLDDVKc	nAVITTSSQEDDTDVLDDVKc	nAVITTS(79.966)S(79.966)QEDDTDVLDDVKc	AT3G12810.1	AT3G12810.1	| Symbols: PIE1, SRCAP, chr13 | SNF2 domain-containing protein / helicase domain-containing protein | chr3:4065636-4073992 FORWARD LENGTH=2055	0	1	0	0	0	0	1	0	0	0	0	0	2	1	1	2	2
AT4G25800.1-S71(79.966);AT4G25800.2-S71(79.966)	nLTTSSVFS(79.966)PKRc	nLTTSSVFSPKRc	nLTTSSVFS(79.966)PKRc	AT4G25800.1	AT4G25800.1;AT4G25800.2	| Symbols: | Calmodulin-binding protein | chr4:13125224-13127765 FORWARD LENGTH=601;| Symbols: | Calmodulin-binding protein | chr4:13125224-13127765 FORWARD LENGTH=601	0	0	1	1	0	0	0	0	0	0	0	0	2	2	0	2	1
AT4G02510.1-S564(79.966)	nVGS(79.966)VDAEEDSIPAAESQFEVRc	nVGSVDAEEDSIPAAESQFEVRc	nVGS(79.966)VDAEEDSIPAAESQFEVRc	AT4G02510.1	AT4G02510.1	| Symbols: TOC159, TOC86, PPI2, TOC160, ATTOC159 | translocon at the outer envelope membrane of chloroplasts 159 | chr4:1104766-1109360 FORWARD LENGTH=1503	3	1	1	0	0	0	1	1	1	1	0	0	9	5	4	9	4
AT3G05060.1-S442(79.966)	nTYNTAADS(79.966)LLGETSAKc	nTYNTAADSLLGETSAKc	nTYNTAADS(79.966)LLGETSAKc	AT3G05060.1	AT3G05060.1	| Symbols: | NOP56-like pre RNA processing ribonucleoprotein | chr3:1413174-1415564 REVERSE LENGTH=533	0	0	1	2	0	0	0	0	0	0	0	0	3	3	0	3	1
AT5G65960.1-M378(15.995)-M381(15.995)-T386(79.966)	nM(15.995)ASM(15.995)FGGDT(79.966)DDEEEPEc	nMASMFGGDTDDEEEPEc	nM(15.995)ASM(15.995)FGGDT(79.966)DDEEEPEc	AT5G65960.1	AT5G65960.1	| Symbols: | GTP binding | chr5:26385413-26387197 FORWARD LENGTH=393	3	3	0	0	0	0	1	1	0	0	0	0	8	4	2	6	2
AT5G52200.1-S47(79.966);AT5G52200.2-S67(79.966)	nTPYHPMMDDDGSLS(79.966)PRc	nTPYHPMMDDDGSLSPRc	nTPYHPMMDDDGSLS(79.966)PRc	AT5G52200.1	AT5G52200.1;AT5G52200.2	| Symbols: | phosphoprotein phosphatase inhibitors | chr5:21202818-21204719 REVERSE LENGTH=191;| Symbols: | phosphoprotein phosphatase inhibitors | chr5:21202818-21204017 REVERSE LENGTH=211	0	0	0	0	0	0	0	0	2	2	0	0	4	0	4	4	1
AT4G17620.1-S119(79.966);AT4G17620.2-S119(79.966);AT4G17620.3-S119(79.966)	nSNDNGESGVYPYEEEEEEEEDEKDLFGS(79.966)DNEEYTKc	nSNDNGESGVYPYEEEEEEEEDEKDLFGSDNEEYTKc	nSNDNGESGVYPYEEEEEEEEDEKDLFGS(79.966)DNEEYTKc	AT4G17620.1	AT4G17620.1;AT4G17620.2;AT4G17620.3	| Symbols: | glycine-rich protein | chr4:9822005-9824859 FORWARD LENGTH=544;| Symbols: | glycine-rich protein | chr4:9822005-9824859 FORWARD LENGTH=544;| Symbols: | glycine-rich protein | chr4:9822005-9824859 FORWARD LENGTH=536	1	0	0	0	0	0	1	1	0	0	0	0	3	1	2	3	2
AT2G46020.1-S638(79.966);AT2G46020.2-S638(79.966)	nVPPQANS(79.966)PQPPKDTASARc;nAVASDGSQSKVPPQANS(79.966)PQPPKDTASARc	nVPPQANSPQPPKDTASARc;nAVASDGSQSKVPPQANSPQPPKDTASARc	nVPPQANS(79.966)PQPPKDTASARc;nAVASDGSQSKVPPQANS(79.966)PQPPKDTASARc	AT2G46020.1	AT2G46020.1;AT2G46020.2	| Symbols: CHR2, ATBRM, BRM, CHA2 | transcription regulatory protein SNF2, putative | chr2:18923304-18931769 FORWARD LENGTH=2192;| Symbols: CHR2, ATBRM, BRM, CHA2 | transcription regulatory protein SNF2, putative | chr2:18923304-18931769 FORWARD LENGTH=2193	4	5	6	1	2	0	1	1	3	0	1	0	24	14	5	19	6
AT1G21630.1-S1145(79.966);AT1G21630.2-S1174(79.966)	nYDS(79.966)FNAQSYDSSSNNNASETPKc	nYDSFNAQSYDSSSNNNASETPKc	nYDS(79.966)FNAQSYDSSSNNNASETPKc	AT1G21630.1	AT1G21630.1;AT1G21630.2	| Symbols: | Calcium-binding EF hand family protein | chr1:7581457-7587796 FORWARD LENGTH=1218;| Symbols: | Calcium-binding EF hand family protein | chr1:7581457-7587796 FORWARD LENGTH=1247	3	5	0	3	1	1	3	1	3	1	3	1	25	11	10	21	6
AT3G58140.1-S240(79.966)-M243(15.995)	nHLFGS(79.966)VEM(15.995)Rc	nHLFGSVEMRc	nHLFGS(79.966)VEM(15.995)Rc	AT3G58140.1	AT3G58140.1	| Symbols: | phenylalanyl-tRNA synthetase class IIc family protein | chr3:21529988-21532386 REVERSE LENGTH=429	0	0	0	0	0	0	0	1	0	1	0	0	2	0	2	2	2
AT1G50660.1-S62(79.966)-T66(79.966)	nS(79.966)RPET(79.966)PLLKc	nSRPETPLLKc	nS(79.966)RPET(79.966)PLLKc	AT1G50660.1	AT1G50660.1	| Symbols: | unknown protein; INVOLVED IN: biological_process unknown; LOCATED IN: chloroplast; EXPRESSED IN: 22 plant structures; EXPRESSED DURING: 13 growth stages; BEST Arabidopsis thaliana protein match is: unknown protein (TAIR:AT3G20350.1); Has 21445 Blast hits to 15134 proteins in 1325 species: Archae - 461; Bacteria - 2309; Metazoa - 11052; Fungi - 1737; Plants - 1035; Viruses - 42; Other…	2	4	5	1	0	0	3	4	3	4	0	1	27	11	11	22	5
AT1G50360.1-S1010(79.966);AT3G19960.1-S1018(79.966);AT3G19960.2-S1028(79.966)	nSLQSSLS(79.966)IAKKc	nSLQSSLSIAKKc	nSLQSSLS(79.966)IAKKc	AT3G19960.1	AT1G50360.1;AT3G19960.1;AT3G19960.2	| Symbols: VIIIA, ATVIIIA | P-loop containing nucleoside triphosphate hydrolases superfamily protein | chr1:18650688-18657106 FORWARD LENGTH=1153;| Symbols: ATM1 | myosin 1 | chr3:6949787-6956736 FORWARD LENGTH=1166;| Symbols: ATM1 | myosin 1 | chr3:6949787-6956736 FORWARD LENGTH=1176	0	1	0	1	0	0	1	0	0	1	0	0	4	2	2	4	4
AT5G03540.1-S530(79.966);AT5G03540.2-S415(79.966);AT5G03540.3-S556(79.966)	nILQSSSAQGLTSS(79.966)GGGSLEGGNSSGVSRc	nILQSSSAQGLTSSGGGSLEGGNSSGVSRc	nILQSSSAQGLTSS(79.966)GGGSLEGGNSSGVSRc	AT5G03540.1	AT5G03540.1;AT5G03540.2;AT5G03540.3	| Symbols: ATEXO70A1, EXO70A1 | exocyst subunit exo70 family protein A1 | chr5:889606-893916 FORWARD LENGTH=638;| Symbols: ATEXO70A1, EXO70A1 | exocyst subunit exo70 family protein A1 | chr5:890194-893916 FORWARD LENGTH=523;| Symbols: EXO70A1 | exocyst subunit exo70 family protein A1 | chr5:889606-893916 FORWARD LENGTH=664	0	0	2	1	1	0	1	1	1	1	1	0	9	4	5	9	5
AT4G32285.1-T224(79.966);AT4G32285.2-T224(79.966)	nSVT(79.966)PLREMTPERc;nKSVT(79.966)PLRc	nSVTPLREMTPERc;nKSVTPLRc	nSVT(79.966)PLREMTPERc;nKSVT(79.966)PLRc	AT4G32285.1	AT4G32285.1;AT4G32285.2	| Symbols: | ENTH/ANTH/VHS superfamily protein | chr4:15586003-15587910 FORWARD LENGTH=635;| Symbols: | ENTH/ANTH/VHS superfamily protein | chr4:15586003-15587910 FORWARD LENGTH=635	0	0	4	1	0	0	1	0	0	0	0	0	6	4	1	5	2
AT4G20260.1-T177(79.966);AT4G20260.2-T177(79.966);AT4G20260.3-T177(79.966);AT4G20260.4-T178(79.966)	nKGET(79.966)PETAVVEEKc	nKGETPETAVVEEKc	nKGET(79.966)PETAVVEEKc	AT4G20260.1	AT4G20260.1;AT4G20260.2;AT4G20260.3;AT4G20260.4	| Symbols: ATPCAP1, PCAP1 | plasma-membrane associated cation-binding protein 1 | chr4:10941593-10943227 FORWARD LENGTH=225;| Symbols: ATPCAP1, PCAP1 | plasma-membrane associated cation-binding protein 1 | chr4:10941593-10943227 FORWARD LENGTH=225;| Symbols: ATPCAP1, PCAP1 | plasma-membrane associated cation-binding protein 1 | chr4:10941593-10943227 FORWARD LENGTH=225;| Symbols: ATPCAP1, PCAP1 |…	0	2	0	0	2	2	1	0	0	0	3	5	15	5	8	13	4
AT2G45710.1-S29(79.966);AT3G61110.1-S29(79.966);AT5G47930.1-S29(79.966)	nLVQS(79.966)PNSFFMDVKc	nLVQSPNSFFMDVKc	nLVQS(79.966)PNSFFMDVKc	AT5G47930.1	AT2G45710.1;AT3G61110.1;AT5G47930.1	| Symbols: | Zinc-binding ribosomal protein family protein | chr2:18831243-18831999 FORWARD LENGTH=84;| Symbols: ARS27A, RS27A | ribosomal protein S27 | chr3:22611710-22612632 FORWARD LENGTH=86;| Symbols: | Zinc-binding ribosomal protein family protein | chr5:19406423-19407329 REVERSE LENGTH=84	1	1	1	0	0	0	1	1	1	2	0	0	8	2	3	5	4
AT5G16880.1-S337(79.966);AT5G16880.2-S337(79.966)	nYEEMNKPSAPLTSHEPAMIPVAEEPDDS(79.966)PIHGREESLVRc;nTLSKYEEMNKPSAPLTSHEPAMIPVAEEPDDS(79.966)PIHGRc	nTLSKYEEMNKPSAPLTSHEPAMIPVAEEPDDSPIHGRc;nYEEMNKPSAPLTSHEPAMIPVAEEPDDSPIHGREESLVRc	nYEEMNKPSAPLTSHEPAMIPVAEEPDDS(79.966)PIHGREESLVRc;nTLSKYEEMNKPSAPLTSHEPAMIPVAEEPDDS(79.966)PIHGRc	AT5G16880.1	AT5G16880.1;AT5G16880.2	| Symbols: | Target of Myb protein 1 | chr5:5549658-5551274 FORWARD LENGTH=407;| Symbols: | Target of Myb protein 1 | chr5:5549658-5551274 FORWARD LENGTH=407	1	1	2	4	0	0	4	3	0	0	2	0	17	8	8	16	4
AT3G55020.1-S189(79.966)-S193(79.966)	nGAS(79.966)DIDS(79.966)EDEFYDVERc;nSSKGAS(79.966)DIDS(79.966)EDEFYDVERc	nGASDIDSEDEFYDVERc;nSSKGASDIDSEDEFYDVERc	nGAS(79.966)DIDS(79.966)EDEFYDVERc;nSSKGAS(79.966)DIDS(79.966)EDEFYDVERc	AT3G55020.1	AT3G55020.1	| Symbols: | Ypt/Rab-GAP domain of gyp1p superfamily protein | chr3:20389278-20394713 REVERSE LENGTH=777	1	5	0	0	0	0	2	3	0	0	0	0	11	5	3	8	2
AT3G58560.1-S220(79.966);AT3G58580.1-S223(79.966)	nVIPAPSPS(79.966)PRc	nVIPAPSPSPRc	nVIPAPSPS(79.966)PRc	AT3G58560.1	AT3G58560.1;AT3G58580.1	| Symbols: | DNAse I-like superfamily protein | chr3:21650880-21653896 REVERSE LENGTH=602;| Symbols: | DNAse I-like superfamily protein | chr3:21660866-21663697 REVERSE LENGTH=603	1	1	0	0	0	0	0	0	0	0	0	0	2	2	0	2	1
AT3G05090.1-S379(79.966)-S386(79.966);AT3G05090.2-S379(79.966)-S386(79.966)	nGGS(79.966)FLAGNLS(79.966)FNRc	nGGSFLAGNLSFNRc	nGGS(79.966)FLAGNLS(79.966)FNRc	AT3G05090.1	AT3G05090.1;AT3G05090.2	| Symbols: LRS1 | Transducin/WD40 repeat-like superfamily protein | chr3:1418573-1422723 REVERSE LENGTH=753;| Symbols: LRS1 | Transducin/WD40 repeat-like superfamily protein | chr3:1418573-1422723 REVERSE LENGTH=753	0	1	0	0	0	0	1	0	0	0	0	0	2	1	1	2	2
AT1G48600.1-T376(79.966);AT1G48600.2-T392(79.966)	nSAET(79.966)PSPEFAEYIKc	nSAETPSPEFAEYIKc	nSAET(79.966)PSPEFAEYIKc	AT1G48600.1	AT1G48600.1;AT1G48600.2	| Symbols: PMEAMT, AtPMEAMT | S-adenosyl-L-methionine-dependent methyltransferases superfamily protein | chr1:17966448-17969077 FORWARD LENGTH=475;| Symbols: PMEAMT, AtPMEAMT | S-adenosyl-L-methionine-dependent methyltransferases superfamily protein | chr1:17966074-17969077 FORWARD LENGTH=491	2	2	3	1	0	0	2	2	1	0	0	0	13	6	4	10	4
AT1G63700.1-S326(79.966)-T330(79.966)	nIQS(79.966)GAVT(79.966)PLHPRc	nIQSGAVTPLHPRc	nIQS(79.966)GAVT(79.966)PLHPRc	AT1G63700.1	AT1G63700.1	| Symbols: EMB71, YDA, MAPKKK4 | Protein kinase superfamily protein | chr1:23625208-23629031 REVERSE LENGTH=883	10	4	12	5	5	3	7	0	6	3	6	4	65	29	21	50	6
AT4G14740.1-S104(79.966)-S108(79.966);AT4G14740.2-S104(79.966)-S108(79.966)	nILSHS(79.966)QEVS(79.966)PRc	nILSHSQEVSPRc	nILSHS(79.966)QEVS(79.966)PRc	AT4G14740.1	AT4G14740.1;AT4G14740.2	| Symbols: | Plant protein of unknown function (DUF828) with plant pleckstrin homology-like region | chr4:8450567-8453946 REVERSE LENGTH=475;| Symbols: | Plant protein of unknown function (DUF828) with plant pleckstrin homology-like region | chr4:8450567-8453946 REVERSE LENGTH=475	1	3	0	0	0	2	14	4	0	1	3	0	28	5	15	20	5
AT5G10550.1-S195(79.966)	nS(79.966)FAGETNDVGVKc	nSFAGETNDVGVKc	nS(79.966)FAGETNDVGVKc	AT5G10550.1	AT5G10550.1	| Symbols: GTE2 | global transcription factor group E2 | chr5:3332855-3335232 REVERSE LENGTH=678	1	0	0	0	0	0	2	0	0	1	0	0	4	1	3	4	3
AT3G05000.1-T121(79.966)	nVSIDPSSENETQDPST(79.966)PGESKc	nVSIDPSSENETQDPSTPGESKc	nVSIDPSSENETQDPST(79.966)PGESKc	AT3G05000.1	AT3G05000.1	| Symbols: | Transport protein particle (TRAPP) component | chr3:1387444-1388697 REVERSE LENGTH=173	0	0	0	0	0	0	1	0	1	0	1	0	3	0	3	3	3
AT1G15940.1-S768(79.966)-M775(15.995)	nLGKES(79.966)DAEPDRM(15.995)EDHQELPENHNVETKc	nLGKESDAEPDRMEDHQELPENHNVETKc	nLGKES(79.966)DAEPDRM(15.995)EDHQELPENHNVETKc	AT1G15940.1	AT1G15940.1	| Symbols: | Tudor/PWWP/MBT superfamily protein | chr1:5473672-5478050 FORWARD LENGTH=990	0	0	0	0	0	0	0	0	0	0	1	1	2	0	2	2	1
AT4G13510.1-M457(15.995)-T460(79.966)	nISSEDEMAGM(15.995)DMT(79.966)Rc	nISSEDEMAGMDMTRc	nISSEDEMAGM(15.995)DMT(79.966)Rc	AT4G13510.1	AT4G13510.1	| Symbols: AMT1;1, ATAMT1, ATAMT1;1 | ammonium transporter 1;1 | chr4:7858220-7859725 FORWARD LENGTH=501	2	0	0	0	0	0	2	1	0	0	0	0	5	2	3	5	2
AT1G70320.1-S908(79.966)	nASDNSVSASSSTAERES(79.966)DEDSSNALAVRc	nASDNSVSASSSTAERESDEDSSNALAVRc	nASDNSVSASSSTAERES(79.966)DEDSSNALAVRc	AT1G70320.1	AT1G70320.1	| Symbols: UPL2 | ubiquitin-protein ligase 2 | chr1:26488745-26501281 REVERSE LENGTH=3658	3	0	3	0	3	0	4	0	3	1	4	0	21	9	11	20	6
AT4G35470.1-S144(79.966)	nSDS(79.966)QSSLNFSERc	nSDSQSSLNFSERc	nSDS(79.966)QSSLNFSERc	AT4G35470.1	AT4G35470.1	| Symbols: PIRL4 | plant intracellular ras group-related LRR 4 | chr4:16846531-16848448 FORWARD LENGTH=549	1	1	0	0	0	0	2	0	0	0	0	0	4	2	2	4	2
AT1G56230.1-S18(79.966);AT1G56230.2-S18(79.966)	nSLS(79.966)EISEVDAVRc	nSLSEISEVDAVRc	nSLS(79.966)EISEVDAVRc	AT1G56230.1	AT1G56230.1;AT1G56230.2	| Symbols: | Protein of unknown function (DUF1399) | chr1:21046111-21048959 REVERSE LENGTH=752;| Symbols: | Protein of unknown function (DUF1399) | chr1:21046111-21048959 REVERSE LENGTH=742	4	4	3	3	2	2	4	4	4	4	2	2	38	12	10	22	6
AT1G10940.1-S134(79.966);AT1G10940.2-S142(79.966);AT1G60940.1-S134(79.966);AT1G60940.2-S134(79.966);AT2G23030.1-S134(79.966);AT3G50500.1-S153(79.966);AT3G50500.2-S153(79.966);AT4G33950.1-S151(79.966);AT4G33950.2-S103(79.966);AT5G66880.1-S152(79.966)	nLENTLLDGS(79.966)PAPRc	nLENTLLDGSPAPRc	nLENTLLDGS(79.966)PAPRc	AT1G60940.1	AT1G10940.1;AT1G10940.2;AT1G60940.1;AT1G60940.2;AT2G23030.1;AT3G50500.1;AT3G50500.2;AT4G33950.1;AT4G33950.2;AT5G66880.1	| Symbols: ASK1, SNRK2-4, SNRK2.4, SRK2A | Protein kinase superfamily protein | chr1:3656050-3658170 REVERSE LENGTH=363;| Symbols: | Protein kinase superfamily protein | chr1:3656050-3658170 REVERSE LENGTH=371;| Symbols: SNRK2-10, SNRK2.10, SRK2B | SNF1-related protein kinase 2.10 | chr1:22439398-22441896 REVERSE LENGTH=361;| Symbols: SNRK2-10, SNRK2.10, SRK2B | SNF1-related protein kinase 2.10 |…	0	0	0	2	0	0	0	0	0	0	0	0	2	2	0	2	1
AT1G56720.1-M472(15.995)-S476(79.966)-M480(15.995);AT1G56720.2-M472(15.995)-S476(79.966)-M480(15.995);AT1G56720.3-M472(15.995)-S476(79.966)-M480(15.995)	nEGSM(15.995)EINS(79.966)DTDM(15.995)STPVSRc	nEGSMEINSDTDMSTPVSRc	nEGSM(15.995)EINS(79.966)DTDM(15.995)STPVSRc	AT1G56720.1	AT1G56720.1;AT1G56720.2;AT1G56720.3	| Symbols: | Protein kinase superfamily protein | chr1:21263630-21265559 REVERSE LENGTH=492;| Symbols: | Protein kinase superfamily protein | chr1:21263630-21265559 REVERSE LENGTH=492;| Symbols: | Protein kinase superfamily protein | chr1:21263630-21265559 REVERSE LENGTH=492	1	0	0	0	0	0	0	1	0	0	0	0	2	1	1	2	2
AT1G52030.1-S503(79.966);AT1G52030.2-S503(79.966);AT1G52040.1-S323(79.966)	nGGNGGAS(79.966)WDDGVFDGVRc	nGGNGGASWDDGVFDGVRc	nGGNGGAS(79.966)WDDGVFDGVRc	AT1G52040.1	AT1G52030.1;AT1G52030.2;AT1G52040.1	| Symbols: MBP2, MBP1.2, F-ATMBP | myrosinase-binding protein 2 | chr1:19346090-19348282 REVERSE LENGTH=642;| Symbols: MBP2, MBP1.2, F-ATMBP | myrosinase-binding protein 2 | chr1:19346090-19348282 REVERSE LENGTH=642;| Symbols: MBP1, ATMBP | myrosinase-binding protein 1 | chr1:19350595-19352578 REVERSE LENGTH=462	1	2	0	1	0	0	1	0	0	1	0	0	6	4	2	6	4
AT1G13030.1-S187(79.966)	nLDTTEES(79.966)PDERENTAVVSNVVKc;nLDTTEES(79.966)PDERENTAVVSNVVKKc	nLDTTEESPDERENTAVVSNVVKKc;nLDTTEESPDERENTAVVSNVVKc	nLDTTEES(79.966)PDERENTAVVSNVVKc;nLDTTEES(79.966)PDERENTAVVSNVVKKc	AT1G13030.1	AT1G13030.1	| Symbols: | sphere organelles protein-related | chr1:4444284-4447278 REVERSE LENGTH=608	3	1	6	1	1	3	2	3	1	1	3	1	26	12	9	21	6
AT5G61960.1-S433(79.966);AT5G61960.2-S433(79.966)	nVIHNSIGS(79.966)PVNSFIERc	nVIHNSIGSPVNSFIERc	nVIHNSIGS(79.966)PVNSFIERc	AT5G61960.1	AT5G61960.1;AT5G61960.2	| Symbols: AML1, ML1 | MEI2-like protein 1 | chr5:24879001-24883483 REVERSE LENGTH=915;| Symbols: AML1, ML1 | MEI2-like protein 1 | chr5:24879001-24883483 REVERSE LENGTH=915	3	2	2	3	1	0	3	2	1	0	0	1	18	7	6	13	6
AT2G29580.1-M216(15.995)-S221(79.966)	nAGEM(15.995)GTLES(79.966)PEDQSIRc	nAGEMGTLESPEDQSIRc	nAGEM(15.995)GTLES(79.966)PEDQSIRc	AT2G29580.1	AT2G29580.1	| Symbols: | CCCH-type zinc fingerfamily protein with RNA-binding domain | chr2:12652011-12654158 FORWARD LENGTH=483	2	0	0	0	0	0	0	1	0	0	0	0	3	2	1	3	2
AT4G17770.1-S5(79.966)	nS(79.966)YSNLLDLASGNFHSFSRc	nSYSNLLDLASGNFHSFSRc	nS(79.966)YSNLLDLASGNFHSFSRc	AT4G17770.1	AT4G17770.1	| Symbols: ATTPS5, TPS5 | trehalose phosphatase/synthase 5 | chr4:9877055-9880084 FORWARD LENGTH=862	0	0	0	0	0	0	0	0	0	0	1	1	2	0	1	1	1
AT3G26560.1-M345(15.995)-S347(79.966)	nM(15.995)SS(79.966)PERWEAKc	nMSSPERWEAKc	nM(15.995)SS(79.966)PERWEAKc	AT3G26560.1	AT3G26560.1	| Symbols: | ATP-dependent RNA helicase, putative | chr3:9750122-9753719 REVERSE LENGTH=1168	3	0	0	0	0	0	0	0	0	0	0	0	3	3	0	3	1
AT3G60450.1-S272(79.966)	nFSHDPVSYEPVISHS(79.966)PVc	nFSHDPVSYEPVISHSPVc	nFSHDPVSYEPVISHS(79.966)PVc	AT3G60450.1	AT3G60450.1	| Symbols: | Phosphoglycerate mutase family protein | chr3:22340982-22342187 FORWARD LENGTH=274	1	1	1	0	0	0	1	2	2	2	0	0	10	2	5	7	4
AT3G03740.1-C390(57.021)-S395(79.966)	nTVAGC(57.021)EEELS(79.966)GGGGKc	nTVAGCEEELSGGGGKc	nTVAGC(57.021)EEELS(79.966)GGGGKc	AT3G03740.1	AT3G03740.1	| Symbols: ATBPM4, BPM4 | BTB-POZ and MATH domain 4 | chr3:937106-939807 REVERSE LENGTH=465	2	0	0	0	1	0	2	0	0	0	1	0	6	3	3	6	4
AT3G48050.1-S1065(79.966);AT3G48050.2-S1065(79.966)	nGKVEPVEGNLENS(79.966)EVKERc	nGKVEPVEGNLENSEVKERc	nGKVEPVEGNLENS(79.966)EVKERc	AT3G48050.1	AT3G48050.1;AT3G48050.2	| Symbols: | BAH domain ;TFIIS helical bundle-like domain | chr3:17734270-17739412 REVERSE LENGTH=1613;| Symbols: | BAH domain ;TFIIS helical bundle-like domain | chr3:17734270-17739412 REVERSE LENGTH=1613	1	0	0	0	2	1	0	2	0	0	1	0	7	4	3	7	4
AT4G31880.1-S477(79.966);AT4G31880.2-S476(79.966)	nESSTEEVKPSASIATEEVS(79.966)EEPNTSEPQVTKc;nESSTEEVKPSASIATEEVS(79.966)EEPNTSEPQVTKKc	nESSTEEVKPSASIATEEVSEEPNTSEPQVTKc;nESSTEEVKPSASIATEEVSEEPNTSEPQVTKKc	nESSTEEVKPSASIATEEVS(79.966)EEPNTSEPQVTKc;nESSTEEVKPSASIATEEVS(79.966)EEPNTSEPQVTKKc	AT4G31880.1	AT4G31880.1;AT4G31880.2	| Symbols: | LOCATED IN: cytosol, chloroplast; EXPRESSED IN: 24 plant structures; EXPRESSED DURING: 14 growth stages; BEST Arabidopsis thaliana protein match is: Tudor/PWWP/MBT superfamily protein (TAIR:AT1G15940.1); Has 137162 Blast hits to 70781 proteins in 2973 species: Archae - 289; Bacteria - 24182; Metazoa - 56725; Fungi - 20130; Plants - 6559; Viruses - 758; Other Eukaryotes - 28519 (sourc…	4	2	4	1	2	0	6	2	4	1	5	1	32	13	19	32	6
AT1G79570.1-S653(79.966)-S677(79.966)	nLS(79.966)KSDNSLSSQFVTSESPANTAQQDS(79.966)GKEAVGKc	nLSKSDNSLSSQFVTSESPANTAQQDSGKEAVGKc	nLS(79.966)KSDNSLSSQFVTSESPANTAQQDS(79.966)GKEAVGKc	AT1G79570.1	AT1G79570.1	| Symbols: | Protein kinase superfamily protein with octicosapeptide/Phox/Bem1p domain | chr1:29932856-29937540 REVERSE LENGTH=1248	0	0	0	0	0	0	1	1	0	0	0	0	2	0	2	2	1
AT5G25150.1-S58(79.966)	nSFS(79.966)QQEDDPTRc	nSFSQQEDDPTRc	nSFS(79.966)QQEDDPTRc	AT5G25150.1	AT5G25150.1	| Symbols: TAF5 | TBP-associated factor 5 | chr5:8677117-8682058 FORWARD LENGTH=669	0	0	0	0	0	0	2	1	0	0	0	0	3	0	3	3	1
AT3G58640.1-S416(79.966);AT3G58640.2-S416(79.966)	nS(79.966)ISITPEIGDDIVRc	nSISITPEIGDDIVRc	nS(79.966)ISITPEIGDDIVRc	AT3G58640.1	AT3G58640.1;AT3G58640.2	| Symbols: | Mitogen activated protein kinase kinase kinase-related | chr3:21687153-21692675 REVERSE LENGTH=809;| Symbols: | Mitogen activated protein kinase kinase kinase-related | chr3:21687153-21692675 REVERSE LENGTH=809	0	0	2	3	0	0	1	0	1	0	0	0	7	4	2	6	3
AT2G41740.1-S857(79.966)-S858(79.966)	nSTS(79.966)S(79.966)NPADDIPLTEAKc	nSTSSNPADDIPLTEAKc	nSTS(79.966)S(79.966)NPADDIPLTEAKc	AT2G41740.1	AT2G41740.1	| Symbols: VLN2, ATVLN2 | villin 2 | chr2:17410962-17416878 REVERSE LENGTH=976	0	2	0	0	0	0	2	0	0	0	0	0	4	2	2	4	2
AT2G46510.1-S563(79.966)	nLIAAFYPETSSTQPPLPSSSSQVS(79.966)GDIc	nLIAAFYPETSSTQPPLPSSSSQVSGDIc	nLIAAFYPETSSTQPPLPSSSSQVS(79.966)GDIc	AT2G46510.1	AT2G46510.1	| Symbols: ATAIB, AIB | ABA-inducible BHLH-type transcription factor | chr2:19091187-19092887 REVERSE LENGTH=566	0	1	0	0	0	0	0	0	0	0	1	0	2	1	1	2	2
AT1G71080.1-S136(79.966)	nTPGESAAASQSAVPVEHRLS(79.966)PVGRc	nTPGESAAASQSAVPVEHRLSPVGRc	nTPGESAAASQSAVPVEHRLS(79.966)PVGRc	AT1G71080.1	AT1G71080.1	| Symbols: | RNA polymerase II transcription elongation factor | chr1:26809987-26811645 REVERSE LENGTH=326	5	0	4	0	3	1	5	2	5	0	3	0	28	12	14	26	6
AT2G33435.1-S779(79.966)	nSELGGYS(79.966)PRc;nYSASKSELGGYS(79.966)PRc	nSELGGYSPRc;nYSASKSELGGYSPRc	nSELGGYS(79.966)PRc;nYSASKSELGGYS(79.966)PRc	AT2G33435.1	AT2G33435.1	| Symbols: | RNA-binding (RRM/RBD/RNP motifs) family protein | chr2:14166037-14169492 FORWARD LENGTH=979	3	4	2	2	2	0	1	5	2	3	1	2	27	9	11	20	6
AT2G20190.1-S1116(79.966)	nTGISS(79.966)ASDLLNPKc	nTGISSASDLLNPKc	nTGISS(79.966)ASDLLNPKc	AT2G20190.1	AT2G20190.1	| Symbols: ATCLASP, CLASP | CLIP-associated protein | chr2:8711862-8718813 REVERSE LENGTH=1439	0	1	3	0	1	2	2	1	1	1	0	0	12	7	4	11	5
AT5G57610.1-S240(79.966)	nYGEVEGTWSPFYS(79.966)PRc	nYGEVEGTWSPFYSPRc	nYGEVEGTWSPFYS(79.966)PRc	AT5G57610.1	AT5G57610.1	| Symbols: | Protein kinase superfamily protein with octicosapeptide/Phox/Bem1p domain | chr5:23325307-23329099 FORWARD LENGTH=1054	4	3	4	3	1	0	2	2	3	2	2	2	28	10	8	18	6
AT1G66840.1-S513(79.966)	nTMLEEERES(79.966)FRc	nTMLEEERESFRc	nTMLEEERES(79.966)FRc	AT1G66840.1	AT1G66840.1	| Symbols: PMI2, WEB2 | Plant protein of unknown function (DUF827) | chr1:24933998-24936116 REVERSE LENGTH=607	2	1	1	1	0	0	1	2	1	0	0	0	9	5	4	9	4
AT5G27030.1-S314(79.966);AT5G27030.2-S314(79.966)	nLRPAPS(79.966)VEEVTYPAPRc	nLRPAPSVEEVTYPAPRc	nLRPAPS(79.966)VEEVTYPAPRc	AT5G27030.1	AT5G27030.1;AT5G27030.2	| Symbols: TPR3 | TOPLESS-related 3 | chr5:9508913-9515263 REVERSE LENGTH=1108;| Symbols: TPR3 | TOPLESS-related 3 | chr5:9508913-9515263 REVERSE LENGTH=1134	0	0	1	0	0	0	0	1	0	0	0	0	2	1	1	2	2
AT1G73660.1-S492(79.966)	nSPS(79.966)WTEGVSSPAAQRc	nSPSWTEGVSSPAAQRc	nSPS(79.966)WTEGVSSPAAQRc	AT1G73660.1	AT1G73660.1	| Symbols: | protein tyrosine kinase family protein | chr1:27692247-27696718 REVERSE LENGTH=1030	2	1	4	4	1	0	3	2	3	1	0	0	21	7	4	11	5
AT5G43830.1-C221(57.021)-T224(79.966)	nVDSSGDVC(57.021)GAT(79.966)FKc	nVDSSGDVCGATFKc	nVDSSGDVC(57.021)GAT(79.966)FKc	AT5G43830.1	AT5G43830.1	| Symbols: | Aluminium induced protein with YGL and LRDR motifs | chr5:17622593-17624239 REVERSE LENGTH=251	4	0	0	0	0	0	1	0	0	0	0	0	5	3	1	4	2
AT3G07810.1-S236(79.966);AT3G07810.2-S236(79.966)	nMDGRFS(79.966)PVGAGRc	nMDGRFSPVGAGRc	nMDGRFS(79.966)PVGAGRc	AT3G07810.1	AT3G07810.1;AT3G07810.2	| Symbols: | RNA-binding (RRM/RBD/RNP motifs) family protein | chr3:2492875-2495052 FORWARD LENGTH=494;| Symbols: | RNA-binding (RRM/RBD/RNP motifs) family protein | chr3:2492875-2495102 FORWARD LENGTH=495	3	2	3	1	1	1	2	3	3	1	1	1	22	9	10	19	6
AT2G34560.1-S88(79.966);AT2G34560.2-S97(79.966)	nTLAES(79.966)LSRc	nTLAESLSRc	nTLAES(79.966)LSRc	AT2G34560.1	AT2G34560.1;AT2G34560.2	| Symbols: | P-loop containing nucleoside triphosphate hydrolases superfamily protein | chr2:14560266-14562695 FORWARD LENGTH=384;| Symbols: | P-loop containing nucleoside triphosphate hydrolases superfamily protein | chr2:14560266-14562695 FORWARD LENGTH=393	1	0	0	0	0	0	2	1	0	0	0	0	4	1	2	3	2
AT4G09510.1-M76(15.995)-S82(79.966);AT4G09510.2-M76(15.995)-S82(79.966)	nSM(15.995)VDTPLS(79.966)VRc	nSMVDTPLSVRc	nSM(15.995)VDTPLS(79.966)VRc	AT4G09510.1	AT4G09510.1;AT4G09510.2	| Symbols: CINV2 | cytosolic invertase 2 | chr4:6021312-6023310 REVERSE LENGTH=558;| Symbols: CINV2 | cytosolic invertase 2 | chr4:6021679-6023310 REVERSE LENGTH=461	1	0	0	0	0	0	1	0	0	0	0	0	2	1	1	2	2
AT4G11740.1-S289(79.966)	nLAAPSS(79.966)PFDDDSDDVDEQPLVRc	nLAAPSSPFDDDSDDVDEQPLVRc	nLAAPSS(79.966)PFDDDSDDVDEQPLVRc	AT4G11740.1	AT4G11740.1	| Symbols: SAY1 | Ubiquitin-like superfamily protein | chr4:7071955-7075256 FORWARD LENGTH=564	0	0	0	0	0	0	0	1	0	0	0	1	2	0	2	2	2
AT5G49830.1-S733(79.966);AT5G49830.2-S795(79.966);AT5G49830.3-S764(79.966)	nGNNGDVHS(79.966)PTASVSAQSVSSARc;nTKGNNGDVHS(79.966)PTASVSAQSVSSARc	nTKGNNGDVHSPTASVSAQSVSSARc;nGNNGDVHSPTASVSAQSVSSARc	nGNNGDVHS(79.966)PTASVSAQSVSSARc;nTKGNNGDVHS(79.966)PTASVSAQSVSSARc	AT5G49830.1	AT5G49830.1;AT5G49830.2;AT5G49830.3	| Symbols: EXO84B | exocyst complex component 84B | chr5:20250803-20254766 REVERSE LENGTH=752;| Symbols: EXO84B | exocyst complex component 84B | chr5:20250803-20254766 REVERSE LENGTH=814;| Symbols: EXO84B | exocyst complex component 84B | chr5:20250803-20254766 REVERSE LENGTH=783	3	5	0	0	0	0	4	4	0	1	1	0	18	5	9	14	4
AT5G60210.1-S37(79.966);AT5G60210.2-S37(79.966)	nIAALEPESSSS(79.966)PISATNRc	nIAALEPESSSSPISATNRc	nIAALEPESSSS(79.966)PISATNRc	AT5G60210.1	AT5G60210.1;AT5G60210.2	| Symbols: RIP5 | ROP interactive partner 5 | chr5:24243529-24245889 REVERSE LENGTH=564;| Symbols: RIP5 | ROP interactive partner 5 | chr5:24243529-24245889 REVERSE LENGTH=564	1	0	1	0	0	0	1	0	0	0	0	0	3	2	1	3	3
AT5G62810.1-S310(79.966)-S312(79.966)	nS(79.966)AS(79.966)PPAAPADSSAPPHPKc	nSASPPAAPADSSAPPHPKc	nS(79.966)AS(79.966)PPAAPADSSAPPHPKc	AT5G62810.1	AT5G62810.1	| Symbols: PEX14, ATPEX14, PED2 | peroxin 14 | chr5:25220323-25223571 FORWARD LENGTH=507	71	48	63	20	26	13	59	42	31	15	29	16	433	49	47	96	6
AT2G40070.1-S412(79.966);AT2G40070.2-S372(79.966)	nSGS(79.966)VEPGGPPGGRPRc	nSGSVEPGGPPGGRPRc	nSGS(79.966)VEPGGPPGGRPRc	AT2G40070.1	AT2G40070.1;AT2G40070.2	| Symbols: | BEST Arabidopsis thaliana protein match is: proline-rich family protein (TAIR:AT3G09000.1); Has 35333 Blast hits to 34131 proteins in 2444 species: Archae - 798; Bacteria - 22429; Metazoa - 974; Fungi - 991; Plants - 531; Viruses - 0; Other Eukaryotes - 9610 (source: NCBI BLink). | chr2:16728378-16731160 REVERSE LENGTH=607;| Symbols: | FUNCTIONS IN: molecular_function unknown; INVOLV…	1	1	3	1	0	0	0	0	4	2	0	0	12	6	5	11	3
AT2G39730.1-S172(79.966)-C175(57.021)-M179(15.995);AT2G39730.2-S172(79.966)-C175(57.021)-M179(15.995);AT2G39730.3-S172(79.966)-C175(57.021)-M179(15.995)	nS(79.966)FQC(57.021)ELVM(15.995)AKc	nSFQCELVMAKc	nS(79.966)FQC(57.021)ELVM(15.995)AKc	AT2G39730.1	AT2G39730.1;AT2G39730.2;AT2G39730.3	| Symbols: RCA | rubisco activase | chr2:16570951-16573345 REVERSE LENGTH=474;| Symbols: RCA | rubisco activase | chr2:16571046-16573345 REVERSE LENGTH=446;| Symbols: RCA | rubisco activase | chr2:16571174-16573345 REVERSE LENGTH=441	1	0	2	0	0	0	0	0	0	0	0	0	3	3	0	3	2
AT1G17130.1-S326(79.966);AT1G17130.2-S333(79.966)	nKSDGAANTSLASLFQNYGS(79.966)DEDEDc	nKSDGAANTSLASLFQNYGSDEDEDc	nKSDGAANTSLASLFQNYGS(79.966)DEDEDc	AT1G17130.1	AT1G17130.1;AT1G17130.2	| Symbols: | Family of unknown function (DUF572) | chr1:5854264-5856472 FORWARD LENGTH=331;| Symbols: | Family of unknown function (DUF572) | chr1:5854264-5856472 FORWARD LENGTH=338	6	1	0	0	0	0	4	1	0	0	0	0	12	6	4	10	2
AT1G22530.1-S79(79.966)	nEILQSES(79.966)FKEEGYLASELQEAEKNALAELKc	nEILQSESFKEEGYLASELQEAEKNALAELKc	nEILQSES(79.966)FKEEGYLASELQEAEKNALAELKc	AT1G22530.1	AT1G22530.1	| Symbols: PATL2 | PATELLIN 2 | chr1:7955773-7958326 REVERSE LENGTH=683	0	0	0	0	0	0	0	0	0	6	0	1	7	0	7	7	2
AT5G53440.1-S1117(79.966)-M1122(15.995)	nDLS(79.966)EDENM(15.995)EEAEEKc	nDLSEDENMEEAEEKc	nDLS(79.966)EDENM(15.995)EEAEEKc	AT5G53440.1	AT5G53440.1	| Symbols: | unknown protein; FUNCTIONS IN: molecular_function unknown; INVOLVED IN: biological_process unknown; LOCATED IN: cytosol; EXPRESSED IN: 25 plant structures; EXPRESSED DURING: 15 growth stages; Has 1807 Blast hits to 1807 proteins in 277 species: Archae - 0; Bacteria - 0; Metazoa - 736; Fungi - 347; Plants - 385; Viruses - 0; Other Eukaryotes - 339 (source: NCBI BLink). | chr5:21683679…	2	1	0	0	0	0	1	1	0	0	0	0	5	3	1	4	2
AT5G04420.1-S492(79.966);AT5G04420.2-S492(79.966);AT5G04420.3-S492(79.966)	nSAS(79.966)DEEEDGTVQRc	nSASDEEEDGTVQRc	nSAS(79.966)DEEEDGTVQRc	AT5G04420.1	AT5G04420.1;AT5G04420.2;AT5G04420.3	| Symbols: | Galactose oxidase/kelch repeat superfamily protein | chr5:1246867-1249455 REVERSE LENGTH=514;| Symbols: | Galactose oxidase/kelch repeat superfamily protein | chr5:1246867-1249455 REVERSE LENGTH=514;| Symbols: | Galactose oxidase/kelch repeat superfamily protein | chr5:1246867-1249455 REVERSE LENGTH=514	3	3	0	0	0	0	2	2	0	0	0	0	10	4	4	8	2
AT4G24190.1-M688(15.995)-S690(79.966);AT4G24190.2-M688(15.995)-S690(79.966)	nIM(15.995)QS(79.966)QTLSDANKc	nIMQSQTLSDANKc	nIM(15.995)QS(79.966)QTLSDANKc	AT4G24190.1	AT4G24190.1;AT4G24190.2	| Symbols: SHD, HSP90.7, AtHsp90.7, AtHsp90-7 | Chaperone protein htpG family protein | chr4:12551902-12555851 REVERSE LENGTH=823;| Symbols: SHD, AtHsp90.7, AtHsp90-7 | Chaperone protein htpG family protein | chr4:12551902-12555851 REVERSE LENGTH=823	0	1	0	0	0	0	2	2	0	0	0	0	5	1	2	3	2
AT1G79280.1-S1911(79.966);AT1G79280.2-S1933(79.966);AT1G79280.3-S1912(79.966)	nS(79.966)PEKEEVQPETLATPTQSPSRc	nSPEKEEVQPETLATPTQSPSRc	nS(79.966)PEKEEVQPETLATPTQSPSRc	AT1G79280.1	AT1G79280.1;AT1G79280.2;AT1G79280.3	| Symbols: NUA, AtTPR | nuclear pore anchor | chr1:29819176-29832809 REVERSE LENGTH=2093;| Symbols: NUA | nuclear pore anchor | chr1:29819176-29832809 REVERSE LENGTH=2115;| Symbols: NUA | nuclear pore anchor | chr1:29819176-29832809 REVERSE LENGTH=2094	7	0	11	4	4	1	7	2	8	3	11	2	60	23	30	53	6
AT1G48620.1-M446(15.995)-T459(79.966)	nHM(15.995)EEVQLPDEEHLET(79.966)EPEAEGQGQTEAEAMQEALFc	nHMEEVQLPDEEHLETEPEAEGQGQTEAEAMQEALFc	nHM(15.995)EEVQLPDEEHLET(79.966)EPEAEGQGQTEAEAMQEALFc	AT1G48620.1	AT1G48620.1	| Symbols: HON5 | high mobility group A5 | chr1:17974148-17976301 REVERSE LENGTH=479	0	0	0	1	0	0	0	1	0	0	0	0	2	1	1	2	2
AT5G16300.1-T857(79.966);AT5G16300.2-T857(79.966);AT5G16300.3-T857(79.966);AT5G16300.4-T855(79.966)	nFAADVLSGGDTSTNVET(79.966)PKc	nFAADVLSGGDTSTNVETPKc	nFAADVLSGGDTSTNVET(79.966)PKc	AT5G16300.1	AT5G16300.1;AT5G16300.2;AT5G16300.3;AT5G16300.4	| Symbols: | Vps51/Vps67 family (components of vesicular transport) protein | chr5:5338119-5342186 FORWARD LENGTH=1068;| Symbols: | Vps51/Vps67 family (components of vesicular transport) protein | chr5:5338119-5342186 FORWARD LENGTH=1034;| Symbols: | Vps51/Vps67 family (components of vesicular transport) protein | chr5:5338119-5342068 FORWARD LENGTH=1029;| Symbols: | Vps51/Vps67 family (component…	3	3	3	1	1	0	3	0	4	1	1	0	20	7	8	15	6
AT4G32850.1-S669(79.966);AT4G32850.10-S669(79.966);AT4G32850.2-S669(79.966);AT4G32850.3-S669(79.966);AT4G32850.4-S669(79.966);AT4G32850.5-S669(79.966);AT4G32850.6-S669(79.966);AT4G32850.7-S669(79.966);AT4G32850.8-S669(79.966);AT4G32850.9-S669(79.966)	nSVSISGTDS(79.966)PLLPSRc	nSVSISGTDSPLLPSRc	nSVSISGTDS(79.966)PLLPSRc	AT4G32850.1	AT4G32850.1;AT4G32850.10;AT4G32850.2;AT4G32850.3;AT4G32850.4;AT4G32850.5;AT4G32850.6;AT4G32850.7;AT4G32850.8;AT4G32850.9	| Symbols: nPAP, PAP(IV) | nuclear poly(a) polymerase | chr4:15850134-15854375 FORWARD LENGTH=741;| Symbols: nPAP | nuclear poly(a) polymerase | chr4:15850134-15854266 FORWARD LENGTH=745;| Symbols: nPAP | nuclear poly(a) polymerase | chr4:15850134-15854351 FORWARD LENGTH=738;| Symbols: nPAP | nuclear poly(a) polymerase | chr4:15850134-15854351 FORWARD LENGTH=735;| Symbols: nPAP | nuclear poly(a) …	1	2	5	4	0	0	1	2	4	3	0	0	22	7	6	13	4
AT3G29185.1-S188(79.966);AT3G29185.2-S225(79.966)	nQGVLGEDDTGEES(79.966)PRc	nQGVLGEDDTGEESPRc	nQGVLGEDDTGEES(79.966)PRc	AT3G29185.1	AT3G29185.1;AT3G29185.2	| Symbols: | Domain of unknown function (DUF3598) | chr3:11155092-11157207 REVERSE LENGTH=396;| Symbols: | Domain of unknown function (DUF3598) | chr3:11155092-11157207 REVERSE LENGTH=411	3	3	0	0	0	0	2	1	0	0	0	0	9	5	3	8	2
AT3G01670.1-S46(79.966)	nS(79.966)HEDNPFGGHTDDHHVAAPADHNKc	nSHEDNPFGGHTDDHHVAAPADHNKc	nS(79.966)HEDNPFGGHTDDHHVAAPADHNKc	AT3G01670.1	AT3G01670.1	| Symbols: | unknown protein; BEST Arabidopsis thaliana protein match is: unknown protein (TAIR:AT3G01680.1); Has 121 Blast hits to 111 proteins in 12 species: Archae - 0; Bacteria - 0; Metazoa - 0; Fungi - 0; Plants - 121; Viruses - 0; Other Eukaryotes - 0 (source: NCBI BLink). | chr3:247288-250261 FORWARD LENGTH=822	0	0	1	1	0	0	0	0	0	0	0	1	3	2	1	3	2
AT5G03040.1-T339(79.966);AT5G03040.2-T339(79.966);AT5G03040.3-T339(79.966)	nNSFFSPPT(79.966)PSRc;nNKNSFFSPPT(79.966)PSRc	nNSFFSPPTPSRc;nNKNSFFSPPTPSRc	nNSFFSPPT(79.966)PSRc;nNKNSFFSPPT(79.966)PSRc	AT5G03040.1	AT5G03040.1;AT5G03040.2;AT5G03040.3	| Symbols: iqd2 | IQ-domain 2 | chr5:710380-712406 REVERSE LENGTH=461;| Symbols: iqd2 | IQ-domain 2 | chr5:710380-712406 REVERSE LENGTH=461;| Symbols: iqd2 | IQ-domain 2 | chr5:710380-712406 REVERSE LENGTH=461	11	11	9	6	4	2	8	6	3	3	2	1	66	28	14	42	6
AT3G21100.1-S110(79.966)-M118(15.995);AT3G21100.2-S416(79.966)-M424(15.995)	nGNFS(79.966)PGSSPSGM(15.995)DSRc	nGNFSPGSSPSGMDSRc	nGNFS(79.966)PGSSPSGM(15.995)DSRc	AT3G21100.2	AT3G21100.1;AT3G21100.2	| Symbols: | RNA-binding (RRM/RBD/RNP motifs) family protein | chr3:7400426-7401870 FORWARD LENGTH=296;| Symbols: | RNA-binding (RRM/RBD/RNP motifs) family protein | chr3:7399162-7401870 FORWARD LENGTH=602	2	2	1	2	3	3	2	2	0	0	1	1	19	11	5	16	5
AT4G01290.1-S360(79.966)-M363(15.995);AT4G01290.2-S359(79.966)-M362(15.995)	nIGS(79.966)SEM(15.995)LIEGEDVRc	nIGSSEMLIEGEDVRc	nIGS(79.966)SEM(15.995)LIEGEDVRc	AT4G01290.1	AT4G01290.1;AT4G01290.2	| Symbols: | unknown protein; FUNCTIONS IN: molecular_function unknown; INVOLVED IN: biological_process unknown; LOCATED IN: cellular_component unknown; EXPRESSED IN: 24 plant structures; EXPRESSED DURING: 15 growth stages; Has 1744 Blast hits to 1308 proteins in 219 species: Archae - 0; Bacteria - 241; Metazoa - 793; Fungi - 253; Plants - 108; Viruses - 0; Other Eukaryotes - 349 (source: NCBI BL…	1	0	2	1	0	0	3	0	4	0	0	0	11	3	6	9	4
AT3G12810.1-S909(79.966)	nVNLKDDLEAIPLS(79.966)PKc	nVNLKDDLEAIPLSPKc	nVNLKDDLEAIPLS(79.966)PKc	AT3G12810.1	AT3G12810.1	| Symbols: PIE1, SRCAP, chr13 | SNF2 domain-containing protein / helicase domain-containing protein | chr3:4065636-4073992 FORWARD LENGTH=2055	1	0	0	0	0	0	1	1	0	0	0	0	3	1	2	3	2
AT1G71697.1-S123(79.966)	nTLS(79.966)ADDLRc	nTLSADDLRc	nTLS(79.966)ADDLRc	AT1G71697.1	AT1G71697.1	| Symbols: ATCK1, CK, CK1 | choline kinase 1 | chr1:26971537-26973177 FORWARD LENGTH=346	0	2	0	0	0	0	0	0	0	0	0	0	2	2	0	2	1
AT5G37720.1-S69(79.966);AT5G37720.2-S69(79.966)	nS(79.966)LPWQSGLFEDGLRc	nSLPWQSGLFEDGLRc	nS(79.966)LPWQSGLFEDGLRc	AT5G37720.1	AT5G37720.1;AT5G37720.2	| Symbols: ALY4 | ALWAYS EARLY 4 | chr5:14981805-14983978 REVERSE LENGTH=288;| Symbols: ALY4 | ALWAYS EARLY 4 | chr5:14981805-14983978 REVERSE LENGTH=280	0	0	0	0	0	0	0	0	1	1	0	0	2	0	1	1	1
AT1G08420.1-T147(79.966);AT1G08420.2-T147(79.966)	nLVLFGGATALEGNSGGTGT(79.966)PTSAGSAGIRc	nLVLFGGATALEGNSGGTGTPTSAGSAGIRc	nLVLFGGATALEGNSGGTGT(79.966)PTSAGSAGIRc	AT1G08420.1	AT1G08420.1;AT1G08420.2	| Symbols: BSL2 | BRI1 suppressor 1 (BSU1)-like 2 | chr1:2649959-2656564 FORWARD LENGTH=1018;| Symbols: BSL2 | BRI1 suppressor 1 (BSU1)-like 2 | chr1:2649959-2656564 FORWARD LENGTH=1013	3	1	2	1	3	0	3	1	1	0	0	0	15	9	5	14	5
AT5G53620.1-S520(79.966);AT5G53620.2-S520(79.966);AT5G53620.3-S520(79.966)	nDALRLDSHSQNQKPEELNGQVS(79.966)PDEHSGAKc;nLDSHSQNQKPEELNGQVS(79.966)PDEHSGAKc	nDALRLDSHSQNQKPEELNGQVSPDEHSGAKc;nLDSHSQNQKPEELNGQVSPDEHSGAKc	nDALRLDSHSQNQKPEELNGQVS(79.966)PDEHSGAKc;nLDSHSQNQKPEELNGQVS(79.966)PDEHSGAKc	AT5G53620.1	AT5G53620.1;AT5G53620.2;AT5G53620.3	| Symbols: | unknown protein; INVOLVED IN: biological_process unknown; EXPRESSED IN: 23 plant structures; EXPRESSED DURING: 13 growth stages; Has 28929 Blast hits to 19542 proteins in 1425 species: Archae - 211; Bacteria - 3079; Metazoa - 14558; Fungi - 2157; Plants - 966; Viruses - 80; Other Eukaryotes - 7878 (source: NCBI BLink). | chr5:21781217-21785061 FORWARD LENGTH=682;| Symbols: | unknown …	3	9	12	4	2	0	4	5	9	3	9	5	65	21	28	49	6
AT4G02350.1-T761(79.966)	nFRDPSDSIFGT(79.966)FGTRc	nFRDPSDSIFGTFGTRc	nFRDPSDSIFGT(79.966)FGTRc	AT4G02350.1	AT4G02350.1	| Symbols: SEC15B | exocyst complex component sec15B | chr4:1038157-1040571 FORWARD LENGTH=787	0	0	1	0	0	0	0	1	0	0	0	0	2	1	1	2	2
AT3G04140.1-S569(79.966)	nGVVVQES(79.966)PRc	nGVVVQESPRc	nGVVVQES(79.966)PRc	AT3G04140.1	AT3G04140.1	| Symbols: | Ankyrin repeat family protein | chr3:1087063-1089106 FORWARD LENGTH=656	4	5	0	0	1	4	4	4	0	0	0	1	23	8	4	12	4
AT5G27540.1-C11(57.021)-S14(79.966);AT5G27540.2-C11(57.021)-S14(79.966)	nYAAGAVDC(57.021)PGS(79.966)PKc	nYAAGAVDCPGSPKc	nYAAGAVDC(57.021)PGS(79.966)PKc	AT5G27540.1	AT5G27540.1;AT5G27540.2	| Symbols: MIRO1, emb2473 | MIRO-related GTP-ase 1 | chr5:9722816-9727112 FORWARD LENGTH=648;| Symbols: MIRO1 | MIRO-related GTP-ase 1 | chr5:9722816-9727112 FORWARD LENGTH=648	4	0	4	0	3	0	5	0	1	0	2	0	19	9	8	17	6
AT2G29210.1-S712(79.966)	nHHGSQMS(79.966)PVENSEGRc	nHHGSQMSPVENSEGRc	nHHGSQMS(79.966)PVENSEGRc	AT2G29210.1	AT2G29210.1	| Symbols: | splicing factor PWI domain-containing protein | chr2:12558156-12562168 FORWARD LENGTH=878	0	0	1	0	0	0	1	2	0	0	0	0	4	1	2	3	2
AT4G30160.1-S773(79.966);AT4G30160.2-S782(79.966)	nS(79.966)MSFSPDRc	nSMSFSPDRc	nS(79.966)MSFSPDRc	AT4G30160.1	AT4G30160.1;AT4G30160.2	| Symbols: VLN4, ATVLN4 | villin 4 | chr4:14754528-14759511 FORWARD LENGTH=974;| Symbols: VLN4 | villin 4 | chr4:14754528-14759511 FORWARD LENGTH=983	1	1	0	0	0	0	0	0	0	0	0	0	2	1	0	1	1
AT2G06990.1-T29(79.966)	nSDETPT(79.966)PEPRc	nSDETPTPEPRc	nSDETPT(79.966)PEPRc	AT2G06990.1	AT2G06990.1	| Symbols: HEN2 | RNA helicase, ATP-dependent, SK12/DOB1 protein | chr2:2895135-2900909 FORWARD LENGTH=995	0	0	0	0	0	0	1	1	0	0	0	0	2	0	1	1	1
AT3G25690.1-S472(79.966)-M480(15.995);AT3G25690.2-S472(79.966)-M480(15.995);AT3G25690.3-S331(79.966)-M339(15.995)	nSFYGGS(79.966)PGRLSSSM(15.995)NKc	nSFYGGSPGRLSSSMNKc	nSFYGGS(79.966)PGRLSSSM(15.995)NKc	AT3G25690.1	AT3G25690.1;AT3G25690.2;AT3G25690.3	| Symbols: CHUP1 | Hydroxyproline-rich glycoprotein family protein | chr3:9354061-9357757 FORWARD LENGTH=1004;| Symbols: CHUP1 | Hydroxyproline-rich glycoprotein family protein | chr3:9354061-9357757 FORWARD LENGTH=1004;| Symbols: CHUP1 | Hydroxyproline-rich glycoprotein family protein | chr3:9354061-9357757 FORWARD LENGTH=863	5	2	2	2	2	2	3	3	4	5	3	3	36	13	16	29	6
AT4G04640.1-S243(79.966)	nSEPVIHTLLPLS(79.966)PKc	nSEPVIHTLLPLSPKc	nSEPVIHTLLPLS(79.966)PKc	AT4G04640.1	AT4G04640.1	| Symbols: ATPC1 | ATPase, F1 complex, gamma subunit protein | chr4:2350761-2351882 REVERSE LENGTH=373	1	1	0	0	0	0	1	0	0	0	0	0	3	2	1	3	2
AT1G19870.1-S80(79.966)	nETLESALLKSPS(79.966)PDNNNVSEKc;nTRETLESALLKSPS(79.966)PDNNNVSEKc	nETLESALLKSPSPDNNNVSEKc;nTRETLESALLKSPSPDNNNVSEKc	nETLESALLKSPS(79.966)PDNNNVSEKc;nTRETLESALLKSPS(79.966)PDNNNVSEKc	AT1G19870.1	AT1G19870.1	| Symbols: iqd32 | IQ-domain 32 | chr1:6895400-6898539 REVERSE LENGTH=794	2	0	0	0	0	0	1	1	1	0	0	0	5	2	3	5	3
ATCG00120.1-S101(79.966)	nIAQIPVS(79.966)EAYLGRc	nIAQIPVSEAYLGRc	nIAQIPVS(79.966)EAYLGRc	ATCG00120.1	ATCG00120.1	| Symbols: ATPA | ATP synthase subunit alpha | chrC:9938-11461 REVERSE LENGTH=507	1	0	1	1	0	0	0	1	0	0	0	0	4	3	1	4	3
AT1G27100.1-S411(79.966)	nRPTSSPLSAES(79.966)PRc	nRPTSSPLSAESPRc	nRPTSSPLSAES(79.966)PRc	AT1G27100.1	AT1G27100.1	| Symbols: | Actin cross-linking protein | chr1:9407557-9411074 REVERSE LENGTH=519	6	4	0	0	0	0	0	0	1	0	1	0	12	5	2	7	3
AT2G34410.1-S44(79.966);AT2G34410.2-S44(79.966);AT2G34410.3-S44(79.966)	nVHS(79.966)DNNLVELGEVKc	nVHSDNNLVELGEVKc	nVHS(79.966)DNNLVELGEVKc	AT2G34410.1	AT2G34410.1;AT2G34410.2;AT2G34410.3	| Symbols: | O-acetyltransferase family protein | chr2:14518719-14522053 FORWARD LENGTH=540;| Symbols: | O-acetyltransferase family protein | chr2:14518719-14522053 FORWARD LENGTH=540;| Symbols: | O-acetyltransferase family protein | chr2:14518719-14522053 FORWARD LENGTH=527	2	0	1	0	0	0	2	0	2	2	0	0	9	3	4	7	4
AT2G45460.1-C566(57.021)-S581(79.966);AT2G45460.2-C553(57.021)-S568(79.966);AT2G45460.3-C567(57.021)-S582(79.966)	nTLEDEDNC(57.021)DNTSLDIDLNPINRS(79.966)PNRc	nTLEDEDNCDNTSLDIDLNPINRSPNRc	nTLEDEDNC(57.021)DNTSLDIDLNPINRS(79.966)PNRc	AT2G45460.1	AT2G45460.1;AT2G45460.2;AT2G45460.3	| Symbols: | SMAD/FHA domain-containing protein | chr2:18737054-18741690 REVERSE LENGTH=915;| Symbols: | SMAD/FHA domain-containing protein | chr2:18737054-18741690 REVERSE LENGTH=902;| Symbols: | SMAD/FHA domain-containing protein | chr2:18737054-18741690 REVERSE LENGTH=916	1	0	3	0	1	0	1	0	1	0	1	0	8	5	3	8	6
AT3G11720.1-C390(57.021)-S392(79.966);AT3G11720.2-C390(57.021)-S392(79.966);AT3G11720.3-C444(57.021)-S446(79.966)	nFC(57.021)IS(79.966)PEVKc	nFCISPEVKc	nFC(57.021)IS(79.966)PEVKc	AT3G11720.1	AT3G11720.1;AT3G11720.2;AT3G11720.3	| Symbols: | Polyketide cyclase/dehydrase and lipid transport superfamily protein | chr3:3705991-3708310 REVERSE LENGTH=542;| Symbols: | Polyketide cyclase/dehydrase and lipid transport superfamily protein | chr3:3705991-3708310 REVERSE LENGTH=542;| Symbols: | Polyketide cyclase/dehydrase and lipid transport superfamily protein | chr3:3705991-3708721 REVERSE LENGTH=596	1	0	1	0	0	0	0	0	0	0	0	0	2	2	0	2	2
AT4G38550.1-S41(79.966)	nSTPGSPAHPPGARS(79.966)PPPSYLSNKc;nS(79.966)PPPSYLSNKc;nS(79.966)PPPSYLSNKRc	nSPPPSYLSNKRc;nSPPPSYLSNKc;nSTPGSPAHPPGARSPPPSYLSNKc	nSTPGSPAHPPGARS(79.966)PPPSYLSNKc;nS(79.966)PPPSYLSNKc;nS(79.966)PPPSYLSNKRc	AT4G38550.1	AT4G38550.1	| Symbols: | Arabidopsis phospholipase-like protein (PEARLI 4) family | chr4:18025886-18028546 FORWARD LENGTH=612	18	7	0	1	0	0	2	2	0	0	1	0	31	13	4	17	4
AT1G14850.1-S869(79.966)	nGTVDDIS(79.966)PRc	nGTVDDISPRc	nGTVDDIS(79.966)PRc	AT1G14850.1	AT1G14850.1	| Symbols: NUP155 | nucleoporin 155 | chr1:5116921-5123259 REVERSE LENGTH=1464	0	0	0	0	0	0	2	1	0	0	0	0	3	0	2	2	1
AT4G18810.1-T440(79.966);AT4G18810.2-T440(79.966)	nAYIQDPVT(79.966)PRc	nAYIQDPVTPRc	nAYIQDPVT(79.966)PRc	AT4G18810.1	AT4G18810.1;AT4G18810.2	| Symbols: | NAD(P)-binding Rossmann-fold superfamily protein | chr4:10322622-10325735 REVERSE LENGTH=596;| Symbols: | NAD(P)-binding Rossmann-fold superfamily protein | chr4:10322263-10325735 REVERSE LENGTH=627	2	1	4	3	2	2	2	2	3	3	0	0	24	8	6	14	5
AT1G79950.1-S879(79.966)	nLVELS(79.966)DDEETPVERRc;nLVELS(79.966)DDEETPVERc	nLVELSDDEETPVERRc;nLVELSDDEETPVERc	nLVELS(79.966)DDEETPVERRc;nLVELS(79.966)DDEETPVERc	AT1G79950.1	AT1G79950.1	| Symbols: | RAD3-like DNA-binding helicase protein | chr1:30073580-30079537 FORWARD LENGTH=1040	4	1	0	0	0	0	3	1	0	0	3	2	14	4	6	10	3
AT4G32410.1-S167(79.966)	nTTS(79.966)GPLGPSDRc	nTTSGPLGPSDRc	nTTS(79.966)GPLGPSDRc	AT4G32410.1	AT4G32410.1	| Symbols: CESA1, RSW1, AtCESA1 | cellulose synthase 1 | chr4:15641009-15646388 REVERSE LENGTH=1081	1	3	0	0	0	1	1	2	0	0	0	0	8	4	2	6	3
AT4G21450.1-S294(79.966);AT4G21450.3-S313(79.966)	nYLAQQQGEGADS(79.966)Vc;nERYLAQQQGEGADS(79.966)Vc	nERYLAQQQGEGADSVc;nYLAQQQGEGADSVc	nYLAQQQGEGADS(79.966)Vc;nERYLAQQQGEGADS(79.966)Vc	AT4G21450.1	AT4G21450.1;AT4G21450.3	| Symbols: | PapD-like superfamily protein | chr4:11426136-11428125 FORWARD LENGTH=295;| Symbols: | PapD-like superfamily protein | chr4:11426136-11428125 FORWARD LENGTH=314	6	3	1	1	0	0	7	2	2	0	3	3	28	10	14	24	5
AT5G54430.1-S21(79.966)	nIHHPPS(79.966)PRc	nIHHPPSPRc	nIHHPPS(79.966)PRc	AT5G54430.1	AT5G54430.1	| Symbols: ATPHOS32, PHOS32 | Adenine nucleotide alpha hydrolases-like superfamily protein | chr5:22097563-22099693 REVERSE LENGTH=242	26	27	2	3	2	1	28	29	5	8	2	3	136	23	34	57	6
AT2G32170.1-S3(79.966)-M7(15.995)-M15(15.995);AT2G32170.2-S3(79.966)-M7(15.995)-M15(15.995)	nVS(79.966)PSEM(15.995)TETAPAIM(15.995)TTESERc	nVSPSEMTETAPAIMTTESERc	nVS(79.966)PSEM(15.995)TETAPAIM(15.995)TTESERc	AT2G32170.1	AT2G32170.1;AT2G32170.2	| Symbols: | S-adenosyl-L-methionine-dependent methyltransferases superfamily protein | chr2:13666476-13670924 FORWARD LENGTH=504;| Symbols: | S-adenosyl-L-methionine-dependent methyltransferases superfamily protein | chr2:13666476-13670924 FORWARD LENGTH=571	1	1	1	1	0	0	1	1	0	0	0	0	6	3	2	5	3
AT4G12640.1-S133(79.966)	nYES(79.966)PDTYSKc	nYESPDTYSKc	nYES(79.966)PDTYSKc	AT4G12640.1	AT4G12640.1	| Symbols: | RNA recognition motif (RRM)-containing protein | chr4:7462697-7467630 FORWARD LENGTH=823	0	0	0	0	0	0	1	2	0	0	0	0	3	0	1	1	1
AT3G04840.1-M229(15.995)-S236(79.966)	nLM(15.995)DVHGDYS(79.966)AEDVGVKc	nLMDVHGDYSAEDVGVKc	nLM(15.995)DVHGDYS(79.966)AEDVGVKc	AT3G04840.1	AT3G04840.1	| Symbols: | Ribosomal protein S3Ae | chr3:1329751-1331418 FORWARD LENGTH=262	0	0	1	0	0	0	0	0	1	0	0	0	2	1	1	2	2
AT3G15920.1-S324(79.966)	nLSS(79.966)TNGDAATGTVTRc	nLSSTNGDAATGTVTRc	nLSS(79.966)TNGDAATGTVTRc	AT3G15920.1	AT3G15920.1	| Symbols: | Phox (PX) domain-containing protein | chr3:5383768-5386955 REVERSE LENGTH=755	0	0	0	0	0	0	0	2	0	0	0	0	2	0	2	2	1
AT5G15270.1-S137(79.966)-S140(79.966);AT5G15270.2-S137(79.966)-S140(79.966)	nVVADDARS(79.966)EDS(79.966)PEGEKQVTAKc	nVVADDARSEDSPEGEKQVTAKc	nVVADDARS(79.966)EDS(79.966)PEGEKQVTAKc	AT5G15270.1	AT5G15270.1;AT5G15270.2	| Symbols: | RNA-binding KH domain-containing protein | chr5:4958738-4960947 FORWARD LENGTH=548;| Symbols: | RNA-binding KH domain-containing protein | chr5:4958738-4960947 FORWARD LENGTH=548	3	2	0	0	0	0	1	0	0	0	3	2	11	3	5	8	3
AT5G24460.1-S78(79.966)	nS(79.966)PPPPPPTQRc;nRS(79.966)PPPPPPTQRc	nSPPPPPPTQRc;nRSPPPPPPTQRc	nS(79.966)PPPPPPTQRc;nRS(79.966)PPPPPPTQRc	AT5G24460.1	AT5G24460.1	| Symbols: | unknown protein; INVOLVED IN: biological_process unknown; LOCATED IN: cell wall; EXPRESSED IN: 24 plant structures; EXPRESSED DURING: 15 growth stages; Has 1807 Blast hits to 1807 proteins in 277 species: Archae - 0; Bacteria - 0; Metazoa - 736; Fungi - 347; Plants - 385; Viruses - 0; Other Eukaryotes - 339 (source: NCBI BLink). | chr5:8354815-8355717 FORWARD LENGTH=300	5	6	3	3	2	2	2	1	3	2	0	0	29	17	8	25	5
AT5G14720.1-S549(79.966)	nFKVTSADLS(79.966)PKc;nVTSADLS(79.966)PKc	nFKVTSADLSPKc;nVTSADLSPKc	nFKVTSADLS(79.966)PKc;nVTSADLS(79.966)PKc	AT5G14720.1	AT5G14720.1	| Symbols: | Protein kinase superfamily protein | chr5:4748212-4752642 REVERSE LENGTH=674	7	8	7	5	8	9	5	9	10	6	5	4	83	28	26	54	6
AT2G39010.1-S282(79.966)	nS(79.966)QLHELHAc	nSQLHELHAc	nS(79.966)QLHELHAc	AT2G39010.1	AT2G39010.1	| Symbols: PIP2E, PIP2;6 | plasma membrane intrinsic protein 2E | chr2:16291564-16293746 FORWARD LENGTH=289	2	3	0	0	0	0	6	6	0	0	0	1	18	4	9	13	3
AT1G24180.1-S296(79.966);AT1G59900.1-S292(79.966)	nYHGHS(79.966)MSDPGSTYRc	nYHGHSMSDPGSTYRc	nYHGHS(79.966)MSDPGSTYRc	AT1G24180.1	AT1G24180.1;AT1G59900.1	| Symbols: IAR4 | Thiamin diphosphate-binding fold (THDP-binding) superfamily protein | chr1:8560777-8563382 REVERSE LENGTH=393;| Symbols: AT-E1 ALPHA, E1 ALPHA | pyruvate dehydrogenase complex E1 alpha subunit | chr1:22051368-22053660 FORWARD LENGTH=389	9	3	8	1	1	1	12	4	10	1	9	4	63	19	36	55	6
AT5G15020.1-S416(79.966);AT5G15020.2-S416(79.966)	nSLGS(79.966)EENLSRc	nSLGSEENLSRc	nSLGS(79.966)EENLSRc	AT5G15020.1	AT5G15020.1;AT5G15020.2	| Symbols: SNL2 | SIN3-like 2 | chr5:4859408-4865569 REVERSE LENGTH=1367;| Symbols: SNL2 | SIN3-like 2 | chr5:4859408-4865569 REVERSE LENGTH=1355	3	4	1	1	3	5	3	4	1	1	3	3	32	12	9	21	6
AT3G01310.1-M664(15.995)-T671(79.966);AT3G01310.2-M658(15.995)-T665(79.966)	nLLAM(15.995)DEDENLT(79.966)EPYDIIPPYDQAKc	nLLAMDEDENLTEPYDIIPPYDQAKc	nLLAM(15.995)DEDENLT(79.966)EPYDIIPPYDQAKc	AT3G01310.1	AT3G01310.1;AT3G01310.2	| Symbols: | Phosphoglycerate mutase-like family protein | chr3:94343-101603 REVERSE LENGTH=1056;| Symbols: | Phosphoglycerate mutase-like family protein | chr3:94343-101603 REVERSE LENGTH=1050	4	4	0	0	0	0	2	2	0	0	1	0	13	6	4	10	3
AT1G01790.1-S120(79.966)	nIGESSES(79.966)SDETEATDLKDARc;nIGESSES(79.966)SDETEATDLKc	nIGESSESSDETEATDLKDARc;nIGESSESSDETEATDLKc	nIGESSES(79.966)SDETEATDLKDARc;nIGESSES(79.966)SDETEATDLKc	AT1G01790.1	AT1G01790.1	| Symbols: KEA1, ATKEA1 | K+ efflux antiporter 1 | chr1:284781-290869 FORWARD LENGTH=1193	9	6	3	2	2	0	8	5	2	1	7	4	49	18	20	38	6
AT2G25650.1-S233(79.966)-S235(79.966)	nKAQQLES(79.966)ES(79.966)EEEMLKEHEEPFNENGAENIRc	nKAQQLESESEEEMLKEHEEPFNENGAENIRc	nKAQQLES(79.966)ES(79.966)EEEMLKEHEEPFNENGAENIRc	AT2G25650.1	AT2G25650.1	| Symbols: | DNA-binding storekeeper protein-related transcriptional regulator | chr2:10914765-10916006 FORWARD LENGTH=386	1	2	0	0	0	0	4	4	0	0	0	0	11	3	8	11	2
AT4G00930.1-S943(79.966)-M948(15.995);AT5G37190.1-S686(79.966)-M691(15.995)	nSLDLHPGGS(79.966)IDGSM(15.995)Kc	nSLDLHPGGSIDGSMKc	nSLDLHPGGS(79.966)IDGSM(15.995)Kc	AT4G00930.1	AT4G00930.1;AT5G37190.1	| Symbols: CIP4.1 | COP1-interacting protein 4.1 | chr4:396558-400734 FORWARD LENGTH=1133;| Symbols: CIP4 | COP1-interacting protein 4 | chr5:14723362-14726694 REVERSE LENGTH=876	0	0	0	1	1	0	0	1	0	0	0	0	3	2	1	3	3
AT3G17900.1-S209(79.966)	nDLS(79.966)DGESILRc	nDLSDGESILRc	nDLS(79.966)DGESILRc	AT3G17900.1	AT3G17900.1	| Symbols: | unknown protein; FUNCTIONS IN: molecular_function unknown; INVOLVED IN: biological_process unknown; LOCATED IN: cellular_component unknown; EXPRESSED IN: 23 plant structures; EXPRESSED DURING: 13 growth stages; Has 45 Blast hits to 44 proteins in 14 species: Archae - 0; Bacteria - 0; Metazoa - 2; Fungi - 2; Plants - 39; Viruses - 0; Other Eukaryotes - 2 (source: NCBI BLink). | chr3:6…	2	3	4	3	0	0	2	2	1	1	0	1	19	9	4	13	5
AT1G72150.1-T118(79.966)	nEFTAPVT(79.966)PVKEEKc;nEFTAPVT(79.966)PVKEEKTEEKc	nEFTAPVTPVKEEKTEEKc;nEFTAPVTPVKEEKc	nEFTAPVT(79.966)PVKEEKc;nEFTAPVT(79.966)PVKEEKTEEKc	AT1G72150.1	AT1G72150.1	| Symbols: PATL1 | PATELLIN 1 | chr1:27148558-27150652 FORWARD LENGTH=573	13	3	14	10	9	4	10	7	15	14	8	3	110	42	39	81	6
AT2G28290.1-S449(79.966)-S450(79.966);AT2G28290.2-S449(79.966)-S450(79.966);AT2G28290.3-S449(79.966)-S450(79.966)	nTNDLSTSAVQLDEFHS(79.966)S(79.966)DEEEGNLQPSPKc	nTNDLSTSAVQLDEFHSSDEEEGNLQPSPKc	nTNDLSTSAVQLDEFHS(79.966)S(79.966)DEEEGNLQPSPKc	AT2G28290.1	AT2G28290.1;AT2G28290.2;AT2G28290.3	| Symbols: SYD, CHR3 | P-loop containing nucleoside triphosphate hydrolases superfamily protein | chr2:12056771-12072950 FORWARD LENGTH=3574;| Symbols: SYD, CHR3 | P-loop containing nucleoside triphosphate hydrolases superfamily protein | chr2:12056771-12072950 FORWARD LENGTH=3529;| Symbols: SYD, CHR3 | P-loop containing nucleoside triphosphate hydrolases superfamily protein | chr2:12056771-12072…	1	0	0	0	0	0	2	0	0	0	0	0	3	1	2	3	2
AT3G50820.1-C113(57.021)-S124(79.966);AT5G66570.1-C114(57.021)-S125(79.966)	nGTGTANQC(57.021)PTIDGGSETFS(79.966)FKc	nGTGTANQCPTIDGGSETFSFKc	nGTGTANQC(57.021)PTIDGGSETFS(79.966)FKc	AT3G50820.1	AT3G50820.1;AT5G66570.1	| Symbols: PSBO2, PSBO-2, OEC33 | photosystem II subunit O-2 | chr3:18891008-18892311 REVERSE LENGTH=331;| Symbols: PSBO-1, OEE1, OEE33, OE33, PSBO1, MSP-1 | PS II oxygen-evolving complex 1 | chr5:26568744-26570124 FORWARD LENGTH=332	0	0	3	0	0	0	0	0	2	0	0	0	5	3	2	5	2
AT3G45190.1-S709(79.966)	nIPNGSSSSEGEIS(79.966)PRc	nIPNGSSSSEGEISPRc	nIPNGSSSSEGEIS(79.966)PRc	AT3G45190.1	AT3G45190.1	| Symbols: | SIT4 phosphatase-associated family protein | chr3:16541994-16548161 REVERSE LENGTH=789	8	17	8	11	8	10	8	9	8	13	5	5	110	41	27	68	6
AT1G32360.1-S307(79.966)	nFGGGLVEEEGKDGVS(79.966)PNPDTKc	nFGGGLVEEEGKDGVSPNPDTKc	nFGGGLVEEEGKDGVS(79.966)PNPDTKc	AT1G32360.1	AT1G32360.1	| Symbols: | Zinc finger (CCCH-type) family protein | chr1:11673325-11675162 FORWARD LENGTH=384	0	0	0	0	0	0	0	0	1	2	0	0	3	0	3	3	1
AT1G06840.1-M779(15.995)-S783(79.966)	nLAPVPDM(15.995)EGIS(79.966)PQHVSTVVKc	nLAPVPDMEGISPQHVSTVVKc	nLAPVPDM(15.995)EGIS(79.966)PQHVSTVVKc	AT1G06840.1	AT1G06840.1	| Symbols: | Leucine-rich repeat protein kinase family protein | chr1:2097854-2103208 REVERSE LENGTH=953	2	0	4	3	1	0	2	1	0	0	0	0	13	7	3	10	4
AT2G32700.1-S339(79.966)-M341(15.995);AT2G32700.2-S339(79.966)-M341(15.995);AT2G32700.3-S339(79.966)-M341(15.995);AT2G32700.4-S339(79.966)-M341(15.995);AT2G32700.5-S339(79.966)-M341(15.995);AT2G32700.6-S339(79.966)-M341(15.995);AT2G32700.7-S358(79.966)-M360(15.995)	nDGQQNANDGSIGS(79.966)PM(15.995)QSSSSKc	nDGQQNANDGSIGSPMQSSSSKc	nDGQQNANDGSIGS(79.966)PM(15.995)QSSSSKc	AT2G32700.1	AT2G32700.1;AT2G32700.2;AT2G32700.3;AT2G32700.4;AT2G32700.5;AT2G32700.6;AT2G32700.7	| Symbols: LUH | LEUNIG_homolog | chr2:13867235-13871844 FORWARD LENGTH=787;| Symbols: LUH | LEUNIG_homolog | chr2:13867235-13871844 FORWARD LENGTH=787;| Symbols: LUH | LEUNIG_homolog | chr2:13867235-13871844 FORWARD LENGTH=787;| Symbols: LUH | LEUNIG_homolog | chr2:13867235-13871844 FORWARD LENGTH=787;| Symbols: LUH | LEUNIG_homolog | chr2:13867235-13871844 FORWARD LENGTH=787;| Symbols: LUH | LE…	0	0	0	0	0	0	2	0	0	0	0	0	2	0	2	2	1
AT1G62050.1-S373(79.966)	nS(79.966)VDVYPSAAPPPPRc	nSVDVYPSAAPPPPRc	nS(79.966)VDVYPSAAPPPPRc	AT1G62050.1	AT1G62050.1	| Symbols: | Ankyrin repeat family protein | chr1:22936323-22938874 REVERSE LENGTH=624	1	1	1	2	0	0	1	0	1	1	0	0	8	4	3	7	4
AT5G61960.1-M695(15.995)-S701(79.966);AT5G61960.2-M695(15.995)-S701(79.966)	nSPM(15.995)GSMPGS(79.966)FDSPNERc	nSPMGSMPGSFDSPNERc	nSPM(15.995)GSMPGS(79.966)FDSPNERc	AT5G61960.1	AT5G61960.1;AT5G61960.2	| Symbols: AML1, ML1 | MEI2-like protein 1 | chr5:24879001-24883483 REVERSE LENGTH=915;| Symbols: AML1, ML1 | MEI2-like protein 1 | chr5:24879001-24883483 REVERSE LENGTH=915	0	0	0	0	0	0	2	0	0	0	0	0	2	0	2	2	1
AT1G72150.1-S9(79.966)	nAQEEVQKS(79.966)ADVAAAPVVKc	nAQEEVQKSADVAAAPVVKc	nAQEEVQKS(79.966)ADVAAAPVVKc	AT1G72150.1	AT1G72150.1	| Symbols: PATL1 | PATELLIN 1 | chr1:27148558-27150652 FORWARD LENGTH=573	1	0	2	0	0	0	1	3	1	3	2	0	13	3	9	12	5
AT4G15880.1-S166(79.966)	nNLQPSFS(79.966)SGVTDVKc	nNLQPSFSSGVTDVKc	nNLQPSFS(79.966)SGVTDVKc	AT4G15880.1	AT4G15880.1	| Symbols: ESD4, ATESD4 | Cysteine proteinases superfamily protein | chr4:9012769-9015797 FORWARD LENGTH=489	0	1	0	2	0	0	0	1	0	2	0	0	6	3	2	5	4
AT3G60370.1-S163(79.966)	nIDSTYIQGS(79.966)PARc;nRIDSTYIQGS(79.966)PARc	nIDSTYIQGSPARc;nRIDSTYIQGSPARc	nIDSTYIQGS(79.966)PARc;nRIDSTYIQGS(79.966)PARc	AT3G60370.1	AT3G60370.1	| Symbols: | FKBP-like peptidyl-prolyl cis-trans isomerase family protein | chr3:22315000-22316533 REVERSE LENGTH=242	2	0	1	0	0	0	1	1	0	1	0	1	7	3	4	7	5
AT1G05520.1-S238(79.966)	nDNS(79.966)ANFGYSGVNRc	nDNSANFGYSGVNRc	nDNS(79.966)ANFGYSGVNRc	AT1G05520.1	AT1G05520.1	| Symbols: | Sec23/Sec24 protein transport family protein | chr1:1631126-1635703 REVERSE LENGTH=783	1	1	0	1	0	0	1	0	0	0	0	0	4	2	1	3	3
AT5G12150.1-S452(79.966)-S456(79.966);AT5G12150.2-S452(79.966)-S456(79.966)	nGFGVEDS(79.966)DAES(79.966)PRc	nGFGVEDSDAESPRc	nGFGVEDS(79.966)DAES(79.966)PRc	AT5G12150.1	AT5G12150.1;AT5G12150.2	| Symbols: | Rho GTPase activation protein (RhoGAP) with PH domain | chr5:3924393-3930100 REVERSE LENGTH=827;| Symbols: | Rho GTPase activation protein (RhoGAP) with PH domain | chr5:3924632-3930100 REVERSE LENGTH=772	1	1	0	0	0	0	0	0	0	0	0	0	2	1	0	1	1
AT5G41950.1-S479(79.966)	nNLS(79.966)GKAETMSTNVERc;nNLS(79.966)GKAETMSTNVERKc	nNLSGKAETMSTNVERc;nNLSGKAETMSTNVERKc	nNLS(79.966)GKAETMSTNVERc;nNLS(79.966)GKAETMSTNVERKc	AT5G41950.1	AT5G41950.1	| Symbols: | Tetratricopeptide repeat (TPR)-like superfamily protein | chr5:16785825-16789360 FORWARD LENGTH=565	23	15	16	8	9	4	13	6	23	11	14	5	147	55	50	105	6
AT4G10730.1-S514(79.966)	nRAPS(79.966)FSGPLNLPNRc	nRAPSFSGPLNLPNRc	nRAPS(79.966)FSGPLNLPNRc	AT4G10730.1	AT4G10730.1	| Symbols: | Protein kinase superfamily protein | chr4:6609793-6614786 REVERSE LENGTH=711	3	2	2	1	1	0	2	2	2	2	2	1	20	6	6	12	6
AT1G02990.1-S206(79.966);AT1G02990.2-S206(79.966);AT1G02990.3-S246(79.966)	nDQLLS(79.966)PLSDDLIQLGSKc	nDQLLSPLSDDLIQLGSKc	nDQLLS(79.966)PLSDDLIQLGSKc	AT1G02990.1	AT1G02990.1;AT1G02990.2;AT1G02990.3	| Symbols: | BEST Arabidopsis thaliana protein match is: CW-type Zinc Finger (TAIR:AT3G62900.1); Has 5847 Blast hits to 4410 proteins in 438 species: Archae - 17; Bacteria - 452; Metazoa - 2463; Fungi - 354; Plants - 306; Viruses - 11; Other Eukaryotes - 2244 (source: NCBI BLink). | chr1:683065-686884 REVERSE LENGTH=1069;| Symbols: | BEST Arabidopsis thaliana protein match is: CW-type Zinc Finger…	1	1	0	0	0	0	1	0	0	0	0	0	3	2	1	3	2
AT1G31730.1-M13(15.995)-S15(79.966)	nELAM(15.995)GS(79.966)QGGFGQSKc	nELAMGSQGGFGQSKc	nELAM(15.995)GS(79.966)QGGFGQSKc	AT1G31730.1	AT1G31730.1	| Symbols: | Adaptin family protein | chr1:11359907-11363916 FORWARD LENGTH=938	1	0	1	0	0	1	1	0	0	1	0	0	5	3	2	5	5
AT4G24760.1-S354(79.966)	nARKS(79.966)VDWLDRc;nS(79.966)VDWLDRc	nARKSVDWLDRc;nSVDWLDRc	nARKS(79.966)VDWLDRc;nS(79.966)VDWLDRc	AT4G24760.1	AT4G24760.1	| Symbols: | alpha/beta-Hydrolases superfamily protein | chr4:12761482-12763564 REVERSE LENGTH=365	2	2	3	3	0	0	3	4	1	1	0	0	19	6	5	11	4
AT5G09960.1-M29(15.995)-S33(79.966)-M34(15.995)	nGGGTM(15.995)PDYS(79.966)M(15.995)DFTKc	nGGGTMPDYSMDFTKc	nGGGTM(15.995)PDYS(79.966)M(15.995)DFTKc	AT5G09960.1	AT5G09960.1	| Symbols: | FUNCTIONS IN: molecular_function unknown; INVOLVED IN: biological_process unknown; LOCATED IN: plasma membrane; EXPRESSED IN: 22 plant structures; EXPRESSED DURING: 13 growth stages; CONTAINS InterPro DOMAIN/s: RPM1-interacting protein 4, defence response (InterPro:IPR008700); BEST Arabidopsis thaliana protein match is: unknown protein (TAIR:AT5G64850.1); Has 30201 Blast hits to 1732…	1	1	0	0	0	0	0	0	0	0	0	0	2	2	0	2	1
AT1G70100.1-S99(79.966);AT1G70100.2-S99(79.966);AT1G70100.3-S99(79.966);AT1G70100.4-S99(79.966)	nNAS(79.966)FRPNIQNRc	nNASFRPNIQNRc	nNAS(79.966)FRPNIQNRc	AT1G70100.1	AT1G70100.1;AT1G70100.2;AT1G70100.3;AT1G70100.4	| Symbols: | unknown protein; BEST Arabidopsis thaliana protein match is: unknown protein (TAIR:AT1G24160.2); Has 3037 Blast hits to 2309 proteins in 344 species: Archae - 6; Bacteria - 672; Metazoa - 1089; Fungi - 230; Plants - 220; Viruses - 37; Other Eukaryotes - 783 (source: NCBI BLink). | chr1:26403736-26405544 FORWARD LENGTH=467;| Symbols: | unknown protein; BEST Arabidopsis thaliana protei…	2	5	2	4	1	1	2	3	7	1	3	4	35	11	17	28	6
AT5G63320.1-S686(79.966)	nATGTEGDQLPTSMEVMS(79.966)PKc	nATGTEGDQLPTSMEVMSPKc	nATGTEGDQLPTSMEVMS(79.966)PKc	AT5G63320.1	AT5G63320.1	| Symbols: NPX1 | nuclear protein X1 | chr5:25374413-25378783 REVERSE LENGTH=1061	0	0	1	2	0	0	0	1	1	1	0	0	6	2	3	5	3
AT2G26460.1-T579(79.966)	nEGGDVASLDAAEAQT(79.966)PKc;nEGGDVASLDAAEAQT(79.966)PKRc	nEGGDVASLDAAEAQTPKRc;nEGGDVASLDAAEAQTPKc	nEGGDVASLDAAEAQT(79.966)PKc;nEGGDVASLDAAEAQT(79.966)PKRc	AT2G26460.1	AT2G26460.1	| Symbols: SMU2 | RED family protein | chr2:11255049-11258913 REVERSE LENGTH=585	11	3	19	5	9	6	9	4	26	14	13	7	126	46	48	94	6
AT4G16150.1-S321(79.966)	nDFSATVTDQPGDALLNNGYGS(79.966)QDSFGRc	nDFSATVTDQPGDALLNNGYGSQDSFGRc	nDFSATVTDQPGDALLNNGYGS(79.966)QDSFGRc	AT4G16150.1	AT4G16150.1	| Symbols: | calmodulin binding;transcription regulators | chr4:9148225-9153048 FORWARD LENGTH=923	2	0	2	0	0	0	2	0	1	0	0	0	7	4	3	7	4
AT5G40490.1-S55(79.966)	nETTS(79.966)AEFLKc	nETTSAEFLKc	nETTS(79.966)AEFLKc	AT5G40490.1	AT5G40490.1	| Symbols: | RNA-binding (RRM/RBD/RNP motifs) family protein | chr5:16225483-16227423 FORWARD LENGTH=423	2	0	3	0	0	0	2	0	3	1	0	0	11	5	6	11	4
AT2G20330.1-S127(79.966)-M133(15.995)	nGLGNINDS(79.966)DDEGDM(15.995)IGPPPPPPAARc	nGLGNINDSDDEGDMIGPPPPPPAARc	nGLGNINDS(79.966)DDEGDM(15.995)IGPPPPPPAARc	AT2G20330.1	AT2G20330.1	| Symbols: | Transducin/WD40 repeat-like superfamily protein | chr2:8772888-8775518 REVERSE LENGTH=648	4	2	1	1	0	0	1	0	1	1	0	0	11	5	3	8	4
AT4G15545.1-S217(79.966)	nLTPPGS(79.966)PPILSASGTPKc	nLTPPGSPPILSASGTPKc	nLTPPGS(79.966)PPILSASGTPKc	AT4G15545.1	AT4G15545.1	| Symbols: | unknown protein; BEST Arabidopsis thaliana protein match is: unknown protein (TAIR:AT1G16520.1); Has 30201 Blast hits to 17322 proteins in 780 species: Archae - 12; Bacteria - 1396; Metazoa - 17338; Fungi - 3422; Plants - 5037; Viruses - 0; Other Eukaryotes - 2996 (source: NCBI BLink). | chr4:8875932-8877567 FORWARD LENGTH=337	8	7	0	1	0	0	1	0	0	1	0	0	18	8	2	10	4
AT2G46580.1-C128(57.021)-S133(79.966)-C135(57.021)	nLIYVC(57.021)PTPGS(79.966)PC(57.021)NSEQSSQQVKc	nLIYVCPTPGSPCNSEQSSQQVKc	nLIYVC(57.021)PTPGS(79.966)PC(57.021)NSEQSSQQVKc	AT2G46580.1	AT2G46580.1	| Symbols: | Pyridoxamine 5'-phosphate oxidase family protein | chr2:19129409-19130513 REVERSE LENGTH=198	2	0	7	0	2	0	2	0	2	0	0	0	15	11	4	15	5
AT5G12080.1-S57(79.966);AT5G12080.2-S57(79.966);AT5G12080.3-S57(79.966)	nLVGS(79.966)PNKPPRAPNQNNVGLTQRc;nLVGS(79.966)PNKPPRc	nLVGSPNKPPRAPNQNNVGLTQRc;nLVGSPNKPPRc	nLVGS(79.966)PNKPPRAPNQNNVGLTQRc;nLVGS(79.966)PNKPPRc	AT5G12080.1	AT5G12080.1;AT5G12080.2;AT5G12080.3	| Symbols: MSL10, ATMSL10 | mechanosensitive channel of small conductance-like 10 | chr5:3898182-3900923 REVERSE LENGTH=734;| Symbols: MSL10, ATMSL10 | mechanosensitive channel of small conductance-like 10 | chr5:3898182-3900923 REVERSE LENGTH=734;| Symbols: MSL10, ATMSL10 | mechanosensitive channel of small conductance-like 10 | chr5:3898182-3900923 REVERSE LENGTH=734	1	1	1	2	0	1	1	1	0	2	0	0	10	6	4	10	5
AT4G35100.1-S276(79.966);AT4G35100.2-S276(79.966)	nALGSFRS(79.966)NATNc	nALGSFRSNATNc	nALGSFRS(79.966)NATNc	AT4G35100.1	AT4G35100.1;AT4G35100.2	| Symbols: PIP3, PIP3A, PIP2;7, SIMIP | plasma membrane intrinsic protein 3 | chr4:16708672-16709958 FORWARD LENGTH=280;| Symbols: PIP3 | plasma membrane intrinsic protein 3 | chr4:16708672-16709958 FORWARD LENGTH=280	5	1	0	0	1	0	2	1	0	0	0	0	10	6	2	8	3
AT5G36880.2-S5(79.966)	nIGS(79.966)PSSPILSVVSSSGSLDPKc	nIGSPSSPILSVVSSSGSLDPKc	nIGS(79.966)PSSPILSVVSSSGSLDPKc	AT5G36880.2	AT5G36880.2	| Symbols: ACS | acetyl-CoA synthetase | chr5:14534961-14540296 REVERSE LENGTH=743	0	0	1	1	0	0	0	0	0	1	0	0	3	2	1	3	2
AT1G79920.1-S810(79.966)-M821(15.995);AT1G79920.2-S810(79.966)-M821(15.995)	nGGEQADEGKS(79.966)EPEQPASAEAM(15.995)ETENPAEGSTc	nGGEQADEGKSEPEQPASAEAMETENPAEGSTc	nGGEQADEGKS(79.966)EPEQPASAEAM(15.995)ETENPAEGSTc	AT1G79920.1	AT1G79920.1;AT1G79920.2	| Symbols: | Heat shock protein 70 (Hsp 70) family protein | chr1:30058935-30062224 REVERSE LENGTH=831;| Symbols: | Heat shock protein 70 (Hsp 70) family protein | chr1:30058935-30062224 REVERSE LENGTH=831	2	0	0	0	0	0	0	2	0	0	3	0	7	2	5	7	3
AT2G28000.1-S90(79.966)	nNVVLDEFGS(79.966)PKVVNDGVTIARc;nNVVLDEFGS(79.966)PKc	nNVVLDEFGSPKc;nNVVLDEFGSPKVVNDGVTIARc	nNVVLDEFGS(79.966)PKVVNDGVTIARc;nNVVLDEFGS(79.966)PKc	AT2G28000.1	AT2G28000.1	| Symbols: CPN60A, CH-CPN60A, SLP | chaperonin-60alpha | chr2:11926603-11929184 FORWARD LENGTH=586	10	4	12	9	3	4	10	5	10	6	3	3	79	23	20	43	6
AT1G20440.1-S22(79.966)	nNNVPEHETPTVATEES(79.966)PATTTEVTDRc	nNNVPEHETPTVATEESPATTTEVTDRc	nNNVPEHETPTVATEES(79.966)PATTTEVTDRc	AT1G20440.1	AT1G20440.1	| Symbols: COR47, RD17, AtCOR47 | cold-regulated 47 | chr1:7084722-7085664 REVERSE LENGTH=265	0	0	1	0	0	0	0	0	0	0	2	1	4	1	2	3	2
AT1G15940.1-S333(79.966)	nVITANEGLSES(79.966)TDAETASGSTRc	nVITANEGLSESTDAETASGSTRc	nVITANEGLSES(79.966)TDAETASGSTRc	AT1G15940.1	AT1G15940.1	| Symbols: | Tudor/PWWP/MBT superfamily protein | chr1:5473672-5478050 FORWARD LENGTH=990	1	0	0	0	0	0	0	1	0	1	0	0	3	1	2	3	3
AT1G27090.1-S7(79.966)	nAATASS(79.966)EASEGPVMGLINKRc	nAATASSEASEGPVMGLINKRc	nAATASS(79.966)EASEGPVMGLINKRc	AT1G27090.1	AT1G27090.1	| Symbols: | glycine-rich protein | chr1:9404041-9406098 REVERSE LENGTH=420	1	0	0	0	0	0	1	0	1	0	0	0	3	1	2	3	3
AT5G62530.1-T525(79.966)	nGAGIGT(79.966)PEAIKc	nGAGIGTPEAIKc	nGAGIGT(79.966)PEAIKc	AT5G62530.1	AT5G62530.1	| Symbols: ALDH12A1, ATP5CDH, P5CDH | aldehyde dehydrogenase 12A1 | chr5:25099768-25103159 REVERSE LENGTH=556	1	0	0	0	0	0	1	0	0	0	0	0	2	1	1	2	2
AT3G01090.1-T175(79.966)-C177(57.021);AT3G01090.2-T198(79.966)-C200(57.021);AT3G01090.3-T175(79.966)-C177(57.021);AT3G29160.1-T176(79.966)-C178(57.021);AT3G29160.2-T176(79.966)-C178(57.021);AT3G29160.3-T176(79.966)-C178(57.021);AT5G39440.1-T175(79.966)-C177(57.021)	nT(79.966)SC(57.021)GSPNYAAPEVISGKc	nTSCGSPNYAAPEVISGKc	nT(79.966)SC(57.021)GSPNYAAPEVISGKc	AT3G01090.1	AT3G01090.1;AT3G01090.2;AT3G01090.3;AT3G29160.1;AT3G29160.2;AT3G29160.3;AT5G39440.1	| Symbols: AKIN10, SNRK1.1, KIN10 | SNF1 kinase homolog 10 | chr3:31437-33977 REVERSE LENGTH=512;| Symbols: AKIN10, KIN10 | SNF1 kinase homolog 10 | chr3:31437-34143 REVERSE LENGTH=535;| Symbols: AKIN10, KIN10 | SNF1 kinase homolog 10 | chr3:31437-33977 REVERSE LENGTH=512;| Symbols: AKIN11, SNRK1.2, KIN11, ATKIN11 | SNF1 kinase homolog 11 | chr3:11128893-11131510 REVERSE LENGTH=512;| Symbols: AKI…	0	0	2	0	1	0	0	0	0	0	0	0	3	3	0	3	2
AT4G27320.1-T36(79.966)-T38(79.966)	nHSHHHSSSTPSAAT(79.966)PT(79.966)PTAGARc	nHSHHHSSSTPSAATPTPTAGARc	nHSHHHSSSTPSAAT(79.966)PT(79.966)PTAGARc	AT4G27320.1	AT4G27320.1	| Symbols: ATPHOS34, PHOS34 | Adenine nucleotide alpha hydrolases-like superfamily protein | chr4:13678860-13680717 REVERSE LENGTH=260	0	0	0	0	0	0	1	0	3	0	0	0	4	0	4	4	2
AT4G30160.1-M774(15.995)-S775(79.966);AT4G30160.2-M783(15.995)-S784(79.966)	nSM(15.995)S(79.966)FSPDRc	nSMSFSPDRc	nSM(15.995)S(79.966)FSPDRc	AT4G30160.1	AT4G30160.1;AT4G30160.2	| Symbols: VLN4, ATVLN4 | villin 4 | chr4:14754528-14759511 FORWARD LENGTH=974;| Symbols: VLN4 | villin 4 | chr4:14754528-14759511 FORWARD LENGTH=983	0	1	0	0	0	0	1	0	0	0	0	0	2	1	1	2	2
AT1G62020.1-T889(79.966)	nDIEDILAAAEAGEEENDEEGGWGLEDLVLPPELDT(79.966)PKc	nDIEDILAAAEAGEEENDEEGGWGLEDLVLPPELDTPKc	nDIEDILAAAEAGEEENDEEGGWGLEDLVLPPELDT(79.966)PKc	AT1G62020.1	AT1G62020.1	| Symbols: | Coatomer, alpha subunit | chr1:22919814-22923728 FORWARD LENGTH=1216	0	0	3	0	0	0	0	0	6	1	0	0	10	3	7	10	2
AT4G28080.1-C1348(57.021)-S1360(79.966)	nSALASSAC(57.021)TEQINKPTPMLS(79.966)PVSVKc	nSALASSACTEQINKPTPMLSPVSVKc	nSALASSAC(57.021)TEQINKPTPMLS(79.966)PVSVKc	AT4G28080.1	AT4G28080.1	| Symbols: | Tetratricopeptide repeat (TPR)-like superfamily protein | chr4:13948993-13957840 REVERSE LENGTH=1819	1	0	3	0	1	0	1	0	2	0	1	0	9	5	4	9	6
AT1G67230.1-S1001(79.966)	nVAS(79.966)EQQGEVVGQRc	nVASEQQGEVVGQRc	nVAS(79.966)EQQGEVVGQRc	AT1G67230.1	AT1G67230.1	| Symbols: LINC1 | little nuclei1 | chr1:25151561-25156032 REVERSE LENGTH=1132	3	3	0	0	4	0	3	2	0	0	2	1	18	7	7	14	4
AT5G64090.1-S447(79.966)	nKPEILLAS(79.966)Kc;nAKKPEILLAS(79.966)Kc	nKPEILLASKc;nAKKPEILLASKc	nKPEILLAS(79.966)Kc;nAKKPEILLAS(79.966)Kc	AT5G64090.1	AT5G64090.1	| Symbols: | FUNCTIONS IN: molecular_function unknown; INVOLVED IN: biological_process unknown; LOCATED IN: plasma membrane; EXPRESSED IN: 23 plant structures; EXPRESSED DURING: 13 growth stages; CONTAINS InterPro DOMAIN/s: Hyccin (InterPro:IPR018619); BEST Arabidopsis thaliana protein match is: unknown protein (TAIR:AT5G21050.1); Has 1807 Blast hits to 1807 proteins in 277 species: Archae - 0; B…	5	7	3	4	0	2	8	14	0	2	2	4	51	15	18	33	6
AT4G30160.1-M774(15.995)-S777(79.966);AT4G30160.2-M783(15.995)-S786(79.966)	nSM(15.995)SFS(79.966)PDRVRc	nSMSFSPDRVRc	nSM(15.995)SFS(79.966)PDRVRc	AT4G30160.1	AT4G30160.1;AT4G30160.2	| Symbols: VLN4, ATVLN4 | villin 4 | chr4:14754528-14759511 FORWARD LENGTH=974;| Symbols: VLN4 | villin 4 | chr4:14754528-14759511 FORWARD LENGTH=983	6	7	5	4	9	4	6	9	4	3	2	2	61	16	13	29	6
AT4G30780.1-S580(79.966)	nFLSNIS(79.966)EEDGDAYNRc	nFLSNISEEDGDAYNRc	nFLSNIS(79.966)EEDGDAYNRc	AT4G30780.1	AT4G30780.1	| Symbols: | unknown protein; BEST Arabidopsis thaliana protein match is: unknown protein (TAIR:AT2G24100.1); Has 109 Blast hits to 109 proteins in 18 species: Archae - 0; Bacteria - 0; Metazoa - 1; Fungi - 0; Plants - 95; Viruses - 0; Other Eukaryotes - 13 (source: NCBI BLink). | chr4:14990523-14992855 FORWARD LENGTH=589	3	1	0	0	0	0	0	1	0	0	0	0	5	4	1	5	2
AT5G41970.1-S42(79.966)	nVYSTATS(79.966)PSPSEISVKKc;nVYSTATS(79.966)PSPSEISVKc	nVYSTATSPSPSEISVKKc;nVYSTATSPSPSEISVKc	nVYSTATS(79.966)PSPSEISVKKc;nVYSTATS(79.966)PSPSEISVKc	AT5G41970.1	AT5G41970.1	| Symbols: | Metal-dependent protein hydrolase | chr5:16791198-16792961 FORWARD LENGTH=373	11	5	7	3	6	6	5	6	8	7	4	2	70	29	24	53	6
AT3G51880.1-S146(79.966);AT3G51880.3-S146(79.966)	nSRSEINDEDEAS(79.966)GEEELLEKc;nSEINDEDEAS(79.966)GEEELLEKc	nSEINDEDEASGEEELLEKc;nSRSEINDEDEASGEEELLEKc	nSRSEINDEDEAS(79.966)GEEELLEKc;nSEINDEDEAS(79.966)GEEELLEKc	AT3G51880.1	AT3G51880.1;AT3G51880.3	| Symbols: HMGB1, NFD1 | high mobility group B1 | chr3:19247241-19248491 REVERSE LENGTH=178;| Symbols: HMGB1, NFD1 | high mobility group B1 | chr3:19247241-19248491 REVERSE LENGTH=178	4	4	3	0	0	0	3	2	0	0	3	4	23	9	10	19	4
AT2G01190.1-S220(79.966)	nGFSDS(79.966)DTNVNRc	nGFSDSDTNVNRc	nGFSDS(79.966)DTNVNRc	AT2G01190.1	AT2G01190.1	| Symbols: | Octicosapeptide/Phox/Bem1p family protein | chr2:115023-117296 FORWARD LENGTH=720	2	2	0	0	3	0	3	3	1	0	2	1	17	5	7	12	5
AT4G08180.1-M240(15.995)-S241(79.966)-M254(15.995);AT4G08180.2-M240(15.995)-S241(79.966)-M254(15.995);AT4G08180.3-M240(15.995)-S241(79.966)-M254(15.995)	nM(15.995)S(79.966)NSELMAPTNNLAM(15.995)STEKc	nMSNSELMAPTNNLAMSTEKc	nM(15.995)S(79.966)NSELMAPTNNLAM(15.995)STEKc	AT4G08180.1	AT4G08180.1;AT4G08180.2;AT4G08180.3	| Symbols: ORP1C | OSBP(oxysterol binding protein)-related protein 1C | chr4:5169727-5173360 FORWARD LENGTH=814;| Symbols: ORP1C | OSBP(oxysterol binding protein)-related protein 1C | chr4:5169727-5173360 FORWARD LENGTH=813;| Symbols: ORP1C | OSBP(oxysterol binding protein)-related protein 1C | chr4:5169727-5173360 FORWARD LENGTH=813	0	1	0	0	0	0	1	1	0	0	0	0	3	1	2	3	2
AT1G79610.1-T470(79.966)	nYMTSYDDEDT(79.966)PPGSGFRc	nYMTSYDDEDTPPGSGFRc	nYMTSYDDEDT(79.966)PPGSGFRc	AT1G79610.1	AT1G79610.1	| Symbols: ATNHX6, NHX6 | Na+/H+ antiporter 6 | chr1:29953089-29957070 REVERSE LENGTH=535	0	0	0	0	0	0	1	1	0	0	0	0	2	0	2	2	1
AT2G42975.1-S92(79.966)	nTQLDLLEQLTSTSDGYLS(79.966)DGGGSRc	nTQLDLLEQLTSTSDGYLSDGGGSRc	nTQLDLLEQLTSTSDGYLS(79.966)DGGGSRc	AT2G42975.1	AT2G42975.1	| Symbols: | unknown protein; FUNCTIONS IN: molecular_function unknown; INVOLVED IN: biological_process unknown; LOCATED IN: chloroplast thylakoid membrane, chloroplast; Has 32 Blast hits to 32 proteins in 16 species: Archae - 0; Bacteria - 0; Metazoa - 2; Fungi - 2; Plants - 28; Viruses - 0; Other Eukaryotes - 0 (source: NCBI BLink). | chr2:17873998-17874820 FORWARD LENGTH=187	0	0	15	9	0	0	0	0	9	5	1	0	39	16	10	26	3
AT1G79150.1-S28(79.966)	nVIPPPLLPPDVAEEDIEFS(79.966)DEDLKYVKc;nVIPPPLLPPDVAEEDIEFS(79.966)DEDLKc	nVIPPPLLPPDVAEEDIEFSDEDLKc;nVIPPPLLPPDVAEEDIEFSDEDLKYVKc	nVIPPPLLPPDVAEEDIEFS(79.966)DEDLKYVKc;nVIPPPLLPPDVAEEDIEFS(79.966)DEDLKc	AT1G79150.1	AT1G79150.1	| Symbols: | binding | chr1:29772716-29777874 REVERSE LENGTH=830	19	14	0	2	0	0	11	9	0	1	4	3	63	28	18	46	5
ATCG00490.1-T466(79.966)	nEIT(79.966)FNFPTIDKLDGQEc	nEITFNFPTIDKLDGQEc	nEIT(79.966)FNFPTIDKLDGQEc	ATCG00490.1	ATCG00490.1	| Symbols: RBCL | ribulose-bisphosphate carboxylases | chrC:54958-56397 FORWARD LENGTH=479	3	2	2	0	0	0	3	2	0	0	0	0	12	6	4	10	3
AT3G57660.1-S273(79.966)	nSTSSVENPDGFDDSGIDALS(79.966)EVEDGDKETRc	nSTSSVENPDGFDDSGIDALSEVEDGDKETRc	nSTSSVENPDGFDDSGIDALS(79.966)EVEDGDKETRc	AT3G57660.1	AT3G57660.1	| Symbols: NRPA1 | nuclear RNA polymerase A1 | chr3:21353746-21362814 FORWARD LENGTH=1670	1	1	0	0	0	0	1	0	0	0	1	0	4	1	2	3	3
AT4G08350.1-T856(79.966)	nAYEAPT(79.966)PGSGWASTPGGSYSDAGTPRc	nAYEAPTPGSGWASTPGGSYSDAGTPRc	nAYEAPT(79.966)PGSGWASTPGGSYSDAGTPRc	AT4G08350.1	AT4G08350.1	| Symbols: GTA02, GTA2 | global transcription factor group A2 | chr4:5286351-5292072 FORWARD LENGTH=1041	2	0	2	1	1	0	2	1	1	0	0	0	10	6	3	9	5
AT1G30450.1-M101(15.995)-S111(79.966);AT1G30450.2-M101(15.995)-S111(79.966);AT1G30450.3-M101(15.995)-S111(79.966)	nSM(15.995)TGEQIQAPSS(79.966)PRc	nSMTGEQIQAPSSPRc	nSM(15.995)TGEQIQAPSS(79.966)PRc	AT1G30450.1	AT1G30450.1;AT1G30450.2;AT1G30450.3	| Symbols: CCC1, ATCCC1, HAP5 | cation-chloride co-transporter 1 | chr1:10762905-10769061 FORWARD LENGTH=975;| Symbols: CCC1, ATCCC1, HAP5 | cation-chloride co-transporter 1 | chr1:10762905-10769061 FORWARD LENGTH=975;| Symbols: CCC1, ATCCC1, HAP5 | cation-chloride co-transporter 1 | chr1:10762905-10769061 FORWARD LENGTH=975	1	1	0	1	0	3	0	3	0	0	0	1	10	6	4	10	5
AT1G14380.1-S18(79.966);AT1G14380.2-S18(79.966);AT1G14380.3-S18(79.966)	nTLLLGKKS(79.966)PKc	nTLLLGKKSPKc	nTLLLGKKS(79.966)PKc	AT1G14380.1	AT1G14380.1;AT1G14380.2;AT1G14380.3	| Symbols: IQD28 | IQ-domain 28 | chr1:4918279-4920761 REVERSE LENGTH=664;| Symbols: IQD28 | IQ-domain 28 | chr1:4918279-4920761 REVERSE LENGTH=602;| Symbols: IQD28 | IQ-domain 28 | chr1:4918279-4920761 REVERSE LENGTH=664	2	0	3	3	0	0	1	0	3	1	1	0	14	7	6	13	5
AT4G38600.1-S1132(79.966);AT4G38600.2-S1041(79.966)	nLADS(79.966)VDDDGLATSGRc	nLADSVDDDGLATSGRc	nLADS(79.966)VDDDGLATSGRc	AT4G38600.1	AT4G38600.1;AT4G38600.2	| Symbols: KAK, UPL3 | HEAT repeat ;HECT-domain (ubiquitin-transferase) | chr4:18041503-18049292 REVERSE LENGTH=1888;| Symbols: KAK, UPL3 | HEAT repeat ;HECT-domain (ubiquitin-transferase) | chr4:18041503-18049073 REVERSE LENGTH=1794	4	3	0	0	0	0	3	2	1	0	0	0	13	4	4	8	3
AT4G38550.1-T90(79.966)	nVPNSHPRPPVYGYGT(79.966)PDHRc	nVPNSHPRPPVYGYGTPDHRc	nVPNSHPRPPVYGYGT(79.966)PDHRc	AT4G38550.1	AT4G38550.1	| Symbols: | Arabidopsis phospholipase-like protein (PEARLI 4) family | chr4:18025886-18028546 FORWARD LENGTH=612	1	2	2	0	0	0	0	0	0	0	0	0	5	4	0	4	2
AT3G16560.1-S92(79.966)	nKVPS(79.966)SPALSKc	nKVPSSPALSKc	nKVPS(79.966)SPALSKc	AT3G16560.1	AT3G16560.1	| Symbols: | Protein phosphatase 2C family protein | chr3:5636051-5637702 REVERSE LENGTH=493	2	4	0	0	0	0	1	1	0	0	0	0	8	2	1	3	2
AT1G64780.1-M466(15.995)-M469(15.995)-M471(15.995)-T472(79.966)	nISAEDEM(15.995)AGM(15.995)DM(15.995)T(79.966)Rc	nISAEDEMAGMDMTRc	nISAEDEM(15.995)AGM(15.995)DM(15.995)T(79.966)Rc	AT1G64780.1	AT1G64780.1	| Symbols: ATAMT1;2, AMT1;2 | ammonium transporter 1;2 | chr1:24061021-24062565 REVERSE LENGTH=514	0	3	0	0	1	1	0	1	0	0	0	1	7	4	2	6	4
AT1G66680.1-S35(79.966)	nAAAAVTTTTTDSLAS(79.966)DDDRc	nAAAAVTTTTTDSLASDDDRc	nAAAAVTTTTTDSLAS(79.966)DDDRc	AT1G66680.1	AT1G66680.1	| Symbols: AR401 | S-adenosyl-L-methionine-dependent methyltransferases superfamily protein | chr1:24866352-24868888 REVERSE LENGTH=358	3	2	0	0	1	0	1	1	0	0	4	3	15	6	8	14	4
AT5G23430.1-M575(15.995)-S577(79.966);AT5G23430.2-M575(15.995)-S577(79.966)	nM(15.995)GS(79.966)PPRNHDENYDLVSHRc	nMGSPPRNHDENYDLVSHRc	nM(15.995)GS(79.966)PPRNHDENYDLVSHRc	AT5G23430.1	AT5G23430.1;AT5G23430.2	| Symbols: | Transducin/WD40 repeat-like superfamily protein | chr5:7894073-7899862 REVERSE LENGTH=837;| Symbols: | Transducin/WD40 repeat-like superfamily protein | chr5:7894073-7899862 REVERSE LENGTH=836	2	3	0	0	0	0	0	0	0	0	2	1	8	3	3	6	2
AT1G51140.1-S213(79.966)	nAMS(79.966)PISEVDVKPGFSSRc	nAMSPISEVDVKPGFSSRc	nAMS(79.966)PISEVDVKPGFSSRc	AT1G51140.1	AT1G51140.1	| Symbols: | basic helix-loop-helix (bHLH) DNA-binding superfamily protein | chr1:18943802-18945613 REVERSE LENGTH=379	1	0	1	1	0	0	1	1	2	3	0	0	10	3	4	7	4
AT2G20320.1-S210(79.966)	nLLEKNSEDNELQS(79.966)PRc	nLLEKNSEDNELQSPRc	nLLEKNSEDNELQS(79.966)PRc	AT2G20320.1	AT2G20320.1	| Symbols: | DENN (AEX-3) domain-containing protein | chr2:8767082-8772271 FORWARD LENGTH=1029	1	0	0	0	0	0	0	1	0	0	0	0	2	1	1	2	2
AT4G11860.1-S581(79.966)	nDFTIDSSTGGAS(79.966)GTWDERc	nDFTIDSSTGGASGTWDERc	nDFTIDSSTGGAS(79.966)GTWDERc	AT4G11860.1	AT4G11860.1	| Symbols: | Protein of unknown function (DUF544) | chr4:7134237-7138361 REVERSE LENGTH=682	1	1	1	1	0	0	1	0	0	0	0	0	5	4	1	5	3
AT2G38280.1-S134(79.966);AT2G38280.2-S134(79.966)	nKTGS(79.966)FVRPISPKc	nKTGSFVRPISPKc	nKTGS(79.966)FVRPISPKc	AT2G38280.1	AT2G38280.1;AT2G38280.2	| Symbols: FAC1, ATAMPD | AMP deaminase, putative / myoadenylate deaminase, putative | chr2:16033767-16038793 REVERSE LENGTH=839;| Symbols: FAC1, ATAMPD | AMP deaminase, putative / myoadenylate deaminase, putative | chr2:16033767-16038793 REVERSE LENGTH=839	0	0	0	0	0	0	3	0	0	0	0	0	3	0	1	1	1
AT5G01400.1-M1331(15.995)-S1332(79.966);AT5G01400.1-M1346(15.995)-S1347(79.966);AT5G01400.1-M1361(15.995)-S1362(79.966)	nSEM(15.995)S(79.966)QSQNSPIDTGRc	nSEMSQSQNSPIDTGRc	nSEM(15.995)S(79.966)QSQNSPIDTGRc	AT5G01400.1	AT5G01400.1	| Symbols: ESP4 | HEAT repeat-containing protein | chr5:162803-171072 REVERSE LENGTH=1467	0	0	0	0	0	0	1	1	0	0	0	0	2	0	1	1	1
AT2G17700.1-T439(79.966)	nVQIESGVMT(79.966)AETGTYRc	nVQIESGVMTAETGTYRc	nVQIESGVMT(79.966)AETGTYRc	AT2G17700.1	AT2G17700.1	| Symbols: | ACT-like protein tyrosine kinase family protein | chr2:7685778-7689278 REVERSE LENGTH=546	7	6	10	4	5	5	9	7	6	5	4	3	71	25	24	49	6
AT1G62020.1-T361(79.966);AT2G21390.1-T361(79.966)	nRPGT(79.966)PSLNQSPRc	nRPGTPSLNQSPRc	nRPGT(79.966)PSLNQSPRc	AT1G62020.1	AT1G62020.1;AT2G21390.1	| Symbols: | Coatomer, alpha subunit | chr1:22919814-22923728 FORWARD LENGTH=1216;| Symbols: | Coatomer, alpha subunit | chr2:9152428-9156577 FORWARD LENGTH=1218	1	1	2	0	0	0	3	2	2	0	0	0	11	4	7	11	4
AT1G31870.1-S257(79.966);AT1G31870.2-S257(79.966)	nSNDLS(79.966)PPRc	nSNDLSPPRc	nSNDLS(79.966)PPRc	AT1G31870.1	AT1G31870.1;AT1G31870.2	| Symbols: | unknown protein; FUNCTIONS IN: molecular_function unknown; INVOLVED IN: biological_process unknown; LOCATED IN: cytosol, nucleus; EXPRESSED IN: 25 plant structures; EXPRESSED DURING: 15 growth stages; CONTAINS InterPro DOMAIN/s: Protein of unknown function DUF2050, pre-mRNA-splicing factor (InterPro:IPR018609); Has 13303 Blast hits to 9618 proteins in 489 species: Archae - 8; Bacteri…	1	1	0	0	2	3	1	1	0	0	0	0	9	4	1	5	3
AT2G35630.1-S838(79.966)	nTSVSTSTS(79.966)SGGLDSLPRc;nTSVSTSTS(79.966)SGGLDSLPREDISTKc	nTSVSTSTSSGGLDSLPRc;nTSVSTSTSSGGLDSLPREDISTKc	nTSVSTSTS(79.966)SGGLDSLPRc;nTSVSTSTS(79.966)SGGLDSLPREDISTKc	AT2G35630.1	AT2G35630.1	| Symbols: MOR1, GEM1 | ARM repeat superfamily protein | chr2:14966828-14980361 FORWARD LENGTH=1978	5	1	6	0	4	1	3	0	2	3	2	0	27	15	9	24	6
AT3G04740.1-S728(79.966)	nIAISNSDQELSLILS(79.966)PSLSTGNGVSESGSRc	nIAISNSDQELSLILSPSLSTGNGVSESGSRc	nIAISNSDQELSLILS(79.966)PSLSTGNGVSESGSRc	AT3G04740.1	AT3G04740.1	| Symbols: SWP, MED14, ATMED14 | RNA polymerase II transcription mediators | chr3:1294037-1300555 FORWARD LENGTH=1703	0	0	1	1	0	0	0	0	0	0	0	0	2	2	0	2	1
AT1G53300.1-S183(79.966)	nGGGIS(79.966)PAKPTNTGGGSNSPVNVGSSSRc	nGGGISPAKPTNTGGGSNSPVNVGSSSRc	nGGGIS(79.966)PAKPTNTGGGSNSPVNVGSSSRc	AT1G53300.1	AT1G53300.1	| Symbols: TTL1 | tetratricopetide-repeat thioredoxin-like 1 | chr1:19879726-19882375 FORWARD LENGTH=699	2	0	2	0	0	0	0	0	0	1	0	0	5	4	1	5	3
AT2G22300.1-S435(79.966);AT2G22300.2-S435(79.966)	nTYWEEVES(79.966)EDGSNGHNSRRc	nTYWEEVESEDGSNGHNSRRc	nTYWEEVES(79.966)EDGSNGHNSRRc	AT2G22300.1	AT2G22300.1;AT2G22300.2	| Symbols: CAMTA3, SR1 | signal responsive 1 | chr2:9471599-9476472 FORWARD LENGTH=1032;| Symbols: CAMTA3, SR1 | signal responsive 1 | chr2:9471599-9476472 FORWARD LENGTH=1032	0	1	0	0	0	0	1	1	0	0	0	0	3	1	2	3	2
AT5G39590.1-S262(79.966)	nLQNVTSAEDGS(79.966)GPSKSTAVDDSASKc	nLQNVTSAEDGSGPSKSTAVDDSASKc	nLQNVTSAEDGS(79.966)GPSKSTAVDDSASKc	AT5G39590.1	AT5G39590.1	| Symbols: | TLD-domain containing nucleolar protein | chr5:15851483-15853768 FORWARD LENGTH=542	1	0	0	0	0	0	0	1	0	1	2	0	5	1	4	5	4
AT3G21810.1-S387(79.966)-S398(79.966)	nEFDDVAES(79.966)EEENPEAANGS(79.966)PLISLPPPPPFRc	nEFDDVAESEEENPEAANGSPLISLPPPPPFRc	nEFDDVAES(79.966)EEENPEAANGS(79.966)PLISLPPPPPFRc	AT3G21810.1	AT3G21810.1	| Symbols: | Zinc finger C-x8-C-x5-C-x3-H type family protein | chr3:7684852-7688360 FORWARD LENGTH=437	0	0	0	0	0	0	1	0	0	0	2	0	3	0	2	2	2
AT3G60110.1-T247(79.966)	nNPDPDPVNKAET(79.966)PEEEERc	nNPDPDPVNKAETPEEEERc	nNPDPDPVNKAET(79.966)PEEEERc	AT3G60110.1	AT3G60110.1	| Symbols: | DNA-binding bromodomain-containing protein | chr3:22197993-22201159 FORWARD LENGTH=641	0	2	1	2	0	0	0	2	0	0	5	3	15	3	9	12	4
AT1G29910.1-T38(79.966);AT1G29920.1-T38(79.966);AT1G29930.1-T38(79.966);AT2G34420.1-T36(79.966)	nT(79.966)VAKPKGPSGSPWYGSDRc	nTVAKPKGPSGSPWYGSDRc	nT(79.966)VAKPKGPSGSPWYGSDRc	AT1G29910.1	AT1G29910.1;AT1G29920.1;AT1G29930.1;AT2G34420.1	| Symbols: CAB3, AB180, LHCB1.2 | chlorophyll A/B binding protein 3 | chr1:10472443-10473246 REVERSE LENGTH=267;| Symbols: CAB2, AB165, LHCB1.1 | chlorophyll A/B-binding protein 2 | chr1:10475089-10475892 REVERSE LENGTH=267;| Symbols: CAB1, AB140, CAB140, LHCB1.3 | chlorophyll A/B binding protein 1 | chr1:10478071-10478874 FORWARD LENGTH=267;| Symbols: LHB1B2, LHCB1.5 | photosystem II light harve…	5	4	5	4	1	0	1	3	0	0	0	0	23	15	3	18	4
AT5G58140.1-S364(79.966);AT5G58140.2-S364(79.966);AT5G58140.3-S364(79.966);AT5G58140.4-S364(79.966)	nMEPEELMLSTEVIGQRDS(79.966)WDLSDRERc	nMEPEELMLSTEVIGQRDSWDLSDRERc	nMEPEELMLSTEVIGQRDS(79.966)WDLSDRERc	AT5G58140.1	AT5G58140.1;AT5G58140.2;AT5G58140.3;AT5G58140.4	| Symbols: PHOT2, NPL1 | phototropin 2 | chr5:23524771-23529993 FORWARD LENGTH=915;| Symbols: PHOT2, NPL1 | phototropin 2 | chr5:23524771-23529993 FORWARD LENGTH=915;| Symbols: PHOT2, NPL1 | phototropin 2 | chr5:23524771-23529947 FORWARD LENGTH=898;| Symbols: PHOT2, NPL1 | phototropin 2 | chr5:23524771-23528541 FORWARD LENGTH=689	4	0	0	1	0	0	3	1	0	0	0	0	9	5	4	9	3
AT5G55530.1-T388(79.966);AT5G55530.2-T388(79.966);AT5G55530.3-T388(79.966)	nLPLDIDSPTKSENSSSDSQKLPT(79.966)PKc	nLPLDIDSPTKSENSSSDSQKLPTPKc	nLPLDIDSPTKSENSSSDSQKLPT(79.966)PKc	AT5G55530.1	AT5G55530.1;AT5G55530.2;AT5G55530.3	| Symbols: | Calcium-dependent lipid-binding (CaLB domain) family protein | chr5:22494439-22495656 FORWARD LENGTH=405;| Symbols: | Calcium-dependent lipid-binding (CaLB domain) family protein | chr5:22494439-22495656 FORWARD LENGTH=405;| Symbols: | Calcium-dependent lipid-binding (CaLB domain) family protein | chr5:22494439-22495656 FORWARD LENGTH=405	1	0	2	0	0	0	0	0	1	0	0	0	4	3	1	4	3
AT5G21010.1-S394(79.966)	nSQSVWAQLS(79.966)DGGGDTTSRc	nSQSVWAQLSDGGGDTTSRc	nSQSVWAQLS(79.966)DGGGDTTSRc	AT5G21010.1	AT5G21010.1	| Symbols: ATBPM5, BPM5 | BTB-POZ and MATH domain 5 | chr5:7136062-7138374 FORWARD LENGTH=410	1	0	0	0	0	0	2	0	0	0	0	0	3	1	2	3	2
AT5G66950.1-S650(79.966)	nLLVNEDEHPS(79.966)KRc;nLLVNEDEHPS(79.966)KRRc	nLLVNEDEHPSKRRc;nLLVNEDEHPSKRc	nLLVNEDEHPS(79.966)KRc;nLLVNEDEHPS(79.966)KRRc	AT5G66950.1	AT5G66950.1	| Symbols: | Pyridoxal phosphate (PLP)-dependent transferases superfamily protein | chr5:26733333-26735945 FORWARD LENGTH=870	5	0	6	2	0	0	3	1	10	1	10	8	46	13	20	33	5
AT1G12360.1-S588(79.966)	nGSDDGYSS(79.966)DSVLRc	nGSDDGYSSDSVLRc	nGSDDGYSS(79.966)DSVLRc	AT1G12360.1	AT1G12360.1	| Symbols: KEU | Sec1/munc18-like (SM) proteins superfamily | chr1:4201172-4206144 FORWARD LENGTH=666	3	4	2	0	0	0	3	2	2	1	0	2	19	8	9	17	5
AT4G13590.1-S78(79.966);AT4G13590.2-S78(79.966)	nASDAGVGSGSYS(79.966)GGEEDGSQSSSLDQSPATSSESLKPRc	nASDAGVGSGSYSGGEEDGSQSSSLDQSPATSSESLKPRc	nASDAGVGSGSYS(79.966)GGEEDGSQSSSLDQSPATSSESLKPRc	AT4G13590.1	AT4G13590.1;AT4G13590.2	| Symbols: | Uncharacterized protein family (UPF0016) | chr4:7901369-7903792 REVERSE LENGTH=359;| Symbols: | Uncharacterized protein family (UPF0016) | chr4:7901369-7903792 REVERSE LENGTH=359	0	0	0	2	0	0	0	0	0	0	0	0	2	2	0	2	1
AT5G28770.1-S29(79.966);AT5G28770.2-S29(79.966);AT5G28770.3-S29(79.966)	nSAS(79.966)EWAFNRc	nSASEWAFNRc	nSAS(79.966)EWAFNRc	AT5G28770.1	AT5G28770.1;AT5G28770.2;AT5G28770.3	| Symbols: BZO2H3, AtbZIP63 | bZIP transcription factor family protein | chr5:10796648-10798147 REVERSE LENGTH=307;| Symbols: BZO2H3 | bZIP transcription factor family protein | chr5:10796648-10798147 REVERSE LENGTH=314;| Symbols: BZO2H3 | bZIP transcription factor family protein | chr5:10796907-10798147 REVERSE LENGTH=250	0	0	4	2	0	0	0	0	3	4	0	0	13	4	5	9	2
AT4G12640.1-S252(79.966)	nLGS(79.966)SEGYLQDRc;nSVDRLGS(79.966)SEGYLQDRc	nLGSSEGYLQDRc;nSVDRLGSSEGYLQDRc	nLGS(79.966)SEGYLQDRc;nSVDRLGS(79.966)SEGYLQDRc	AT4G12640.1	AT4G12640.1	| Symbols: | RNA recognition motif (RRM)-containing protein | chr4:7462697-7467630 FORWARD LENGTH=823	6	4	4	3	3	3	5	4	2	4	0	0	38	15	12	27	5
AT5G50380.1-M567(15.995)-S574(79.966)	nVLSALRDESM(15.995)GGSSSGS(79.966)PSYGQRc	nVLSALRDESMGGSSSGSPSYGQRc	nVLSALRDESM(15.995)GGSSSGS(79.966)PSYGQRc	AT5G50380.1	AT5G50380.1	| Symbols: ATEXO70F1, EXO70F1 | exocyst subunit exo70 family protein F1 | chr5:20516382-20518433 REVERSE LENGTH=683	1	0	1	0	0	0	1	0	2	0	1	0	6	2	4	6	5
AT3G12140.1-S90(79.966);AT3G12140.2-S90(79.966);AT3G12140.3-S90(79.966)	nHATIQPFDVLPS(79.966)PTFSAARc	nHATIQPFDVLPSPTFSAARc	nHATIQPFDVLPS(79.966)PTFSAARc	AT3G12140.1	AT3G12140.1;AT3G12140.2;AT3G12140.3	| Symbols: | Emsy N Terminus (ENT)/ plant Tudor-like domains-containing protein | chr3:3868947-3870964 REVERSE LENGTH=327;| Symbols: | Emsy N Terminus (ENT)/ plant Tudor-like domains-containing protein | chr3:3868947-3870964 REVERSE LENGTH=327;| Symbols: | Emsy N Terminus (ENT)/ plant Tudor-like domains-containing protein | chr3:3869121-3870964 REVERSE LENGTH=383	3	1	2	0	0	0	1	0	1	0	0	0	8	5	2	7	4
AT2G35050.1-S777(79.966)	nNVETNTPEHVS(79.966)QTETSAKc	nNVETNTPEHVSQTETSAKc	nNVETNTPEHVS(79.966)QTETSAKc	AT2G35050.1	AT2G35050.1	| Symbols: | Protein kinase superfamily protein with octicosapeptide/Phox/Bem1p domain | chr2:14769708-14774796 FORWARD LENGTH=1257	4	3	0	0	1	0	3	0	1	0	4	2	18	5	9	14	5
AT4G15802.1-M63(15.995)-T68(79.966)	nAEM(15.995)GVEGT(79.966)PPPASKc;nINELEQSINDLRAEM(15.995)GVEGT(79.966)PPPASKc	nAEMGVEGTPPPASKc;nINELEQSINDLRAEMGVEGTPPPASKc	nAEM(15.995)GVEGT(79.966)PPPASKc;nINELEQSINDLRAEM(15.995)GVEGT(79.966)PPPASKc	AT4G15802.1	AT4G15802.1	| Symbols: HSBP, AtHSBP | heat shock factor binding protein | chr4:8986864-8988339 REVERSE LENGTH=86	7	10	7	5	5	4	6	6	3	2	3	4	62	18	10	28	6
AT1G72410.1-S820(79.966);AT1G72410.2-S820(79.966)	nSLAQS(79.966)VPNFSELIKc	nSLAQSVPNFSELIKc	nSLAQS(79.966)VPNFSELIKc	AT1G72410.1	AT1G72410.1;AT1G72410.2	| Symbols: | COP1-interacting protein-related | chr1:27251949-27256246 REVERSE LENGTH=1163;| Symbols: | COP1-interacting protein-related | chr1:27251535-27256246 REVERSE LENGTH=1270	1	1	2	1	0	0	1	1	1	1	0	0	9	4	2	6	4
AT1G04080.1-S304(79.966);AT1G04080.2-S118(79.966);AT1G04080.3-S304(79.966)	nSQVDGSTEQS(79.966)PKLESASSTEPEELKc;nSQVDGSTEQS(79.966)PKLESASSTEPEELKKc	nSQVDGSTEQSPKLESASSTEPEELKc;nSQVDGSTEQSPKLESASSTEPEELKKc	nSQVDGSTEQS(79.966)PKLESASSTEPEELKc;nSQVDGSTEQS(79.966)PKLESASSTEPEELKKc	AT1G04080.3	AT1G04080.1;AT1G04080.2;AT1G04080.3	| Symbols: PRP39 | Tetratricopeptide repeat (TPR)-like superfamily protein | chr1:1051803-1056550 FORWARD LENGTH=768;| Symbols: PRP39 | Tetratricopeptide repeat (TPR)-like superfamily protein | chr1:1053171-1056550 FORWARD LENGTH=582;| Symbols: PRP39 | Tetratricopeptide repeat (TPR)-like superfamily protein | chr1:1051803-1056550 FORWARD LENGTH=823	4	6	9	2	4	2	6	2	6	0	4	1	46	26	18	44	6
AT4G17060.1-S45(79.966)	nFSGGYS(79.966)DSPRc	nFSGGYSDSPRc	nFSGGYS(79.966)DSPRc	AT4G17060.1	AT4G17060.1	| Symbols: FIP2 | FRIGIDA interacting protein 2 | chr4:9593721-9594653 REVERSE LENGTH=310	3	1	0	0	0	1	3	1	0	0	1	0	10	4	4	8	4
AT5G20280.1-M120(15.995)-S121(79.966)	nEATADM(15.995)S(79.966)EEFSEGEKGDIISDISTHGESTKPRc	nEATADMSEEFSEGEKGDIISDISTHGESTKPRc	nEATADM(15.995)S(79.966)EEFSEGEKGDIISDISTHGESTKPRc	AT5G20280.1	AT5G20280.1	| Symbols: ATSPS1F, SPS1F | sucrose phosphate synthase 1F | chr5:6844994-6849997 REVERSE LENGTH=1043	0	0	0	1	0	0	1	2	0	0	0	0	4	1	3	4	2
AT4G30160.1-S787(79.966);AT4G30160.2-S796(79.966)	nS(79.966)PAFNALAATFESQNARc;nGRS(79.966)PAFNALAATFESQNARc;nVRGRS(79.966)PAFNALAATFESQNARc	nGRSPAFNALAATFESQNARc;nSPAFNALAATFESQNARc;nVRGRSPAFNALAATFESQNARc	nS(79.966)PAFNALAATFESQNARc;nGRS(79.966)PAFNALAATFESQNARc;nVRGRS(79.966)PAFNALAATFESQNARc	AT4G30160.1	AT4G30160.1;AT4G30160.2	| Symbols: VLN4, ATVLN4 | villin 4 | chr4:14754528-14759511 FORWARD LENGTH=974;| Symbols: VLN4 | villin 4 | chr4:14754528-14759511 FORWARD LENGTH=983	15	3	16	3	4	2	16	6	15	5	10	4	99	34	44	78	6
AT4G36980.1-S294(79.966);AT4G36980.2-S294(79.966);AT4G36980.3-S293(79.966);AT4G36980.4-S294(79.966)	nRS(79.966)PTYEAYPRc;nS(79.966)PTYEAYPRc	nSPTYEAYPRc;nRSPTYEAYPRc	nRS(79.966)PTYEAYPRc;nS(79.966)PTYEAYPRc	AT4G36980.1	AT4G36980.1;AT4G36980.2;AT4G36980.3;AT4G36980.4	| Symbols: | FUNCTIONS IN: molecular_function unknown; INVOLVED IN: biological_process unknown; EXPRESSED IN: 23 plant structures; EXPRESSED DURING: 13 growth stages; CONTAINS InterPro DOMAIN/s: Splicing factor, suppressor of white apricot (InterPro:IPR019147); Has 7672 Blast hits to 5479 proteins in 321 species: Archae - 0; Bacteria - 89; Metazoa - 5155; Fungi - 712; Plants - 341; Viruses - 39; …	0	2	0	1	0	1	2	0	0	0	2	0	8	4	4	8	5
AT3G46780.1-T451(79.966)	nLGSQFATAIQNASETPKVQVAT(79.966)VRc;nVQVAT(79.966)VRc;nLGSQFATAIQNASETPKVQVAT(79.966)VRGQAKc;nVQVAT(79.966)VRGQAKARc;nVQVAT(79.966)VRGQAKc;nDISSGLSWNKLGSQFATAIQNASETPKVQVAT(79.966)VRc	nLGSQFATAIQNASETPKVQVATVRc;nLGSQFATAIQNASETPKVQVATVRGQAKc;nVQVATVRc;nVQVATVRGQAKc;nVQVATVRGQAKARc;nDISSGLSWNKLGSQFATAIQNASETPKVQVATVRc	nLGSQFATAIQNASETPKVQVAT(79.966)VRc;nVQVAT(79.966)VRc;nLGSQFATAIQNASETPKVQVAT(79.966)VRGQAKc;nVQVAT(79.966)VRGQAKARc;nVQVAT(79.966)VRGQAKc;nDISSGLSWNKLGSQFATAIQNASETPKVQVAT(79.966)VRc	AT3G46780.1	AT3G46780.1	| Symbols: PTAC16 | plastid transcriptionally active 16 | chr3:17228766-17231021 FORWARD LENGTH=510	37	20	27	2	12	6	29	17	40	7	12	3	212	87	92	179	6
AT4G28990.1-M200(15.995)-S203(79.966);AT4G28990.2-M248(15.995)-S251(79.966)	nLLPPPM(15.995)NHS(79.966)PRc;nLLPPPM(15.995)NHS(79.966)PRRc	nLLPPPMNHSPRRc;nLLPPPMNHSPRc	nLLPPPM(15.995)NHS(79.966)PRc;nLLPPPM(15.995)NHS(79.966)PRRc	AT4G28990.1	AT4G28990.1;AT4G28990.2	| Symbols: | RNA-binding protein-related | chr4:14291205-14293018 FORWARD LENGTH=347;| Symbols: | RNA-binding protein-related | chr4:14291205-14293018 FORWARD LENGTH=395	0	0	4	5	0	0	0	0	2	1	0	0	12	7	3	10	2
AT3G60860.1-S1559(79.966)	nSALNIQNSNAESAAPTATDGNEES(79.966)QRc	nSALNIQNSNAESAAPTATDGNEESQRc	nSALNIQNSNAESAAPTATDGNEES(79.966)QRc	AT3G60860.1	AT3G60860.1	| Symbols: | SEC7-like guanine nucleotide exchange family protein | chr3:22484804-22491510 FORWARD LENGTH=1793	0	1	0	1	0	0	0	0	0	0	0	0	2	2	0	2	2
AT2G01470.1-M38(15.995)-S43(79.966)	nIIM(15.995)DPEKS(79.966)EDDDESSSSSSSSRc	nIIMDPEKSEDDDESSSSSSSSRc	nIIM(15.995)DPEKS(79.966)EDDDESSSSSSSSRc	AT2G01470.1	AT2G01470.1	| Symbols: STL2P, ATSEC12 | SEC12P-like 2 protein | chr2:212215-214435 REVERSE LENGTH=393	2	2	0	0	0	0	0	0	0	0	3	1	8	3	4	7	2
AT3G13290.1-S867(79.966)	nLPESGS(79.966)SSGLVATNSKc	nLPESGSSSGLVATNSKc	nLPESGS(79.966)SSGLVATNSKc	AT3G13290.1	AT3G13290.1	| Symbols: VCR | varicose-related | chr3:4297529-4303113 FORWARD LENGTH=1340	0	1	2	0	0	0	1	1	0	1	0	0	6	3	2	5	4
AT1G51600.1-S125(79.966);AT1G51600.2-S125(79.966)	nELPQAAPPGLGS(79.966)PHQNNRc	nELPQAAPPGLGSPHQNNRc	nELPQAAPPGLGS(79.966)PHQNNRc	AT1G51600.1	AT1G51600.1;AT1G51600.2	| Symbols: ZML2, TIFY2A, GATA28 | ZIM-LIKE 2 | chr1:19133176-19135252 FORWARD LENGTH=302;| Symbols: ZML2, TIFY2A, GATA28 | ZIM-LIKE 2 | chr1:19133176-19135252 FORWARD LENGTH=302	0	0	3	0	0	0	2	0	3	3	1	0	12	3	7	10	4
AT3G27050.1-S176(79.966)	nRVS(79.966)PVFGSRc	nRVSPVFGSRc	nRVS(79.966)PVFGSRc	AT3G27050.1	AT3G27050.1	| Symbols: | unknown protein; Has 43 Blast hits to 43 proteins in 17 species: Archae - 0; Bacteria - 0; Metazoa - 0; Fungi - 0; Plants - 40; Viruses - 0; Other Eukaryotes - 3 (source: NCBI BLink). | chr3:9978286-9979636 REVERSE LENGTH=182	1	0	1	0	0	0	0	0	0	0	0	0	2	2	0	2	2
AT5G38840.1-S372(79.966)-S373(79.966)	nGIVEDEEDLS(79.966)S(79.966)DEDDFYDRTQKc	nGIVEDEEDLSSDEDDFYDRTQKc	nGIVEDEEDLS(79.966)S(79.966)DEDDFYDRTQKc	AT5G38840.1	AT5G38840.1	| Symbols: | SMAD/FHA domain-containing protein | chr5:15551329-15554846 FORWARD LENGTH=735	4	2	0	0	0	0	2	1	0	0	0	0	9	4	2	6	2
AT2G05120.1-S28(79.966)-T31(79.966);AT2G05120.2-S28(79.966)-T31(79.966)	nNRVPPPDS(79.966)PVT(79.966)PATQNRc	nNRVPPPDSPVTPATQNRc	nNRVPPPDS(79.966)PVT(79.966)PATQNRc	AT2G05120.1	AT2G05120.1;AT2G05120.2	| Symbols: | Nucleoporin, Nup133/Nup155-like | chr2:1842069-1846858 REVERSE LENGTH=1285;| Symbols: | Nucleoporin, Nup133/Nup155-like | chr2:1842069-1846858 REVERSE LENGTH=1220	7	4	5	2	7	4	11	6	1	2	7	2	58	19	16	35	6
AT3G55160.1-C2125(57.021)-S2126(79.966)	nSFYSDESGAC(57.021)S(79.966)PPLGc	nSFYSDESGACSPPLGc	nSFYSDESGAC(57.021)S(79.966)PPLGc	AT3G55160.1	AT3G55160.1	| Symbols: | unknown protein; EXPRESSED IN: 11 plant structures; EXPRESSED DURING: 4 anthesis, F mature embryo stage, petal differentiation and expansion stage, E expanded cotyledon stage, D bilateral stage; CONTAINS InterPro DOMAIN/s: Protein of unknown function DUF2428, death-receptor-like (InterPro:IPR019442); Has 357 Blast hits to 330 proteins in 163 species: Archae - 0; Bacteria - 0; Metazoa…	1	0	1	0	0	0	0	0	1	0	0	0	3	2	1	3	3
AT1G64790.1-S1801(79.966);AT1G64790.2-S1887(79.966)	nALLEGGS(79.966)DDEGASTEAQGRc;nVAGTSGKALLEGGS(79.966)DDEGASTEAQGRc	nALLEGGSDDEGASTEAQGRc;nVAGTSGKALLEGGSDDEGASTEAQGRc	nALLEGGS(79.966)DDEGASTEAQGRc;nVAGTSGKALLEGGS(79.966)DDEGASTEAQGRc	AT1G64790.1	AT1G64790.1;AT1G64790.2	| Symbols: ILA | ILITYHIA | chr1:24065232-24081908 REVERSE LENGTH=2610;| Symbols: ILA | ILITYHIA | chr1:24065232-24083403 REVERSE LENGTH=2696	43	27	20	15	6	1	26	11	10	6	15	8	188	44	42	86	6
AT4G31880.1-S436(79.966)-M439(15.995);AT4G31880.2-S435(79.966)-M438(15.995)	nTSGDETANVSS(79.966)PSM(15.995)AEELPEQSVPKc	nTSGDETANVSSPSMAEELPEQSVPKc	nTSGDETANVSS(79.966)PSM(15.995)AEELPEQSVPKc	AT4G31880.1	AT4G31880.1;AT4G31880.2	| Symbols: | LOCATED IN: cytosol, chloroplast; EXPRESSED IN: 24 plant structures; EXPRESSED DURING: 14 growth stages; BEST Arabidopsis thaliana protein match is: Tudor/PWWP/MBT superfamily protein (TAIR:AT1G15940.1); Has 137162 Blast hits to 70781 proteins in 2973 species: Archae - 289; Bacteria - 24182; Metazoa - 56725; Fungi - 20130; Plants - 6559; Viruses - 758; Other Eukaryotes - 28519 (sourc…	0	0	1	0	1	0	0	0	0	0	0	0	2	2	0	2	2
AT4G28610.1-S291(79.966)	nYRPEPSETGS(79.966)PERKc	nYRPEPSETGSPERKc	nYRPEPSETGS(79.966)PERKc	AT4G28610.1	AT4G28610.1	| Symbols: PHR1, AtPHR1 | phosphate starvation response 1 | chr4:14133164-14134951 REVERSE LENGTH=409	4	0	3	0	2	0	1	0	6	0	2	0	18	9	9	18	6
AT2G02790.1-S227(79.966)	nIQYS(79.966)PEDPNSAKc	nIQYSPEDPNSAKc	nIQYS(79.966)PEDPNSAKc	AT2G02790.1	AT2G02790.1	| Symbols: IQD29 | IQ-domain 29 | chr2:788708-790946 FORWARD LENGTH=636	1	1	0	0	0	0	1	2	0	0	0	0	5	1	3	4	2
AT5G01400.1-M1331(15.995)-S1337(79.966);AT5G01400.1-M1346(15.995)-S1352(79.966);AT5G01400.1-M1361(15.995)-S1367(79.966)	nSEM(15.995)SQSQNS(79.966)PIDTGRc	nSEMSQSQNSPIDTGRc	nSEM(15.995)SQSQNS(79.966)PIDTGRc	AT5G01400.1	AT5G01400.1	| Symbols: ESP4 | HEAT repeat-containing protein | chr5:162803-171072 REVERSE LENGTH=1467	4	3	0	0	4	2	7	7	0	0	2	3	32	11	16	27	4
AT5G56850.1-S137(79.966)	nS(79.966)IASDLSSLSSMQSRc	nSIASDLSSLSSMQSRc	nS(79.966)IASDLSSLSSMQSRc	AT5G56850.1	AT5G56850.1	| Symbols: | unknown protein; EXPRESSED IN: 21 plant structures; EXPRESSED DURING: 13 growth stages; Has 35333 Blast hits to 34131 proteins in 2444 species: Archae - 798; Bacteria - 22429; Metazoa - 974; Fungi - 991; Plants - 531; Viruses - 0; Other Eukaryotes - 9610 (source: NCBI BLink). | chr5:22985432-22987977 REVERSE LENGTH=551	1	0	0	0	0	0	1	0	0	0	0	0	2	1	1	2	2
AT3G04790.1-S108(79.966)	nS(79.966)LGIPLVGLDTHPRc	nSLGIPLVGLDTHPRc	nS(79.966)LGIPLVGLDTHPRc	AT3G04790.1	AT3G04790.1	| Symbols: | Ribose 5-phosphate isomerase, type A protein | chr3:1313365-1314195 FORWARD LENGTH=276	2	1	2	1	0	1	2	2	0	0	0	0	11	5	3	8	4
AT2G37340.1-S256(79.966)-S265(79.966);AT2G37340.2-S226(79.966)-S235(79.966);AT2G37340.3-S215(79.966)-S224(79.966)	nNSVVS(79.966)PVVGAGGDS(79.966)SKEDRc	nNSVVSPVVGAGGDSSKEDRc	nNSVVS(79.966)PVVGAGGDS(79.966)SKEDRc	AT2G37340.1	AT2G37340.1;AT2G37340.2;AT2G37340.3	| Symbols: RSZ33, ATRSZ33, RS2Z33, AT-RS2Z33 | arginine/serine-rich zinc knuckle-containing protein 33 | chr2:15670372-15672331 REVERSE LENGTH=290;| Symbols: RSZ33, RS2Z33, AT-RS2Z33 | arginine/serine-rich zinc knuckle-containing protein 33 | chr2:15670372-15671477 REVERSE LENGTH=260;| Symbols: RSZ33, RS2Z33, AT-RS2Z33 | arginine/serine-rich zinc knuckle-containing protein 33 | chr2:15670372-1567…	0	1	0	0	0	0	1	1	0	0	0	0	3	1	2	3	2
AT4G24740.1-S74(79.966)	nNGS(79.966)PPWREDDKDGHYIFELGDDLTPRc	nNGSPPWREDDKDGHYIFELGDDLTPRc	nNGS(79.966)PPWREDDKDGHYIFELGDDLTPRc	AT4G24740.1	AT4G24740.1	| Symbols: AFC2, AME1, FC2 | FUS3-complementing gene 2 | chr4:12754729-12757653 REVERSE LENGTH=427	0	0	0	0	0	0	0	2	0	0	0	0	2	0	2	2	1
AT3G47910.1-S1257(79.966);AT3G47910.2-S1258(79.966)	nTPLEVNNDGGLS(79.966)DDTMESRc	nTPLEVNNDGGLSDDTMESRc	nTPLEVNNDGGLS(79.966)DDTMESRc	AT3G47910.1	AT3G47910.1;AT3G47910.2	| Symbols: | Ubiquitin carboxyl-terminal hydrolase-related protein | chr3:17674737-17681444 REVERSE LENGTH=1606;| Symbols: | Ubiquitin carboxyl-terminal hydrolase-related protein | chr3:17674737-17681444 REVERSE LENGTH=1607	3	1	0	0	0	0	1	1	0	0	0	0	6	3	2	5	2
AT1G28420.1-T1601(79.966)	nEMEEDWANET(79.966)PNRc	nEMEEDWANETPNRc	nEMEEDWANET(79.966)PNRc	AT1G28420.1	AT1G28420.1	| Symbols: HB-1 | homeobox-1 | chr1:9979936-9987460 FORWARD LENGTH=1705	1	1	0	0	0	0	0	0	0	0	0	0	2	2	0	2	1
AT2G43210.1-S280(79.966);AT2G43210.2-S280(79.966)	nQGTVINEEDSGVGVS(79.966)GRc	nQGTVINEEDSGVGVSGRc	nQGTVINEEDSGVGVS(79.966)GRc	AT2G43210.1	AT2G43210.1;AT2G43210.2	| Symbols: | Ubiquitin-like superfamily protein | chr2:17960942-17963560 FORWARD LENGTH=531;| Symbols: | Ubiquitin-like superfamily protein | chr2:17960942-17963560 FORWARD LENGTH=531	3	3	0	0	0	0	2	1	0	0	1	0	10	5	3	8	3
AT1G71710.1-S291(79.966);AT1G71710.2-S282(79.966)	nRQFS(79.966)IPKc	nRQFSIPKc	nRQFS(79.966)IPKc	AT1G71710.1	AT1G71710.1;AT1G71710.2	| Symbols: | DNAse I-like superfamily protein | chr1:26973796-26976774 REVERSE LENGTH=664;| Symbols: | DNAse I-like superfamily protein | chr1:26973796-26976747 REVERSE LENGTH=655	0	1	0	1	0	0	1	0	0	0	0	0	3	2	1	3	3
AT5G05190.1-S322(79.966)	nS(79.966)LQLEGPGGRc	nSLQLEGPGGRc	nS(79.966)LQLEGPGGRc	AT5G05190.1	AT5G05190.1	| Symbols: | Protein of unknown function (DUF3133) | chr5:1541853-1543875 FORWARD LENGTH=615	1	1	2	2	0	0	1	0	1	1	0	0	9	5	3	8	4
AT1G14280.1-S245(79.966)	nKSLEIFGS(79.966)PLIEKRc	nKSLEIFGSPLIEKRc	nKSLEIFGS(79.966)PLIEKRc	AT1G14280.1	AT1G14280.1	| Symbols: PKS2 | phytochrome kinase substrate 2 | chr1:4877657-4878985 FORWARD LENGTH=442	3	0	0	0	0	0	2	3	0	0	0	0	8	3	5	8	2
AT4G26700.1-T58(79.966);AT4G26700.2-T58(79.966);AT4G26700.3-T58(79.966)	nALSAT(79.966)FKc	nALSATFKc	nALSAT(79.966)FKc	AT4G26700.1	AT4G26700.1;AT4G26700.2;AT4G26700.3	| Symbols: ATFIM1, FIM1 | fimbrin 1 | chr4:13463760-13467426 FORWARD LENGTH=687;| Symbols: ATFIM1, FIM1 | fimbrin 1 | chr4:13463760-13467426 FORWARD LENGTH=687;| Symbols: ATFIM1, FIM1 | fimbrin 1 | chr4:13463760-13466927 FORWARD LENGTH=579	0	0	0	0	0	0	2	0	0	0	0	0	2	0	2	2	1
AT4G10760.1-S664(79.966)	nASYPEIDVQPPS(79.966)PPRc	nASYPEIDVQPPSPPRc	nASYPEIDVQPPS(79.966)PPRc	AT4G10760.1	AT4G10760.1	| Symbols: EMB1706, MTA | mRNAadenosine methylase | chr4:6619947-6623312 REVERSE LENGTH=685	5	6	4	5	5	3	5	5	0	0	0	0	38	13	3	16	4
AT1G24300.1-S33(79.966);AT1G24300.2-S33(79.966);AT1G27430.1-S33(79.966)	nELASDNSIPLS(79.966)PQWLYTKc	nELASDNSIPLSPQWLYTKc	nELASDNSIPLS(79.966)PQWLYTKc	AT1G27430.1	AT1G24300.1;AT1G24300.2;AT1G27430.1	| Symbols: | GYF domain-containing protein | chr1:8614515-8620420 REVERSE LENGTH=1495;| Symbols: | GYF domain-containing protein | chr1:8614515-8620420 REVERSE LENGTH=1490;| Symbols: | GYF domain-containing protein | chr1:9521045-9526928 REVERSE LENGTH=1492	0	0	2	2	1	0	1	1	2	1	0	0	10	4	4	8	4
AT1G22060.1-S252(79.966)	nSVVS(79.966)GDLSGLAQSPQKEKc;nSVVS(79.966)GDLSGLAQSPQKc	nSVVSGDLSGLAQSPQKc;nSVVSGDLSGLAQSPQKEKc	nSVVS(79.966)GDLSGLAQSPQKEKc;nSVVS(79.966)GDLSGLAQSPQKc	AT1G22060.1	AT1G22060.1	| Symbols: | LOCATED IN: vacuole; EXPRESSED IN: 23 plant structures; EXPRESSED DURING: 13 growth stages; BEST Arabidopsis thaliana protein match is: FBD, F-box and Leucine Rich Repeat domains containing protein (TAIR:AT1G22000.1); Has 84739 Blast hits to 38714 proteins in 2257 species: Archae - 1436; Bacteria - 11314; Metazoa - 40747; Fungi - 7706; Plants - 4675; Viruses - 308; Other Eukaryotes -…	1	2	1	1	0	0	1	2	1	1	0	0	10	3	3	6	4
AT3G21175.1-S121(79.966);AT3G21175.2-S121(79.966);AT3G21175.3-S121(79.966)	nEVPHTLPTTLGS(79.966)PHQNNRc	nEVPHTLPTTLGSPHQNNRc	nEVPHTLPTTLGS(79.966)PHQNNRc	AT3G21175.1	AT3G21175.1;AT3G21175.2;AT3G21175.3	| Symbols: ZML1, TIFY2B, GATA24 | ZIM-like 1 | chr3:7422832-7424598 FORWARD LENGTH=297;| Symbols: ZML1, GATA24 | ZIM-like 1 | chr3:7422832-7424598 FORWARD LENGTH=295;| Symbols: ZML1, GATA24 | ZIM-like 1 | chr3:7422832-7423765 FORWARD LENGTH=216	1	0	2	1	0	0	2	0	2	0	1	0	9	4	5	9	5
AT1G51450.1-S144(79.966)	nIESDSFSEEAPTTSSSDNPKS(79.966)PKc	nIESDSFSEEAPTTSSSDNPKSPKc	nIESDSFSEEAPTTSSSDNPKS(79.966)PKc	AT1G51450.1	AT1G51450.1	| Symbols: TRO | TRAUCO | chr1:19074399-19076220 FORWARD LENGTH=509	2	1	3	2	3	1	1	2	2	3	6	0	26	11	11	22	6
AT5G55310.1-S301(79.966)	nANQATVKEDNS(79.966)DGDDHVPIASRc	nANQATVKEDNSDGDDHVPIASRc	nANQATVKEDNS(79.966)DGDDHVPIASRc	AT5G55310.1	AT5G55310.1	| Symbols: TOP1BETA, TOP1 | DNA topoisomerase 1 beta | chr5:22430389-22434590 REVERSE LENGTH=917	5	3	1	0	2	1	10	5	1	1	1	1	31	11	11	22	6
AT5G09390.1-S158(79.966);AT5G09390.2-S158(79.966)	nSAANDTEMDDDS(79.966)GNEKAGDDLSQDEIGVRc	nSAANDTEMDDDSGNEKAGDDLSQDEIGVRc	nSAANDTEMDDDS(79.966)GNEKAGDDLSQDEIGVRc	AT5G09390.1	AT5G09390.1;AT5G09390.2	| Symbols: | CD2-binding protein-related | chr5:2913591-2915803 FORWARD LENGTH=351;| Symbols: | CD2-binding protein-related | chr5:2913591-2915803 FORWARD LENGTH=349	1	0	1	0	1	1	1	0	0	0	3	1	9	3	5	8	5
AT4G08390.1-C223(57.021)-S236(79.966);AT4G08390.2-C223(57.021)-S236(79.966);AT4G08390.3-C222(57.021)-S235(79.966);AT4G08390.4-C223(57.021)-S236(79.966)	nVDASGPEDC(57.021)PEEGRLPDAGPPS(79.966)PATHLRc	nVDASGPEDCPEEGRLPDAGPPSPATHLRc	nVDASGPEDC(57.021)PEEGRLPDAGPPS(79.966)PATHLRc	AT4G08390.1	AT4G08390.1;AT4G08390.2;AT4G08390.3;AT4G08390.4	| Symbols: SAPX | stromal ascorbate peroxidase | chr4:5314999-5317071 FORWARD LENGTH=372;| Symbols: SAPX | stromal ascorbate peroxidase | chr4:5314999-5317071 FORWARD LENGTH=372;| Symbols: SAPX | stromal ascorbate peroxidase | chr4:5314999-5317071 FORWARD LENGTH=371;| Symbols: SAPX | stromal ascorbate peroxidase | chr4:5314999-5317071 FORWARD LENGTH=346	0	0	2	0	0	0	0	0	1	0	0	0	3	2	1	3	2
AT3G08020.1-S86(79.966)	nVVPAPQTVSILGVGDGAIGS(79.966)GVDELAEEASAQKc	nVVPAPQTVSILGVGDGAIGSGVDELAEEASAQKc	nVVPAPQTVSILGVGDGAIGS(79.966)GVDELAEEASAQKc	AT3G08020.1	AT3G08020.1	| Symbols: | PHD finger family protein | chr3:2557753-2561534 REVERSE LENGTH=779	1	1	1	1	0	0	0	1	1	0	0	0	6	4	2	6	4
AT3G10650.1-S385(79.966)	nSLALPVSES(79.966)PLSVRc	nSLALPVSESPLSVRc	nSLALPVSES(79.966)PLSVRc	AT3G10650.1	AT3G10650.1	| Symbols: | BEST Arabidopsis thaliana protein match is: nucleoporin-related (TAIR:AT5G20200.1); Has 61042 Blast hits to 31782 proteins in 2093 species: Archae - 202; Bacteria - 16480; Metazoa - 16017; Fungi - 12552; Plants - 1653; Viruses - 629; Other Eukaryotes - 13509 (source: NCBI BLink). | chr3:3325562-3330819 REVERSE LENGTH=1309	0	0	1	1	0	0	0	0	0	0	0	0	2	1	0	1	1
AT5G57830.1-S277(79.966)	nDASLETPILS(79.966)PKc	nDASLETPILSPKc	nDASLETPILS(79.966)PKc	AT5G57830.1	AT5G57830.1	| Symbols: | Protein of unknown function, DUF593 | chr5:23429406-23430860 REVERSE LENGTH=387	3	3	3	3	0	0	2	2	0	0	0	0	16	8	3	11	3
AT5G09870.1-S122(79.966)	nSGLES(79.966)ETFSRc	nSGLESETFSRc	nSGLES(79.966)ETFSRc	AT5G09870.1	AT5G09870.1	| Symbols: CESA5 | cellulose synthase 5 | chr5:3073356-3077974 FORWARD LENGTH=1069	0	2	0	0	0	0	0	1	0	0	0	0	3	2	1	3	2
AT4G30200.1-S549(79.966);AT4G30200.2-S578(79.966);AT4G30200.3-S566(79.966);AT4G30200.4-S578(79.966)	nNSS(79.966)DASLPITPFRc	nNSSDASLPITPFRc	nNSS(79.966)DASLPITPFRc	AT4G30200.1	AT4G30200.1;AT4G30200.2;AT4G30200.3;AT4G30200.4	| Symbols: VEL1, VIL2 | vernalization5/VIN3-like | chr4:14786852-14789103 REVERSE LENGTH=685;| Symbols: VEL1, VIL2 | vernalization5/VIN3-like | chr4:14786852-14790070 REVERSE LENGTH=714;| Symbols: VEL1, VIL2 | vernalization5/VIN3-like | chr4:14786852-14790070 REVERSE LENGTH=702;| Symbols: VEL1, VIL2 | vernalization5/VIN3-like | chr4:14787045-14790070 REVERSE LENGTH=624	1	1	0	0	0	0	1	0	0	0	0	0	3	1	1	2	2
AT4G25880.1-S154(79.966);AT4G25880.2-S154(79.966);AT4G25880.3-S154(79.966)	nLS(79.966)PGSQSLADFRc	nLSPGSQSLADFRc	nLS(79.966)PGSQSLADFRc	AT4G25880.1	AT4G25880.1;AT4G25880.2;AT4G25880.3	| Symbols: APUM6, PUM6 | pumilio 6 | chr4:13155518-13159078 FORWARD LENGTH=861;| Symbols: APUM6, PUM6 | pumilio 6 | chr4:13155518-13159078 FORWARD LENGTH=855;| Symbols: APUM6, PUM6 | pumilio 6 | chr4:13155518-13159070 FORWARD LENGTH=858	1	1	2	2	0	0	1	1	2	2	0	0	12	3	4	7	4
AT4G13550.1-S182(79.966)	nNTELLNNTAEDS(79.966)EGASSEDSSDQHRc	nNTELLNNTAEDSEGASSEDSSDQHRc	nNTELLNNTAEDS(79.966)EGASSEDSSDQHRc	AT4G13550.1	AT4G13550.1	| Symbols: | triglyceride lipases;triglyceride lipases | chr4:7871251-7876160 REVERSE LENGTH=715	0	0	0	0	0	0	0	0	0	0	1	1	2	0	2	2	1
AT1G48410.1-S1001(79.966)-M1006(15.995);AT1G48410.2-S1003(79.966)-M1008(15.995);AT1G48410.3-S1003(79.966)-M1008(15.995)	nFYMEPETS(79.966)DSGSM(15.995)ASGSMARc	nFYMEPETSDSGSMASGSMARc	nFYMEPETS(79.966)DSGSM(15.995)ASGSMARc	AT1G48410.1	AT1G48410.1;AT1G48410.2;AT1G48410.3	| Symbols: AGO1 | Stabilizer of iron transporter SufD / Polynucleotidyl transferase | chr1:17886285-17891892 REVERSE LENGTH=1048;| Symbols: AGO1 | Stabilizer of iron transporter SufD / Polynucleotidyl transferase | chr1:17886285-17891892 REVERSE LENGTH=1050;| Symbols: AGO1 | Stabilizer of iron transporter SufD / Polynucleotidyl transferase | chr1:17886285-17891892 REVERSE LENGTH=1050	0	0	0	0	0	0	2	0	0	0	0	0	2	0	2	2	1
AT1G78650.1-S343(79.966)-S344(79.966)-S347(79.966)	nVNSRPDVELS(79.966)S(79.966)EDS(79.966)GPEKPDADVSPEIKc	nVNSRPDVELSSEDSGPEKPDADVSPEIKc	nVNSRPDVELS(79.966)S(79.966)EDS(79.966)GPEKPDADVSPEIKc	AT1G78650.1	AT1G78650.1	| Symbols: POLD3 | DNA-directed DNA polymerases | chr1:29582987-29585508 FORWARD LENGTH=509	0	0	0	0	0	0	1	1	0	0	0	0	2	0	1	1	1
AT1G56460.1-S303(79.966);AT1G56460.2-S333(79.966)	nAFDDADYVKDDDEEEEEAVS(79.966)DVELENKc	nAFDDADYVKDDDEEEEEAVSDVELENKc	nAFDDADYVKDDDEEEEEAVS(79.966)DVELENKc	AT1G56460.1	AT1G56460.1;AT1G56460.2	| Symbols: | HIT zinc finger ;PAPA-1-like conserved region | chr1:21146765-21149468 FORWARD LENGTH=502;| Symbols: | HIT zinc finger ;PAPA-1-like conserved region | chr1:21146765-21149468 FORWARD LENGTH=532	3	3	1	0	1	0	4	2	0	0	3	0	17	8	8	16	5
AT1G15400.1-S107(79.966);AT1G15400.2-S107(79.966);AT1G15400.3-S107(79.966);AT1G80180.1-S105(79.966)	nVSPAVDPPS(79.966)PRc	nVSPAVDPPSPRc	nVSPAVDPPS(79.966)PRc	AT1G15400.1	AT1G15400.1;AT1G15400.2;AT1G15400.3;AT1G80180.1	| Symbols: | unknown protein; FUNCTIONS IN: molecular_function unknown; INVOLVED IN: biological_process unknown; LOCATED IN: plasma membrane; EXPRESSED IN: 23 plant structures; EXPRESSED DURING: 13 growth stages; BEST Arabidopsis thaliana protein match is: unknown protein (TAIR:AT1G80180.1); Has 82 Blast hits to 82 proteins in 16 species: Archae - 0; Bacteria - 4; Metazoa - 0; Fungi - 0; Plants -…	5	6	10	12	9	7	5	4	14	16	4	3	95	21	12	33	6
AT3G03050.1-M751(15.995)-S755(79.966)	nM(15.995)GGDS(79.966)DDDEEMNLSLVPKc	nMGGDSDDDEEMNLSLVPKc	nM(15.995)GGDS(79.966)DDDEEMNLSLVPKc	AT3G03050.1	AT3G03050.1	| Symbols: CSLD3, KJK, ATCSLD3 | cellulose synthase-like D3 | chr3:687873-691629 FORWARD LENGTH=1145	1	3	0	0	0	0	0	0	0	0	0	0	4	4	0	4	1
AT4G27060.1-S414(79.966)	nRQS(79.966)VEVVVPRc	nRQSVEVVVPRc	nRQS(79.966)VEVVVPRc	AT4G27060.1	AT4G27060.1	| Symbols: TOR1, SPR2, CN | ARM repeat superfamily protein | chr4:13581581-13585070 REVERSE LENGTH=864	2	1	2	2	1	1	2	0	2	1	2	0	16	6	7	13	6
AT3G14890.1-S322(79.966);AT3G14890.2-S312(79.966)	nDVKNS(79.966)PDSSKVISEYAKc	nDVKNSPDSSKVISEYAKc	nDVKNS(79.966)PDSSKVISEYAKc	AT3G14890.1	AT3G14890.1;AT3G14890.2	| Symbols: | phosphoesterase | chr3:5008751-5013060 FORWARD LENGTH=694;| Symbols: | phosphoesterase | chr3:5008751-5013060 FORWARD LENGTH=684	2	1	2	1	0	0	2	1	1	1	0	0	11	4	4	8	4
AT3G13530.1-S774(79.966)	nLAS(79.966)ISGGLDGQAPRc	nLASISGGLDGQAPRc	nLAS(79.966)ISGGLDGQAPRc	AT3G13530.1	AT3G13530.1	| Symbols: MAPKKK7, MAP3KE1 | mitogen-activated protein kinase kinase kinase 7 | chr3:4411934-4419320 REVERSE LENGTH=1368	0	0	1	1	0	0	0	0	0	1	0	0	3	1	1	2	2
AT1G47970.1-S140(79.966)	nAEDEEDAS(79.966)DFEPEENGVEEDIDEGEDDENDNSGGAGKc;nAEDEEDAS(79.966)DFEPEENGVEEDIDEGEDDENDNSGGAGKSEAPPKc	nAEDEEDASDFEPEENGVEEDIDEGEDDENDNSGGAGKc;nAEDEEDASDFEPEENGVEEDIDEGEDDENDNSGGAGKSEAPPKc	nAEDEEDAS(79.966)DFEPEENGVEEDIDEGEDDENDNSGGAGKc;nAEDEEDAS(79.966)DFEPEENGVEEDIDEGEDDENDNSGGAGKSEAPPKc	AT1G47970.1	AT1G47970.1	| Symbols: | unknown protein; FUNCTIONS IN: molecular_function unknown; INVOLVED IN: biological_process unknown; LOCATED IN: cytosol; EXPRESSED IN: 21 plant structures; EXPRESSED DURING: 11 growth stages; Has 93717 Blast hits to 40765 proteins in 1891 species: Archae - 1046; Bacteria - 16276; Metazoa - 26677; Fungi - 16127; Plants - 6028; Viruses - 1519; Other Eukaryotes - 26044 (source: NCBI BLi…	20	7	0	0	0	0	23	6	0	0	12	4	72	20	29	49	3
AT3G54660.1-S473(79.966)	nATLS(79.966)GLPDRc	nATLSGLPDRc	nATLS(79.966)GLPDRc	AT3G54660.1	AT3G54660.1	| Symbols: GR, EMB2360, ATGR2 | glutathione reductase | chr3:20230356-20233100 REVERSE LENGTH=565	1	1	0	0	0	0	0	0	0	0	0	0	2	2	0	2	1
AT5G10070.1-S231(79.966)-S235(79.966);AT5G10070.2-S233(79.966)-S237(79.966)	nKDGES(79.966)GDES(79.966)EEDDEDGLPPLERc	nKDGESGDESEEDDEDGLPPLERc	nKDGES(79.966)GDES(79.966)EEDDEDGLPPLERc	AT5G10070.2	AT5G10070.1;AT5G10070.2	| Symbols: | RNase L inhibitor protein-related | chr5:3148684-3150324 REVERSE LENGTH=264;| Symbols: | RNase L inhibitor protein-related | chr5:3148684-3150324 REVERSE LENGTH=266	2	2	0	0	0	0	4	3	0	0	0	0	11	3	6	9	2
AT2G45820.1-S14(79.966)	nVDVES(79.966)PAVLAPAKEPTPAPVEVADEKc	nVDVESPAVLAPAKEPTPAPVEVADEKc	nVDVES(79.966)PAVLAPAKEPTPAPVEVADEKc	AT2G45820.1	AT2G45820.1	| Symbols: | Remorin family protein | chr2:18863147-18864576 REVERSE LENGTH=190	0	0	2	0	0	0	0	0	0	0	0	0	2	2	0	2	1
AT1G29400.1-S127(79.966);AT1G29400.2-S127(79.966)	nDNLS(79.966)MSGPPRc	nDNLSMSGPPRc	nDNLS(79.966)MSGPPRc	AT1G29400.1	AT1G29400.1;AT1G29400.2	| Symbols: AML5, ML5 | MEI2-like protein 5 | chr1:10290393-10293696 REVERSE LENGTH=800;| Symbols: AML5, ML5 | MEI2-like protein 5 | chr1:10290393-10293696 REVERSE LENGTH=800	1	1	0	0	0	0	1	1	0	0	0	0	4	1	1	2	2
AT2G27100.1-S76(79.966)	nDRS(79.966)PLPPPRc;nDRS(79.966)PLPPPRRc;nERDRS(79.966)PLPPPRc	nERDRSPLPPPRc;nDRSPLPPPRRc;nDRSPLPPPRc	nDRS(79.966)PLPPPRc;nDRS(79.966)PLPPPRRc;nERDRS(79.966)PLPPPRc	AT2G27100.1	AT2G27100.1	| Symbols: SE | C2H2 zinc-finger protein SERRATE (SE) | chr2:11572587-11576357 FORWARD LENGTH=720	15	31	14	14	10	12	13	13	19	17	9	10	177	61	68	129	6
AT3G05900.1-S514(79.966)	nVVPTNQDSDTEPKKETEGDVPS(79.966)PADVIEKc	nVVPTNQDSDTEPKKETEGDVPSPADVIEKc	nVVPTNQDSDTEPKKETEGDVPS(79.966)PADVIEKc	AT3G05900.1	AT3G05900.1	| Symbols: | neurofilament protein-related | chr3:1761408-1763854 REVERSE LENGTH=673	0	0	1	0	0	0	0	0	2	0	1	0	4	1	3	4	3
AT1G06410.1-S5(79.966)-M20(15.995)	nS(79.966)YTNLLDLASGNFPVM(15.995)GRc	nSYTNLLDLASGNFPVMGRc	nS(79.966)YTNLLDLASGNFPVM(15.995)GRc	AT1G06410.1	AT1G06410.1	| Symbols: ATTPS7, TPS7, ATTPSA | trehalose-phosphatase/synthase 7 | chr1:1955413-1958153 FORWARD LENGTH=851	0	0	2	0	0	1	0	1	0	1	0	0	5	3	2	5	4
AT2G36390.1-S59(79.966)	nKPSYDS(79.966)DSSSLATTASEKc	nKPSYDSDSSSLATTASEKc	nKPSYDS(79.966)DSSSLATTASEKc	AT2G36390.1	AT2G36390.1	| Symbols: SBE2.1, BE3 | starch branching enzyme 2.1 | chr2:15264283-15269940 FORWARD LENGTH=858	1	1	0	0	0	0	1	1	0	0	0	0	4	2	1	3	2
AT3G05420.1-S520(79.966);AT3G05420.2-S521(79.966)	nDIESEVEVS(79.966)QEGRc	nDIESEVEVSQEGRc	nDIESEVEVS(79.966)QEGRc	AT3G05420.1	AT3G05420.1;AT3G05420.2	| Symbols: ACBP4 | acyl-CoA binding protein 4 | chr3:1561880-1567047 FORWARD LENGTH=668;| Symbols: ACBP4 | acyl-CoA binding protein 4 | chr3:1561880-1567047 FORWARD LENGTH=669	2	1	0	0	0	0	0	1	0	0	0	0	4	2	1	3	2
AT4G28080.1-S1244(79.966)	nLVKPEATVHEDDDS(79.966)DEGWQEAVPKc	nLVKPEATVHEDDDSDEGWQEAVPKc	nLVKPEATVHEDDDS(79.966)DEGWQEAVPKc	AT4G28080.1	AT4G28080.1	| Symbols: | Tetratricopeptide repeat (TPR)-like superfamily protein | chr4:13948993-13957840 REVERSE LENGTH=1819	12	3	8	3	5	1	15	7	11	1	8	1	75	24	35	59	6
AT2G39730.1-C282(57.021)-T289(79.966);AT2G39730.2-C282(57.021)-T289(79.966);AT2G39730.3-C282(57.021)-T289(79.966)	nVPIIC(57.021)TGNDFST(79.966)LYAPLIRc	nVPIICTGNDFSTLYAPLIRc	nVPIIC(57.021)TGNDFST(79.966)LYAPLIRc	AT2G39730.1	AT2G39730.1;AT2G39730.2;AT2G39730.3	| Symbols: RCA | rubisco activase | chr2:16570951-16573345 REVERSE LENGTH=474;| Symbols: RCA | rubisco activase | chr2:16571046-16573345 REVERSE LENGTH=446;| Symbols: RCA | rubisco activase | chr2:16571174-16573345 REVERSE LENGTH=441	0	0	1	0	0	0	1	0	1	0	0	0	3	1	2	3	3
AT1G17210.1-S554(79.966)	nDLSVGGPSHS(79.966)LDAENERc	nDLSVGGPSHSLDAENERc	nDLSVGGPSHS(79.966)LDAENERc	AT1G17210.1	AT1G17210.1	| Symbols: ATILP1, ILP1 | IAP-like protein 1 | chr1:5880502-5884657 REVERSE LENGTH=958	6	1	5	3	3	0	5	1	13	3	6	1	47	16	21	37	6
AT1G50570.1-M351(15.995)-T372(79.966);AT1G50570.2-M351(15.995)-T372(79.966)	nM(15.995)KLPLDIDSPTQSENSSSSQQT(79.966)PKc	nMKLPLDIDSPTQSENSSSSQQTPKc	nM(15.995)KLPLDIDSPTQSENSSSSQQT(79.966)PKc	AT1G50570.1	AT1G50570.1;AT1G50570.2	| Symbols: | Calcium-dependent lipid-binding (CaLB domain) family protein | chr1:18726400-18727566 REVERSE LENGTH=388;| Symbols: | Calcium-dependent lipid-binding (CaLB domain) family protein | chr1:18726400-18727566 REVERSE LENGTH=388	0	0	0	1	0	0	0	0	1	0	0	0	2	1	1	2	2
AT5G17910.1-S292(79.966)-S296(79.966);AT5G17910.2-S292(79.966)-S296(79.966)	nGIVDGEGS(79.966)DAAS(79.966)EGPHRc	nGIVDGEGSDAASEGPHRc	nGIVDGEGS(79.966)DAAS(79.966)EGPHRc	AT5G17910.1	AT5G17910.1;AT5G17910.2	| Symbols: | unknown protein; FUNCTIONS IN: molecular_function unknown; INVOLVED IN: biological_process unknown; LOCATED IN: mitochondrion; EXPRESSED IN: 23 plant structures; EXPRESSED DURING: 15 growth stages; BEST Arabidopsis thaliana protein match is: unknown protein (TAIR:AT2G29620.1); Has 1807 Blast hits to 1807 proteins in 277 species: Archae - 0; Bacteria - 0; Metazoa - 736; Fungi - 347; P…	2	1	0	0	0	0	1	1	0	0	0	0	5	3	2	5	2
AT3G22850.1-S215(79.966)-C220(57.021)	nVDS(79.966)SGEVC(57.021)GVTFKc	nVDSSGEVCGVTFKc	nVDS(79.966)SGEVC(57.021)GVTFKc	AT3G22850.1	AT3G22850.1	| Symbols: | Aluminium induced protein with YGL and LRDR motifs | chr3:8089067-8090275 FORWARD LENGTH=248	5	0	4	0	8	0	3	0	3	0	4	0	27	16	10	26	6
AT4G15930.1-S9(79.966)	nS(79.966)VNGGAPAQTILDDRRc	nSVNGGAPAQTILDDRRc	nS(79.966)VNGGAPAQTILDDRRc	AT4G15930.1	AT4G15930.1	| Symbols: | Dynein light chain type 1 family protein | chr4:9036344-9037825 FORWARD LENGTH=123	0	0	0	1	0	0	0	0	1	0	0	0	2	1	1	2	2
AT3G47070.1-S25(79.966)	nGGS(79.966)GGPKEEKNPIDFVLGFMTKc	nGGSGGPKEEKNPIDFVLGFMTKc	nGGS(79.966)GGPKEEKNPIDFVLGFMTKc	AT3G47070.1	AT3G47070.1	| Symbols: | LOCATED IN: thylakoid, chloroplast thylakoid membrane, chloroplast, chloroplast envelope; EXPRESSED IN: 22 plant structures; EXPRESSED DURING: 13 growth stages; CONTAINS InterPro DOMAIN/s: Thylakoid soluble phosphoprotein TSP9 (InterPro:IPR021584); Has 37 Blast hits to 37 proteins in 10 species: Archae - 0; Bacteria - 0; Metazoa - 0; Fungi - 0; Plants - 37; Viruses - 0; Other Eukaryo…	0	0	2	2	0	0	0	0	0	0	0	0	4	3	0	3	1
AT1G18950.1-S432(79.966)	nKHPS(79.966)PEHPLHRc	nKHPSPEHPLHRc	nKHPS(79.966)PEHPLHRc	AT1G18950.1	AT1G18950.1	| Symbols: | DDT domain superfamily | chr1:6546539-6551549 FORWARD LENGTH=750	3	2	3	2	1	0	2	2	1	1	1	0	18	7	4	11	6
AT2G37550.1-S240(79.966);AT2G37550.2-S240(79.966)	nYVGFGSS(79.966)PGPAPRc	nYVGFGSSPGPAPRc	nYVGFGSS(79.966)PGPAPRc	AT2G37550.1	AT2G37550.1;AT2G37550.2	| Symbols: ASP1, AGD7 | ARF-GAP domain 7 | chr2:15755544-15757456 REVERSE LENGTH=456;| Symbols: ASP1, AGD7 | ARF-GAP domain 7 | chr2:15755544-15757456 REVERSE LENGTH=456	5	4	0	0	0	0	2	1	0	0	0	0	12	5	3	8	2
AT1G67900.1-S181(79.966);AT1G67900.2-S181(79.966);AT1G67900.3-S181(79.966)	nVLSHPSKVSLSHSHS(79.966)Rc	nVLSHPSKVSLSHSHSRc	nVLSHPSKVSLSHSHS(79.966)Rc	AT1G67900.1	AT1G67900.1;AT1G67900.2;AT1G67900.3	| Symbols: | Phototropic-responsive NPH3 family protein | chr1:25467737-25469888 FORWARD LENGTH=631;| Symbols: | Phototropic-responsive NPH3 family protein | chr1:25467737-25469888 FORWARD LENGTH=631;| Symbols: | Phototropic-responsive NPH3 family protein | chr1:25467737-25469888 FORWARD LENGTH=631	1	0	1	0	0	0	0	0	0	0	0	0	2	2	0	2	2
AT1G01730.1-S42(79.966)	nSAELPS(79.966)PAQPAQMTAPPSTVTTDPSSRc	nSAELPSPAQPAQMTAPPSTVTTDPSSRc	nSAELPS(79.966)PAQPAQMTAPPSTVTTDPSSRc	AT1G01730.1	AT1G01730.1	| Symbols: | unknown protein; FUNCTIONS IN: molecular_function unknown; INVOLVED IN: biological_process unknown; LOCATED IN: chloroplast; EXPRESSED IN: 23 plant structures; EXPRESSED DURING: 13 growth stages; Has 42 Blast hits to 42 proteins in 17 species: Archae - 0; Bacteria - 2; Metazoa - 5; Fungi - 1; Plants - 34; Viruses - 0; Other Eukaryotes - 0 (source: NCBI BLink). | chr1:271002-271872 FO…	0	0	1	0	2	1	0	0	0	0	0	0	4	3	0	3	2
AT3G43980.1-S4(79.966);AT3G44010.1-S4(79.966);AT4G33865.1-S4(79.966)	nGHS(79.966)NVWNSHPKc	nGHSNVWNSHPKc	nGHS(79.966)NVWNSHPKc	AT3G43980.1	AT3G43980.1;AT3G44010.1;AT4G33865.1	| Symbols: | Ribosomal protein S14p/S29e family protein | chr3:15778555-15779235 REVERSE LENGTH=56;| Symbols: | Ribosomal protein S14p/S29e family protein | chr3:15800175-15801132 REVERSE LENGTH=56;| Symbols: | Ribosomal protein S14p/S29e family protein | chr4:16233395-16234114 REVERSE LENGTH=56	0	0	1	1	0	0	0	0	0	0	0	0	2	2	0	2	1
AT1G63700.1-S692(79.966)-C695(57.021)	nS(79.966)LPC(57.021)LDSEDATNYQQKc	nSLPCLDSEDATNYQQKc	nS(79.966)LPC(57.021)LDSEDATNYQQKc	AT1G63700.1	AT1G63700.1	| Symbols: EMB71, YDA, MAPKKK4 | Protein kinase superfamily protein | chr1:23625208-23629031 REVERSE LENGTH=883	2	0	2	0	0	0	2	0	1	0	0	0	7	4	3	7	4
AT1G64190.1-S62(79.966)	nAAVEGNLPVSGQYS(79.966)PRc	nAAVEGNLPVSGQYSPRc	nAAVEGNLPVSGQYS(79.966)PRc	AT1G64190.1	AT1G64190.1	| Symbols: | 6-phosphogluconate dehydrogenase family protein | chr1:23825549-23827012 REVERSE LENGTH=487	1	0	2	1	0	3	0	0	1	2	1	0	11	6	3	9	5
AT4G01090.1-S85(79.966)	nRLDS(79.966)IKDHLLRc	nRLDSIKDHLLRc	nRLDS(79.966)IKDHLLRc	AT4G01090.1	AT4G01090.1	| Symbols: | Protein of unknown function (DUF3133) | chr4:470834-473248 REVERSE LENGTH=714	0	1	1	1	0	0	1	0	0	0	0	0	4	3	1	4	3
AT3G13460.1-S268(79.966);AT3G13460.2-S265(79.966);AT3G13460.3-S268(79.966);AT3G13460.4-S267(79.966)	nYSDVQRPVS(79.966)GSGVASSYSKc	nYSDVQRPVSGSGVASSYSKc	nYSDVQRPVS(79.966)GSGVASSYSKc	AT3G13460.2	AT3G13460.1;AT3G13460.2;AT3G13460.3;AT3G13460.4	| Symbols: ECT2 | evolutionarily conserved C-terminal region 2 | chr3:4385274-4388220 REVERSE LENGTH=667;| Symbols: ECT2 | evolutionarily conserved C-terminal region 2 | chr3:4385274-4388220 REVERSE LENGTH=664;| Symbols: ECT2 | evolutionarily conserved C-terminal region 2 | chr3:4385934-4388220 REVERSE LENGTH=508;| Symbols: ECT2 | evolutionarily conserved C-terminal region 2 | chr3:4385274-438822…	1	0	0	0	0	0	0	1	0	0	0	0	2	1	1	2	2
AT5G03280.1-S1199(79.966)-M1206(15.995)	nAS(79.966)PTSANGM(15.995)LPPAAKPAKc	nASPTSANGMLPPAAKPAKc	nAS(79.966)PTSANGM(15.995)LPPAAKPAKc	AT5G03280.1	AT5G03280.1	| Symbols: EIN2, PIR2, CKR1, ERA3, ORE3, ORE2, ATEIN2 | NRAMP metal ion transporter family protein | chr5:788589-793066 FORWARD LENGTH=1294	2	1	0	0	0	0	0	1	0	0	0	0	4	2	1	3	2
AT2G20900.2-T478(79.966);AT2G20900.3-T478(79.966)	nFGAADT(79.966)FKIPDEVDISQLSc	nFGAADTFKIPDEVDISQLSc	nFGAADT(79.966)FKIPDEVDISQLSc	AT2G20900.2	AT2G20900.2;AT2G20900.3	| Symbols: DGK5, ATDGK5 | diacylglycerol kinase 5 | chr2:8989794-8992798 REVERSE LENGTH=491;| Symbols: DGK5, ATDGK5 | diacylglycerol kinase 5 | chr2:8989794-8992798 REVERSE LENGTH=491	0	1	0	0	0	0	1	0	0	0	0	0	2	1	1	2	2
AT3G18990.1-S142(79.966)	nLFEDLEDEDAEVIFPSSVYPS(79.966)PLPESTVPANKc	nLFEDLEDEDAEVIFPSSVYPSPLPESTVPANKc	nLFEDLEDEDAEVIFPSSVYPS(79.966)PLPESTVPANKc	AT3G18990.1	AT3G18990.1	| Symbols: VRN1, REM39 | AP2/B3-like transcriptional factor family protein | chr3:6549077-6551568 REVERSE LENGTH=341	4	2	0	0	0	0	2	1	0	0	1	1	11	4	5	9	3
AT4G29060.1-S507(79.966);AT4G29060.2-S507(79.966)	nTPAPVVTEASSEES(79.966)GNTATAESIKc	nTPAPVVTEASSEESGNTATAESIKc	nTPAPVVTEASSEES(79.966)GNTATAESIKc	AT4G29060.1	AT4G29060.1;AT4G29060.2	| Symbols: emb2726 | elongation factor Ts family protein | chr4:14317744-14321315 FORWARD LENGTH=953;| Symbols: emb2726 | elongation factor Ts family protein | chr4:14317744-14321315 FORWARD LENGTH=709	0	2	0	2	0	0	0	0	0	0	0	0	4	4	0	4	2
AT1G73450.1-C996(57.021)-C1003(57.021)-Y1005(79.966);AT1G73460.1-C1013(57.021)-C1020(57.021)-Y1022(79.966);AT3G17750.1-C982(57.021)-C989(57.021)-Y991(79.966)	nVIDLGSSC(57.021)FETDHLC(57.021)SY(79.966)VQSRc	nVIDLGSSCFETDHLCSYVQSRc	nVIDLGSSC(57.021)FETDHLC(57.021)SY(79.966)VQSRc	AT1G73450.1	AT1G73450.1;AT1G73460.1;AT3G17750.1	| Symbols: | Protein kinase superfamily protein | chr1:27613856-27618635 FORWARD LENGTH=1152;| Symbols: | Protein kinase superfamily protein | chr1:27620122-27624899 FORWARD LENGTH=1169;| Symbols: | Protein kinase superfamily protein | chr3:6074228-6078428 FORWARD LENGTH=1138	1	0	0	0	0	0	1	0	0	0	0	0	2	1	1	2	2
AT1G64620.1-S32(79.966)	nQQSNPPS(79.966)PATPVERc	nQQSNPPSPATPVERc	nQQSNPPS(79.966)PATPVERc	AT1G64620.1	AT1G64620.1	| Symbols: | Dof-type zinc finger DNA-binding family protein | chr1:24007288-24008460 FORWARD LENGTH=352	1	0	1	1	0	2	0	0	0	0	0	0	5	5	0	5	3
AT1G72390.1-S27(79.966)	nISTELATPDS(79.966)PKc	nISTELATPDSPKc	nISTELATPDS(79.966)PKc	AT1G72390.1	AT1G72390.1	| Symbols: | CONTAINS InterPro DOMAIN/s: Spt20 family (InterPro:IPR021950); Has 8778 Blast hits to 7244 proteins in 477 species: Archae - 6; Bacteria - 326; Metazoa - 4198; Fungi - 1506; Plants - 923; Viruses - 22; Other Eukaryotes - 1797 (source: NCBI BLink). | chr1:27245455-27251218 FORWARD LENGTH=1325	7	5	6	6	5	5	5	6	4	5	3	4	61	21	16	37	6
AT2G37080.1-S540(79.966)	nTGSLES(79.966)PLRc	nTGSLESPLRc	nTGSLES(79.966)PLRc	AT2G37080.1	AT2G37080.1	| Symbols: RIP3 | ROP interactive partner 3 | chr2:15581565-15584057 REVERSE LENGTH=583	6	6	5	5	4	4	4	7	5	6	1	2	55	19	18	37	6
AT1G78815.1-S31(79.966)	nGIAEGSSQPQSQPQPQPHQPQS(79.966)PPNPPALSRc	nGIAEGSSQPQSQPQPQPHQPQSPPNPPALSRc	nGIAEGSSQPQSQPQPQPHQPQS(79.966)PPNPPALSRc	AT1G78815.1	AT1G78815.1	| Symbols: LSH7 | Protein of unknown function (DUF640) | chr1:29632054-29632641 REVERSE LENGTH=195	2	0	2	1	0	0	1	0	0	0	0	0	6	4	1	5	3
AT5G15020.1-S768(79.966);AT5G15020.2-S768(79.966)	nAFTSGEANES(79.966)SDAISLVSRc	nAFTSGEANESSDAISLVSRc	nAFTSGEANES(79.966)SDAISLVSRc	AT5G15020.1	AT5G15020.1;AT5G15020.2	| Symbols: SNL2 | SIN3-like 2 | chr5:4859408-4865569 REVERSE LENGTH=1367;| Symbols: SNL2 | SIN3-like 2 | chr5:4859408-4865569 REVERSE LENGTH=1355	1	0	0	0	0	0	1	1	0	0	0	0	3	1	1	2	2
AT1G20200.1-M7(15.995)-S16(79.966)-S19(79.966)	nTQDVEM(15.995)KDNNTPSQS(79.966)IIS(79.966)SSTSTMQNLKc	nTQDVEMKDNNTPSQSIISSSTSTMQNLKc	nTQDVEM(15.995)KDNNTPSQS(79.966)IIS(79.966)SSTSTMQNLKc	AT1G20200.1	AT1G20200.1	| Symbols: EMB2719, HAP15 | PAM domain (PCI/PINT associated module) protein | chr1:7001409-7004154 REVERSE LENGTH=488	1	0	0	0	0	0	1	0	0	0	0	0	2	1	1	2	2
AT2G21230.1-S176(79.966);AT2G21230.2-S176(79.966);AT2G21230.3-S176(79.966)	nSIS(79.966)GEDTSDWSNLVKc	nSISGEDTSDWSNLVKc	nSIS(79.966)GEDTSDWSNLVKc	AT2G21230.1	AT2G21230.1;AT2G21230.2;AT2G21230.3	| Symbols: | Basic-leucine zipper (bZIP) transcription factor family protein | chr2:9093920-9096059 REVERSE LENGTH=519;| Symbols: | Basic-leucine zipper (bZIP) transcription factor family protein | chr2:9094521-9096059 REVERSE LENGTH=460;| Symbols: | Basic-leucine zipper (bZIP) transcription factor family protein | chr2:9093920-9096059 REVERSE LENGTH=525	2	3	4	3	0	0	1	1	3	3	2	0	22	6	6	12	5
ATCG00480.1-T126(79.966)	nIFNVLGEPVDNLGPVDT(79.966)Rc	nIFNVLGEPVDNLGPVDTRc	nIFNVLGEPVDNLGPVDT(79.966)Rc	ATCG00480.1	ATCG00480.1	| Symbols: ATPB, PB | ATP synthase subunit beta | chrC:52660-54156 REVERSE LENGTH=498	1	1	0	1	0	0	0	0	0	0	0	0	3	2	0	2	2
AT1G76810.1-S537(79.966)	nGIDTS(79.966)VQGEDEVEPKc	nGIDTSVQGEDEVEPKc	nGIDTS(79.966)VQGEDEVEPKc	AT1G76810.1	AT1G76810.1	| Symbols: | eukaryotic translation initiation factor 2 (eIF-2) family protein | chr1:28831366-28836310 REVERSE LENGTH=1294	4	2	0	0	0	0	4	0	0	0	1	2	13	6	7	13	3
AT2G01190.1-S382(79.966)-S387(79.966)	nVYS(79.966)DDERS(79.966)DHGVQAGYRc	nVYSDDERSDHGVQAGYRc	nVYS(79.966)DDERS(79.966)DHGVQAGYRc	AT2G01190.1	AT2G01190.1	| Symbols: | Octicosapeptide/Phox/Bem1p family protein | chr2:115023-117296 FORWARD LENGTH=720	0	0	1	0	0	0	0	0	1	0	0	0	2	1	1	2	2
AT1G20760.1-S939(79.966)	nFDS(79.966)INSSRc	nFDSINSSRc	nFDS(79.966)INSSRc	AT1G20760.1	AT1G20760.1	| Symbols: | Calcium-binding EF hand family protein | chr1:7209515-7214773 FORWARD LENGTH=1019	1	3	0	0	0	0	2	1	0	0	0	0	7	3	3	6	2
AT4G29060.1-S543(79.966);AT4G29060.2-S543(79.966)	nNALS(79.966)ESEGDMVKc	nNALSESEGDMVKc	nNALS(79.966)ESEGDMVKc	AT4G29060.1	AT4G29060.1;AT4G29060.2	| Symbols: emb2726 | elongation factor Ts family protein | chr4:14317744-14321315 FORWARD LENGTH=953;| Symbols: emb2726 | elongation factor Ts family protein | chr4:14317744-14321315 FORWARD LENGTH=709	2	2	0	0	0	0	1	2	0	0	0	0	7	3	2	5	2
AT5G58140.1-S9(79.966);AT5G58140.2-S9(79.966);AT5G58140.3-S9(79.966);AT5G58140.4-S9(79.966)	nAPPS(79.966)PLNDAESLSERRc;nAPPS(79.966)PLNDAESLSERc	nAPPSPLNDAESLSERc;nAPPSPLNDAESLSERRc	nAPPS(79.966)PLNDAESLSERRc;nAPPS(79.966)PLNDAESLSERc	AT5G58140.1	AT5G58140.1;AT5G58140.2;AT5G58140.3;AT5G58140.4	| Symbols: PHOT2, NPL1 | phototropin 2 | chr5:23524771-23529993 FORWARD LENGTH=915;| Symbols: PHOT2, NPL1 | phototropin 2 | chr5:23524771-23529993 FORWARD LENGTH=915;| Symbols: PHOT2, NPL1 | phototropin 2 | chr5:23524771-23529947 FORWARD LENGTH=898;| Symbols: PHOT2, NPL1 | phototropin 2 | chr5:23524771-23528541 FORWARD LENGTH=689	26	18	37	18	13	11	27	17	28	24	11	8	238	77	73	150	6
AT1G11310.1-S512(79.966)	nSVENYPSSPS(79.966)PRc	nSVENYPSSPSPRc	nSVENYPSSPS(79.966)PRc	AT1G11310.1	AT1G11310.1	| Symbols: MLO2, ATMLO2, PMR2 | Seven transmembrane MLO family protein | chr1:3800899-3803870 REVERSE LENGTH=573	1	3	8	5	1	2	0	3	2	0	0	1	26	11	6	17	6
AT1G79610.1-M462(15.995)-T470(79.966)	nYM(15.995)TSYDDEDT(79.966)PPGSGFRc	nYMTSYDDEDTPPGSGFRc	nYM(15.995)TSYDDEDT(79.966)PPGSGFRc	AT1G79610.1	AT1G79610.1	| Symbols: ATNHX6, NHX6 | Na+/H+ antiporter 6 | chr1:29953089-29957070 REVERSE LENGTH=535	4	4	1	1	0	0	3	2	0	0	3	3	21	7	8	15	4
AT1G02080.1-S1622(79.966);AT1G02080.2-S1568(79.966)	nSLPTS(79.966)ELNLAESSDAATKc	nSLPTSELNLAESSDAATKc	nSLPTS(79.966)ELNLAESSDAATKc	AT1G02080.1	AT1G02080.1;AT1G02080.2	| Symbols: | transcription regulators | chr1:373335-386682 FORWARD LENGTH=2431;| Symbols: | transcription regulators | chr1:373694-386682 FORWARD LENGTH=2377	2	0	0	0	0	0	2	0	1	0	0	0	5	2	3	5	3
AT2G40650.1-S204(79.966)-M208(15.995)	nSVLEDDFEEEEEKEENEGIADGS(79.966)EDEM(15.995)DQRc;nKSVLEDDFEEEEEKEENEGIADGS(79.966)EDEM(15.995)DQRc	nKSVLEDDFEEEEEKEENEGIADGSEDEMDQRc;nSVLEDDFEEEEEKEENEGIADGSEDEMDQRc	nSVLEDDFEEEEEKEENEGIADGS(79.966)EDEM(15.995)DQRc;nKSVLEDDFEEEEEKEENEGIADGS(79.966)EDEM(15.995)DQRc	AT2G40650.1	AT2G40650.1	| Symbols: | PRP38 family protein | chr2:16963588-16965596 REVERSE LENGTH=355	4	2	2	0	0	0	1	2	0	0	0	0	11	8	3	11	3
AT5G47690.1-T1546(79.966)-S1548(79.966)-S1549(79.966);AT5G47690.2-T1547(79.966)-S1549(79.966)-S1550(79.966);AT5G47690.3-T1548(79.966)-S1550(79.966)-S1551(79.966)	nEGEDDEEVVNKEEDLQEAKT(79.966)ES(79.966)S(79.966)GDAEGKc	nEGEDDEEVVNKEEDLQEAKTESSGDAEGKc	nEGEDDEEVVNKEEDLQEAKT(79.966)ES(79.966)S(79.966)GDAEGKc	AT5G47690.3	AT5G47690.1;AT5G47690.2;AT5G47690.3	| Symbols: | binding | chr5:19317899-19327014 FORWARD LENGTH=1605;| Symbols: | binding | chr5:19317899-19327014 FORWARD LENGTH=1606;| Symbols: | binding | chr5:19317899-19327014 FORWARD LENGTH=1607	0	1	0	0	0	0	2	0	0	0	0	0	3	1	2	3	2
AT5G57830.1-S189(79.966)	nGLVESSSVS(79.966)PRc	nGLVESSSVSPRc	nGLVESSSVS(79.966)PRc	AT5G57830.1	AT5G57830.1	| Symbols: | Protein of unknown function, DUF593 | chr5:23429406-23430860 REVERSE LENGTH=387	1	0	0	0	0	0	1	1	0	0	0	0	3	1	1	2	2
AT5G47480.1-S1283(79.966)	nFPS(79.966)VDNIRRc;nFPS(79.966)VDNIRc	nFPSVDNIRRc;nFPSVDNIRc	nFPS(79.966)VDNIRRc;nFPS(79.966)VDNIRc	AT5G47480.1	AT5G47480.1	| Symbols: | RGPR-related | chr5:19257420-19263132 FORWARD LENGTH=1350	5	5	12	11	0	0	4	3	2	2	0	0	44	11	5	16	4
AT4G08350.1-S863(79.966)-T864(79.966)	nAYEAPTPGSGWAS(79.966)T(79.966)PGGSYSDAGTPRc	nAYEAPTPGSGWASTPGGSYSDAGTPRc	nAYEAPTPGSGWAS(79.966)T(79.966)PGGSYSDAGTPRc	AT4G08350.1	AT4G08350.1	| Symbols: GTA02, GTA2 | global transcription factor group A2 | chr4:5286351-5292072 FORWARD LENGTH=1041	0	0	2	0	0	0	0	0	0	0	0	0	2	2	0	2	1
AT2G18960.1-S899(79.966)	nEDVNIFPEKGS(79.966)YRc	nEDVNIFPEKGSYRc	nEDVNIFPEKGS(79.966)YRc	AT2G18960.1	AT2G18960.1	| Symbols: AHA1, PMA, OST2, HA1 | H(+)-ATPase 1 | chr2:8221858-8227268 FORWARD LENGTH=949	0	1	0	0	0	0	1	0	0	0	0	0	2	1	1	2	2
AT3G60240.2-S646(79.966);AT3G60240.3-S648(79.966);AT3G60240.4-S650(79.966)	nGQTMPDSLVS(79.966)DPETATVAAKc	nGQTMPDSLVSDPETATVAAKc	nGQTMPDSLVS(79.966)DPETATVAAKc	AT3G60240.2	AT3G60240.2;AT3G60240.3;AT3G60240.4	| Symbols: EIF4G, CUM2 | eukaryotic translation initiation factor 4G | chr3:22261842-22268295 FORWARD LENGTH=1723;| Symbols: EIF4G, CUM2 | eukaryotic translation initiation factor 4G | chr3:22261842-22268295 FORWARD LENGTH=1725;| Symbols: EIF4G, CUM2 | eukaryotic translation initiation factor 4G | chr3:22261842-22268295 FORWARD LENGTH=1727	0	0	1	1	0	0	0	0	0	1	0	0	3	2	1	3	2
AT1G67090.1-S79(79.966);AT1G67090.2-S79(79.966)	nKKFETLSYLPDLTDS(79.966)ELAKc;nFETLSYLPDLTDS(79.966)ELAKEVDYLIRc;nKFETLSYLPDLTDS(79.966)ELAKc;nKFETLSYLPDLTDS(79.966)ELAKEVDYLIRc;nFETLSYLPDLTDS(79.966)ELAKc	nKKFETLSYLPDLTDSELAKc;nKFETLSYLPDLTDSELAKEVDYLIRc;nFETLSYLPDLTDSELAKEVDYLIRc;nFETLSYLPDLTDSELAKc;nKFETLSYLPDLTDSELAKc	nKKFETLSYLPDLTDS(79.966)ELAKc;nFETLSYLPDLTDS(79.966)ELAKEVDYLIRc;nKFETLSYLPDLTDS(79.966)ELAKc;nKFETLSYLPDLTDS(79.966)ELAKEVDYLIRc;nFETLSYLPDLTDS(79.966)ELAKc	AT1G67090.1	AT1G67090.1;AT1G67090.2	| Symbols: RBCS1A | ribulose bisphosphate carboxylase small chain 1A | chr1:25048465-25049249 REVERSE LENGTH=180;| Symbols: RBCS1A | ribulose bisphosphate carboxylase small chain 1A | chr1:25048590-25049249 REVERSE LENGTH=136	23	4	41	10	13	1	18	4	41	11	15	1	182	82	77	159	6
AT1G56070.1-S837(79.966)	nEAMTPLS(79.966)EFEDKLc	nEAMTPLSEFEDKLc	nEAMTPLS(79.966)EFEDKLc	AT1G56070.1	AT1G56070.1	| Symbols: LOS1 | Ribosomal protein S5/Elongation factor G/III/V family protein | chr1:20968245-20971077 REVERSE LENGTH=843	0	0	1	1	0	0	1	0	1	0	0	0	4	2	2	4	3
AT4G18240.1-S82(79.966)	nKGSPKPILSINSGLQSNNDEES(79.966)DLENGSADSVPSLKc	nKGSPKPILSINSGLQSNNDEESDLENGSADSVPSLKc	nKGSPKPILSINSGLQSNNDEES(79.966)DLENGSADSVPSLKc	AT4G18240.1	AT4G18240.1	| Symbols: ATSS4, SSIV, SS4 | starch synthase 4 | chr4:10082221-10087044 FORWARD LENGTH=1040	2	1	1	0	0	0	2	1	0	0	0	0	7	3	3	6	3
AT4G03080.1-S482(79.966)-M486(15.995)	nETVGS(79.966)LGGM(15.995)VRc	nETVGSLGGMVRc	nETVGS(79.966)LGGM(15.995)VRc	AT4G03080.1	AT4G03080.1	| Symbols: BSL1 | BRI1 suppressor 1 (BSU1)-like 1 | chr4:1359935-1365166 REVERSE LENGTH=881	1	0	0	0	0	0	1	1	0	0	0	0	3	1	2	3	2
AT1G21630.1-T1162(79.966);AT1G21630.2-T1191(79.966)	nYDSFNAQSYDSSSNNNASET(79.966)PKc	nYDSFNAQSYDSSSNNNASETPKc	nYDSFNAQSYDSSSNNNASET(79.966)PKc	AT1G21630.1	AT1G21630.1;AT1G21630.2	| Symbols: | Calcium-binding EF hand family protein | chr1:7581457-7587796 FORWARD LENGTH=1218;| Symbols: | Calcium-binding EF hand family protein | chr1:7581457-7587796 FORWARD LENGTH=1247	2	2	2	0	0	0	2	1	0	1	0	1	11	5	5	10	5
AT3G22810.1-S107(79.966)	nILSQSQEVS(79.966)PRc	nILSQSQEVSPRc	nILSQSQEVS(79.966)PRc	AT3G22810.1	AT3G22810.1	| Symbols: | Plant protein of unknown function (DUF828) with plant pleckstrin homology-like region | chr3:8068595-8071559 FORWARD LENGTH=472	3	1	1	0	3	0	2	1	0	1	1	0	13	8	4	12	6
AT1G79570.1-T117(79.966)	nFST(79.966)VENGTSDIERc	nFSTVENGTSDIERc	nFST(79.966)VENGTSDIERc	AT1G79570.1	AT1G79570.1	| Symbols: | Protein kinase superfamily protein with octicosapeptide/Phox/Bem1p domain | chr1:29932856-29937540 REVERSE LENGTH=1248	1	0	0	0	0	0	1	0	0	0	0	0	2	1	1	2	2
AT5G20930.1-S79(79.966)-S81(79.966)	nVVTSTPPGLSETSIS(79.966)DS(79.966)DDENTGDFLIRc	nVVTSTPPGLSETSISDSDDENTGDFLIRc	nVVTSTPPGLSETSIS(79.966)DS(79.966)DDENTGDFLIRc	AT5G20930.1	AT5G20930.1	| Symbols: TSL | Protein kinase superfamily protein | chr5:7098213-7102970 FORWARD LENGTH=688	2	2	0	0	0	0	4	1	0	0	0	0	9	2	2	4	2
AT1G67230.1-S1105(79.966)-S1112(79.966)	nTPLRADS(79.966)DGEDDES(79.966)DAEHPGKc	nTPLRADSDGEDDESDAEHPGKc	nTPLRADS(79.966)DGEDDES(79.966)DAEHPGKc	AT1G67230.1	AT1G67230.1	| Symbols: LINC1 | little nuclei1 | chr1:25151561-25156032 REVERSE LENGTH=1132	0	0	0	0	0	0	0	0	0	0	1	1	2	0	2	2	1
AT3G08620.1-S269(79.966)-M276(15.995)	nENSPGPSGSVS(79.966)PFNSNAM(15.995)Kc	nENSPGPSGSVSPFNSNAMKc	nENSPGPSGSVS(79.966)PFNSNAM(15.995)Kc	AT3G08620.1	AT3G08620.1	| Symbols: | RNA-binding KH domain-containing protein | chr3:2617925-2620314 FORWARD LENGTH=283	0	0	0	1	0	0	0	0	0	1	0	0	2	1	1	2	2
AT3G49590.1-S404(79.966);AT3G49590.2-S404(79.966);AT3G49590.3-S404(79.966)	nS(79.966)PSSQDSLPGIALYRc	nSPSSQDSLPGIALYRc	nS(79.966)PSSQDSLPGIALYRc	AT3G49590.1	AT3G49590.1;AT3G49590.2;AT3G49590.3	| Symbols: | Autophagy-related protein 13 | chr3:18377892-18380104 FORWARD LENGTH=603;| Symbols: | Autophagy-related protein 13 | chr3:18377892-18380104 FORWARD LENGTH=603;| Symbols: | Autophagy-related protein 13 | chr3:18377892-18380104 FORWARD LENGTH=618	0	1	0	0	0	0	0	1	0	0	0	0	2	1	1	2	2
AT4G06634.1-T201(79.966);AT4G06634.2-T163(79.966);AT4G06634.3-T194(79.966)	nNGGGET(79.966)PKYTPPAEKc	nNGGGETPKYTPPAEKc	nNGGGET(79.966)PKYTPPAEKc	AT4G06634.1	AT4G06634.1;AT4G06634.2;AT4G06634.3	| Symbols: | zinc finger (C2H2 type) family protein | chr4:3764499-3766439 REVERSE LENGTH=387;| Symbols: | zinc finger (C2H2 type) family protein | chr4:3764499-3766177 REVERSE LENGTH=349;| Symbols: | zinc finger (C2H2 type) family protein | chr4:3764499-3766439 REVERSE LENGTH=380	0	1	0	0	0	1	0	3	0	0	0	0	5	2	3	5	3
AT3G08020.1-S390(79.966)	nAAAGLPTEEEIFSIFPFS(79.966)DDEENGPVSGRc	nAAAGLPTEEEIFSIFPFSDDEENGPVSGRc	nAAAGLPTEEEIFSIFPFS(79.966)DDEENGPVSGRc	AT3G08020.1	AT3G08020.1	| Symbols: | PHD finger family protein | chr3:2557753-2561534 REVERSE LENGTH=779	13	1	11	4	12	2	11	1	10	6	4	0	75	38	28	66	6
AT5G14740.1-S114(79.966);AT5G14740.2-S42(79.966);AT5G14740.3-S114(79.966);AT5G14740.4-S114(79.966);AT5G14740.5-S114(79.966)	nITAELQAAS(79.966)SSDSKc	nITAELQAASSSDSKc	nITAELQAAS(79.966)SSDSKc	AT5G14740.2	AT5G14740.1;AT5G14740.2;AT5G14740.3;AT5G14740.4;AT5G14740.5	| Symbols: CA2, CA18, BETA CA2 | carbonic anhydrase 2 | chr5:4758257-4762382 FORWARD LENGTH=331;| Symbols: CA2, CA18, BETA CA2 | carbonic anhydrase 2 | chr5:4760536-4762382 FORWARD LENGTH=259;| Symbols: CA2, CA18, BETA CA2 | carbonic anhydrase 2 | chr5:4758257-4762382 FORWARD LENGTH=330;| Symbols: CA2, CA18, BETA CA2 | carbonic anhydrase 2 | chr5:4758257-4762382 FORWARD LENGTH=330;| Symbols: CA2,…	2	0	0	0	2	0	1	1	0	0	1	1	8	4	4	8	4
AT5G01400.1-M622(15.995)-S631(79.966)	nLLVDVIPSM(15.995)SVDKLEEFS(79.966)PKc	nLLVDVIPSMSVDKLEEFSPKc	nLLVDVIPSM(15.995)SVDKLEEFS(79.966)PKc	AT5G01400.1	AT5G01400.1	| Symbols: ESP4 | HEAT repeat-containing protein | chr5:162803-171072 REVERSE LENGTH=1467	3	2	1	1	0	0	3	2	0	1	1	0	14	6	6	12	5
AT5G08610.1-T109(79.966)-S110(79.966)	nGKFT(79.966)S(79.966)DEDNADPEVVRRc;nGKFT(79.966)S(79.966)DEDNADPEVVRc	nGKFTSDEDNADPEVVRRc;nGKFTSDEDNADPEVVRc	nGKFT(79.966)S(79.966)DEDNADPEVVRRc;nGKFT(79.966)S(79.966)DEDNADPEVVRc	AT5G08610.1	AT5G08610.1	| Symbols: | P-loop containing nucleoside triphosphate hydrolases superfamily protein | chr5:2790341-2794059 FORWARD LENGTH=850	6	4	1	0	0	0	4	2	0	0	1	0	18	9	7	16	4
AT1G53310.1-S11(79.966);AT1G53310.2-S11(79.966);AT1G53310.3-S11(79.966)	nMAS(79.966)IDVHLRc	nMASIDVHLRc	nMAS(79.966)IDVHLRc	AT1G53310.1	AT1G53310.1;AT1G53310.2;AT1G53310.3	| Symbols: ATPPC1, PEPC1, ATPEPC1, PPC1 | phosphoenolpyruvate carboxylase 1 | chr1:19884261-19888070 REVERSE LENGTH=967;| Symbols: ATPPC1, PEPC1, ATPEPC1, PPC1 | phosphoenolpyruvate carboxylase 1 | chr1:19884261-19888070 REVERSE LENGTH=967;| Symbols: ATPPC1, PEPC1, ATPEPC1, PPC1 | phosphoenolpyruvate carboxylase 1 | chr1:19884261-19888070 REVERSE LENGTH=967	1	2	0	0	0	0	1	0	0	0	0	0	4	3	1	4	2
AT3G48430.1-M1114(15.995)-S1120(79.966)-S1124(79.966)	nM(15.995)VGEYDS(79.966)AENS(79.966)LEERc	nMVGEYDSAENSLEERc	nM(15.995)VGEYDS(79.966)AENS(79.966)LEERc	AT3G48430.1	AT3G48430.1	| Symbols: REF6 | relative of early flowering 6 | chr3:17935609-17940456 FORWARD LENGTH=1360	1	1	0	0	0	0	0	1	0	0	0	0	3	1	1	2	2
AT2G20050.1-S469(79.966);AT2G20050.2-S469(79.966)	nAIENSLENGHAWVPPS(79.966)PAHRKc;nAIENSLENGHAWVPPS(79.966)PAHRc	nAIENSLENGHAWVPPSPAHRKc;nAIENSLENGHAWVPPSPAHRc	nAIENSLENGHAWVPPS(79.966)PAHRKc;nAIENSLENGHAWVPPS(79.966)PAHRc	AT2G20050.1	AT2G20050.1;AT2G20050.2	| Symbols: | protein serine/threonine phosphatases;protein kinases;catalytics;cAMP-dependent protein kinase regulators;ATP binding;protein serine/threonine phosphatases | chr2:8649779-8654193 REVERSE LENGTH=1094;| Symbols: | protein serine/threonine phosphatases;protein kinases;catalytics;cAMP-dependent protein kinase regulators;ATP binding;protein serine/threonine phosphatases | chr2:8649779-865…	2	2	1	1	0	0	2	2	0	1	0	0	11	5	4	9	4
AT5G51350.1-S643(79.966)	nSFGS(79.966)PEPSEAVPASVSKc	nSFGSPEPSEAVPASVSKc	nSFGS(79.966)PEPSEAVPASVSKc	AT5G51350.1	AT5G51350.1	| Symbols: | Leucine-rich repeat transmembrane protein kinase family protein | chr5:20867860-20870621 REVERSE LENGTH=895	1	1	1	0	0	0	2	0	1	0	0	0	6	3	3	6	4
AT1G19270.1-M114(15.995)-S119(79.966)	nALQESM(15.995)VVGNS(79.966)PRc	nALQESMVVGNSPRc	nALQESM(15.995)VVGNS(79.966)PRc	AT1G19270.1	AT1G19270.1	| Symbols: DA1 | DA1 | chr1:6663327-6665845 FORWARD LENGTH=532	0	1	3	5	0	2	1	2	0	1	0	0	15	9	3	12	5
AT5G56850.1-M297(15.995)-S298(79.966);AT5G56850.2-M159(15.995)-S160(79.966)	nSM(15.995)S(79.966)DSNLNNVRc	nSMSDSNLNNVRc	nSM(15.995)S(79.966)DSNLNNVRc	AT5G56850.1	AT5G56850.1;AT5G56850.2	| Symbols: | unknown protein; EXPRESSED IN: 21 plant structures; EXPRESSED DURING: 13 growth stages; Has 35333 Blast hits to 34131 proteins in 2444 species: Archae - 798; Bacteria - 22429; Metazoa - 974; Fungi - 991; Plants - 531; Viruses - 0; Other Eukaryotes - 9610 (source: NCBI BLink). | chr5:22985432-22987977 REVERSE LENGTH=551;| Symbols: | unknown protein; EXPRESSED IN: 21 plant structures; …	3	4	0	0	2	3	8	11	0	0	1	1	33	8	11	19	4
AT4G26760.1-M575(15.995)-S577(79.966)	nADPVM(15.995)AS(79.966)Pc	nADPVMASPc	nADPVM(15.995)AS(79.966)Pc	AT4G26760.1	AT4G26760.1	| Symbols: MAP65-2 | microtubule-associated protein 65-2 | chr4:13478834-13481300 REVERSE LENGTH=578	1	1	0	1	1	1	2	4	0	0	1	1	13	4	5	9	5
AT1G08520.1-T69(79.966)	nASANATVESPNGVPASTSDT(79.966)DTETDTTSYGRc	nASANATVESPNGVPASTSDTDTETDTTSYGRc	nASANATVESPNGVPASTSDT(79.966)DTETDTTSYGRc	AT1G08520.1	AT1G08520.1	| Symbols: ALB1, ALB-1V, V157, PDE166, CHLD | ALBINA 1 | chr1:2696538-2700819 FORWARD LENGTH=760	1	0	0	0	0	0	0	1	0	0	0	0	2	1	1	2	2
AT4G26130.1-S107(79.966)-M110(15.995)	nVKS(79.966)INM(15.995)PYFKc	nVKSINMPYFKc	nVKS(79.966)INM(15.995)PYFKc	AT4G26130.1	AT4G26130.1	| Symbols: | unknown protein; FUNCTIONS IN: molecular_function unknown; INVOLVED IN: biological_process unknown; LOCATED IN: endomembrane system; EXPRESSED IN: 23 plant structures; EXPRESSED DURING: 13 growth stages; BEST Arabidopsis thaliana protein match is: unknown protein (TAIR:AT5G56980.1); Has 121 Blast hits to 116 proteins in 19 species: Archae - 0; Bacteria - 0; Metazoa - 4; Fungi - 0; Pl…	0	1	0	1	0	0	0	0	0	0	0	0	2	2	0	2	2
AT1G08680.1-S236(79.966);AT1G08680.2-S236(79.966);AT1G08680.4-S236(79.966)	nASDYSVSSAGDPFRSDIQS(79.966)PNFQQEAEFRc	nASDYSVSSAGDPFRSDIQSPNFQQEAEFRc	nASDYSVSSAGDPFRSDIQS(79.966)PNFQQEAEFRc	AT1G08680.1	AT1G08680.1;AT1G08680.2;AT1G08680.4	| Symbols: ZIGA4, AGD14 | ARF GAP-like zinc finger-containing protein ZIGA4 | chr1:2762820-2768387 FORWARD LENGTH=649;| Symbols: ZIGA4 | ARF GAP-like zinc finger-containing protein ZIGA4 | chr1:2762820-2768387 FORWARD LENGTH=648;| Symbols: ZIGA4 | ARF GAP-like zinc finger-containing protein ZIGA4 | chr1:2762820-2768387 FORWARD LENGTH=651	0	0	1	0	0	0	1	1	1	0	0	0	4	1	2	3	3
AT3G17750.1-S664(79.966)	nNFADGGFSFPS(79.966)PVADRc	nNFADGGFSFPSPVADRc	nNFADGGFSFPS(79.966)PVADRc	AT3G17750.1	AT3G17750.1	| Symbols: | Protein kinase superfamily protein | chr3:6074228-6078428 FORWARD LENGTH=1138	5	5	7	4	5	5	5	5	4	2	3	3	53	20	12	32	6
AT4G36630.1-S406(79.966)-M409(15.995)	nGSSGIS(79.966)DDM(15.995)ESSSPRc	nGSSGISDDMESSSPRc	nGSSGIS(79.966)DDM(15.995)ESSSPRc	AT4G36630.1	AT4G36630.1	| Symbols: EMB2754 | Vacuolar sorting protein 39 | chr4:17272088-17276524 REVERSE LENGTH=1000	0	0	0	0	0	0	3	3	0	0	0	0	6	0	3	3	1
AT5G57015.1-M347(15.995)-S358(79.966)	nM(15.995)SGALENSGNLS(79.966)SRc	nMSGALENSGNLSSRc	nM(15.995)SGALENSGNLS(79.966)SRc	AT5G57015.1	AT5G57015.1	| Symbols: ckl12 | casein kinase I-like 12 | chr5:23071508-23074577 FORWARD LENGTH=435	1	0	0	0	0	0	1	0	0	0	0	0	2	1	1	2	2
AT1G53590.1-S548(79.966)	nNVKKEEFLIGSIEEESQSQS(79.966)PRc	nNVKKEEFLIGSIEEESQSQSPRc	nNVKKEEFLIGSIEEESQSQS(79.966)PRc	AT1G53590.1	AT1G53590.1	| Symbols: NTMC2TYPE6.1, NTMC2T6.1 | Calcium-dependent lipid-binding (CaLB domain) family protein | chr1:19996556-20000127 FORWARD LENGTH=751	0	0	2	3	0	0	0	0	0	0	0	1	6	4	1	5	2
AT4G29440.1-S1057(79.966);AT4G29440.2-S1029(79.966)	nTVTS(79.966)PDPETPAKc	nTVTSPDPETPAKc	nTVTS(79.966)PDPETPAKc	AT4G29440.1	AT4G29440.1;AT4G29440.2	| Symbols: | Regulator of Vps4 activity in the MVB pathway protein | chr4:14473942-14477721 REVERSE LENGTH=1090;| Symbols: | Regulator of Vps4 activity in the MVB pathway protein | chr4:14473942-14477683 REVERSE LENGTH=1062	0	0	0	0	0	0	2	1	0	0	0	0	3	0	2	2	1
AT5G66950.1-S519(79.966)	nQKS(79.966)PLLVRc	nQKSPLLVRc	nQKS(79.966)PLLVRc	AT5G66950.1	AT5G66950.1	| Symbols: | Pyridoxal phosphate (PLP)-dependent transferases superfamily protein | chr5:26733333-26735945 FORWARD LENGTH=870	2	2	0	0	0	0	0	0	0	0	0	1	5	2	1	3	2
[truncated: 2,921 more rows]

## Sheet: Table S4b
Supplemental Table S4b. A table from inversion membrane fraction contains all non-redundant UPA with q-value <= 0.01 and Mascot delta score >= 10, and repeat at least twice.
[truncated: 3,576 more rows]

## Sheet: Table S4c
Supplemental Table S4c. A table from the inversion experiment (cytosol plus membrane) contains all non-redundant UPA with q-value <= 0.01 and Mascot delta score >= 10, and repeat at least twice.
[truncated: 5,610 more rows]

[truncated: 3 more sheets: Table S4d, Table S4e, Table S4f]
