# Supplementary material for: Deciphering the Protein Phosphorylation Dynamics Triggered by Seconds of Force Stimulation
Source: Mol Cell Proteomics. 2026 Feb 19;25(4):101532. doi: 10.1016/j.mcpro.2026.101532 (PMC13054138; doi:10.1016/j.mcpro.2026.101532)
Supplement: Supplemental Table S5 [file mmc5.xlsx]

## Sheet: Table S5a
Supplemental Table S5a. A table from gravistimulation cytosol fraction contains all non-redundant UPA with q-value <= 0.01 and Mascot delta score >= 10, and repeat at least twice.
UPSPi	Label Free Peptideii	Modification Free Peptideiii	Peptideiv	Leading Proteinv	Protein Groupvi	Protein Annotationvii	F1 Light PSMsviii	F1 Heavy PSMsix	F2 Light PSMsx	F2 Heavy PSMsxi	F3 Light PSMsxii	F3 Heavy PSMsxiii	R1 Light PSMsxiv	R1 Heavy PSMsxv	R2 Light PSMsxvi	R2 Heavy PSMsxvii	R3 Light PSMsxviii	R3 Heavy PSMsxix	Total PSMsxx	Forward Ratiosxxi	Reciprocal Ratiosxxii	Total Ratiosxxiii	Experimental Replicatesxxiv
AT3G19840.1-S222(79.966)	nQPDIS(79.966)PGRc	nQPDISPGRc	nQPDIS(79.966)PGRc	AT3G19840.1	AT3G19840.1	| Symbols: ATPRP40C, PRP40C | pre-mRNA-processing protein 40C | chr3:6891228-6897227 FORWARD LENGTH=835	0	0	2	2	0	0	0	0	0	0	0	0	4	2	0	2	1
AT2G29210.1-S401(79.966)-S403(79.966)	nNRS(79.966)PS(79.966)PLYRc	nNRSPSPLYRc	nNRS(79.966)PS(79.966)PLYRc	AT2G29210.1	AT2G29210.1	| Symbols: | splicing factor PWI domain-containing protein | chr2:12558156-12562168 FORWARD LENGTH=878	9	3	6	5	12	8	5	3	17	12	2	1	83	20	21	41	6
AT2G19710.1-S242(79.966)	nHHS(79.966)PENSYANGGRc	nHHSPENSYANGGRc	nHHS(79.966)PENSYANGGRc	AT2G19710.1	AT2G19710.1	| Symbols: | Regulator of Vps4 activity in the MVB pathway protein | chr2:8506339-8509817 FORWARD LENGTH=937	0	0	2	0	2	1	0	0	2	0	0	0	7	5	2	7	3
AT1G21630.1-S1172(79.966);AT1G21630.2-S1201(79.966)	nASLTRFDS(79.966)IGSTRc;nFDS(79.966)IGSTRc	nASLTRFDSIGSTRc;nFDSIGSTRc	nASLTRFDS(79.966)IGSTRc;nFDS(79.966)IGSTRc	AT1G21630.1	AT1G21630.1;AT1G21630.2	| Symbols: | Calcium-binding EF hand family protein | chr1:7581457-7587796 FORWARD LENGTH=1218;| Symbols: | Calcium-binding EF hand family protein | chr1:7581457-7587796 FORWARD LENGTH=1247	4	9	3	5	9	12	4	5	9	6	2	2	70	24	19	43	6
AT5G64130.1-S57(79.966);AT5G64130.3-S82(79.966)	nAYFDS(79.966)ADWALGKc;nAYFDS(79.966)ADWALGKQGVAKPKc	nAYFDSADWALGKQGVAKPKc;nAYFDSADWALGKc	nAYFDS(79.966)ADWALGKc;nAYFDS(79.966)ADWALGKQGVAKPKc	AT5G64130.1	AT5G64130.1;AT5G64130.3	| Symbols: | cAMP-regulated phosphoprotein 19-related protein | chr5:25664547-25665339 REVERSE LENGTH=115;| Symbols: | cAMP-regulated phosphoprotein 19-related protein | chr5:25664547-25665339 REVERSE LENGTH=140	4	4	6	5	5	5	6	5	7	5	6	4	62	16	22	38	6
AT1G48970.1-S53(79.966)	nSQSGPVDATTSSSPLSDS(79.966)PSGNLISPVLIPPSRc	nSQSGPVDATTSSSPLSDSPSGNLISPVLIPPSRc	nSQSGPVDATTSSSPLSDS(79.966)PSGNLISPVLIPPSRc	AT1G48970.1	AT1G48970.1	| Symbols: | NagB/RpiA/CoA transferase-like superfamily protein | chr1:18113868-18117547 REVERSE LENGTH=666	0	0	1	0	0	0	0	0	0	0	1	0	2	1	1	2	2
AT3G12020.2-Y746(79.966)	nSFELEVIELFLFMQFFFIY(79.966)AEVRDGFAIAWIRc	nSFELEVIELFLFMQFFFIYAEVRDGFAIAWIRc	nSFELEVIELFLFMQFFFIY(79.966)AEVRDGFAIAWIRc	AT3G12020.2	AT3G12020.2	| Symbols: | P-loop containing nucleoside triphosphate hydrolases superfamily protein | chr3:3827016-3834146 FORWARD LENGTH=1044	0	0	0	1	0	0	0	2	0	0	0	0	3	1	2	3	2
AT5G54730.1-S696(79.966)	nS(79.966)QQVINESIQSPSTTTQDDKc	nSQQVINESIQSPSTTTQDDKc	nS(79.966)QQVINESIQSPSTTTQDDKc	AT5G54730.1	AT5G54730.1	| Symbols: ATATG18F, ATG18F, G18F | homolog of yeast autophagy 18 (ATG18) F | chr5:22233977-22236804 REVERSE LENGTH=763	3	2	0	0	0	0	0	0	0	0	0	0	5	5	0	5	1
AT5G23060.1-S371(79.966)	nIIPAAS(79.966)Rc	nIIPAASRc	nIIPAAS(79.966)Rc	AT5G23060.1	AT5G23060.1	| Symbols: CaS | calcium sensing receptor | chr5:7736760-7738412 REVERSE LENGTH=387	2	0	3	2	2	1	1	2	3	2	1	1	20	7	7	14	6
AT3G11250.1-S308(79.966)	nKEES(79.966)DEEDYEGGFGLFDEEc;nVEEKKEES(79.966)DEEDYEGGFGLFDEEc	nVEEKKEESDEEDYEGGFGLFDEEc;nKEESDEEDYEGGFGLFDEEc	nKEES(79.966)DEEDYEGGFGLFDEEc;nVEEKKEES(79.966)DEEDYEGGFGLFDEEc	AT3G11250.1	AT3G11250.1	| Symbols: | Ribosomal protein L10 family protein | chr3:3521453-3522826 FORWARD LENGTH=323	8	8	6	2	7	3	13	9	3	1	4	3	67	21	24	45	6
AT2G28290.1-S1906(79.966);AT2G28290.2-S1906(79.966);AT2G28290.3-S1906(79.966)	nTNVPDAQS(79.966)PGEMNLHTVETHKc;nTNVPDAQS(79.966)PGEMNLHTVETHKAEDSSGLKc	nTNVPDAQSPGEMNLHTVETHKc;nTNVPDAQSPGEMNLHTVETHKAEDSSGLKc	nTNVPDAQS(79.966)PGEMNLHTVETHKc;nTNVPDAQS(79.966)PGEMNLHTVETHKAEDSSGLKc	AT2G28290.1	AT2G28290.1;AT2G28290.2;AT2G28290.3	| Symbols: SYD, CHR3 | P-loop containing nucleoside triphosphate hydrolases superfamily protein | chr2:12056771-12072950 FORWARD LENGTH=3574;| Symbols: SYD, CHR3 | P-loop containing nucleoside triphosphate hydrolases superfamily protein | chr2:12056771-12072950 FORWARD LENGTH=3529;| Symbols: SYD, CHR3 | P-loop containing nucleoside triphosphate hydrolases superfamily protein | chr2:12056771-12072…	4	2	2	0	3	2	3	1	4	2	1	1	25	12	11	23	6
AT3G03250.1-T51(79.966)	nIQT(79.966)PTDEIVVPYEKc	nIQTPTDEIVVPYEKc	nIQT(79.966)PTDEIVVPYEKc	AT3G03250.1	AT3G03250.1	| Symbols: UGP, UGP1, AtUGP1 | UDP-GLUCOSE PYROPHOSPHORYLASE 1 | chr3:749761-754014 REVERSE LENGTH=469	1	1	0	0	0	0	2	1	0	0	0	0	5	1	2	3	2
AT3G19960.1-S14(79.966);AT3G19960.2-S14(79.966)	nS(79.966)LPADYRc	nSLPADYRc	nS(79.966)LPADYRc	AT3G19960.1	AT3G19960.1;AT3G19960.2	| Symbols: ATM1 | myosin 1 | chr3:6949787-6956736 FORWARD LENGTH=1166;| Symbols: ATM1 | myosin 1 | chr3:6949787-6956736 FORWARD LENGTH=1176	0	2	0	0	2	0	0	0	1	0	0	0	5	4	1	5	3
AT1G60640.1-T154(79.966);AT1G60640.2-T154(79.966);AT1G60640.3-T154(79.966);AT1G60640.4-T154(79.966);AT1G60640.5-T154(79.966)	nIRT(79.966)DDEEVDDLETASQEKEKc	nIRTDDEEVDDLETASQEKEKc	nIRT(79.966)DDEEVDDLETASQEKEKc	AT1G60640.1	AT1G60640.1;AT1G60640.2;AT1G60640.3;AT1G60640.4;AT1G60640.5	| Symbols: | unknown protein; Has 42416 Blast hits to 22533 proteins in 1340 species: Archae - 32; Bacteria - 6461; Metazoa - 16431; Fungi - 3749; Plants - 1747; Viruses - 284; Other Eukaryotes - 13712 (source: NCBI BLink). | chr1:22337534-22339513 REVERSE LENGTH=340;| Symbols: | unknown protein; FUNCTIONS IN: molecular_function unknown; INVOLVED IN: biological_process unknown; LOCATED IN: cellul…	1	0	0	0	0	0	1	1	0	0	0	0	3	1	1	2	2
AT5G09390.1-S20(79.966);AT5G09390.2-S20(79.966)	nSFLEDEDS(79.966)DKQPPEKRc	nSFLEDEDSDKQPPEKRc	nSFLEDEDS(79.966)DKQPPEKRc	AT5G09390.1	AT5G09390.1;AT5G09390.2	| Symbols: | CD2-binding protein-related | chr5:2913591-2915803 FORWARD LENGTH=351;| Symbols: | CD2-binding protein-related | chr5:2913591-2915803 FORWARD LENGTH=349	11	10	3	2	1	0	2	1	7	7	0	0	44	12	8	20	5
AT1G33050.1-T168(79.966);AT1G33050.2-T168(79.966);AT1G33050.3-T168(79.966);AT1G33050.4-T168(79.966)	nST(79.966)DDLSGFRc	nSTDDLSGFRc	nST(79.966)DDLSGFRc	AT1G33050.1	AT1G33050.1;AT1G33050.2;AT1G33050.3;AT1G33050.4	| Symbols: | unknown protein; FUNCTIONS IN: molecular_function unknown; INVOLVED IN: biological_process unknown; LOCATED IN: cellular_component unknown; EXPRESSED IN: 25 plant structures; EXPRESSED DURING: 15 growth stages; BEST Arabidopsis thaliana protein match is: unknown protein (TAIR:AT4G10470.1); Has 531 Blast hits to 229 proteins in 83 species: Archae - 0; Bacteria - 197; Metazoa - 59; Fun…	1	0	0	0	0	1	1	0	0	0	0	0	3	2	1	3	3
AT4G09580.1-S37(79.966)	nGLLNDDS(79.966)PTGKRc	nGLLNDDSPTGKRc	nGLLNDDS(79.966)PTGKRc	AT4G09580.1	AT4G09580.1	| Symbols: | SNARE associated Golgi protein family | chr4:6052721-6054313 REVERSE LENGTH=287	0	0	1	1	0	0	0	0	0	1	0	0	3	1	1	2	2
AT4G38550.1-T272(79.966)	nSNHGKEQIEDFYEQDDDVT(79.966)PRc;nEQIEDFYEQDDDVT(79.966)PRc	nSNHGKEQIEDFYEQDDDVTPRc;nEQIEDFYEQDDDVTPRc	nSNHGKEQIEDFYEQDDDVT(79.966)PRc;nEQIEDFYEQDDDVT(79.966)PRc	AT4G38550.1	AT4G38550.1	| Symbols: | Arabidopsis phospholipase-like protein (PEARLI 4) family | chr4:18025886-18028546 FORWARD LENGTH=612	2	1	0	0	2	1	2	2	0	0	1	1	12	4	5	9	4
AT4G16340.1-S142(79.966)	nTPES(79.966)PAASYSSGLKc	nTPESPAASYSSGLKc	nTPES(79.966)PAASYSSGLKc	AT4G16340.1	AT4G16340.1	| Symbols: SPK1 | guanyl-nucleotide exchange factors;GTPase binding;GTP binding | chr4:9228773-9241060 REVERSE LENGTH=1830	0	0	0	0	2	1	0	0	1	0	0	0	4	2	1	3	2
AT3G45780.1-M169(15.995)-S170(79.966);AT3G45780.2-M169(15.995)-S170(79.966)	nSSGEM(15.995)S(79.966)DGDVPGGRc	nSSGEMSDGDVPGGRc	nSSGEM(15.995)S(79.966)DGDVPGGRc	AT3G45780.1	AT3G45780.1;AT3G45780.2	| Symbols: PHOT1, NPH1, JK224, RPT1 | phototropin 1 | chr3:16818557-16823960 FORWARD LENGTH=996;| Symbols: PHOT1, NPH1, JK224, RPT1 | phototropin 1 | chr3:16818557-16823960 FORWARD LENGTH=996	3	3	8	7	3	2	4	3	4	4	2	1	44	17	15	32	6
AT2G47970.1-T110(79.966);AT2G47970.2-T110(79.966)	nKMT(79.966)VDDLIARc	nKMTVDDLIARc	nKMT(79.966)VDDLIARc	AT2G47970.1	AT2G47970.1;AT2G47970.2	| Symbols: | Nuclear pore localisation protein NPL4 | chr2:19629525-19630973 FORWARD LENGTH=413;| Symbols: | Nuclear pore localisation protein NPL4 | chr2:19629525-19630589 FORWARD LENGTH=354	1	1	1	1	2	2	2	0	2	1	2	1	16	4	7	11	6
AT5G63490.1-S12(79.966)	nSLS(79.966)VTTASLHGKc	nSLSVTTASLHGKc	nSLS(79.966)VTTASLHGKc	AT5G63490.1	AT5G63490.1	| Symbols: | CBS / octicosapeptide/Phox/Bemp1 (PB1) domains-containing protein | chr5:25418716-25421970 REVERSE LENGTH=543	1	2	0	0	1	0	1	0	2	0	0	0	7	4	3	7	4
AT3G55800.1-S273(79.966)	nATFDNS(79.966)EYSKc	nATFDNSEYSKc	nATFDNS(79.966)EYSKc	AT3G55800.1	AT3G55800.1	| Symbols: SBPASE | sedoheptulose-bisphosphatase | chr3:20709640-20711421 FORWARD LENGTH=393	1	2	0	0	0	0	0	0	0	0	0	0	3	2	0	2	1
AT1G60140.1-S3(79.966)-S5(79.966)	nGS(79.966)KS(79.966)FGNLLDLASGDLLDIPQTPRc	nGSKSFGNLLDLASGDLLDIPQTPRc	nGS(79.966)KS(79.966)FGNLLDLASGDLLDIPQTPRc	AT1G60140.1	AT1G60140.1	| Symbols: ATTPS10, TPS10 | trehalose phosphate synthase | chr1:22177246-22180073 REVERSE LENGTH=861	0	0	1	0	1	0	0	0	3	0	1	0	6	2	4	6	4
AT2G02070.1-T60(79.966)-S71(79.966)	nNQPRT(79.966)PNSDAEVIALS(79.966)PKc	nNQPRTPNSDAEVIALSPKc	nNQPRT(79.966)PNSDAEVIALS(79.966)PKc	AT2G02070.1	AT2G02070.1	| Symbols: AtIDD5, IDD5 | indeterminate(ID)-domain 5 | chr2:505523-509154 FORWARD LENGTH=602	6	5	4	1	2	3	6	3	3	3	5	3	44	16	18	34	6
AT1G27750.1-S435(79.966)-M436(15.995)	nS(79.966)M(15.995)DFETVDQRc	nSMDFETVDQRc	nS(79.966)M(15.995)DFETVDQRc	AT1G27750.1	AT1G27750.1	| Symbols: | nucleic acid binding | chr1:9657425-9661750 FORWARD LENGTH=1075	2	3	0	1	1	2	0	1	0	0	0	0	10	7	1	8	4
AT1G20760.1-S922(79.966)	nLSRFDS(79.966)INSSKc	nLSRFDSINSSKc	nLSRFDS(79.966)INSSKc	AT1G20760.1	AT1G20760.1	| Symbols: | Calcium-binding EF hand family protein | chr1:7209515-7214773 FORWARD LENGTH=1019	1	0	0	0	1	0	2	1	0	0	0	0	5	2	1	3	3
AT5G20280.1-S684(79.966)	nHPQWQSDDGGDNS(79.966)EPESPSDSLRc	nHPQWQSDDGGDNSEPESPSDSLRc	nHPQWQSDDGGDNS(79.966)EPESPSDSLRc	AT5G20280.1	AT5G20280.1	| Symbols: ATSPS1F, SPS1F | sucrose phosphate synthase 1F | chr5:6844994-6849997 REVERSE LENGTH=1043	5	2	5	2	2	2	6	3	4	0	5	2	38	14	17	31	6
AT1G63850.1-S130(79.966)	nS(79.966)PGNQFNDPNSSDVKc;nISDLLVIRS(79.966)PGNQFNDPNSSDVKc	nSPGNQFNDPNSSDVKc;nISDLLVIRSPGNQFNDPNSSDVKc	nS(79.966)PGNQFNDPNSSDVKc;nISDLLVIRS(79.966)PGNQFNDPNSSDVKc	AT1G63850.1	AT1G63850.1	| Symbols: | BTB/POZ domain-containing protein | chr1:23696962-23698708 FORWARD LENGTH=548	9	7	5	5	8	5	6	6	5	2	1	1	60	31	13	44	6
AT2G35050.1-T1134(79.966)	nRNT(79.966)LVTGGVRc	nRNTLVTGGVRc	nRNT(79.966)LVTGGVRc	AT2G35050.1	AT2G35050.1	| Symbols: | Protein kinase superfamily protein with octicosapeptide/Phox/Bem1p domain | chr2:14769708-14774796 FORWARD LENGTH=1257	1	0	4	3	0	0	0	0	0	0	1	0	9	5	1	6	3
AT2G37340.1-S239(79.966)-S245(79.966);AT2G37340.2-S209(79.966)-S215(79.966);AT2G37340.3-S198(79.966)-S204(79.966)	nLQKEVGS(79.966)DRDGGS(79.966)PQDNGRc	nLQKEVGSDRDGGSPQDNGRc	nLQKEVGS(79.966)DRDGGS(79.966)PQDNGRc	AT2G37340.1	AT2G37340.1;AT2G37340.2;AT2G37340.3	| Symbols: RSZ33, ATRSZ33, RS2Z33, AT-RS2Z33 | arginine/serine-rich zinc knuckle-containing protein 33 | chr2:15670372-15672331 REVERSE LENGTH=290;| Symbols: RSZ33, RS2Z33, AT-RS2Z33 | arginine/serine-rich zinc knuckle-containing protein 33 | chr2:15670372-15671477 REVERSE LENGTH=260;| Symbols: RSZ33, RS2Z33, AT-RS2Z33 | arginine/serine-rich zinc knuckle-containing protein 33 | chr2:15670372-1567…	0	0	0	1	1	0	0	0	2	0	1	0	5	2	3	5	4
AT3G50700.1-M42(15.995)-S53(79.966)	nNLPGM(15.995)PDPESEVIALS(79.966)PKc	nNLPGMPDPESEVIALSPKc	nNLPGM(15.995)PDPESEVIALS(79.966)PKc	AT3G50700.1	AT3G50700.1	| Symbols: AtIDD2, IDD2 | indeterminate(ID)-domain 2 | chr3:18840945-18842829 FORWARD LENGTH=452	4	7	2	5	3	3	2	6	5	5	1	4	47	17	16	33	6
AT1G62020.1-S986(79.966);AT2G21390.1-S987(79.966)	nGWSESSS(79.966)PNVRc	nGWSESSSPNVRc	nGWSESSS(79.966)PNVRc	AT1G62020.1	AT1G62020.1;AT2G21390.1	| Symbols: | Coatomer, alpha subunit | chr1:22919814-22923728 FORWARD LENGTH=1216;| Symbols: | Coatomer, alpha subunit | chr2:9152428-9156577 FORWARD LENGTH=1218	0	0	0	0	0	2	0	0	0	0	0	0	2	2	0	2	1
AT5G05170.1-S151(79.966)	nQDTSGEFSAAS(79.966)PERc	nQDTSGEFSAASPERc	nQDTSGEFSAAS(79.966)PERc	AT5G05170.1	AT5G05170.1	| Symbols: CESA3, IXR1, ATCESA3, ATH-B, CEV1 | Cellulose synthase family protein | chr5:1530401-1535090 REVERSE LENGTH=1065	2	1	2	1	1	2	2	1	3	2	0	0	17	6	7	13	5
AT2G24590.1-S151(79.966);AT4G31580.1-S152(79.966);AT4G31580.2-S152(79.966)	nARS(79.966)PPPPRc	nARSPPPPRc	nARS(79.966)PPPPRc	AT2G24590.1	AT2G24590.1;AT4G31580.1;AT4G31580.2	| Symbols: RSZ22a, At-RSZ22a | RNA recognition motif and CCHC-type zinc finger domains containing protein | chr2:10449837-10450860 FORWARD LENGTH=196;| Symbols: SRZ-22, SRZ22, RSZP22, RSZ22, At-RSZ22 | serine/arginine-rich 22 | chr4:15306983-15308064 FORWARD LENGTH=200;| Symbols: SRZ-22, SRZ22, RSZP22, RSZ22, At-RSZ22 | serine/arginine-rich 22 | chr4:15306983-15308064 FORWARD LENGTH=200	3	2	11	7	2	2	2	2	6	3	0	0	40	14	7	21	5
AT1G47900.1-M1001(15.995)-C1006(57.021)-S1008(79.966);AT1G47900.2-M999(15.995)-C1004(57.021)-S1006(79.966)	nFM(15.995)ESPKC(57.021)PS(79.966)DSETSDTTTSPSRc	nFMESPKCPSDSETSDTTTSPSRc	nFM(15.995)ESPKC(57.021)PS(79.966)DSETSDTTTSPSRc	AT1G47900.1	AT1G47900.1;AT1G47900.2	| Symbols: | Plant protein of unknown function (DUF869) | chr1:17647340-17651035 REVERSE LENGTH=1054;| Symbols: | Plant protein of unknown function (DUF869) | chr1:17647340-17651035 REVERSE LENGTH=1052	0	0	2	0	0	0	0	0	3	0	0	0	5	2	2	4	2
AT5G66850.1-S170(79.966)	nKATENSSYQDFS(79.966)PRc;nATENSSYQDFS(79.966)PRc	nATENSSYQDFSPRc;nKATENSSYQDFSPRc	nKATENSSYQDFS(79.966)PRc;nATENSSYQDFS(79.966)PRc	AT5G66850.1	AT5G66850.1	| Symbols: MAPKKK5 | mitogen-activated protein kinase kinase kinase 5 | chr5:26695965-26699159 REVERSE LENGTH=716	1	2	1	2	0	1	1	2	3	4	2	2	21	7	10	17	6
AT3G56410.2-S23(79.966)	nTFEPSS(79.966)DSSPSPRc	nTFEPSSDSSPSPRc	nTFEPSS(79.966)DSSPSPRc	AT3G56410.2	AT3G56410.2	| Symbols: | Protein of unknown function (DUF3133) | chr3:20916320-20921134 REVERSE LENGTH=1535	0	0	0	0	1	0	0	0	1	0	0	0	2	1	1	2	2
AT5G64090.1-S336(79.966)-S337(79.966)	nLAIRENEEQLS(79.966)S(79.966)NGGGGGVGRc	nLAIRENEEQLSSNGGGGGVGRc	nLAIRENEEQLS(79.966)S(79.966)NGGGGGVGRc	AT5G64090.1	AT5G64090.1	| Symbols: | FUNCTIONS IN: molecular_function unknown; INVOLVED IN: biological_process unknown; LOCATED IN: plasma membrane; EXPRESSED IN: 23 plant structures; EXPRESSED DURING: 13 growth stages; CONTAINS InterPro DOMAIN/s: Hyccin (InterPro:IPR018619); BEST Arabidopsis thaliana protein match is: unknown protein (TAIR:AT5G21050.1); Has 1807 Blast hits to 1807 proteins in 277 species: Archae - 0; B…	4	2	0	0	0	0	1	2	2	0	1	0	12	5	6	11	4
AT1G19870.1-S502(79.966)	nDDVLGEEGKTDIDS(79.966)PDTTNTIKc	nDDVLGEEGKTDIDSPDTTNTIKc	nDDVLGEEGKTDIDS(79.966)PDTTNTIKc	AT1G19870.1	AT1G19870.1	| Symbols: iqd32 | IQ-domain 32 | chr1:6895400-6898539 REVERSE LENGTH=794	1	1	0	0	0	0	1	1	0	0	0	0	4	1	1	2	2
AT4G00238.1-S77(79.966);AT4G00238.1-S91(79.966);AT4G00250.1-S80(79.966)	nEGAAES(79.966)PAVKc	nEGAAESPAVKc	nEGAAES(79.966)PAVKc	AT4G00238.1	AT4G00238.1;AT4G00250.1	| Symbols: | DNA-binding storekeeper protein-related transcriptional regulator | chr4:104092-105129 REVERSE LENGTH=345;| Symbols: | DNA-binding storekeeper protein-related transcriptional regulator | chr4:112951-113910 REVERSE LENGTH=319	0	0	0	0	0	0	0	0	2	1	2	0	5	0	5	5	2
AT3G05420.1-S137(79.966);AT3G05420.2-S138(79.966)	nAKDEPVVENGSTFS(79.966)ETKc	nAKDEPVVENGSTFSETKc	nAKDEPVVENGSTFS(79.966)ETKc	AT3G05420.1	AT3G05420.1;AT3G05420.2	| Symbols: ACBP4 | acyl-CoA binding protein 4 | chr3:1561880-1567047 FORWARD LENGTH=668;| Symbols: ACBP4 | acyl-CoA binding protein 4 | chr3:1561880-1567047 FORWARD LENGTH=669	1	0	1	0	0	0	0	0	1	0	0	0	3	2	1	3	3
AT1G14280.1-S93(79.966)	nYFNGDMDSDHS(79.966)PRc	nYFNGDMDSDHSPRc	nYFNGDMDSDHS(79.966)PRc	AT1G14280.1	AT1G14280.1	| Symbols: PKS2 | phytochrome kinase substrate 2 | chr1:4877657-4878985 FORWARD LENGTH=442	0	0	0	0	1	0	0	0	1	0	0	0	2	1	1	2	2
AT3G53710.1-S169(79.966);AT3G53710.2-S169(79.966)	nNQS(79.966)ANDFRc;nRNQS(79.966)ANDFRc	nNQSANDFRc;nRNQSANDFRc	nNQS(79.966)ANDFRc;nRNQS(79.966)ANDFRc	AT3G53710.1	AT3G53710.1;AT3G53710.2	| Symbols: AGD6 | ARF-GAP domain 6 | chr3:19903730-19905419 REVERSE LENGTH=459;| Symbols: AGD6 | ARF-GAP domain 6 | chr3:19903730-19905419 REVERSE LENGTH=459	4	4	8	7	8	5	4	3	9	9	5	7	73	26	30	56	6
AT1G22160.1-S16(79.966);AT1G78020.1-S16(79.966)	nTTS(79.966)LSEIKc	nTTSLSEIKc	nTTS(79.966)LSEIKc	AT1G22160.1	AT1G22160.1;AT1G78020.1	| Symbols: | Protein of unknown function (DUF581) | chr1:7823238-7823774 FORWARD LENGTH=147;| Symbols: | Protein of unknown function (DUF581) | chr1:29338787-29339491 FORWARD LENGTH=162	0	0	0	0	1	0	1	0	1	0	0	0	3	1	2	3	3
AT2G27740.1-S13(79.966)	nQILEQPQS(79.966)PFIQRc	nQILEQPQSPFIQRc	nQILEQPQS(79.966)PFIQRc	AT2G27740.1	AT2G27740.1	| Symbols: | Family of unknown function (DUF662) | chr2:11822800-11823575 FORWARD LENGTH=174	2	1	1	1	1	2	2	2	1	0	1	2	16	5	4	9	6
AT2G23520.1-S30(79.966)	nDGSDS(79.966)PIDVRc	nDGSDSPIDVRc	nDGSDS(79.966)PIDVRc	AT2G23520.1	AT2G23520.1	| Symbols: | Pyridoxal phosphate (PLP)-dependent transferases superfamily protein | chr2:10014256-10016943 REVERSE LENGTH=895	1	1	0	0	1	1	0	0	1	1	1	0	7	4	3	7	4
AT4G37040.1-S49(79.966)	nTFS(79.966)GLTDLLFNRc	nTFSGLTDLLFNRc	nTFS(79.966)GLTDLLFNRc	AT4G37040.1	AT4G37040.1	| Symbols: MAP1D | methionine aminopeptidase 1D | chr4:17455175-17457085 FORWARD LENGTH=350	4	4	8	3	12	13	4	4	3	2	1	1	59	31	8	39	6
AT1G80930.1-S112(79.966)	nRIEVDS(79.966)DGDGERc;nIEVDS(79.966)DGDGERc;nRIEVDS(79.966)DGDGERRc	nRIEVDSDGDGERc;nIEVDSDGDGERc;nRIEVDSDGDGERRc	nRIEVDS(79.966)DGDGERc;nIEVDS(79.966)DGDGERc;nRIEVDS(79.966)DGDGERRc	AT1G80930.1	AT1G80930.1	| Symbols: | MIF4G domain-containing protein / MA3 domain-containing protein | chr1:30405774-30409499 REVERSE LENGTH=900	3	2	2	2	3	3	4	3	5	4	1	1	33	12	14	26	6
AT3G47910.1-S1257(79.966)-M1261(15.995);AT3G47910.2-S1258(79.966)-M1262(15.995)	nTPLEVNNDGGLS(79.966)DDTM(15.995)ESRc	nTPLEVNNDGGLSDDTMESRc	nTPLEVNNDGGLS(79.966)DDTM(15.995)ESRc	AT3G47910.1	AT3G47910.1;AT3G47910.2	| Symbols: | Ubiquitin carboxyl-terminal hydrolase-related protein | chr3:17674737-17681444 REVERSE LENGTH=1606;| Symbols: | Ubiquitin carboxyl-terminal hydrolase-related protein | chr3:17674737-17681444 REVERSE LENGTH=1607	3	1	3	0	1	0	4	0	4	0	2	1	19	7	10	17	6
AT5G11710.1-S375(79.966)	nQVDLFSASEPSVTVSSAPPTVDLFASSESVVS(79.966)PEAKc	nQVDLFSASEPSVTVSSAPPTVDLFASSESVVSPEAKc	nQVDLFSASEPSVTVSSAPPTVDLFASSESVVS(79.966)PEAKc	AT5G11710.1	AT5G11710.1	| Symbols: | ENTH/VHS family protein | chr5:3772981-3776316 FORWARD LENGTH=560	1	0	1	0	0	0	0	0	0	0	0	0	2	2	0	2	2
AT5G54440.1-S519(79.966)	nTNS(79.966)SPGNFESPLDRPMRc	nTNSSPGNFESPLDRPMRc	nTNS(79.966)SPGNFESPLDRPMRc	AT5G54440.1	AT5G54440.1	| Symbols: CLUB, AtTRS130 | CLUB | chr5:22100056-22107695 FORWARD LENGTH=1259	3	0	1	1	2	0	2	0	1	2	2	1	15	6	6	12	6
AT4G09020.1-S91(79.966)	nVSSGEVS(79.966)PLGVSQVDKc	nVSSGEVSPLGVSQVDKc	nVSSGEVS(79.966)PLGVSQVDKc	AT4G09020.1	AT4G09020.1	| Symbols: ATISA3, ISA3 | isoamylase 3 | chr4:5784099-5788839 FORWARD LENGTH=764	2	2	0	0	1	1	2	1	0	0	0	0	9	4	2	6	3
AT3G17850.1-M732(15.995)-M740(15.995)-T741(79.966)	nSDQGM(15.995)TTSSASSM(15.995)T(79.966)PRc	nSDQGMTTSSASSMTPRc	nSDQGM(15.995)TTSSASSM(15.995)T(79.966)PRc	AT3G17850.1	AT3G17850.1	| Symbols: | Protein kinase superfamily protein | chr3:6109854-6116245 REVERSE LENGTH=1296	1	0	0	0	1	0	2	0	0	0	1	1	6	2	4	6	4
AT1G30810.1-S333(79.966)-T336(79.966);AT1G30810.2-S333(79.966)-T336(79.966)	nVWYGVPGS(79.966)NAT(79.966)ALEKc	nVWYGVPGSNATALEKc	nVWYGVPGS(79.966)NAT(79.966)ALEKc	AT1G30810.1	AT1G30810.1;AT1G30810.2	| Symbols: | Transcription factor jumonji (jmj) family protein / zinc finger (C5HC2 type) family protein | chr1:10938139-10941505 REVERSE LENGTH=819;| Symbols: | Transcription factor jumonji (jmj) family protein / zinc finger (C5HC2 type) family protein | chr1:10938139-10941505 REVERSE LENGTH=819	0	0	0	0	0	0	0	2	0	0	0	0	2	0	2	2	1
AT5G42950.1-S39(79.966)	nHLSVNPPHQIFKDIQGSDNAIPLS(79.966)PQWLLSKPGENKc;nDIQGSDNAIPLS(79.966)PQWLLSKPGENKc	nDIQGSDNAIPLSPQWLLSKPGENKc;nHLSVNPPHQIFKDIQGSDNAIPLSPQWLLSKPGENKc	nHLSVNPPHQIFKDIQGSDNAIPLS(79.966)PQWLLSKPGENKc;nDIQGSDNAIPLS(79.966)PQWLLSKPGENKc	AT5G42950.1	AT5G42950.1	| Symbols: | GYF domain-containing protein | chr5:17224436-17231044 FORWARD LENGTH=1714	2	0	4	1	3	0	2	0	2	0	2	1	17	9	7	16	6
AT5G57870.1-S487(79.966);AT5G57870.2-S483(79.966)	nGMVSSGGPVS(79.966)PGPVYPGGRPGAGGLMPGMPGTRc	nGMVSSGGPVSPGPVYPGGRPGAGGLMPGMPGTRc	nGMVSSGGPVS(79.966)PGPVYPGGRPGAGGLMPGMPGTRc	AT5G57870.1	AT5G57870.1;AT5G57870.2	| Symbols: eIFiso4G1 | MIF4G domain-containing protein / MA3 domain-containing protein | chr5:23439755-23443433 FORWARD LENGTH=780;| Symbols: eIFiso4G1 | MIF4G domain-containing protein / MA3 domain-containing protein | chr5:23439755-23443433 FORWARD LENGTH=776	0	1	0	0	1	0	0	0	0	0	0	0	2	2	0	2	2
AT4G27870.1-S3(79.966)	nGS(79.966)AAELTEPTTGTEKc	nGSAAELTEPTTGTEKc	nGS(79.966)AAELTEPTTGTEKc	AT4G27870.1	AT4G27870.1	| Symbols: | Vacuolar iron transporter (VIT) family protein | chr4:13878983-13882679 FORWARD LENGTH=761	1	2	0	1	0	1	0	1	0	0	0	0	6	5	1	6	4
AT5G16300.1-T108(79.966);AT5G16300.2-T108(79.966);AT5G16300.3-T108(79.966);AT5G16300.4-T106(79.966)	nSLSSSSVAET(79.966)PKc	nSLSSSSVAETPKc	nSLSSSSVAET(79.966)PKc	AT5G16300.1	AT5G16300.1;AT5G16300.2;AT5G16300.3;AT5G16300.4	| Symbols: | Vps51/Vps67 family (components of vesicular transport) protein | chr5:5338119-5342186 FORWARD LENGTH=1068;| Symbols: | Vps51/Vps67 family (components of vesicular transport) protein | chr5:5338119-5342186 FORWARD LENGTH=1034;| Symbols: | Vps51/Vps67 family (components of vesicular transport) protein | chr5:5338119-5342068 FORWARD LENGTH=1029;| Symbols: | Vps51/Vps67 family (component…	0	0	1	1	0	0	0	0	1	2	0	0	5	2	1	3	2
AT4G35890.1-S33(79.966)	nRISGNHGSPTASVAQS(79.966)PRc;nISGNHGSPTASVAQS(79.966)PRc	nRISGNHGSPTASVAQSPRc;nISGNHGSPTASVAQSPRc	nRISGNHGSPTASVAQS(79.966)PRc;nISGNHGSPTASVAQS(79.966)PRc	AT4G35890.1	AT4G35890.1	| Symbols: | winged-helix DNA-binding transcription factor family protein | chr4:16997433-17000410 FORWARD LENGTH=523	1	0	4	1	2	1	0	0	4	0	0	0	13	7	4	11	4
ATCG00480.1-T308(79.966)	nMPSAVGYQPTLSTEMGT(79.966)LQERc	nMPSAVGYQPTLSTEMGTLQERc	nMPSAVGYQPTLSTEMGT(79.966)LQERc	ATCG00480.1	ATCG00480.1	| Symbols: ATPB, PB | ATP synthase subunit beta | chrC:52660-54156 REVERSE LENGTH=498	1	0	2	0	3	1	0	0	6	1	3	2	19	7	11	18	5
AT2G29510.1-S815(79.966)	nSFS(79.966)GPIEAEAPARc	nSFSGPIEAEAPARc	nSFS(79.966)GPIEAEAPARc	AT2G29510.1	AT2G29510.1	| Symbols: | Protein of unknown function (DUF3527) | chr2:12635231-12637838 FORWARD LENGTH=839	2	2	2	1	3	3	1	0	2	2	3	3	24	8	6	14	6
AT3G06980.1-S261(79.966)	nAIDEVS(79.966)NPRc	nAIDEVSNPRc	nAIDEVS(79.966)NPRc	AT3G06980.1	AT3G06980.1	| Symbols: | DEA(D/H)-box RNA helicase family protein | chr3:2201531-2204662 FORWARD LENGTH=781	0	4	0	0	0	0	1	1	1	0	0	0	7	2	2	4	3
AT1G73960.1-S553(79.966);AT1G73960.2-S553(79.966)	nLSVIGATS(79.966)DSESRc	nLSVIGATSDSESRc	nLSVIGATS(79.966)DSESRc	AT1G73960.1	AT1G73960.1;AT1G73960.2	| Symbols: TAF2 | TBP-associated factor 2 | chr1:27805173-27814433 REVERSE LENGTH=1390;| Symbols: TAF2 | TBP-associated factor 2 | chr1:27805173-27814433 REVERSE LENGTH=1370	2	0	0	0	2	1	2	1	3	0	1	0	12	4	6	10	5
AT5G19330.1-M512(15.995)-S523(79.966);AT5G19330.2-M479(15.995)-S490(79.966)	nSM(15.995)ALSPVDAAPPS(79.966)PTQRc	nSMALSPVDAAPPSPTQRc	nSM(15.995)ALSPVDAAPPS(79.966)PTQRc	AT5G19330.1	AT5G19330.1;AT5G19330.2	| Symbols: ARIA | ARM repeat protein interacting with ABF2 | chr5:6508095-6512701 REVERSE LENGTH=710;| Symbols: ARIA | ARM repeat protein interacting with ABF2 | chr5:6508300-6512701 REVERSE LENGTH=636	2	1	1	1	1	0	2	0	1	0	1	0	10	4	4	8	6
AT5G49760.1-S851(79.966)	nSRS(79.966)LYDLQELLDTTIIASSGNLKc;nS(79.966)LYDLQELLDTTIIASSGNLKc	nSRSLYDLQELLDTTIIASSGNLKc;nSLYDLQELLDTTIIASSGNLKc	nSRS(79.966)LYDLQELLDTTIIASSGNLKc;nS(79.966)LYDLQELLDTTIIASSGNLKc	AT5G49760.1	AT5G49760.1	| Symbols: | Leucine-rich repeat protein kinase family protein | chr5:20216679-20221052 FORWARD LENGTH=953	0	0	3	1	0	0	0	0	3	0	7	5	19	4	12	16	3
AT3G12590.1-S231(79.966)	nSFNSQLSPANAAES(79.966)PQKKc	nSFNSQLSPANAAESPQKKc	nSFNSQLSPANAAES(79.966)PQKKc	AT3G12590.1	AT3G12590.1	| Symbols: | unknown protein; INVOLVED IN: biological_process unknown; LOCATED IN: chloroplast; Has 50 Blast hits to 41 proteins in 15 species: Archae - 0; Bacteria - 0; Metazoa - 2; Fungi - 0; Plants - 43; Viruses - 0; Other Eukaryotes - 5 (source: NCBI BLink). | chr3:3996473-4003657 REVERSE LENGTH=1184	0	0	0	0	3	1	0	0	0	0	0	0	4	3	0	3	1
AT1G70060.1-S744(79.966)-M755(15.995)	nSTNHDREDQEDAVS(79.966)PQNGASIANSM(15.995)Rc	nSTNHDREDQEDAVSPQNGASIANSMRc	nSTNHDREDQEDAVS(79.966)PQNGASIANSM(15.995)Rc	AT1G70060.1	AT1G70060.1	| Symbols: SNL4 | SIN3-like 4 | chr1:26383789-26389568 FORWARD LENGTH=1326	0	0	0	0	0	0	0	0	1	2	0	0	3	0	2	2	1
AT5G41600.1-S29(79.966)-S31(79.966)	nIHGHGDSSSLS(79.966)DS(79.966)DDDKKSTSSSSSSFKc	nIHGHGDSSSLSDSDDDKKSTSSSSSSFKc	nIHGHGDSSSLS(79.966)DS(79.966)DDDKKSTSSSSSSFKc	AT5G41600.1	AT5G41600.1	| Symbols: BTI3, RTNLB4 | VIRB2-interacting protein 3 | chr5:16636230-16637472 FORWARD LENGTH=257	2	1	2	0	3	0	1	0	1	0	1	0	11	8	3	11	6
AT3G05420.1-S503(79.966);AT3G05420.2-S504(79.966)	nTLEAPLPGSLS(79.966)AVNNATTRc	nTLEAPLPGSLSAVNNATTRc	nTLEAPLPGSLS(79.966)AVNNATTRc	AT3G05420.1	AT3G05420.1;AT3G05420.2	| Symbols: ACBP4 | acyl-CoA binding protein 4 | chr3:1561880-1567047 FORWARD LENGTH=668;| Symbols: ACBP4 | acyl-CoA binding protein 4 | chr3:1561880-1567047 FORWARD LENGTH=669	8	3	3	1	2	4	7	2	3	1	4	2	40	17	15	32	6
AT1G68070.1-S143(79.966)	nSRPGDLEAAQATNQDS(79.966)EDEDNDERc	nSRPGDLEAAQATNQDSEDEDNDERc	nSRPGDLEAAQATNQDS(79.966)EDEDNDERc	AT1G68070.1	AT1G68070.1	| Symbols: | Zinc finger, C3HC4 type (RING finger) family protein | chr1:25515412-25516767 REVERSE LENGTH=343	1	0	2	1	2	1	0	0	2	0	0	0	9	6	2	8	4
AT1G08680.1-S413(79.966);AT1G08680.2-S413(79.966);AT1G08680.3-S371(79.966);AT1G08680.4-S413(79.966)	nSTNVITS(79.966)PGDFQLELKc	nSTNVITSPGDFQLELKc	nSTNVITS(79.966)PGDFQLELKc	AT1G08680.1	AT1G08680.1;AT1G08680.2;AT1G08680.3;AT1G08680.4	| Symbols: ZIGA4, AGD14 | ARF GAP-like zinc finger-containing protein ZIGA4 | chr1:2762820-2768387 FORWARD LENGTH=649;| Symbols: ZIGA4 | ARF GAP-like zinc finger-containing protein ZIGA4 | chr1:2762820-2768387 FORWARD LENGTH=648;| Symbols: ZIGA4 | ARF GAP-like zinc finger-containing protein ZIGA4 | chr1:2762820-2768387 FORWARD LENGTH=607;| Symbols: ZIGA4 | ARF GAP-like zinc finger-containing prot…	1	0	0	1	3	1	0	0	0	0	1	0	7	5	1	6	4
AT3G04630.1-T32(79.966);AT3G04630.2-T32(79.966);AT3G04630.3-T32(79.966)	nIAAEET(79.966)DEEFEVKc	nIAAEETDEEFEVKc	nIAAEET(79.966)DEEFEVKc	AT3G04630.1	AT3G04630.1;AT3G04630.2;AT3G04630.3	| Symbols: WDL1 | WVD2-like 1 | chr3:1259231-1260652 FORWARD LENGTH=287;| Symbols: WDL1 | WVD2-like 1 | chr3:1259231-1260652 FORWARD LENGTH=286;| Symbols: WDL1 | WVD2-like 1 | chr3:1259231-1260652 FORWARD LENGTH=286	1	0	1	0	1	1	1	0	1	0	0	0	6	4	2	6	5
AT3G13300.1-S692(79.966);AT3G13300.2-S657(79.966)	nTPS(79.966)ADYSVDRc	nTPSADYSVDRc	nTPS(79.966)ADYSVDRc	AT3G13300.1	AT3G13300.1;AT3G13300.2	| Symbols: VCS | Transducin/WD40 repeat-like superfamily protein | chr3:4304085-4309949 FORWARD LENGTH=1344;| Symbols: VCS | Transducin/WD40 repeat-like superfamily protein | chr3:4304085-4309949 FORWARD LENGTH=1309	1	1	0	0	1	0	0	0	0	0	0	0	3	2	0	2	2
AT4G15545.1-S12(79.966)	nSEIEEEEEEGS(79.966)ASAITGSRc	nSEIEEEEEEGSASAITGSRc	nSEIEEEEEEGS(79.966)ASAITGSRc	AT4G15545.1	AT4G15545.1	| Symbols: | unknown protein; BEST Arabidopsis thaliana protein match is: unknown protein (TAIR:AT1G16520.1); Has 30201 Blast hits to 17322 proteins in 780 species: Archae - 12; Bacteria - 1396; Metazoa - 17338; Fungi - 3422; Plants - 5037; Viruses - 0; Other Eukaryotes - 2996 (source: NCBI BLink). | chr4:8875932-8877567 FORWARD LENGTH=337	0	0	0	0	0	0	1	1	0	0	0	0	2	0	1	1	1
AT1G33990.1-S46(79.966)-M47(15.995)-S55(79.966)	nALS(79.966)M(15.995)AIHQAQLS(79.966)QRc	nALSMAIHQAQLSQRc	nALS(79.966)M(15.995)AIHQAQLS(79.966)QRc	AT1G33990.1	AT1G33990.1	| Symbols: ATMES14, MES14 | methyl esterase 14 | chr1:12355909-12357894 FORWARD LENGTH=348	1	0	0	0	0	1	1	0	0	0	0	0	3	2	1	3	3
AT5G08130.1-S99(79.966)-M101(15.995)-M103(15.995);AT5G08130.2-S219(79.966)-M221(15.995)-M223(15.995);AT5G08130.3-S99(79.966)-M101(15.995)-M103(15.995);AT5G08130.4-S219(79.966)-M221(15.995)-M223(15.995);AT5G08130.5-S223(79.966)-M225(15.995)-M227(15.995);AT5G08130.6-S219(79.966)-M221(15.995)-M223(15.995)	nSQS(79.966)FM(15.995)DM(15.995)IRc	nSQSFMDMIRc	nSQS(79.966)FM(15.995)DM(15.995)IRc	AT5G08130.1	AT5G08130.1;AT5G08130.2;AT5G08130.3;AT5G08130.4;AT5G08130.5;AT5G08130.6	| Symbols: BIM1 | basic helix-loop-helix (bHLH) DNA-binding superfamily protein | chr5:2606655-2608652 REVERSE LENGTH=409;| Symbols: BIM1 | basic helix-loop-helix (bHLH) DNA-binding superfamily protein | chr5:2606655-2609571 REVERSE LENGTH=529;| Symbols: | basic helix-loop-helix (bHLH) DNA-binding superfamily protein | chr5:2606655-2608652 REVERSE LENGTH=408;| Symbols: BIM1 | basic helix-loop-hel…	1	0	0	0	2	0	3	3	1	0	0	0	10	3	4	7	4
AT3G48730.1-S202(79.966);AT5G63570.1-S204(79.966)	nAGS(79.966)GVATLGLPDSPGVPKc	nAGSGVATLGLPDSPGVPKc	nAGS(79.966)GVATLGLPDSPGVPKc	AT3G48730.1	AT3G48730.1;AT5G63570.1	| Symbols: GSA2 | glutamate-1-semialdehyde 2,1-aminomutase 2 | chr3:18049697-18051550 FORWARD LENGTH=472;| Symbols: GSA1 | glutamate-1-semialdehyde-2,1-aminomutase | chr5:25451957-25453620 FORWARD LENGTH=474	1	0	0	0	0	0	0	1	0	0	0	0	2	1	1	2	2
AT1G62300.1-S268(79.966)	nLGREES(79.966)PETESNKIQKc	nLGREESPETESNKIQKc	nLGREES(79.966)PETESNKIQKc	AT1G62300.1	AT1G62300.1	| Symbols: WRKY6, ATWRKY6 | WRKY family transcription factor | chr1:23016887-23019155 REVERSE LENGTH=553	3	1	3	2	2	0	1	0	1	0	3	0	16	11	5	16	6
AT2G13540.1-S778(79.966)	nSIGAEDDKPSAMDVDS(79.966)ENGNPKKc	nSIGAEDDKPSAMDVDSENGNPKKc	nSIGAEDDKPSAMDVDS(79.966)ENGNPKKc	AT2G13540.1	AT2G13540.1	| Symbols: ENS, ABH1, CBP80, ATCBP80 | ARM repeat superfamily protein | chr2:5637053-5642813 FORWARD LENGTH=848	0	1	0	0	0	0	0	0	1	0	0	0	2	1	1	2	2
AT5G52040.1-S254(79.966);AT5G52040.2-S254(79.966);AT5G52040.3-S227(79.966);AT5G52040.4-S221(79.966)	nERVAS(79.966)PENGAVRc;nVAS(79.966)PENGAVRc	nVASPENGAVRc;nERVASPENGAVRc	nERVAS(79.966)PENGAVRc;nVAS(79.966)PENGAVRc	AT5G52040.1	AT5G52040.1;AT5G52040.2;AT5G52040.3;AT5G52040.4	| Symbols: ATRSP41, RS41, At-RS41 | RNA-binding (RRM/RBD/RNP motifs) family protein | chr5:21131081-21133318 FORWARD LENGTH=356;| Symbols: ATRSP41, RS41, At-RS41 | RNA-binding (RRM/RBD/RNP motifs) family protein | chr5:21131081-21133318 FORWARD LENGTH=357;| Symbols: RS41, At-RS41 | RNA-binding (RRM/RBD/RNP motifs) family protein | chr5:21131791-21133318 FORWARD LENGTH=329;| Symbols: RS41, At-RS41…	11	10	20	16	12	7	9	4	5	5	11	3	113	62	34	96	6
AT1G69260.1-S115(79.966)	nTTS(79.966)LPAESEEEWRc	nTTSLPAESEEEWRc	nTTS(79.966)LPAESEEEWRc	AT1G69260.1	AT1G69260.1	| Symbols: AFP1 | ABI five binding protein | chr1:26039314-26040570 FORWARD LENGTH=345	1	1	2	2	0	1	1	1	2	1	1	1	14	4	4	8	6
AT1G35580.1-S11(79.966)-C13(57.021)-M18(15.995);AT1G35580.2-S11(79.966)-C13(57.021)-M18(15.995);AT1G35580.3-S11(79.966)-C13(57.021)-M18(15.995)	nAVGS(79.966)HC(57.021)SLSEM(15.995)DDLDLTRc	nAVGSHCSLSEMDDLDLTRc	nAVGS(79.966)HC(57.021)SLSEM(15.995)DDLDLTRc	AT1G35580.1	AT1G35580.1;AT1G35580.2;AT1G35580.3	| Symbols: CINV1 | cytosolic invertase 1 | chr1:13122460-13124808 REVERSE LENGTH=551;| Symbols: CINV1 | cytosolic invertase 1 | chr1:13122460-13124808 REVERSE LENGTH=551;| Symbols: CINV1 | cytosolic invertase 1 | chr1:13123183-13124808 REVERSE LENGTH=460	7	0	6	0	2	0	4	0	4	0	2	0	25	15	10	25	6
AT5G58220.3-S173(79.966)	nVISETDSSSS(79.966)PVSTKPQAEAKc	nVISETDSSSSPVSTKPQAEAKc	nVISETDSSSS(79.966)PVSTKPQAEAKc	AT5G58220.3	AT5G58220.3	| Symbols: TTL | transthyretin-like protein | chr5:23554546-23555861 REVERSE LENGTH=311	1	0	1	3	0	0	0	0	1	0	0	0	6	5	1	6	3
AT4G11860.1-S234(79.966)	nTRS(79.966)FDDSPPAAAELRc;nS(79.966)FDDSPPAAAELRc;nS(79.966)FDDSPPAAAELRRc	nSFDDSPPAAAELRRc;nTRSFDDSPPAAAELRc;nSFDDSPPAAAELRc	nTRS(79.966)FDDSPPAAAELRc;nS(79.966)FDDSPPAAAELRc;nS(79.966)FDDSPPAAAELRRc	AT4G11860.1	AT4G11860.1	| Symbols: | Protein of unknown function (DUF544) | chr4:7134237-7138361 REVERSE LENGTH=682	6	4	6	3	5	4	3	4	5	4	5	3	52	19	14	33	6
AT2G17700.1-S18(79.966)	nAVVAS(79.966)PSQENPRc	nAVVASPSQENPRc	nAVVAS(79.966)PSQENPRc	AT2G17700.1	AT2G17700.1	| Symbols: | ACT-like protein tyrosine kinase family protein | chr2:7685778-7689278 REVERSE LENGTH=546	2	2	2	3	1	1	3	0	5	7	1	1	28	9	9	18	6
AT5G40450.1-S1832(79.966)	nSQEISETIEEIEATSDQTLPIETSHTDNTLSSELVSEQDDQS(79.966)PKc	nSQEISETIEEIEATSDQTLPIETSHTDNTLSSELVSEQDDQSPKc	nSQEISETIEEIEATSDQTLPIETSHTDNTLSSELVSEQDDQS(79.966)PKc	AT5G40450.1	AT5G40450.1	| Symbols: | unknown protein; FUNCTIONS IN: molecular_function unknown; INVOLVED IN: biological_process unknown; LOCATED IN: chloroplast, plasma membrane; EXPRESSED IN: 24 plant structures; EXPRESSED DURING: 13 growth stages; Has 30201 Blast hits to 17322 proteins in 780 species: Archae - 12; Bacteria - 1396; Metazoa - 17338; Fungi - 3422; Plants - 5037; Viruses - 0; Other Eukaryotes - 2996 (sour…	0	0	1	0	0	0	0	0	1	0	0	0	2	1	1	2	2
AT4G03080.1-S491(79.966)	nQLS(79.966)LDQFQNESRRc;nQLS(79.966)LDQFQNESRc	nQLSLDQFQNESRc;nQLSLDQFQNESRRc	nQLS(79.966)LDQFQNESRRc;nQLS(79.966)LDQFQNESRc	AT4G03080.1	AT4G03080.1	| Symbols: BSL1 | BRI1 suppressor 1 (BSU1)-like 1 | chr4:1359935-1365166 REVERSE LENGTH=881	4	3	3	3	3	2	3	2	4	3	2	2	34	11	10	21	6
AT5G61210.1-S29(79.966)	nSSKPNPFDS(79.966)DDESDNKHTLNPSKc	nSSKPNPFDSDDESDNKHTLNPSKc	nSSKPNPFDS(79.966)DDESDNKHTLNPSKc	AT5G61210.1	AT5G61210.1	| Symbols: SNAP33, ATSNAP33, SNP33, ATSNAP33B | soluble N-ethylmaleimide-sensitive factor adaptor protein 33 | chr5:24624027-24625366 FORWARD LENGTH=300	0	0	2	0	0	0	0	0	0	0	0	0	2	2	0	2	1
AT5G55660.1-S113(79.966)-M123(15.995)	nADDGVS(79.966)GVATEEDAVM(15.995)Kc	nADDGVSGVATEEDAVMKc	nADDGVS(79.966)GVATEEDAVM(15.995)Kc	AT5G55660.1	AT5G55660.1	| Symbols: | DEK domain-containing chromatin associated protein | chr5:22539375-22543142 FORWARD LENGTH=778	2	2	0	0	0	0	2	1	0	0	0	0	7	3	3	6	2
AT5G42570.1-S211(79.966)	nNQLESIGHS(79.966)PEGKc	nNQLESIGHSPEGKc	nNQLESIGHS(79.966)PEGKc	AT5G42570.1	AT5G42570.1	| Symbols: | B-cell receptor-associated 31-like | chr5:17021459-17022497 REVERSE LENGTH=218	0	0	4	1	0	0	0	0	1	0	0	0	6	5	1	6	2
AT1G56220.1-T29(79.966);AT1G56220.2-T29(79.966);AT1G56220.3-T29(79.966);AT1G56220.4-T29(79.966)	nKHHT(79.966)FSFRPSSGNDQSEAGSARc	nKHHTFSFRPSSGNDQSEAGSARc	nKHHT(79.966)FSFRPSSGNDQSEAGSARc	AT1G56220.1	AT1G56220.1;AT1G56220.2;AT1G56220.3;AT1G56220.4	| Symbols: | Dormancy/auxin associated family protein | chr1:21043414-21044469 FORWARD LENGTH=137;| Symbols: | Dormancy/auxin associated family protein | chr1:21043414-21044381 FORWARD LENGTH=112;| Symbols: | Dormancy/auxin associated family protein | chr1:21043414-21044469 FORWARD LENGTH=140;| Symbols: | Dormancy/auxin associated family protein | chr1:21043414-21044381 FORWARD LENGTH=109	1	0	0	0	0	1	0	0	0	0	1	0	3	2	1	3	3
AT4G35800.1-S1734(79.966)-S1740(79.966)	nYS(79.966)PSIAYS(79.966)PSNARc	nYSPSIAYSPSNARc	nYS(79.966)PSIAYS(79.966)PSNARc	AT4G35800.1	AT4G35800.1	| Symbols: NRPB1, RPB1, RNA_POL_II_LSRNA_POL_II_LS, RNA_POL_II_LS | RNA polymerase II large subunit | chr4:16961115-16967892 REVERSE LENGTH=1839	3	0	0	0	0	0	0	0	0	0	0	0	3	3	0	3	1
AT4G29190.1-S224(79.966)-M229(15.995)	nADS(79.966)ESSPM(15.995)TQSLSRc	nADSESSPMTQSLSRc	nADS(79.966)ESSPM(15.995)TQSLSRc	AT4G29190.1	AT4G29190.1	| Symbols: | Zinc finger C-x8-C-x5-C-x3-H type family protein | chr4:14392233-14393303 REVERSE LENGTH=356	0	1	3	3	0	0	0	0	4	3	0	0	14	4	2	6	3
AT1G10900.1-S224(79.966)	nSAS(79.966)VNVEELRc	nSASVNVEELRc	nSAS(79.966)VNVEELRc	AT1G10900.1	AT1G10900.1	| Symbols: | Phosphatidylinositol-4-phosphate 5-kinase family protein | chr1:3632396-3636416 REVERSE LENGTH=754	6	3	3	3	4	4	5	2	4	5	6	4	49	16	14	30	6
AT3G17750.1-S1137(79.966)	nHPWLTYPYEPIS(79.966)Ac;nRPSAFEALKHPWLTYPYEPIS(79.966)Ac	nHPWLTYPYEPISAc;nRPSAFEALKHPWLTYPYEPISAc	nHPWLTYPYEPIS(79.966)Ac;nRPSAFEALKHPWLTYPYEPIS(79.966)Ac	AT3G17750.1	AT3G17750.1	| Symbols: | Protein kinase superfamily protein | chr3:6074228-6078428 FORWARD LENGTH=1138	1	2	2	0	1	2	0	0	4	2	1	2	17	8	6	14	5
AT5G53440.1-S524(79.966)-M528(15.995)	nSFAAKAS(79.966)PRPM(15.995)VERc	nSFAAKASPRPMVERc	nSFAAKAS(79.966)PRPM(15.995)VERc	AT5G53440.1	AT5G53440.1	| Symbols: | unknown protein; FUNCTIONS IN: molecular_function unknown; INVOLVED IN: biological_process unknown; LOCATED IN: cytosol; EXPRESSED IN: 25 plant structures; EXPRESSED DURING: 15 growth stages; Has 1807 Blast hits to 1807 proteins in 277 species: Archae - 0; Bacteria - 0; Metazoa - 736; Fungi - 347; Plants - 385; Viruses - 0; Other Eukaryotes - 339 (source: NCBI BLink). | chr5:21683679…	0	0	1	1	1	0	0	0	0	0	0	0	3	3	0	3	2
AT3G59690.1-S123(79.966)	nYVSSPKPIS(79.966)PRc	nYVSSPKPISPRc	nYVSSPKPIS(79.966)PRc	AT3G59690.1	AT3G59690.1	| Symbols: IQD13 | IQ-domain 13 | chr3:22049572-22051479 FORWARD LENGTH=517	0	0	4	2	1	1	0	0	2	0	0	1	11	8	3	11	4
AT5G52900.1-S170(79.966)-M179(15.995)	nS(79.966)AVTTGSIGM(15.995)DSRc	nSAVTTGSIGMDSRc	nS(79.966)AVTTGSIGM(15.995)DSRc	AT5G52900.1	AT5G52900.1	| Symbols: | unknown protein; Has 30201 Blast hits to 17322 proteins in 780 species: Archae - 12; Bacteria - 1396; Metazoa - 17338; Fungi - 3422; Plants - 5037; Viruses - 0; Other Eukaryotes - 2996 (source: NCBI BLink). | chr5:21452893-21453692 REVERSE LENGTH=235	0	1	0	0	0	0	2	0	0	0	0	0	3	1	2	3	2
AT5G61150.1-S600(79.966);AT5G61150.2-S598(79.966)	nGIES(79.966)DEEESPPRc	nGIESDEEESPPRc	nGIES(79.966)DEEESPPRc	AT5G61150.1	AT5G61150.1;AT5G61150.2	| Symbols: VIP4 | leo1-like family protein | chr5:24603846-24607528 REVERSE LENGTH=625;| Symbols: VIP4 | leo1-like family protein | chr5:24603846-24607528 REVERSE LENGTH=623	2	2	2	1	1	1	1	1	2	2	0	0	15	6	4	10	5
AT3G46780.1-S395(79.966)	nEAEAAS(79.966)LAEDAQQKc;nLSEKEAEAAS(79.966)LAEDAQQKADAVGVTVDGLFNKc;nLSEKEAEAAS(79.966)LAEDAQQKc	nEAEAASLAEDAQQKc;nLSEKEAEAASLAEDAQQKADAVGVTVDGLFNKc;nLSEKEAEAASLAEDAQQKc	nEAEAAS(79.966)LAEDAQQKc;nLSEKEAEAAS(79.966)LAEDAQQKADAVGVTVDGLFNKc;nLSEKEAEAAS(79.966)LAEDAQQKc	AT3G46780.1	AT3G46780.1	| Symbols: PTAC16 | plastid transcriptionally active 16 | chr3:17228766-17231021 FORWARD LENGTH=510	15	15	10	2	10	9	11	13	7	3	6	3	104	46	33	79	6
AT5G55900.1-S39(79.966)	nSGS(79.966)FESGSLRc	nSGSFESGSLRc	nSGS(79.966)FESGSLRc	AT5G55900.1	AT5G55900.1	| Symbols: | Sucrase/ferredoxin-like family protein | chr5:22637612-22639602 FORWARD LENGTH=413	0	0	0	0	0	2	0	0	1	0	0	0	3	2	1	3	2
AT4G37300.1-S13(79.966)	nSDEIS(79.966)DPEQQIKc	nSDEISDPEQQIKc	nSDEIS(79.966)DPEQQIKc	AT4G37300.1	AT4G37300.1	| Symbols: MEE59 | maternal effect embryo arrest 59 | chr4:17554805-17555498 FORWARD LENGTH=173	2	0	3	0	1	0	2	1	3	0	2	0	14	6	7	13	6
AT2G36160.1-S19(79.966)	nVDVVTLGPS(79.966)VRc	nVDVVTLGPSVRc	nVDVVTLGPS(79.966)VRc	AT2G36160.1	AT2G36160.1	| Symbols: | Ribosomal protein S11 family protein | chr2:15169925-15171159 FORWARD LENGTH=150	1	0	0	0	0	0	1	1	0	0	0	0	3	1	1	2	2
AT1G24300.1-S426(79.966);AT1G24300.2-S426(79.966)	nLNSVASESYGSFGAGYQVSHGS(79.966)PEAVRc	nLNSVASESYGSFGAGYQVSHGSPEAVRc	nLNSVASESYGSFGAGYQVSHGS(79.966)PEAVRc	AT1G24300.1	AT1G24300.1;AT1G24300.2	| Symbols: | GYF domain-containing protein | chr1:8614515-8620420 REVERSE LENGTH=1495;| Symbols: | GYF domain-containing protein | chr1:8614515-8620420 REVERSE LENGTH=1490	0	0	1	0	0	0	0	0	0	0	1	0	2	1	1	2	2
AT4G24020.1-M800(15.995)-S807(79.966)	nGM(15.995)LIEDAGS(79.966)SKc	nGMLIEDAGSSKc	nGM(15.995)LIEDAGS(79.966)SKc	AT4G24020.1	AT4G24020.1	| Symbols: NLP7 | NIN like protein 7 | chr4:12479904-12483822 FORWARD LENGTH=959	1	1	0	1	0	1	0	0	2	0	0	0	6	4	2	6	4
AT1G31500.1-S198(79.966);AT1G31500.2-S168(79.966);AT1G31500.3-S193(79.966);AT1G31500.4-S227(79.966)	nKDS(79.966)RDLNDPLVRc	nKDSRDLNDPLVRc	nKDS(79.966)RDLNDPLVRc	AT1G31500.1	AT1G31500.1;AT1G31500.2;AT1G31500.3;AT1G31500.4	| Symbols: | DNAse I-like superfamily protein | chr1:11273821-11276534 REVERSE LENGTH=388;| Symbols: | DNAse I-like superfamily protein | chr1:11273821-11276147 REVERSE LENGTH=358;| Symbols: | DNAse I-like superfamily protein | chr1:11274230-11276534 REVERSE LENGTH=283;| Symbols: | DNAse I-like superfamily protein | chr1:11273821-11276534 REVERSE LENGTH=417	0	1	0	0	2	3	1	1	0	2	0	0	10	3	4	7	4
AT3G58640.1-S320(79.966)-M323(15.995);AT3G58640.2-S320(79.966)-M323(15.995)	nKLDGSPNTSGPPS(79.966)RNM(15.995)LLRc	nKLDGSPNTSGPPSRNMLLRc	nKLDGSPNTSGPPS(79.966)RNM(15.995)LLRc	AT3G58640.1	AT3G58640.1;AT3G58640.2	| Symbols: | Mitogen activated protein kinase kinase kinase-related | chr3:21687153-21692675 REVERSE LENGTH=809;| Symbols: | Mitogen activated protein kinase kinase kinase-related | chr3:21687153-21692675 REVERSE LENGTH=809	0	0	0	1	0	0	0	0	1	0	0	0	2	1	1	2	2
AT1G55490.1-S478(79.966);AT1G55490.2-S478(79.966);AT3G13470.1-S474(79.966);AT5G56500.1-S474(79.966);AT5G56500.2-S474(79.966)	nLAS(79.966)KVDAIKc	nLASKVDAIKc	nLAS(79.966)KVDAIKc	AT1G55490.1	AT1G55490.1;AT1G55490.2;AT3G13470.1;AT5G56500.1;AT5G56500.2	| Symbols: CPN60B, LEN1 | chaperonin 60 beta | chr1:20715717-20718673 REVERSE LENGTH=600;| Symbols: CPN60B, LEN1 | chaperonin 60 beta | chr1:20715717-20718673 REVERSE LENGTH=600;| Symbols: | TCP-1/cpn60 chaperonin family protein | chr3:4389685-4392624 FORWARD LENGTH=596;| Symbols: | TCP-1/cpn60 chaperonin family protein | chr5:22874058-22876966 FORWARD LENGTH=597;| Symbols: | TCP-1/cpn60 chaperon…	1	3	3	2	6	7	2	2	3	3	0	0	32	11	7	18	5
AT4G24620.1-C593(57.021)-S595(79.966)	nVLIAEGNC(57.021)GS(79.966)PRc	nVLIAEGNCGSPRc	nVLIAEGNC(57.021)GS(79.966)PRc	AT4G24620.1	AT4G24620.1	| Symbols: PGI1, PGI | phosphoglucose isomerase 1 | chr4:12708972-12712610 REVERSE LENGTH=613	4	0	4	0	5	0	3	0	3	0	8	0	27	13	11	24	6
AT3G23340.1-M380(15.995)-M383(15.995)-S386(79.966)	nM(15.995)AVM(15.995)SSS(79.966)QPGSSGELSENRc	nMAVMSSSQPGSSGELSENRc	nM(15.995)AVM(15.995)SSS(79.966)QPGSSGELSENRc	AT3G23340.1	AT3G23340.1	| Symbols: ckl10 | casein kinase I-like 10 | chr3:8351047-8353791 FORWARD LENGTH=442	0	0	0	1	0	0	0	0	0	1	0	0	2	1	1	2	2
AT2G32450.1-S562(79.966)	nDNNVPVSYS(79.966)GNGIPTKc	nDNNVPVSYSGNGIPTKc	nDNNVPVSYS(79.966)GNGIPTKc	AT2G32450.1	AT2G32450.1	| Symbols: | Calcium-binding tetratricopeptide family protein | chr2:13778614-13781022 FORWARD LENGTH=802	3	1	0	1	1	1	0	2	1	2	0	2	14	7	7	14	6
AT4G25500.1-S203(79.966)-S211(79.966);AT4G25500.2-S162(79.966)-S170(79.966);AT4G25500.3-S170(79.966)-S178(79.966);AT4G25500.4-S203(79.966)-S211(79.966)	nERGS(79.966)PDYGRGAS(79.966)PVAAYRc;nGS(79.966)PDYGRGAS(79.966)PVAAYRc	nERGSPDYGRGASPVAAYRc;nGSPDYGRGASPVAAYRc	nERGS(79.966)PDYGRGAS(79.966)PVAAYRc;nGS(79.966)PDYGRGAS(79.966)PVAAYRc	AT4G25500.1	AT4G25500.1;AT4G25500.2;AT4G25500.3;AT4G25500.4	| Symbols: ATRSP35, ATRSP40, AT-SRP40, RSP35, RS40, At-RS40 | arginine/serine-rich splicing factor 35 | chr4:13025168-13027243 FORWARD LENGTH=350;| Symbols: ATRSP35, ATRSP40, AT-SRP40, RSP35, RS40, At-RS40 | arginine/serine-rich splicing factor 35 | chr4:13026073-13027243 FORWARD LENGTH=309;| Symbols: ATRSP35, ATRSP40, AT-SRP40, RSP35, RS40, At-RS40 | arginine/serine-rich splicing factor 35 | chr…	2	1	4	0	3	0	1	0	3	0	0	0	14	9	4	13	5
AT5G20280.1-S710(79.966)-M723(15.995)	nFSFDGS(79.966)GNDNYMNQEGSSM(15.995)DRKc	nFSFDGSGNDNYMNQEGSSMDRKc	nFSFDGS(79.966)GNDNYMNQEGSSM(15.995)DRKc	AT5G20280.1	AT5G20280.1	| Symbols: ATSPS1F, SPS1F | sucrose phosphate synthase 1F | chr5:6844994-6849997 REVERSE LENGTH=1043	1	0	0	0	0	0	1	0	0	0	0	0	2	1	1	2	2
AT4G36550.1-S660(79.966)	nALVEVDS(79.966)DKEEEEEVSSRPEGRc	nALVEVDSDKEEEEEVSSRPEGRc	nALVEVDS(79.966)DKEEEEEVSSRPEGRc	AT4G36550.1	AT4G36550.1	| Symbols: | ARM repeat superfamily protein | chr4:17245400-17247926 REVERSE LENGTH=718	1	0	0	0	0	1	1	0	0	0	0	0	3	2	1	3	3
AT4G17140.2-S918(79.966);AT4G17140.3-S925(79.966)	nASGSAPIAGLSDTSS(79.966)DSEESETEQKc	nASGSAPIAGLSDTSSDSEESETEQKc	nASGSAPIAGLSDTSS(79.966)DSEESETEQKc	AT4G17140.2	AT4G17140.2;AT4G17140.3	| Symbols: | pleckstrin homology (PH) domain-containing protein | chr4:9613617-9636618 REVERSE LENGTH=4218;| Symbols: | pleckstrin homology (PH) domain-containing protein | chr4:9613617-9636618 REVERSE LENGTH=4219	1	0	0	0	0	0	1	0	0	0	0	0	2	1	1	2	2
AT3G21100.1-S110(79.966);AT3G21100.2-S416(79.966)	nGNFS(79.966)PGSSPSGMDSRc	nGNFSPGSSPSGMDSRc	nGNFS(79.966)PGSSPSGMDSRc	AT3G21100.2	AT3G21100.1;AT3G21100.2	| Symbols: | RNA-binding (RRM/RBD/RNP motifs) family protein | chr3:7400426-7401870 FORWARD LENGTH=296;| Symbols: | RNA-binding (RRM/RBD/RNP motifs) family protein | chr3:7399162-7401870 FORWARD LENGTH=602	0	0	0	0	0	0	0	0	0	0	1	1	2	0	2	2	1
AT3G48050.1-S912(79.966);AT3G48050.2-S912(79.966)	nILNDSDS(79.966)GELKDIKc	nILNDSDSGELKDIKc	nILNDSDS(79.966)GELKDIKc	AT3G48050.1	AT3G48050.1;AT3G48050.2	| Symbols: | BAH domain ;TFIIS helical bundle-like domain | chr3:17734270-17739412 REVERSE LENGTH=1613;| Symbols: | BAH domain ;TFIIS helical bundle-like domain | chr3:17734270-17739412 REVERSE LENGTH=1613	1	1	1	0	2	1	0	0	1	0	0	0	7	4	1	5	4
AT3G20640.1-S256(79.966)	nSSPPPKPHS(79.966)PLRc	nSSPPPKPHSPLRc	nSSPPPKPHS(79.966)PLRc	AT3G20640.1	AT3G20640.1	| Symbols: | basic helix-loop-helix (bHLH) DNA-binding superfamily protein | chr3:7210654-7213199 REVERSE LENGTH=454	0	0	1	1	2	0	0	0	1	0	0	0	5	4	1	5	3
AT3G13300.1-C823(57.021)-S824(79.966)-M833(15.995);AT3G13300.2-C788(57.021)-S789(79.966)-M798(15.995)	nVFC(57.021)S(79.966)QVSNLSTEM(15.995)ARc	nVFCSQVSNLSTEMARc	nVFC(57.021)S(79.966)QVSNLSTEM(15.995)ARc	AT3G13300.1	AT3G13300.1;AT3G13300.2	| Symbols: VCS | Transducin/WD40 repeat-like superfamily protein | chr3:4304085-4309949 FORWARD LENGTH=1344;| Symbols: VCS | Transducin/WD40 repeat-like superfamily protein | chr3:4304085-4309949 FORWARD LENGTH=1309	1	0	0	0	0	0	1	0	0	0	0	0	2	1	1	2	2
AT1G23870.1-T32(79.966)	nVMT(79.966)VPGIISELDGGYSDGSSDVNSSNSSRc	nVMTVPGIISELDGGYSDGSSDVNSSNSSRc	nVMT(79.966)VPGIISELDGGYSDGSSDVNSSNSSRc	AT1G23870.1	AT1G23870.1	| Symbols: ATTPS9, TPS9 | trehalose-phosphatase/synthase 9 | chr1:8432695-8435506 FORWARD LENGTH=867	0	0	1	0	1	0	0	0	1	0	2	0	5	2	3	5	4
AT5G06560.1-M384(15.995)-S385(79.966)	nFKNDTADGYAM(15.995)S(79.966)PRc;nNDTADGYAM(15.995)S(79.966)PRc	nFKNDTADGYAMSPRc;nNDTADGYAMSPRc	nFKNDTADGYAM(15.995)S(79.966)PRc;nNDTADGYAM(15.995)S(79.966)PRc	AT5G06560.1	AT5G06560.1	| Symbols: | Protein of unknown function, DUF593 | chr5:2003678-2005543 REVERSE LENGTH=518	1	0	15	14	1	0	0	0	2	1	0	0	34	18	3	21	4
AT3G55460.1-S206(79.966)	nSYS(79.966)PGYEGAAAAAPDRc	nSYSPGYEGAAAAAPDRc	nSYS(79.966)PGYEGAAAAAPDRc	AT3G55460.1	AT3G55460.1	| Symbols: SCL30, At-SCL30 | SC35-like splicing factor 30 | chr3:20561024-20563502 FORWARD LENGTH=262	2	0	0	0	2	1	2	0	0	0	0	0	7	5	2	7	3
AT4G39680.1-S177(79.966);AT4G39680.2-S177(79.966)	nDAAVVQVAS(79.966)SEHKc	nDAAVVQVASSEHKc	nDAAVVQVAS(79.966)SEHKc	AT4G39680.1	AT4G39680.1;AT4G39680.2	| Symbols: | SAP domain-containing protein | chr4:18414604-18416938 REVERSE LENGTH=633;| Symbols: | SAP domain-containing protein | chr4:18414604-18416938 REVERSE LENGTH=633	1	0	5	2	1	0	1	0	2	1	0	0	13	7	3	10	5
AT3G58640.1-S340(79.966)-M344(15.995);AT3G58640.2-S340(79.966)-M344(15.995)	nKLSFSQS(79.966)ESNM(15.995)ANEFWRc	nKLSFSQSESNMANEFWRc	nKLSFSQS(79.966)ESNM(15.995)ANEFWRc	AT3G58640.1	AT3G58640.1;AT3G58640.2	| Symbols: | Mitogen activated protein kinase kinase kinase-related | chr3:21687153-21692675 REVERSE LENGTH=809;| Symbols: | Mitogen activated protein kinase kinase kinase-related | chr3:21687153-21692675 REVERSE LENGTH=809	1	0	0	0	1	1	1	0	0	0	0	0	4	2	1	3	3
AT3G05270.1-M284(15.995)-S286(79.966);AT3G05270.2-M284(15.995)-S286(79.966)	nVSFSDNEM(15.995)QS(79.966)PSEKc	nVSFSDNEMQSPSEKc	nVSFSDNEM(15.995)QS(79.966)PSEKc	AT3G05270.1	AT3G05270.1;AT3G05270.2	| Symbols: | Plant protein of unknown function (DUF869) | chr3:1500803-1502926 REVERSE LENGTH=615;| Symbols: | Plant protein of unknown function (DUF869) | chr3:1500803-1502926 REVERSE LENGTH=615	0	3	0	1	0	0	0	0	0	2	0	0	6	4	2	6	3
AT2G43680.1-S207(79.966);AT2G43680.2-S206(79.966);AT2G43680.3-S206(79.966)	nGAS(79.966)PQAISSKPPSPRc	nGASPQAISSKPPSPRc	nGAS(79.966)PQAISSKPPSPRc	AT2G43680.1	AT2G43680.1;AT2G43680.2;AT2G43680.3	| Symbols: IQD14 | IQ-domain 14 | chr2:18109302-18111587 FORWARD LENGTH=669;| Symbols: IQD14 | IQ-domain 14 | chr2:18109302-18111587 FORWARD LENGTH=668;| Symbols: IQD14 | IQ-domain 14 | chr2:18109302-18111587 FORWARD LENGTH=668	0	0	4	2	0	1	0	0	5	4	0	0	16	5	6	11	3
AT3G13530.1-S854(79.966)	nVS(79.966)SVAPDASTSGTEDVRc	nVSSVAPDASTSGTEDVRc	nVS(79.966)SVAPDASTSGTEDVRc	AT3G13530.1	AT3G13530.1	| Symbols: MAPKKK7, MAP3KE1 | mitogen-activated protein kinase kinase kinase 7 | chr3:4411934-4419320 REVERSE LENGTH=1368	1	0	0	0	1	0	0	0	0	0	0	0	2	2	0	2	2
AT4G24100.1-S501(79.966)	nRAPSFS(79.966)GPLNLSTRc	nRAPSFSGPLNLSTRc	nRAPSFS(79.966)GPLNLSTRc	AT4G24100.1	AT4G24100.1	| Symbols: | Protein kinase superfamily protein | chr4:12515223-12519336 FORWARD LENGTH=709	1	0	2	0	2	2	0	0	1	1	0	1	10	6	3	9	5
AT2G36460.1-S350(79.966);AT2G36460.2-S259(79.966)	nLGEGAAES(79.966)LHVKc	nLGEGAAESLHVKc	nLGEGAAES(79.966)LHVKc	AT2G36460.1	AT2G36460.1;AT2G36460.2	| Symbols: | Aldolase superfamily protein | chr2:15296929-15298387 REVERSE LENGTH=358;| Symbols: | Aldolase superfamily protein | chr2:15296929-15297732 REVERSE LENGTH=267	0	0	0	0	0	2	0	0	0	0	0	0	2	2	0	2	1
AT1G42550.1-T339(79.966)	nSEAWT(79.966)PASGVESVSDFHGMEHLNLDEPEEKPEEKPVQKc	nSEAWTPASGVESVSDFHGMEHLNLDEPEEKPEEKPVQKc	nSEAWT(79.966)PASGVESVSDFHGMEHLNLDEPEEKPEEKPVQKc	AT1G42550.1	AT1G42550.1	| Symbols: PMI1 | plastid movement impaired1 | chr1:15977131-15979734 FORWARD LENGTH=843	0	1	0	0	1	0	0	0	0	0	0	0	2	2	0	2	2
AT3G51800.1-S2(79.966)-S3(79.966);AT3G51800.2-S2(79.966)-S3(79.966);AT3G51800.3-S2(79.966)-S3(79.966)	nS(79.966)S(79.966)DDERDEKELSLTSPEVVTKc	nSSDDERDEKELSLTSPEVVTKc	nS(79.966)S(79.966)DDERDEKELSLTSPEVVTKc	AT3G51800.1	AT3G51800.1;AT3G51800.2;AT3G51800.3	| Symbols: ATG2, EBP1, ATEBP1 | metallopeptidase M24 family protein | chr3:19211261-19213568 REVERSE LENGTH=392;| Symbols: ATG2, EBP1, ATEBP1 | metallopeptidase M24 family protein | chr3:19211261-19213568 REVERSE LENGTH=401;| Symbols: ATG2 | metallopeptidase M24 family protein | chr3:19211261-19213568 REVERSE LENGTH=385	1	1	0	0	0	0	0	0	0	0	0	0	2	1	0	1	1
AT1G13440.1-M235(15.995)-S236(79.966);AT1G13440.2-M207(15.995)-S208(79.966);AT3G04120.1-M235(15.995)-S236(79.966)	nLTGM(15.995)S(79.966)FRVPTVDVSVVDLTVRc;nLTGM(15.995)S(79.966)FRc	nLTGMSFRc;nLTGMSFRVPTVDVSVVDLTVRc	nLTGM(15.995)S(79.966)FRVPTVDVSVVDLTVRc;nLTGM(15.995)S(79.966)FRc	AT3G04120.1	AT1G13440.1;AT1G13440.2;AT3G04120.1	| Symbols: GAPC-2, GAPC2 | glyceraldehyde-3-phosphate dehydrogenase C2 | chr1:4608465-4610494 REVERSE LENGTH=338;| Symbols: GAPC-2, GAPC2 | glyceraldehyde-3-phosphate dehydrogenase C2 | chr1:4608465-4610494 REVERSE LENGTH=310;| Symbols: GAPC, GAPC-1, GAPC1 | glyceraldehyde-3-phosphate dehydrogenase C subunit 1 | chr3:1081077-1083131 FORWARD LENGTH=338	8	4	1	1	2	3	5	3	3	2	0	0	32	10	6	16	5
AT4G11380.1-Y606(79.966)-S617(79.966);AT4G11380.2-Y628(79.966)-S639(79.966)	nTTVQKTEDEDFAEGSEAGY(79.966)SSSNPVDSAAS(79.966)PPGNIPQPSGRc	nTTVQKTEDEDFAEGSEAGYSSSNPVDSAASPPGNIPQPSGRc	nTTVQKTEDEDFAEGSEAGY(79.966)SSSNPVDSAAS(79.966)PPGNIPQPSGRc	AT4G11380.1	AT4G11380.1;AT4G11380.2	| Symbols: | Adaptin family protein | chr4:6920608-6925444 FORWARD LENGTH=894;| Symbols: | Adaptin family protein | chr4:6920608-6925444 FORWARD LENGTH=916	1	0	0	1	0	0	0	0	0	0	1	0	3	2	1	3	3
AT5G64270.1-T129(79.966)	nVLSPDRVDAFAMGDKT(79.966)PDASVRc	nVLSPDRVDAFAMGDKTPDASVRc	nVLSPDRVDAFAMGDKT(79.966)PDASVRc	AT5G64270.1	AT5G64270.1	| Symbols: | splicing factor, putative | chr5:25706909-25710718 FORWARD LENGTH=1269	0	1	2	0	2	1	0	1	2	0	1	1	11	5	5	10	6
AT1G11700.1-S167(79.966)	nS(79.966)GGGGSVFEGVGRc	nSGGGGSVFEGVGRc	nS(79.966)GGGGSVFEGVGRc	AT1G11700.1	AT1G11700.1	| Symbols: | Protein of unknown function, DUF584 | chr1:3945852-3946457 FORWARD LENGTH=201	2	2	1	1	2	2	2	0	2	1	2	1	18	5	6	11	6
AT1G72390.1-S1259(79.966)	nTPMS(79.966)PQQVNQRc	nTPMSPQQVNQRc	nTPMS(79.966)PQQVNQRc	AT1G72390.1	AT1G72390.1	| Symbols: | CONTAINS InterPro DOMAIN/s: Spt20 family (InterPro:IPR021950); Has 8778 Blast hits to 7244 proteins in 477 species: Archae - 6; Bacteria - 326; Metazoa - 4198; Fungi - 1506; Plants - 923; Viruses - 22; Other Eukaryotes - 1797 (source: NCBI BLink). | chr1:27245455-27251218 FORWARD LENGTH=1325	2	4	1	1	3	5	1	2	2	1	1	1	24	4	6	10	6
AT1G53165.1-S654(79.966);AT1G53165.2-S654(79.966);AT1G53165.3-S662(79.966)	nEFSS(79.966)NANFSPLARc	nEFSSNANFSPLARc	nEFSS(79.966)NANFSPLARc	AT1G53165.1	AT1G53165.1;AT1G53165.2;AT1G53165.3	| Symbols: ATMAP4K ALPHA1 | Protein kinase superfamily protein | chr1:19814386-19819233 FORWARD LENGTH=680;| Symbols: ATMAP4K ALPHA1 | Protein kinase superfamily protein | chr1:19814386-19819233 FORWARD LENGTH=680;| Symbols: ATMAP4K ALPHA1 | Protein kinase superfamily protein | chr1:19814386-19819233 FORWARD LENGTH=688	1	0	0	0	3	0	0	0	1	0	0	0	5	4	1	5	3
AT4G08920.1-S506(79.966)	nAAIENGS(79.966)EEGLGDSAEVEEAPIEFPRc	nAAIENGSEEGLGDSAEVEEAPIEFPRc	nAAIENGS(79.966)EEGLGDSAEVEEAPIEFPRc	AT4G08920.1	AT4G08920.1	| Symbols: CRY1, BLU1, HY4, OOP2, ATCRY1 | cryptochrome 1 | chr4:5724260-5726905 FORWARD LENGTH=681	2	1	2	0	0	0	3	0	2	0	2	1	13	5	7	12	5
AT4G35890.1-S67(79.966)	nGESEPIAAAAAVAGPSS(79.966)PQSRc	nGESEPIAAAAAVAGPSSPQSRc	nGESEPIAAAAAVAGPSS(79.966)PQSRc	AT4G35890.1	AT4G35890.1	| Symbols: | winged-helix DNA-binding transcription factor family protein | chr4:16997433-17000410 FORWARD LENGTH=523	0	0	0	0	0	0	1	0	0	0	1	0	2	0	2	2	2
AT1G13190.1-S534(79.966)	nDRDS(79.966)DEFDRGQSSLKc	nDRDSDEFDRGQSSLKc	nDRDS(79.966)DEFDRGQSSLKc	AT1G13190.1	AT1G13190.1	| Symbols: | RNA-binding (RRM/RBD/RNP motifs) family protein | chr1:4499633-4501354 FORWARD LENGTH=573	0	0	2	2	0	0	0	0	0	0	0	0	4	4	0	4	1
AT4G26450.1-S214(79.966)-M218(15.995)	nSAS(79.966)GEFM(15.995)Rc	nSASGEFMRc	nSAS(79.966)GEFM(15.995)Rc	AT4G26450.1	AT4G26450.1	| Symbols: | unknown protein; Has 614 Blast hits to 492 proteins in 137 species: Archae - 0; Bacteria - 94; Metazoa - 255; Fungi - 76; Plants - 69; Viruses - 0; Other Eukaryotes - 120 (source: NCBI BLink). | chr4:13362556-13364920 FORWARD LENGTH=708	3	1	10	7	4	2	3	1	5	3	4	2	45	19	13	32	6
AT5G51660.1-S892(79.966)	nAENSLS(79.966)SENPAALNSSGSSKc	nAENSLSSENPAALNSSGSSKc	nAENSLS(79.966)SENPAALNSSGSSKc	AT5G51660.1	AT5G51660.1	| Symbols: CPSF160, ATCPSF160 | cleavage and polyadenylation specificity factor 160 | chr5:20980250-20989268 FORWARD LENGTH=1442	0	1	0	0	1	0	0	0	0	1	1	0	4	2	2	4	4
AT5G14720.1-S333(79.966)	nGIS(79.966)AWNFNLEDLKc	nGISAWNFNLEDLKc	nGIS(79.966)AWNFNLEDLKc	AT5G14720.1	AT5G14720.1	| Symbols: | Protein kinase superfamily protein | chr5:4748212-4752642 REVERSE LENGTH=674	2	3	3	3	3	2	2	2	5	4	4	2	35	10	12	22	6
AT5G61960.1-M670(15.995)-S681(79.966);AT5G61960.2-M670(15.995)-S681(79.966)	nM(15.995)DVNSQNAVLRS(79.966)PQQLSHLFPGRc	nMDVNSQNAVLRSPQQLSHLFPGRc	nM(15.995)DVNSQNAVLRS(79.966)PQQLSHLFPGRc	AT5G61960.1	AT5G61960.1;AT5G61960.2	| Symbols: AML1, ML1 | MEI2-like protein 1 | chr5:24879001-24883483 REVERSE LENGTH=915;| Symbols: AML1, ML1 | MEI2-like protein 1 | chr5:24879001-24883483 REVERSE LENGTH=915	1	0	1	0	1	0	0	0	1	0	0	0	4	3	1	4	4
AT3G13300.1-C823(57.021)-S830(79.966);AT3G13300.2-C788(57.021)-S795(79.966)	nVFC(57.021)SQVSNLS(79.966)TEMARc	nVFCSQVSNLSTEMARc	nVFC(57.021)SQVSNLS(79.966)TEMARc	AT3G13300.1	AT3G13300.1;AT3G13300.2	| Symbols: VCS | Transducin/WD40 repeat-like superfamily protein | chr3:4304085-4309949 FORWARD LENGTH=1344;| Symbols: VCS | Transducin/WD40 repeat-like superfamily protein | chr3:4304085-4309949 FORWARD LENGTH=1309	2	0	2	0	2	0	2	0	1	0	1	0	10	6	4	10	6
AT2G02790.1-S559(79.966)	nLSTMS(79.966)PRc	nLSTMSPRc	nLSTMS(79.966)PRc	AT2G02790.1	AT2G02790.1	| Symbols: IQD29 | IQ-domain 29 | chr2:788708-790946 FORWARD LENGTH=636	0	0	1	0	1	1	0	1	1	1	1	1	8	2	4	6	5
AT4G32285.1-S185(79.966);AT4G32285.2-S185(79.966)	nSRDDFRS(79.966)PPPRc	nSRDDFRSPPPRc	nSRDDFRS(79.966)PPPRc	AT4G32285.1	AT4G32285.1;AT4G32285.2	| Symbols: | ENTH/ANTH/VHS superfamily protein | chr4:15586003-15587910 FORWARD LENGTH=635;| Symbols: | ENTH/ANTH/VHS superfamily protein | chr4:15586003-15587910 FORWARD LENGTH=635	5	0	3	3	4	3	1	0	4	2	1	2	28	16	8	24	6
AT1G19350.1-T175(79.966)-S179(79.966);AT1G19350.3-T197(79.966)-S201(79.966);AT1G19350.4-T175(79.966)-S179(79.966);AT1G19350.5-T175(79.966)-S179(79.966);AT1G19350.6-T175(79.966)-S179(79.966)	nISNSAPVT(79.966)PPVS(79.966)SPTSRc	nISNSAPVTPPVSSPTSRc	nISNSAPVT(79.966)PPVS(79.966)SPTSRc	AT1G19350.1	AT1G19350.1;AT1G19350.3;AT1G19350.4;AT1G19350.5;AT1G19350.6	| Symbols: BES1, BZR2 | Brassinosteroid signalling positive regulator (BZR1) family protein | chr1:6688841-6690165 FORWARD LENGTH=335;| Symbols: BES1, BZR2 | Brassinosteroid signalling positive regulator (BZR1) family protein | chr1:6688680-6690165 FORWARD LENGTH=357;| Symbols: BES1, BZR2 | Brassinosteroid signalling positive regulator (BZR1) family protein | chr1:6688841-6690165 FORWARD LENGTH=3…	1	1	0	0	1	0	0	0	1	0	1	0	5	2	2	4	4
AT3G51120.1-S1192(79.966)	nSVLGVSSEPS(79.966)PRc	nSVLGVSSEPSPRc	nSVLGVSSEPS(79.966)PRc	AT3G51120.1	AT3G51120.1	| Symbols: | DNA binding;zinc ion binding;nucleic acid binding;nucleic acid binding | chr3:18986026-18991886 REVERSE LENGTH=1292	1	2	1	1	2	0	1	1	1	2	3	3	18	5	8	13	6
AT2G44510.1-C42(57.021)-C44(57.021)-S45(79.966)	nRDLSHPEDC(57.021)QC(57.021)S(79.966)DEDISFDEKc;nDLSHPEDC(57.021)QC(57.021)S(79.966)DEDISFDEKc	nDLSHPEDCQCSDEDISFDEKc;nRDLSHPEDCQCSDEDISFDEKc	nRDLSHPEDC(57.021)QC(57.021)S(79.966)DEDISFDEKc;nDLSHPEDC(57.021)QC(57.021)S(79.966)DEDISFDEKc	AT2G44510.1	AT2G44510.1	| Symbols: | CDK inhibitor P21 binding protein | chr2:18377411-18379030 FORWARD LENGTH=326	3	0	1	0	2	0	3	0	1	0	0	0	10	6	4	10	5
AT3G02880.1-S621(79.966)-S626(79.966)	nLIEEVSHSSGS(79.966)PNPVS(79.966)Dc	nLIEEVSHSSGSPNPVSDc	nLIEEVSHSSGS(79.966)PNPVS(79.966)Dc	AT3G02880.1	AT3G02880.1	| Symbols: | Leucine-rich repeat protein kinase family protein | chr3:634819-636982 FORWARD LENGTH=627	2	0	2	0	1	0	1	0	1	0	0	0	7	3	2	5	5
AT5G20190.1-S71(79.966)	nTAS(79.966)DSDLRc	nTASDSDLRc	nTAS(79.966)DSDLRc	AT5G20190.1	AT5G20190.1	| Symbols: | Tetratricopeptide repeat (TPR)-like superfamily protein | chr5:6814093-6815171 FORWARD LENGTH=290	0	0	1	0	0	0	0	0	2	1	0	0	4	1	3	4	2
AT5G14740.1-S263(79.966)-C272(57.021);AT5G14740.2-S191(79.966)-C200(57.021);AT5G14740.3-S263(79.966)-C272(57.021);AT5G14740.4-S263(79.966)-C272(57.021);AT5G14740.5-S263(79.966)-C272(57.021)	nVLAES(79.966)ESSAFEDQC(57.021)GRc	nVLAESESSAFEDQCGRc	nVLAES(79.966)ESSAFEDQC(57.021)GRc	AT5G14740.2	AT5G14740.1;AT5G14740.2;AT5G14740.3;AT5G14740.4;AT5G14740.5	| Symbols: CA2, CA18, BETA CA2 | carbonic anhydrase 2 | chr5:4758257-4762382 FORWARD LENGTH=331;| Symbols: CA2, CA18, BETA CA2 | carbonic anhydrase 2 | chr5:4760536-4762382 FORWARD LENGTH=259;| Symbols: CA2, CA18, BETA CA2 | carbonic anhydrase 2 | chr5:4758257-4762382 FORWARD LENGTH=330;| Symbols: CA2, CA18, BETA CA2 | carbonic anhydrase 2 | chr5:4758257-4762382 FORWARD LENGTH=330;| Symbols: CA2,…	2	0	2	0	1	0	3	0	2	0	1	0	11	5	6	11	6
AT1G78010.1-T351(79.966)	nAIVTEVAGT(79.966)TRc	nAIVTEVAGTTRc	nAIVTEVAGT(79.966)TRc	AT1G78010.1	AT1G78010.1	| Symbols: | tRNA modification GTPase, putative | chr1:29333535-29336297 FORWARD LENGTH=560	1	0	0	0	1	0	1	0	1	0	0	0	4	2	2	4	4
AT4G27900.1-S183(79.966);AT4G27900.2-S183(79.966)	nAFS(79.966)ESDIQTLGTGNTGLVQSQLDRc	nAFSESDIQTLGTGNTGLVQSQLDRc	nAFS(79.966)ESDIQTLGTGNTGLVQSQLDRc	AT4G27900.1	AT4G27900.1;AT4G27900.2	| Symbols: | CCT motif family protein | chr4:13890858-13892777 FORWARD LENGTH=261;| Symbols: | CCT motif family protein | chr4:13890858-13892777 FORWARD LENGTH=261	1	0	2	0	4	0	0	0	0	0	1	0	8	7	1	8	4
AT5G58140.1-S105(79.966);AT5G58140.2-S105(79.966);AT5G58140.3-S105(79.966);AT5G58140.4-S105(79.966)	nS(79.966)SEESTSSESGAFPRc	nSSEESTSSESGAFPRc	nS(79.966)SEESTSSESGAFPRc	AT5G58140.1	AT5G58140.1;AT5G58140.2;AT5G58140.3;AT5G58140.4	| Symbols: PHOT2, NPL1 | phototropin 2 | chr5:23524771-23529993 FORWARD LENGTH=915;| Symbols: PHOT2, NPL1 | phototropin 2 | chr5:23524771-23529993 FORWARD LENGTH=915;| Symbols: PHOT2, NPL1 | phototropin 2 | chr5:23524771-23529947 FORWARD LENGTH=898;| Symbols: PHOT2, NPL1 | phototropin 2 | chr5:23524771-23528541 FORWARD LENGTH=689	0	0	1	0	1	0	0	0	1	0	1	0	4	2	2	4	4
AT5G64270.1-S116(79.966)-M125(15.995)-T129(79.966)	nVLS(79.966)PDRVDAFAM(15.995)GDKT(79.966)PDASVRc	nVLSPDRVDAFAMGDKTPDASVRc	nVLS(79.966)PDRVDAFAM(15.995)GDKT(79.966)PDASVRc	AT5G64270.1	AT5G64270.1	| Symbols: | splicing factor, putative | chr5:25706909-25710718 FORWARD LENGTH=1269	0	0	1	0	0	1	0	1	0	0	0	0	3	2	1	3	3
AT2G27140.1-S129(79.966)	nENPNLPS(79.966)PSAKc	nENPNLPSPSAKc	nENPNLPS(79.966)PSAKc	AT2G27140.1	AT2G27140.1	| Symbols: | HSP20-like chaperones superfamily protein | chr2:11598496-11599264 REVERSE LENGTH=224	0	0	0	0	2	1	1	0	0	1	0	0	5	3	2	5	3
AT2G25480.1-T286(79.966)	nADSEEAITIQT(79.966)PRc	nADSEEAITIQTPRc	nADSEEAITIQT(79.966)PRc	AT2G25480.1	AT2G25480.1	| Symbols: | TPX2 (targeting protein for Xklp2) protein family | chr2:10843449-10845343 FORWARD LENGTH=403	1	0	0	0	0	1	0	1	0	0	0	0	3	2	1	3	3
AT1G45688.1-S16(79.966)-S20(79.966);AT1G45688.2-S16(79.966)-S20(79.966)	nTDSEVTSLAASS(79.966)PARS(79.966)PRc	nTDSEVTSLAASSPARSPRc	nTDSEVTSLAASS(79.966)PARS(79.966)PRc	AT1G45688.1	AT1G45688.1;AT1G45688.2	| Symbols: | unknown protein; FUNCTIONS IN: molecular_function unknown; INVOLVED IN: biological_process unknown; LOCATED IN: plasma membrane; EXPRESSED IN: 22 plant structures; EXPRESSED DURING: 13 growth stages; BEST Arabidopsis thaliana protein match is: unknown protein (TAIR:AT5G42860.1); Has 258 Blast hits to 242 proteins in 39 species: Archae - 0; Bacteria - 11; Metazoa - 10; Fungi - 14; Pla…	7	4	6	0	7	3	8	0	7	0	6	1	49	24	20	44	6
AT2G31800.1-S45(79.966);AT3G59830.1-S45(79.966)	nRNNMRFS(79.966)FGRc	nRNNMRFSFGRc	nRNNMRFS(79.966)FGRc	AT3G59830.1	AT2G31800.1;AT3G59830.1	| Symbols: | Integrin-linked protein kinase family | chr2:13520605-13523646 REVERSE LENGTH=476;| Symbols: | Integrin-linked protein kinase family | chr3:22103006-22105323 REVERSE LENGTH=477	0	0	0	0	1	1	0	0	0	0	0	0	2	2	0	2	1
AT3G01490.1-S45(79.966)	nSLS(79.966)DGEDNVNNTRc	nSLSDGEDNVNNTRc	nSLS(79.966)DGEDNVNNTRc	AT3G01490.1	AT3G01490.1	| Symbols: | Protein kinase superfamily protein | chr3:191095-193258 REVERSE LENGTH=411	0	0	1	0	1	0	0	0	1	0	0	0	3	2	1	3	3
AT4G36980.1-T296(79.966);AT4G36980.2-T296(79.966);AT4G36980.3-T295(79.966);AT4G36980.4-T296(79.966)	nSPT(79.966)YEAYPRc	nSPTYEAYPRc	nSPT(79.966)YEAYPRc	AT4G36980.1	AT4G36980.1;AT4G36980.2;AT4G36980.3;AT4G36980.4	| Symbols: | FUNCTIONS IN: molecular_function unknown; INVOLVED IN: biological_process unknown; EXPRESSED IN: 23 plant structures; EXPRESSED DURING: 13 growth stages; CONTAINS InterPro DOMAIN/s: Splicing factor, suppressor of white apricot (InterPro:IPR019147); Has 7672 Blast hits to 5479 proteins in 321 species: Archae - 0; Bacteria - 89; Metazoa - 5155; Fungi - 712; Plants - 341; Viruses - 39; …	0	0	0	0	0	0	0	0	0	0	2	0	2	0	2	2	1
AT1G63700.1-S326(79.966)	nIQS(79.966)GAVTPLHPRc	nIQSGAVTPLHPRc	nIQS(79.966)GAVTPLHPRc	AT1G63700.1	AT1G63700.1	| Symbols: EMB71, YDA, MAPKKK4 | Protein kinase superfamily protein | chr1:23625208-23629031 REVERSE LENGTH=883	1	2	0	0	4	1	0	0	0	0	0	0	8	6	0	6	2
AT3G08510.1-S280(79.966);AT3G08510.2-S280(79.966);AT3G08510.3-S280(79.966)	nEVPS(79.966)FIQRc	nEVPSFIQRc	nEVPS(79.966)FIQRc	AT3G08510.1	AT3G08510.1;AT3G08510.2;AT3G08510.3	| Symbols: ATPLC2, PLC2 | phospholipase C 2 | chr3:2582626-2585556 REVERSE LENGTH=581;| Symbols: ATPLC2, PLC2 | phospholipase C 2 | chr3:2582626-2585556 REVERSE LENGTH=581;| Symbols: | phospholipase C 2 | chr3:2582626-2585556 REVERSE LENGTH=552	1	3	1	0	0	2	0	2	0	2	0	0	11	6	4	10	5
AT3G48050.1-C881(57.021)-S894(79.966);AT3G48050.2-C881(57.021)-S894(79.966)	nLVDQC(57.021)LESNDNSDGVVAS(79.966)PALPTKc	nLVDQCLESNDNSDGVVASPALPTKc	nLVDQC(57.021)LESNDNSDGVVAS(79.966)PALPTKc	AT3G48050.1	AT3G48050.1;AT3G48050.2	| Symbols: | BAH domain ;TFIIS helical bundle-like domain | chr3:17734270-17739412 REVERSE LENGTH=1613;| Symbols: | BAH domain ;TFIIS helical bundle-like domain | chr3:17734270-17739412 REVERSE LENGTH=1613	7	0	4	0	5	0	6	0	6	0	4	0	32	16	16	32	6
AT4G38600.1-S200(79.966);AT4G38600.2-S127(79.966)	nKILS(79.966)GLRc	nKILSGLRc	nKILS(79.966)GLRc	AT4G38600.1	AT4G38600.1;AT4G38600.2	| Symbols: KAK, UPL3 | HEAT repeat ;HECT-domain (ubiquitin-transferase) | chr4:18041503-18049292 REVERSE LENGTH=1888;| Symbols: KAK, UPL3 | HEAT repeat ;HECT-domain (ubiquitin-transferase) | chr4:18041503-18049073 REVERSE LENGTH=1794	0	0	0	0	1	1	0	0	0	0	0	0	2	1	0	1	1
AT1G16610.1-S289(79.966);AT1G16610.2-S282(79.966);AT1G16610.3-S289(79.966)	nYRS(79.966)PPRGSPRc	nYRSPPRGSPRc	nYRS(79.966)PPRGSPRc	AT1G16610.1	AT1G16610.1;AT1G16610.2;AT1G16610.3	| Symbols: SR45, RNPS1 | arginine/serine-rich 45 | chr1:5675925-5678686 REVERSE LENGTH=414;| Symbols: SR45, RNPS1 | arginine/serine-rich 45 | chr1:5675925-5678686 REVERSE LENGTH=407;| Symbols: SR45 | arginine/serine-rich 45 | chr1:5675925-5678686 REVERSE LENGTH=425	0	1	2	0	3	0	0	0	0	0	1	0	7	5	1	6	4
AT1G20020.1-T182(79.966);AT1G20020.2-T163(79.966);AT1G20020.3-T182(79.966)	nLVYTNDQGET(79.966)VKc	nLVYTNDQGETVKc	nLVYTNDQGET(79.966)VKc	AT1G20020.1	AT1G20020.1;AT1G20020.2;AT1G20020.3	| Symbols: ATLFNR2, FNR2 | ferredoxin-NADP(+)-oxidoreductase 2 | chr1:6942851-6944868 FORWARD LENGTH=369;| Symbols: ATLFNR2 | ferredoxin-NADP(+)-oxidoreductase 2 | chr1:6942851-6944868 FORWARD LENGTH=350;| Symbols: ATLFNR2 | ferredoxin-NADP(+)-oxidoreductase 2 | chr1:6942851-6944868 FORWARD LENGTH=369	3	2	2	2	3	2	3	2	3	2	0	0	24	9	7	16	5
AT2G29210.1-S643(79.966)-S648(79.966)	nS(79.966)PGRLS(79.966)EEQDRVQNSKc	nSPGRLSEEQDRVQNSKc	nS(79.966)PGRLS(79.966)EEQDRVQNSKc	AT2G29210.1	AT2G29210.1	| Symbols: | splicing factor PWI domain-containing protein | chr2:12558156-12562168 FORWARD LENGTH=878	0	0	1	1	1	0	0	0	1	0	0	0	4	3	1	4	3
AT1G13020.1-S544(79.966)	nSSS(79.966)AREGWc	nSSSAREGWc	nSSS(79.966)AREGWc	AT1G13020.1	AT1G13020.1	| Symbols: EIF4B2 | eukaryotic initiation factor 4B2 | chr1:4440927-4443520 REVERSE LENGTH=549	0	2	1	4	0	1	0	0	6	1	0	0	15	7	5	12	4
AT5G14720.1-S613(79.966)	nQPGS(79.966)PETNVDDLLQTPPATSRc;nYLEQTSAKQPGS(79.966)PETNVDDLLQTPPATSRc	nQPGSPETNVDDLLQTPPATSRc;nYLEQTSAKQPGSPETNVDDLLQTPPATSRc	nQPGS(79.966)PETNVDDLLQTPPATSRc;nYLEQTSAKQPGS(79.966)PETNVDDLLQTPPATSRc	AT5G14720.1	AT5G14720.1	| Symbols: | Protein kinase superfamily protein | chr5:4748212-4752642 REVERSE LENGTH=674	3	0	5	0	1	0	2	1	3	0	3	0	18	9	9	18	6
AT2G36380.1-T69(79.966)	nWAALERLPT(79.966)YDRLRc	nWAALERLPTYDRLRc	nWAALERLPT(79.966)YDRLRc	AT2G36380.1	AT2G36380.1	| Symbols: PDR6, ATPDR6 | pleiotropic drug resistance 6 | chr2:15257583-15263627 FORWARD LENGTH=1453	1	0	0	0	0	0	1	0	0	0	0	0	2	1	1	2	2
AT4G27450.1-S244(79.966)	nRGS(79.966)EANWSLc	nRGSEANWSLc	nRGS(79.966)EANWSLc	AT4G27450.1	AT4G27450.1	| Symbols: | Aluminium induced protein with YGL and LRDR motifs | chr4:13727665-13728683 REVERSE LENGTH=250	5	6	1	3	4	6	3	6	5	9	2	8	58	18	24	42	6
AT1G17210.1-S762(79.966)	nLGDS(79.966)QDRVSQSVVRc	nLGDSQDRVSQSVVRc	nLGDS(79.966)QDRVSQSVVRc	AT1G17210.1	AT1G17210.1	| Symbols: ATILP1, ILP1 | IAP-like protein 1 | chr1:5880502-5884657 REVERSE LENGTH=958	4	4	6	4	8	0	2	2	5	0	1	1	37	20	9	29	6
AT5G23010.1-S98(79.966)	nVFDTTLRDGEQS(79.966)PGGSLTPPQKLEIARc	nVFDTTLRDGEQSPGGSLTPPQKLEIARc	nVFDTTLRDGEQS(79.966)PGGSLTPPQKLEIARc	AT5G23010.1	AT5G23010.1	| Symbols: MAM1, IMS3 | methylthioalkylmalate synthase 1 | chr5:7703173-7706769 FORWARD LENGTH=506	0	0	1	0	2	0	1	0	1	0	0	0	5	3	2	5	4
AT4G32610.1-S247(79.966)	nSNSDAAS(79.966)ESAEQEESSSSIDVKc	nSNSDAASESAEQEESSSSIDVKc	nSNSDAAS(79.966)ESAEQEESSSSIDVKc	AT4G32610.1	AT4G32610.1	| Symbols: | copper ion binding | chr4:15728376-15729897 REVERSE LENGTH=315	2	2	2	0	1	0	2	1	1	1	0	0	12	6	4	10	5
AT3G54620.1-S71(79.966);AT3G54620.2-S71(79.966);AT3G54620.3-S71(79.966)	nLINELSGSDSSPTTNTIERS(79.966)PPPVQSLSRc	nLINELSGSDSSPTTNTIERSPPPVQSLSRc	nLINELSGSDSSPTTNTIERS(79.966)PPPVQSLSRc	AT3G54620.3	AT3G54620.1;AT3G54620.2;AT3G54620.3	| Symbols: ATBZIP25, BZO2H4, BZIP25 | basic leucine zipper 25 | chr3:20218085-20220341 REVERSE LENGTH=403;| Symbols: ATBZIP25, BZO2H4, BZIP25 | basic leucine zipper 25 | chr3:20218606-20220341 REVERSE LENGTH=295;| Symbols: BZIP25 | basic leucine zipper 25 | chr3:20218085-20220341 REVERSE LENGTH=386	0	1	2	0	1	0	0	0	0	0	0	0	4	4	0	4	3
AT5G57610.1-M548(15.995)-S557(79.966)	nYSTGM(15.995)ENQGVLVGS(79.966)PQRc	nYSTGMENQGVLVGSPQRc	nYSTGM(15.995)ENQGVLVGS(79.966)PQRc	AT5G57610.1	AT5G57610.1	| Symbols: | Protein kinase superfamily protein with octicosapeptide/Phox/Bem1p domain | chr5:23325307-23329099 FORWARD LENGTH=1054	2	0	1	0	2	0	3	0	1	0	1	0	10	5	5	10	6
AT2G42580.1-S42(79.966)-M48(15.995)	nELDLGS(79.966)PVSTLM(15.995)PRc	nELDLGSPVSTLMPRc	nELDLGS(79.966)PVSTLM(15.995)PRc	AT2G42580.1	AT2G42580.1	| Symbols: TTL3, VIT | tetratricopetide-repeat thioredoxin-like 3 | chr2:17728855-17731461 FORWARD LENGTH=691	2	2	0	0	0	1	2	1	2	0	0	0	10	4	5	9	4
AT2G43680.1-S156(79.966)-S158(79.966);AT2G43680.2-S155(79.966)-S157(79.966);AT2G43680.3-S155(79.966)-S157(79.966)	nS(79.966)LS(79.966)PKPFDRc	nSLSPKPFDRc	nS(79.966)LS(79.966)PKPFDRc	AT2G43680.1	AT2G43680.1;AT2G43680.2;AT2G43680.3	| Symbols: IQD14 | IQ-domain 14 | chr2:18109302-18111587 FORWARD LENGTH=669;| Symbols: IQD14 | IQ-domain 14 | chr2:18109302-18111587 FORWARD LENGTH=668;| Symbols: IQD14 | IQ-domain 14 | chr2:18109302-18111587 FORWARD LENGTH=668	0	0	0	0	1	1	0	0	0	0	0	0	2	2	0	2	1
AT1G13930.1-S71(79.966);AT1G13930.2-S71(79.966);AT1G13930.3-S71(79.966)	nVAGAS(79.966)ADILDAAEKYGKc;nGKVAGAS(79.966)ADILDAAEKc;nGKVAGAS(79.966)ADILDAAEKYGKc;nVAGAS(79.966)ADILDAAEKc;nVAGAS(79.966)ADILDAAEKYGKFDEKc	nGKVAGASADILDAAEKYGKc;nVAGASADILDAAEKc;nVAGASADILDAAEKYGKc;nVAGASADILDAAEKYGKFDEKc;nGKVAGASADILDAAEKc	nVAGAS(79.966)ADILDAAEKYGKc;nGKVAGAS(79.966)ADILDAAEKc;nGKVAGAS(79.966)ADILDAAEKYGKc;nVAGAS(79.966)ADILDAAEKc;nVAGAS(79.966)ADILDAAEKYGKFDEKc	AT1G13930.1	AT1G13930.1;AT1G13930.2;AT1G13930.3	| Symbols: | Involved in response to salt stress. Knockout mutants are hypersensitive to salt stress. | chr1:4761091-4761558 FORWARD LENGTH=155;| Symbols: | Involved in response to salt stress. Knockout mutants are hypersensitive to salt stress. | chr1:4761091-4761558 FORWARD LENGTH=155;| Symbols: | Involved in response to salt stress. Knockout mutants are hypersensitive to salt stress. | chr1:47…	9	8	6	6	13	10	13	9	10	13	7	8	112	30	30	60	6
AT1G08420.1-S627(79.966);AT1G08420.2-S622(79.966);AT2G27210.1-S616(79.966);AT2G27210.2-S611(79.966)	nQLS(79.966)IDQFENEGRRc;nQLS(79.966)IDQFENEGRc	nQLSIDQFENEGRRc;nQLSIDQFENEGRc	nQLS(79.966)IDQFENEGRRc;nQLS(79.966)IDQFENEGRc	AT1G08420.1	AT1G08420.1;AT1G08420.2;AT2G27210.1;AT2G27210.2	| Symbols: BSL2 | BRI1 suppressor 1 (BSU1)-like 2 | chr1:2649959-2656564 FORWARD LENGTH=1018;| Symbols: BSL2 | BRI1 suppressor 1 (BSU1)-like 2 | chr1:2649959-2656564 FORWARD LENGTH=1013;| Symbols: BSL3 | BRI1 suppressor 1 (BSU1)-like 3 | chr2:11630188-11636182 FORWARD LENGTH=1006;| Symbols: BSL3 | BRI1 suppressor 1 (BSU1)-like 3 | chr2:11630188-11636182 FORWARD LENGTH=1001	6	5	6	5	3	3	7	4	6	5	5	2	57	17	20	37	6
AT2G20950.1-S154(79.966)	nSRS(79.966)PAPYNTHERc	nSRSPAPYNTHERc	nSRS(79.966)PAPYNTHERc	AT2G20950.1	AT2G20950.1	| Symbols: | Arabidopsis phospholipase-like protein (PEARLI 4) family | chr2:9003295-9005354 FORWARD LENGTH=520	0	0	1	0	0	1	0	0	1	0	0	0	3	2	1	3	3
AT3G04740.1-S819(79.966)	nSWS(79.966)PASQTLSTAVSTSTKc	nSWSPASQTLSTAVSTSTKc	nSWS(79.966)PASQTLSTAVSTSTKc	AT3G04740.1	AT3G04740.1	| Symbols: SWP, MED14, ATMED14 | RNA polymerase II transcription mediators | chr3:1294037-1300555 FORWARD LENGTH=1703	1	0	0	0	0	0	1	0	0	0	0	0	2	1	1	2	2
AT1G21000.1-S168(79.966);AT1G21000.2-S165(79.966)	nEYLGGS(79.966)ESDEATTPTKc	nEYLGGSESDEATTPTKc	nEYLGGS(79.966)ESDEATTPTKc	AT1G21000.1	AT1G21000.1;AT1G21000.2	| Symbols: | PLATZ transcription factor family protein | chr1:7337919-7339088 FORWARD LENGTH=246;| Symbols: | PLATZ transcription factor family protein | chr1:7338013-7339088 FORWARD LENGTH=243	1	2	2	0	1	0	2	1	2	1	2	0	14	5	5	10	6
AT5G36880.1-S11(79.966);AT5G36880.2-S61(79.966)	nHVES(79.966)MSQLPSGAGKc	nHVESMSQLPSGAGKc	nHVES(79.966)MSQLPSGAGKc	AT5G36880.1	AT5G36880.1;AT5G36880.2	| Symbols: ACS | acetyl-CoA synthetase | chr5:14534961-14539084 REVERSE LENGTH=693;| Symbols: ACS | acetyl-CoA synthetase | chr5:14534961-14540296 REVERSE LENGTH=743	5	2	7	6	10	8	6	4	3	3	2	1	57	21	11	32	6
AT3G19420.1-S91(79.966)	nFTSGLGIRLS(79.966)PKc	nFTSGLGIRLSPKc	nFTSGLGIRLS(79.966)PKc	AT3G19420.1	AT3G19420.1	| Symbols: ATPEN2, PEN2 | PTEN 2 | chr3:6731824-6735354 FORWARD LENGTH=611	2	1	2	3	1	1	1	1	3	3	1	1	20	7	7	14	6
AT1G15280.1-S70(79.966);AT1G15280.2-S70(79.966)	nYDNDEDGEDS(79.966)YEDDEEESGGGIDNDKSGVVKc	nYDNDEDGEDSYEDDEEESGGGIDNDKSGVVKc	nYDNDEDGEDS(79.966)YEDDEEESGGGIDNDKSGVVKc	AT1G15280.1	AT1G15280.1;AT1G15280.2	| Symbols: | CASC3/Barentsz eIF4AIII binding | chr1:5252538-5256214 FORWARD LENGTH=584;| Symbols: | CASC3/Barentsz eIF4AIII binding | chr1:5252538-5256214 FORWARD LENGTH=585	1	1	0	0	0	0	1	1	0	0	0	0	4	1	1	2	2
AT1G45249.1-S413(79.966);AT1G45249.3-S424(79.966)	nRTES(79.966)GPWc	nRTESGPWc	nRTES(79.966)GPWc	AT1G45249.1	AT1G45249.1;AT1G45249.3	| Symbols: ABF2, AREB1, ATAREB1 | abscisic acid responsive elements-binding factor 2 | chr1:17165420-17167415 REVERSE LENGTH=416;| Symbols: ABF2 | abscisic acid responsive elements-binding factor 2 | chr1:17165420-17167415 REVERSE LENGTH=427	0	0	3	0	0	0	0	0	1	0	0	0	4	3	1	4	2
AT1G77300.1-S1567(79.966)	nYDHQS(79.966)PRPAEPAASVTSSKc	nYDHQSPRPAEPAASVTSSKc	nYDHQS(79.966)PRPAEPAASVTSSKc	AT1G77300.1	AT1G77300.1	| Symbols: EFS, SDG8, CCR1, ASHH2, LAZ2 | histone methyltransferases(H3-K4 specific);histone methyltransferases(H3-K36 specific) | chr1:29040160-29048810 REVERSE LENGTH=1805	0	0	3	0	0	0	0	0	0	0	0	0	3	3	0	3	1
AT5G23490.1-S168(79.966)-M170(15.995)	nAIDGTGPSQFDSSIS(79.966)PM(15.995)Rc	nAIDGTGPSQFDSSISPMRc	nAIDGTGPSQFDSSIS(79.966)PM(15.995)Rc	AT5G23490.1	AT5G23490.1	| Symbols: | unknown protein; BEST Arabidopsis thaliana protein match is: unknown protein (TAIR:AT5G08440.1); Has 202 Blast hits to 197 proteins in 48 species: Archae - 0; Bacteria - 13; Metazoa - 25; Fungi - 9; Plants - 109; Viruses - 0; Other Eukaryotes - 46 (source: NCBI BLink). | chr5:7919831-7926499 FORWARD LENGTH=729	2	2	0	0	0	1	2	2	1	0	0	0	10	3	3	6	4
AT5G47690.1-M1294(15.995)-S1299(79.966);AT5G47690.2-M1294(15.995)-S1299(79.966);AT5G47690.3-M1294(15.995)-S1299(79.966)	nM(15.995)LESIS(79.966)PRc	nMLESISPRc	nM(15.995)LESIS(79.966)PRc	AT5G47690.3	AT5G47690.1;AT5G47690.2;AT5G47690.3	| Symbols: | binding | chr5:19317899-19327014 FORWARD LENGTH=1605;| Symbols: | binding | chr5:19317899-19327014 FORWARD LENGTH=1606;| Symbols: | binding | chr5:19317899-19327014 FORWARD LENGTH=1607	1	1	2	1	2	2	2	3	3	1	0	0	18	6	6	12	5
AT4G32350.1-S679(79.966)	nS(79.966)LPAEQLAGPSEPAKc	nSLPAEQLAGPSEPAKc	nS(79.966)LPAEQLAGPSEPAKc	AT4G32350.1	AT4G32350.1	| Symbols: | Regulator of Vps4 activity in the MVB pathway protein | chr4:15617634-15620642 FORWARD LENGTH=732	2	0	0	0	2	1	2	1	1	0	0	0	9	4	3	7	4
AT3G60240.2-S176(79.966);AT3G60240.3-S178(79.966);AT3G60240.4-S180(79.966)	nTTS(79.966)APPNMDDQKRc	nTTSAPPNMDDQKRc	nTTS(79.966)APPNMDDQKRc	AT3G60240.2	AT3G60240.2;AT3G60240.3;AT3G60240.4	| Symbols: EIF4G, CUM2 | eukaryotic translation initiation factor 4G | chr3:22261842-22268295 FORWARD LENGTH=1723;| Symbols: EIF4G, CUM2 | eukaryotic translation initiation factor 4G | chr3:22261842-22268295 FORWARD LENGTH=1725;| Symbols: EIF4G, CUM2 | eukaryotic translation initiation factor 4G | chr3:22261842-22268295 FORWARD LENGTH=1727	1	0	0	0	1	2	0	1	1	1	0	0	7	4	3	7	4
AT1G22620.1-S456(79.966)	nASQLSHANTAREPS(79.966)LRc	nASQLSHANTAREPSLRc	nASQLSHANTAREPS(79.966)LRc	AT1G22620.1	AT1G22620.1	| Symbols: ATSAC1 | Phosphoinositide phosphatase family protein | chr1:7997889-8002787 REVERSE LENGTH=912	2	0	3	0	1	0	0	0	1	0	0	0	7	6	1	7	4
AT1G55310.1-S160(79.966);AT1G55310.2-S160(79.966);AT1G55310.3-S173(79.966)	nS(79.966)GDYYSPPPRc	nSGDYYSPPPRc	nS(79.966)GDYYSPPPRc	AT1G55310.1	AT1G55310.1;AT1G55310.2;AT1G55310.3	| Symbols: SR33, ATSCL33, SCL33, At-SCL33 | SC35-like splicing factor 33 | chr1:20630676-20632695 FORWARD LENGTH=287;| Symbols: SR33, ATSCL33, SCL33, At-SCL33 | SC35-like splicing factor 33 | chr1:20630676-20632567 FORWARD LENGTH=220;| Symbols: SR33, SCL33, At-SCL33 | SC35-like splicing factor 33 | chr1:20630676-20632695 FORWARD LENGTH=300	1	0	0	1	4	1	1	1	0	0	0	0	9	5	2	7	4
AT5G06310.1-M284(15.995)-S288(79.966)	nEM(15.995)EAFS(79.966)PQRc	nEMEAFSPQRc	nEM(15.995)EAFS(79.966)PQRc	AT5G06310.1	AT5G06310.1	| Symbols: AtPOT1b | Nucleic acid-binding, OB-fold-like protein | chr5:1928468-1930795 FORWARD LENGTH=454	5	6	3	2	3	4	5	5	3	5	0	0	41	10	9	19	5
AT5G14720.1-S448(79.966)	nAS(79.966)IGSLAETTKEEDTAAQNTSLPRc	nASIGSLAETTKEEDTAAQNTSLPRc	nAS(79.966)IGSLAETTKEEDTAAQNTSLPRc	AT5G14720.1	AT5G14720.1	| Symbols: | Protein kinase superfamily protein | chr5:4748212-4752642 REVERSE LENGTH=674	1	0	0	0	0	0	1	1	0	0	0	0	3	1	1	2	2
AT5G57160.1-S1014(79.966)	nLSDIAEETDS(79.966)FGEAQRc	nLSDIAEETDSFGEAQRc	nLSDIAEETDS(79.966)FGEAQRc	AT5G57160.1	AT5G57160.1	| Symbols: ATLIG4, LIG4 | DNA ligase IV | chr5:23155150-23161688 REVERSE LENGTH=1219	1	0	1	0	1	0	1	0	1	1	1	0	7	3	4	7	6
AT2G37550.1-S173(79.966);AT2G37550.2-S173(79.966)	nNQS(79.966)AGDFRc;nRNQS(79.966)AGDFRc	nRNQSAGDFRc;nNQSAGDFRc	nNQS(79.966)AGDFRc;nRNQS(79.966)AGDFRc	AT2G37550.1	AT2G37550.1;AT2G37550.2	| Symbols: ASP1, AGD7 | ARF-GAP domain 7 | chr2:15755544-15757456 REVERSE LENGTH=456;| Symbols: ASP1, AGD7 | ARF-GAP domain 7 | chr2:15755544-15757456 REVERSE LENGTH=456	5	3	11	5	6	5	4	4	7	2	7	4	63	21	23	44	6
AT5G36880.2-S52(79.966)	nKMS(79.966)SNSLRc	nKMSSNSLRc	nKMS(79.966)SNSLRc	AT5G36880.2	AT5G36880.2	| Symbols: ACS | acetyl-CoA synthetase | chr5:14534961-14540296 REVERSE LENGTH=743	0	0	0	0	1	1	0	0	1	0	0	0	3	2	1	3	2
AT1G48410.1-M996(15.995)-S1005(79.966)-M1006(15.995)-M1011(15.995);AT1G48410.2-M998(15.995)-S1007(79.966)-M1008(15.995)-M1013(15.995);AT1G48410.3-M998(15.995)-S1007(79.966)-M1008(15.995)-M1013(15.995)	nFYM(15.995)EPETSDSGS(79.966)M(15.995)ASGSM(15.995)ARc	nFYMEPETSDSGSMASGSMARc	nFYM(15.995)EPETSDSGS(79.966)M(15.995)ASGSM(15.995)ARc	AT1G48410.1	AT1G48410.1;AT1G48410.2;AT1G48410.3	| Symbols: AGO1 | Stabilizer of iron transporter SufD / Polynucleotidyl transferase | chr1:17886285-17891892 REVERSE LENGTH=1048;| Symbols: AGO1 | Stabilizer of iron transporter SufD / Polynucleotidyl transferase | chr1:17886285-17891892 REVERSE LENGTH=1050;| Symbols: AGO1 | Stabilizer of iron transporter SufD / Polynucleotidyl transferase | chr1:17886285-17891892 REVERSE LENGTH=1050	2	1	0	0	0	0	0	0	0	1	0	0	4	3	1	4	2
AT5G42920.1-S517(79.966);AT5G42920.2-S634(79.966)	nKYEDDLDLVLDDDS(79.966)EIDEPTGRc	nKYEDDLDLVLDDDSEIDEPTGRc	nKYEDDLDLVLDDDS(79.966)EIDEPTGRc	AT5G42920.1	AT5G42920.1;AT5G42920.2	| Symbols: THO5, AtTHO5 | THO complex, subunit 5 | chr5:17206310-17209106 REVERSE LENGTH=702;| Symbols: THO5, AtTHO5 | THO complex, subunit 5 | chr5:17206310-17209522 REVERSE LENGTH=819	1	1	1	1	0	0	3	1	0	0	0	0	8	2	4	6	3
AT3G13225.2-S53(79.966)	nEQTELNELPNS(79.966)PSSSGQKc	nEQTELNELPNSPSSSGQKc	nEQTELNELPNS(79.966)PSSSGQKc	AT3G13225.2	AT3G13225.2	| Symbols: | WW domain-containing protein | chr3:4258928-4262853 REVERSE LENGTH=892	0	1	0	0	0	0	2	0	0	0	1	0	4	1	3	4	3
AT1G18160.1-S462(79.966)	nSPS(79.966)WTEGVSSPAGRc	nSPSWTEGVSSPAGRc	nSPS(79.966)WTEGVSSPAGRc	AT1G18160.1	AT1G18160.1	| Symbols: | Protein kinase superfamily protein | chr1:6249126-6253835 FORWARD LENGTH=992	3	3	1	2	2	3	3	2	2	1	3	2	27	8	8	16	6
AT5G38410.1-S77(79.966);AT5G38410.2-S77(79.966);AT5G38410.3-S77(79.966);AT5G38420.1-S77(79.966)	nFETLSYLPDLS(79.966)DVELAKEVDYLLRc;nKKFETLSYLPDLS(79.966)DVELAKc;nFETLSYLPDLS(79.966)DVELAKc;nKFETLSYLPDLS(79.966)DVELAKc;nKFETLSYLPDLS(79.966)DVELAKEVDYLLRc	nFETLSYLPDLSDVELAKEVDYLLRc;nKFETLSYLPDLSDVELAKEVDYLLRc;nKKFETLSYLPDLSDVELAKc;nKFETLSYLPDLSDVELAKc;nFETLSYLPDLSDVELAKc	nFETLSYLPDLS(79.966)DVELAKEVDYLLRc;nKKFETLSYLPDLS(79.966)DVELAKc;nFETLSYLPDLS(79.966)DVELAKc;nKFETLSYLPDLS(79.966)DVELAKc;nKFETLSYLPDLS(79.966)DVELAKEVDYLLRc	AT5G38410.1	AT5G38410.1;AT5G38410.2;AT5G38410.3;AT5G38420.1	| Symbols: | Ribulose bisphosphate carboxylase (small chain) family protein | chr5:15377501-15378306 REVERSE LENGTH=181;| Symbols: | Ribulose bisphosphate carboxylase (small chain) family protein | chr5:15377501-15378306 REVERSE LENGTH=174;| Symbols: | Ribulose bisphosphate carboxylase (small chain) family protein | chr5:15377501-15378306 REVERSE LENGTH=186;| Symbols: | Ribulose bisphosphate carb…	8	7	4	0	8	13	7	9	1	0	3	3	63	36	22	58	6
AT4G02450.1-M162(15.995)-M165(15.995)-M168(15.995)-M171(15.995)-M180(15.995)-M183(15.995)-M186(15.995)-M189(15.995)-M192(15.995)-M195(15.995)-S201(79.966)	nLM(15.995)GGM(15.995)GGM(15.995)GGM(15.995)GGLEGLGGM(15.995)GGM(15.995)GGM(15.995)GGM(15.995)GGM(15.995)GGM(15.995)EEFEDS(79.966)DDEEETAKc	nLMGGMGGMGGMGGLEGLGGMGGMGGMGGMGGMGGMEEFEDSDDEEETAKc	nLM(15.995)GGM(15.995)GGM(15.995)GGM(15.995)GGLEGLGGM(15.995)GGM(15.995)GGM(15.995)GGM(15.995)GGM(15.995)GGM(15.995)EEFEDS(79.966)DDEEETAKc	AT4G02450.1	AT4G02450.1	| Symbols: | HSP20-like chaperones superfamily protein | chr4:1073987-1075765 REVERSE LENGTH=241	2	0	1	1	0	0	2	0	1	0	0	0	7	4	3	7	4
AT1G76810.1-S604(79.966)	nS(79.966)WGTVDLNLKc	nSWGTVDLNLKc	nS(79.966)WGTVDLNLKc	AT1G76810.1	AT1G76810.1	| Symbols: | eukaryotic translation initiation factor 2 (eIF-2) family protein | chr1:28831366-28836310 REVERSE LENGTH=1294	2	2	1	1	3	3	2	2	2	2	1	2	23	9	8	17	6
AT4G34860.1-S21(79.966);AT4G34860.2-S21(79.966)	nNVDS(79.966)LSTLDDIDDIDFAKc	nNVDSLSTLDDIDDIDFAKc	nNVDS(79.966)LSTLDDIDDIDFAKc	AT4G34860.1	AT4G34860.1;AT4G34860.2	| Symbols: | Plant neutral invertase family protein | chr4:16609955-16612019 REVERSE LENGTH=571;| Symbols: | Plant neutral invertase family protein | chr4:16609955-16612019 REVERSE LENGTH=571	1	0	1	0	1	0	1	1	2	0	0	1	8	3	4	7	6
AT1G67590.1-M152(15.995)-M156(15.995)-S161(79.966);AT1G67590.2-M152(15.995)-M156(15.995)-S161(79.966)	nDM(15.995)GTEM(15.995)TPIGS(79.966)QEPSRc	nDMGTEMTPIGSQEPSRc	nDM(15.995)GTEM(15.995)TPIGS(79.966)QEPSRc	AT1G67590.1	AT1G67590.1;AT1G67590.2	| Symbols: | Remorin family protein | chr1:25333137-25334472 REVERSE LENGTH=347;| Symbols: | Remorin family protein | chr1:25333255-25334472 REVERSE LENGTH=308	0	2	0	0	0	1	0	0	0	1	0	0	4	3	1	4	3
AT4G01090.1-S218(79.966)	nYGDLPPYS(79.966)PVSSHHREEKc	nYGDLPPYSPVSSHHREEKc	nYGDLPPYS(79.966)PVSSHHREEKc	AT4G01090.1	AT4G01090.1	| Symbols: | Protein of unknown function (DUF3133) | chr4:470834-473248 REVERSE LENGTH=714	1	1	0	0	1	0	1	0	0	2	0	0	6	3	3	6	4
AT3G16390.1-T267(79.966);AT3G16400.1-T267(79.966);AT3G16400.2-T267(79.966);AT3G16410.1-T416(79.966)	nLLTPVEEGPT(79.966)PRc	nLLTPVEEGPTPRc	nLLTPVEEGPT(79.966)PRc	AT3G16400.1	AT3G16390.1;AT3G16400.1;AT3G16400.2;AT3G16410.1	| Symbols: NSP3 | nitrile specifier protein 3 | chr3:5562602-5564356 FORWARD LENGTH=467;| Symbols: ATMLP-470, NSP1, ATNSP1 | nitrile specifier protein 1 | chr3:5566516-5568330 FORWARD LENGTH=470;| Symbols: ATMLP-470 | nitrile specifier protein 1 | chr3:5566516-5568330 FORWARD LENGTH=470;| Symbols: NSP4 | nitrile specifier protein 4 | chr3:5572145-5574359 FORWARD LENGTH=619	0	0	1	2	2	0	2	1	3	2	3	4	20	4	9	13	5
AT2G20950.1-M137(15.995)-S145(79.966)	nM(15.995)YEADANVS(79.966)PFHPFRc	nMYEADANVSPFHPFRc	nM(15.995)YEADANVS(79.966)PFHPFRc	AT2G20950.1	AT2G20950.1	| Symbols: | Arabidopsis phospholipase-like protein (PEARLI 4) family | chr2:9003295-9005354 FORWARD LENGTH=520	1	0	0	0	0	0	1	0	0	0	0	0	2	1	1	2	2
AT1G01540.1-S107(79.966)-S108(79.966);AT1G01540.2-S107(79.966)-S108(79.966);AT4G01330.1-S117(79.966)-S118(79.966);AT4G01330.2-S117(79.966)-S118(79.966)	nVVFSDRVS(79.966)S(79.966)GESRc	nVVFSDRVSSGESRc	nVVFSDRVS(79.966)S(79.966)GESRc	AT1G01540.1	AT1G01540.1;AT1G01540.2;AT4G01330.1;AT4G01330.2	| Symbols: | Protein kinase superfamily protein | chr1:195980-197973 FORWARD LENGTH=386;| Symbols: | Protein kinase superfamily protein | chr1:195980-198383 FORWARD LENGTH=472;| Symbols: | Protein kinase superfamily protein | chr4:550723-552847 FORWARD LENGTH=479;| Symbols: | Protein kinase superfamily protein | chr4:550723-552847 FORWARD LENGTH=480	0	0	0	0	0	0	0	0	0	1	0	1	2	0	2	2	2
AT1G59520.1-S271(79.966);AT1G59520.2-S271(79.966);AT1G59520.3-S271(79.966)	nNRFGS(79.966)LLSLGHITGKc	nNRFGSLLSLGHITGKc	nNRFGS(79.966)LLSLGHITGKc	AT1G59520.1	AT1G59520.1;AT1G59520.2;AT1G59520.3	| Symbols: CW7 | CW7 | chr1:21861589-21866016 FORWARD LENGTH=388;| Symbols: CW7 | CW7 | chr1:21861589-21865418 FORWARD LENGTH=319;| Symbols: CW7 | CW7 | chr1:21861589-21866016 FORWARD LENGTH=388	0	0	0	0	0	0	1	1	0	0	0	0	2	0	2	2	1
AT1G01140.1-T178(79.966)-C180(57.021);AT1G01140.2-T178(79.966)-C180(57.021);AT1G01140.3-T178(79.966)-C180(57.021)	nEDGLLHT(79.966)AC(57.021)GTPNYVAPEVLSDKc	nEDGLLHTACGTPNYVAPEVLSDKc	nEDGLLHT(79.966)AC(57.021)GTPNYVAPEVLSDKc	AT1G01140.3	AT1G01140.1;AT1G01140.2;AT1G01140.3	| Symbols: CIPK9, SnRK3.12, PKS6 | CBL-interacting protein kinase 9 | chr1:64398-67512 REVERSE LENGTH=447;| Symbols: CIPK9, PKS6 | CBL-interacting protein kinase 9 | chr1:64398-67512 REVERSE LENGTH=449;| Symbols: CIPK9, PKS6 | CBL-interacting protein kinase 9 | chr1:64398-67512 REVERSE LENGTH=451	0	0	3	0	0	0	0	0	1	0	0	0	4	3	1	4	2
AT4G19190.1-S541(79.966)	nHVYEAS(79.966)DDPEEFSDRYRc	nHVYEASDDPEEFSDRYRc	nHVYEAS(79.966)DDPEEFSDRYRc	AT4G19190.1	AT4G19190.1	| Symbols: | zinc knuckle (CCHC-type) family protein | chr4:10493323-10495969 FORWARD LENGTH=595	1	2	0	0	1	0	0	1	0	0	0	0	5	4	1	5	3
AT3G16270.1-T211(79.966)	nSLT(79.966)MENENFSRc	nSLTMENENFSRc	nSLT(79.966)MENENFSRc	AT3G16270.1	AT3G16270.1	| Symbols: | ENTH/VHS family protein | chr3:5513701-5516540 FORWARD LENGTH=690	0	4	0	2	1	3	1	0	2	0	2	2	17	9	6	15	6
AT1G10490.1-S661(79.966)	nYFEGQLASISEGDDELEVEPS(79.966)PVRVTEAAAKc	nYFEGQLASISEGDDELEVEPSPVRVTEAAAKc	nYFEGQLASISEGDDELEVEPS(79.966)PVRVTEAAAKc	AT1G10490.1	AT1G10490.1	| Symbols: | Domain of unknown function (DUF1726) ;Putative ATPase (DUF699) | chr1:3453589-3459925 FORWARD LENGTH=1028	1	1	2	0	1	1	3	0	1	1	2	1	14	6	8	14	6
AT5G15790.1-M226(15.995)-T231(79.966);AT5G15790.2-M226(15.995)-T231(79.966)	nVM(15.995)EFHET(79.966)Pc	nVMEFHETPc	nVM(15.995)EFHET(79.966)Pc	AT5G15790.1	AT5G15790.1;AT5G15790.2	| Symbols: | RING/U-box superfamily protein | chr5:5149800-5150964 FORWARD LENGTH=232;| Symbols: | RING/U-box superfamily protein | chr5:5149800-5150964 FORWARD LENGTH=232	3	2	3	3	0	1	4	3	5	5	0	1	30	7	9	16	6
AT5G23680.1-S68(79.966)	nLGDIGGDQYHQHVVAAYDS(79.966)PQVRc	nLGDIGGDQYHQHVVAAYDSPQVRc	nLGDIGGDQYHQHVVAAYDS(79.966)PQVRc	AT5G23680.1	AT5G23680.1	| Symbols: | Sterile alpha motif (SAM) domain-containing protein | chr5:7985573-7986460 REVERSE LENGTH=295	2	1	0	0	0	0	0	0	1	0	0	0	4	2	1	3	2
AT2G32080.1-S207(79.966);AT2G32080.2-S206(79.966)	nTIDS(79.966)PGQEETGMTGVSKc	nTIDSPGQEETGMTGVSKc	nTIDS(79.966)PGQEETGMTGVSKc	AT2G32080.1	AT2G32080.1;AT2G32080.2	| Symbols: PUR ALPHA-1 | purin-rich alpha 1 | chr2:13642716-13644036 REVERSE LENGTH=296;| Symbols: PUR ALPHA-1 | purin-rich alpha 1 | chr2:13642716-13644036 REVERSE LENGTH=295	6	3	5	2	5	0	5	2	4	4	7	5	48	16	17	33	6
AT3G21360.1-S111(79.966)	nVFTANES(79.966)PPDQKc	nVFTANESPPDQKc	nVFTANES(79.966)PPDQKc	AT3G21360.1	AT3G21360.1	| Symbols: | 2-oxoglutarate (2OG) and Fe(II)-dependent oxygenase superfamily protein | chr3:7522865-7524036 FORWARD LENGTH=330	1	1	0	1	1	1	0	0	1	0	0	0	6	4	1	5	4
AT5G35910.1-S595(79.966)	nDLHTGDVAS(79.966)PSLKENSSQLESTRc	nDLHTGDVASPSLKENSSQLESTRc	nDLHTGDVAS(79.966)PSLKENSSQLESTRc	AT5G35910.1	AT5G35910.1	| Symbols: | Polynucleotidyl transferase, ribonuclease H fold protein with HRDC domain | chr5:14029871-14035405 REVERSE LENGTH=870	0	0	1	0	2	0	0	0	0	0	0	0	3	3	0	3	2
AT5G38640.1-S108(79.966)	nDFPDGSTTAS(79.966)PGRHSRc;nRDFPDGSTTAS(79.966)PGRc;nDFPDGSTTAS(79.966)PGRc	nRDFPDGSTTASPGRc;nDFPDGSTTASPGRHSRc;nDFPDGSTTASPGRc	nDFPDGSTTAS(79.966)PGRHSRc;nRDFPDGSTTAS(79.966)PGRc;nDFPDGSTTAS(79.966)PGRc	AT5G38640.1	AT5G38640.1	| Symbols: | NagB/RpiA/CoA transferase-like superfamily protein | chr5:15468020-15470674 REVERSE LENGTH=642	5	3	3	7	3	4	3	3	5	4	6	3	49	14	14	28	6
AT1G78580.1-S890(79.966)	nRPS(79.966)PEKISWNVLDLKc	nRPSPEKISWNVLDLKc	nRPS(79.966)PEKISWNVLDLKc	AT1G78580.1	AT1G78580.1	| Symbols: ATTPS1, TPS1 | trehalose-6-phosphate synthase | chr1:29552495-29557482 REVERSE LENGTH=942	0	0	0	0	1	0	1	1	0	0	0	0	3	1	2	3	2
AT5G40450.1-S444(79.966)	nTIIS(79.966)SDEVRc	nTIISSDEVRc	nTIIS(79.966)SDEVRc	AT5G40450.1	AT5G40450.1	| Symbols: | unknown protein; FUNCTIONS IN: molecular_function unknown; INVOLVED IN: biological_process unknown; LOCATED IN: chloroplast, plasma membrane; EXPRESSED IN: 24 plant structures; EXPRESSED DURING: 13 growth stages; Has 30201 Blast hits to 17322 proteins in 780 species: Archae - 12; Bacteria - 1396; Metazoa - 17338; Fungi - 3422; Plants - 5037; Viruses - 0; Other Eukaryotes - 2996 (sour…	1	0	0	0	0	0	0	1	0	0	0	0	2	1	1	2	2
AT1G70180.1-S194(79.966);AT1G70180.2-S194(79.966)	nNAGSFIGIPREPS(79.966)PPRNGRc;nNAGSFIGIPREPS(79.966)PPRc	nNAGSFIGIPREPSPPRNGRc;nNAGSFIGIPREPSPPRc	nNAGSFIGIPREPS(79.966)PPRNGRc;nNAGSFIGIPREPS(79.966)PPRc	AT1G70180.1	AT1G70180.1;AT1G70180.2	| Symbols: | Sterile alpha motif (SAM) domain-containing protein | chr1:26426768-26428985 FORWARD LENGTH=456;| Symbols: | Sterile alpha motif (SAM) domain-containing protein | chr1:26426768-26429097 FORWARD LENGTH=460	2	1	3	1	2	3	3	3	5	2	0	1	26	10	12	22	6
AT4G39680.1-T417(79.966);AT4G39680.2-T417(79.966)	nVPEAQITNSAT(79.966)PTTTPRc;nWNSNSIKVPEAQITNSAT(79.966)PTTTPRc	nWNSNSIKVPEAQITNSATPTTTPRc;nVPEAQITNSATPTTTPRc	nVPEAQITNSAT(79.966)PTTTPRc;nWNSNSIKVPEAQITNSAT(79.966)PTTTPRc	AT4G39680.1	AT4G39680.1;AT4G39680.2	| Symbols: | SAP domain-containing protein | chr4:18414604-18416938 REVERSE LENGTH=633;| Symbols: | SAP domain-containing protein | chr4:18414604-18416938 REVERSE LENGTH=633	2	2	0	0	0	3	3	0	0	1	1	1	13	6	6	12	5
AT1G21580.1-S708(79.966)	nIDKNVDSLS(79.966)PENDSSRc;nNVDSLS(79.966)PENDSSRc	nIDKNVDSLSPENDSSRc;nNVDSLSPENDSSRc	nIDKNVDSLS(79.966)PENDSSRc;nNVDSLS(79.966)PENDSSRc	AT1G21580.1	AT1G21580.1	| Symbols: | Zinc finger C-x8-C-x5-C-x3-H type family protein | chr1:7557822-7565655 REVERSE LENGTH=2166	1	1	3	0	3	2	2	0	3	1	0	0	16	8	5	13	5
AT4G26480.1-M289(15.995)-S294(79.966)-M301(15.995)	nEEGSPM(15.995)SGSIS(79.966)PYNSLGM(15.995)Kc	nEEGSPMSGSISPYNSLGMKc	nEEGSPM(15.995)SGSIS(79.966)PYNSLGM(15.995)Kc	AT4G26480.1	AT4G26480.1	| Symbols: | RNA-binding KH domain-containing protein | chr4:13372885-13375793 REVERSE LENGTH=308	0	1	0	0	0	0	1	2	0	0	0	0	4	1	3	4	2
AT5G64330.1-S213(79.966)-S223(79.966);AT5G64330.2-S213(79.966)-S223(79.966)	nAPS(79.966)PSTTNFAGSS(79.966)PRc	nAPSPSTTNFAGSSPRc	nAPS(79.966)PSTTNFAGSS(79.966)PRc	AT5G64330.1	AT5G64330.1;AT5G64330.2	| Symbols: NPH3, RPT3, JK218 | Phototropic-responsive NPH3 family protein | chr5:25727568-25730225 FORWARD LENGTH=746;| Symbols: NPH3, RPT3, JK218 | Phototropic-responsive NPH3 family protein | chr5:25727568-25729510 FORWARD LENGTH=558	2	0	0	0	0	0	0	0	0	0	0	0	2	2	0	2	1
AT5G02500.1-S630(79.966)-M632(15.995);AT5G02500.2-S500(79.966)-M502(15.995)	nMYQGAGGEAGGPGAS(79.966)GM(15.995)DDDAPPASGGAGPKc	nMYQGAGGEAGGPGASGMDDDAPPASGGAGPKc	nMYQGAGGEAGGPGAS(79.966)GM(15.995)DDDAPPASGGAGPKc	AT5G02500.1	AT5G02500.1;AT5G02500.2	| Symbols: HSC70-1, HSP70-1, AT-HSC70-1, HSC70 | heat shock cognate protein 70-1 | chr5:554055-556334 REVERSE LENGTH=651;| Symbols: HSC70-1, HSP70-1, AT-HSC70-1, HSC70 | heat shock cognate protein 70-1 | chr5:554055-556334 REVERSE LENGTH=521	1	0	2	0	2	0	2	0	3	0	0	0	10	5	5	10	5
AT3G25840.1-C766(57.021)-Y782(79.966);AT3G25840.2-C504(57.021)-Y520(79.966)	nLC(57.021)DFGNAMFAGKNEVTPY(79.966)LVSRc	nLCDFGNAMFAGKNEVTPYLVSRc	nLC(57.021)DFGNAMFAGKNEVTPY(79.966)LVSRc	AT3G25840.1	AT3G25840.1;AT3G25840.2	| Symbols: | Protein kinase superfamily protein | chr3:9452993-9457446 REVERSE LENGTH=935;| Symbols: | Protein kinase superfamily protein | chr3:9452993-9456322 REVERSE LENGTH=673	0	0	0	0	0	0	1	0	1	0	0	0	2	0	2	2	2
AT2G29510.1-S834(79.966)	nYLSHHPPLS(79.966)PVGRVc	nYLSHHPPLSPVGRVc	nYLSHHPPLS(79.966)PVGRVc	AT2G29510.1	AT2G29510.1	| Symbols: | Protein of unknown function (DUF3527) | chr2:12635231-12637838 FORWARD LENGTH=839	1	2	0	0	0	0	2	1	0	0	2	1	9	2	4	6	3
AT2G34680.1-S147(79.966)	nSVPVS(79.966)PGSRc	nSVPVSPGSRc	nSVPVS(79.966)PGSRc	AT2G34680.1	AT2G34680.1	| Symbols: AIR9 | Outer arm dynein light chain 1 protein | chr2:14616947-14628300 REVERSE LENGTH=1708	1	0	2	0	1	0	2	0	1	1	0	1	9	4	4	8	6
AT5G42870.1-S470(79.966)-M474(15.995);AT5G42870.2-S470(79.966)-M474(15.995)	nLVGS(79.966)LPIM(15.995)Rc	nLVGSLPIMRc	nLVGS(79.966)LPIM(15.995)Rc	AT5G42870.1	AT5G42870.1;AT5G42870.2	| Symbols: ATPAH2, PAH2 | phosphatidic acid phosphohydrolase 2 | chr5:17185719-17189681 REVERSE LENGTH=930;| Symbols: PAH2 | phosphatidic acid phosphohydrolase 2 | chr5:17185719-17189681 REVERSE LENGTH=925	0	2	0	0	0	1	2	1	0	0	0	1	7	3	4	7	4
AT3G01670.1-S103(79.966)	nTAHYPHPSEEILDANIRHS(79.966)MVPKc	nTAHYPHPSEEILDANIRHSMVPKc	nTAHYPHPSEEILDANIRHS(79.966)MVPKc	AT3G01670.1	AT3G01670.1	| Symbols: | unknown protein; BEST Arabidopsis thaliana protein match is: unknown protein (TAIR:AT3G01680.1); Has 121 Blast hits to 111 proteins in 12 species: Archae - 0; Bacteria - 0; Metazoa - 0; Fungi - 0; Plants - 121; Viruses - 0; Other Eukaryotes - 0 (source: NCBI BLink). | chr3:247288-250261 FORWARD LENGTH=822	1	1	0	0	0	0	0	0	0	0	0	0	2	2	0	2	1
AT4G30160.1-S775(79.966);AT4G30160.2-S784(79.966)	nSMS(79.966)FSPDRVRc;nSMS(79.966)FSPDRc	nSMSFSPDRVRc;nSMSFSPDRc	nSMS(79.966)FSPDRVRc;nSMS(79.966)FSPDRc	AT4G30160.1	AT4G30160.1;AT4G30160.2	| Symbols: VLN4, ATVLN4 | villin 4 | chr4:14754528-14759511 FORWARD LENGTH=974;| Symbols: VLN4 | villin 4 | chr4:14754528-14759511 FORWARD LENGTH=983	0	0	0	0	2	1	0	0	1	1	0	0	5	3	1	4	2
AT1G15340.1-S228(79.966)-M246(15.995);AT1G15340.2-S176(79.966)-M194(15.995)	nAGS(79.966)GEGAEEPSKVEGLKDTEM(15.995)Kc	nAGSGEGAEEPSKVEGLKDTEMKc	nAGS(79.966)GEGAEEPSKVEGLKDTEM(15.995)Kc	AT1G15340.1	AT1G15340.1;AT1G15340.2	| Symbols: MBD10 | methyl-CPG-binding domain 10 | chr1:5275895-5277474 REVERSE LENGTH=384;| Symbols: MBD10 | methyl-CPG-binding domain 10 | chr1:5275895-5277474 REVERSE LENGTH=332	0	0	3	0	0	0	0	0	0	1	0	0	4	3	1	4	2
AT5G52310.1-S156(79.966)	nDVPIHHPLSELS(79.966)DREESRc	nDVPIHHPLSELSDREESRc	nDVPIHHPLSELS(79.966)DREESRc	AT5G52310.1	AT5G52310.1	| Symbols: COR78, LTI78, RD29A, LTI140 | low-temperature-responsive protein 78 (LTI78) / desiccation-responsive protein 29A (RD29A) | chr5:21240929-21243326 FORWARD LENGTH=710	0	2	0	0	0	0	1	1	1	0	0	0	5	2	2	4	3
AT3G12280.1-M897(15.995)-S898(79.966);AT3G12280.2-M897(15.995)-S898(79.966)	nVSVFPSVPDM(15.995)S(79.966)PKc	nVSVFPSVPDMSPKc	nVSVFPSVPDM(15.995)S(79.966)PKc	AT3G12280.1	AT3G12280.1;AT3G12280.2	| Symbols: RBR1, RBR, RB, ATRBR1, RB1 | retinoblastoma-related 1 | chr3:3913671-3918433 REVERSE LENGTH=1013;| Symbols: RBR1 | retinoblastoma-related 1 | chr3:3913671-3918433 REVERSE LENGTH=1012	1	1	0	1	1	1	2	0	2	0	1	0	10	4	5	9	6
AT3G21360.1-S189(79.966)	nVLGEDDDPSS(79.966)PIGRc	nVLGEDDDPSSPIGRc	nVLGEDDDPSS(79.966)PIGRc	AT3G21360.1	AT3G21360.1	| Symbols: | 2-oxoglutarate (2OG) and Fe(II)-dependent oxygenase superfamily protein | chr3:7522865-7524036 FORWARD LENGTH=330	1	0	2	0	0	0	0	0	0	0	0	0	3	3	0	3	2
AT5G23060.1-T380(79.966)	nSGT(79.966)KFLPSSDc	nSGTKFLPSSDc	nSGT(79.966)KFLPSSDc	AT5G23060.1	AT5G23060.1	| Symbols: CaS | calcium sensing receptor | chr5:7736760-7738412 REVERSE LENGTH=387	0	1	0	0	1	0	0	1	0	0	0	0	3	2	1	3	3
AT3G57410.1-S880(79.966)	nAFSEVEATEEATEAKEEEEVS(79.966)PAAEASAEEAKPKc	nAFSEVEATEEATEAKEEEEVSPAAEASAEEAKPKc	nAFSEVEATEEATEAKEEEEVS(79.966)PAAEASAEEAKPKc	AT3G57410.1	AT3G57410.1	| Symbols: VLN3, ATVLN3 | villin 3 | chr3:21243615-21249809 REVERSE LENGTH=965	3	1	0	1	1	1	2	1	0	0	0	1	11	7	4	11	5
AT5G03630.1-S236(79.966)	nGTVASGFTTNS(79.966)NGEVTEVKc	nGTVASGFTTNSNGEVTEVKc	nGTVASGFTTNS(79.966)NGEVTEVKc	AT5G03630.1	AT5G03630.1	| Symbols: ATMDAR2 | Pyridine nucleotide-disulphide oxidoreductase family protein | chr5:922378-924616 REVERSE LENGTH=435	2	1	0	0	1	0	2	1	1	0	1	1	10	3	4	7	5
AT2G22300.1-M448(15.995)-M453(15.995)-S454(79.966);AT2G22300.2-M448(15.995)-M453(15.995)-S454(79.966)	nDM(15.995)DGYVM(15.995)S(79.966)PSLSKc	nDMDGYVMSPSLSKc	nDM(15.995)DGYVM(15.995)S(79.966)PSLSKc	AT2G22300.1	AT2G22300.1;AT2G22300.2	| Symbols: CAMTA3, SR1 | signal responsive 1 | chr2:9471599-9476472 FORWARD LENGTH=1032;| Symbols: CAMTA3, SR1 | signal responsive 1 | chr2:9471599-9476472 FORWARD LENGTH=1032	4	3	1	1	3	2	2	2	1	2	0	2	23	9	8	17	6
AT1G78880.1-S163(79.966)	nKIS(79.966)GPLDYSGSMKc	nKISGPLDYSGSMKc	nKIS(79.966)GPLDYSGSMKc	AT1G78880.1	AT1G78880.1	| Symbols: | Ubiquitin-specific protease family C19-related protein | chr1:29653068-29654819 REVERSE LENGTH=468	0	0	1	1	1	1	0	0	2	2	0	1	9	3	3	6	4
AT1G17210.1-C281(57.021)-S285(79.966)	nWLPNIQDC(57.021)EEHS(79.966)AQSARc	nWLPNIQDCEEHSAQSARc	nWLPNIQDC(57.021)EEHS(79.966)AQSARc	AT1G17210.1	AT1G17210.1	| Symbols: ATILP1, ILP1 | IAP-like protein 1 | chr1:5880502-5884657 REVERSE LENGTH=958	2	0	0	0	0	0	1	0	1	0	1	0	5	2	3	5	4
AT1G20620.1-S491(79.966);AT1G20620.4-S376(79.966);AT1G20620.5-S484(79.966);AT4G35090.1-S491(79.966)	nLNVRPS(79.966)Ic	nLNVRPSIc	nLNVRPS(79.966)Ic	AT1G20620.1	AT1G20620.1;AT1G20620.4;AT1G20620.5;AT4G35090.1	| Symbols: CAT3, SEN2, ATCAT3 | catalase 3 | chr1:7143142-7146193 FORWARD LENGTH=492;| Symbols: CAT3, SEN2, ATCAT3 | catalase 3 | chr1:7144692-7146193 FORWARD LENGTH=377;| Symbols: CAT3, SEN2, ATCAT3 | catalase 3 | chr1:7143142-7146193 FORWARD LENGTH=485;| Symbols: CAT2 | catalase 2 | chr4:16700937-16703215 REVERSE LENGTH=492	1	1	0	0	1	0	0	0	0	0	0	1	4	2	1	3	3
AT3G18860.1-S340(79.966);AT3G18860.2-S340(79.966)	nLDELPGLDSLTS(79.966)PGTSDGQTKc	nLDELPGLDSLTSPGTSDGQTKc	nLDELPGLDSLTS(79.966)PGTSDGQTKc	AT3G18860.1	AT3G18860.1;AT3G18860.2	| Symbols: | transducin family protein / WD-40 repeat family protein | chr3:6501774-6508352 FORWARD LENGTH=760;| Symbols: | transducin family protein / WD-40 repeat family protein | chr3:6501774-6508352 FORWARD LENGTH=760	2	0	1	0	0	0	0	0	1	0	0	1	5	3	2	5	4
AT1G24160.1-S418(79.966);AT1G24160.2-S418(79.966)	nSFDFKSS(79.966)VDGLNTAVKc	nSFDFKSSVDGLNTAVKc	nSFDFKSS(79.966)VDGLNTAVKc	AT1G24160.1	AT1G24160.1;AT1G24160.2	| Symbols: | unknown protein; BEST Arabidopsis thaliana protein match is: unknown protein (TAIR:AT1G70100.3); Has 5230 Blast hits to 4162 proteins in 477 species: Archae - 30; Bacteria - 540; Metazoa - 2022; Fungi - 429; Plants - 280; Viruses - 32; Other Eukaryotes - 1897 (source: NCBI BLink). | chr1:8553669-8555830 REVERSE LENGTH=540;| Symbols: | unknown protein; FUNCTIONS IN: molecular_function…	1	0	0	0	1	1	0	0	0	1	1	1	6	3	2	5	4
AT1G77760.1-S537(79.966)	nKSVS(79.966)SPFMNTASKc;nSVS(79.966)SPFMNTASKc	nKSVSSPFMNTASKc;nSVSSPFMNTASKc	nKSVS(79.966)SPFMNTASKc;nSVS(79.966)SPFMNTASKc	AT1G77760.1	AT1G77760.1	| Symbols: NIA1, GNR1, NR1 | nitrate reductase 1 | chr1:29236005-29239367 REVERSE LENGTH=917	1	1	0	0	0	1	1	3	1	1	0	0	9	3	5	8	4
AT3G14415.1-T158(79.966);AT3G14415.2-T158(79.966);AT3G14415.3-T158(79.966);AT3G14420.1-T158(79.966);AT3G14420.2-T158(79.966);AT3G14420.3-T158(79.966);AT3G14420.4-T139(79.966);AT3G14420.5-T151(79.966);AT3G14420.6-T157(79.966);AT4G18360.1-T158(79.966);AT4G18360.2-T158(79.966)	nAIALTVDT(79.966)PRc	nAIALTVDTPRc	nAIALTVDT(79.966)PRc	AT3G14420.5	AT3G14415.1;AT3G14415.2;AT3G14415.3;AT3G14420.1;AT3G14420.2;AT3G14420.3;AT3G14420.4;AT3G14420.5;AT3G14420.6;AT4G18360.1;AT4G18360.2	| Symbols: | Aldolase-type TIM barrel family protein | chr3:4818667-4820748 FORWARD LENGTH=367;| Symbols: | Aldolase-type TIM barrel family protein | chr3:4818667-4820748 FORWARD LENGTH=373;| Symbols: | Aldolase-type TIM barrel family protein | chr3:4818667-4820748 FORWARD LENGTH=367;| Symbols: | Aldolase-type TIM barrel family protein | chr3:4821804-4823899 FORWARD LENGTH=367;| Symbols: | Aldola…	3	4	2	2	2	3	4	4	1	2	1	3	31	8	10	18	6
AT4G13930.1-S380(79.966)	nNAVFGDS(79.966)SALAPGGVRc	nNAVFGDSSALAPGGVRc	nNAVFGDS(79.966)SALAPGGVRc	AT4G13930.1	AT4G13930.1	| Symbols: SHM4 | serine hydroxymethyltransferase 4 | chr4:8048013-8050021 REVERSE LENGTH=471	0	0	0	0	0	0	1	0	1	0	1	0	3	0	3	3	3
AT3G52250.1-S1020(79.966)-C1027(57.021)	nTAGADVLAVGPLS(79.966)PEQINSC(57.021)LRc	nTAGADVLAVGPLSPEQINSCLRc	nTAGADVLAVGPLS(79.966)PEQINSC(57.021)LRc	AT3G52250.1	AT3G52250.1	| Symbols: | Duplicated homeodomain-like superfamily protein | chr3:19376629-19383100 FORWARD LENGTH=1656	6	0	3	0	5	0	6	0	6	0	5	0	31	14	17	31	6
AT5G40200.1-S51(79.966)	nEASANEASLPQSPEPVSASEANPS(79.966)PSRc	nEASANEASLPQSPEPVSASEANPSPSRc	nEASANEASLPQSPEPVSASEANPS(79.966)PSRc	AT5G40200.1	AT5G40200.1	| Symbols: DegP9 | DegP protease 9 | chr5:16070402-16073101 FORWARD LENGTH=592	1	0	0	0	0	0	0	0	0	0	1	0	2	1	1	2	2
AT3G13300.1-C837(57.021)-S840(79.966);AT3G13300.2-C802(57.021)-S805(79.966)	nDC(57.021)YPS(79.966)TEGTFIPGESKc	nDCYPSTEGTFIPGESKc	nDC(57.021)YPS(79.966)TEGTFIPGESKc	AT3G13300.1	AT3G13300.1;AT3G13300.2	| Symbols: VCS | Transducin/WD40 repeat-like superfamily protein | chr3:4304085-4309949 FORWARD LENGTH=1344;| Symbols: VCS | Transducin/WD40 repeat-like superfamily protein | chr3:4304085-4309949 FORWARD LENGTH=1309	1	0	0	0	0	0	0	0	1	0	0	0	2	1	1	2	2
AT3G14990.1-S88(79.966)-M92(15.995);AT3G14990.2-S65(79.966)-M69(15.995);AT3G14990.3-S65(79.966)-M69(15.995)	nS(79.966)LENM(15.995)VKc	nSLENMVKc	nS(79.966)LENM(15.995)VKc	AT3G14990.1	AT3G14990.1;AT3G14990.2;AT3G14990.3	| Symbols: | Class I glutamine amidotransferase-like superfamily protein | chr3:5047510-5049621 FORWARD LENGTH=392;| Symbols: | Class I glutamine amidotransferase-like superfamily protein | chr3:5047683-5049621 FORWARD LENGTH=369;| Symbols: | Class I glutamine amidotransferase-like superfamily protein | chr3:5047683-5049621 FORWARD LENGTH=369	0	0	0	0	0	0	0	0	1	1	0	0	2	0	1	1	1
AT5G47490.1-S1294(79.966)-M1295(15.995)	nYPS(79.966)M(15.995)DNIQRc	nYPSMDNIQRc	nYPS(79.966)M(15.995)DNIQRc	AT5G47490.1	AT5G47490.1	| Symbols: | RGPR-related | chr5:19264675-19270487 FORWARD LENGTH=1361	25	23	4	4	4	2	4	3	10	8	2	1	90	17	12	29	6
AT5G64070.1-S785(79.966)-M789(15.995)	nRVPS(79.966)TVAM(15.995)EEVRc	nRVPSTVAMEEVRc	nRVPS(79.966)TVAM(15.995)EEVRc	AT5G64070.1	AT5G64070.1	| Symbols: PI-4KBETA1, PI4KBETA1 | phosphatidylinositol 4-OH kinase beta1 | chr5:25637492-25643902 REVERSE LENGTH=1121	0	0	1	0	0	0	1	0	0	0	0	0	2	1	1	2	2
AT2G37340.1-S226(79.966)-S230(79.966);AT2G37340.2-S196(79.966)-S200(79.966);AT2G37340.3-S185(79.966)-S189(79.966)	nIIDGS(79.966)PPPS(79.966)PKc;nIIDGS(79.966)PPPS(79.966)PKLQKc	nIIDGSPPPSPKLQKc;nIIDGSPPPSPKc	nIIDGS(79.966)PPPS(79.966)PKc;nIIDGS(79.966)PPPS(79.966)PKLQKc	AT2G37340.1	AT2G37340.1;AT2G37340.2;AT2G37340.3	| Symbols: RSZ33, ATRSZ33, RS2Z33, AT-RS2Z33 | arginine/serine-rich zinc knuckle-containing protein 33 | chr2:15670372-15672331 REVERSE LENGTH=290;| Symbols: RSZ33, RS2Z33, AT-RS2Z33 | arginine/serine-rich zinc knuckle-containing protein 33 | chr2:15670372-15671477 REVERSE LENGTH=260;| Symbols: RSZ33, RS2Z33, AT-RS2Z33 | arginine/serine-rich zinc knuckle-containing protein 33 | chr2:15670372-1567…	56	50	26	24	28	25	44	41	30	26	39	40	429	46	46	92	6
AT2G37790.1-S295(79.966)	nGMS(79.966)FVHETSPYKc	nGMSFVHETSPYKc	nGMS(79.966)FVHETSPYKc	AT2G37790.1	AT2G37790.1	| Symbols: | NAD(P)-linked oxidoreductase superfamily protein | chr2:15838838-15840752 FORWARD LENGTH=314	3	3	2	2	4	5	3	3	3	3	3	3	37	13	9	22	6
AT5G04280.1-S15(79.966)	nIFVGGLS(79.966)PEVTDRDLERc	nIFVGGLSPEVTDRDLERc	nIFVGGLS(79.966)PEVTDRDLERc	AT5G04280.1	AT5G04280.1	| Symbols: | RNA-binding (RRM/RBD/RNP motifs) family protein with retrovirus zinc finger-like domain | chr5:1192461-1195413 FORWARD LENGTH=310	1	1	0	1	2	1	2	0	0	0	1	1	10	4	4	8	5
AT1G32060.1-T388(79.966)	nIRDLYEQLIANKAT(79.966)ARc	nIRDLYEQLIANKATARc	nIRDLYEQLIANKAT(79.966)ARc	AT1G32060.1	AT1G32060.1	| Symbols: PRK | phosphoribulokinase | chr1:11532668-11534406 FORWARD LENGTH=395	0	0	0	0	0	0	1	1	0	0	0	0	2	0	2	2	1
AT2G46820.1-T65(79.966)-T66(79.966);AT2G46820.2-T65(79.966)-T66(79.966)	nAT(79.966)T(79.966)EVGEAPATTTEAETTELPEIVKc	nATTEVGEAPATTTEAETTELPEIVKc	nAT(79.966)T(79.966)EVGEAPATTTEAETTELPEIVKc	AT2G46820.1	AT2G46820.1;AT2G46820.2	| Symbols: PTAC8, TMP14, PSAP, PSI-P | photosystem I P subunit | chr2:19243729-19244870 FORWARD LENGTH=174;| Symbols: PTAC8, TMP14, PSAP, PSI-P | photosystem I P subunit | chr2:19243729-19244870 FORWARD LENGTH=174	4	3	3	1	1	0	4	1	3	2	2	1	25	8	10	18	6
AT1G18950.1-S676(79.966)	nS(79.966)GEEEEPRDVNDNADTTNGKENNQLNKc	nSGEEEEPRDVNDNADTTNGKENNQLNKc	nS(79.966)GEEEEPRDVNDNADTTNGKENNQLNKc	AT1G18950.1	AT1G18950.1	| Symbols: | DDT domain superfamily | chr1:6546539-6551549 FORWARD LENGTH=750	0	1	2	3	0	0	0	0	0	0	0	0	6	6	0	6	2
AT5G13300.1-S351(79.966)	nNSSELGS(79.966)GLLSRc	nNSSELGSGLLSRc	nNSSELGS(79.966)GLLSRc	AT5G13300.1	AT5G13300.1	| Symbols: SFC, VAN3, AGD3 | ARF GTPase-activating protein | chr5:4255923-4262018 REVERSE LENGTH=827	1	0	0	0	0	0	0	0	2	0	1	0	4	1	3	4	3
AT3G49590.1-S558(79.966)-M568(15.995);AT3G49590.2-S558(79.966)-M568(15.995);AT3G49590.3-S573(79.966)-M583(15.995)	nEGS(79.966)VSGTESEFSM(15.995)ARc	nEGSVSGTESEFSMARc	nEGS(79.966)VSGTESEFSM(15.995)ARc	AT3G49590.1	AT3G49590.1;AT3G49590.2;AT3G49590.3	| Symbols: | Autophagy-related protein 13 | chr3:18377892-18380104 FORWARD LENGTH=603;| Symbols: | Autophagy-related protein 13 | chr3:18377892-18380104 FORWARD LENGTH=603;| Symbols: | Autophagy-related protein 13 | chr3:18377892-18380104 FORWARD LENGTH=618	2	0	2	0	2	2	2	1	2	1	0	1	15	6	5	11	6
AT2G39730.1-S418(79.966);AT2G39730.2-S418(79.966);AT2G39730.3-S418(79.966)	nVQLAETYLS(79.966)QAALGDANADAIGRc	nVQLAETYLSQAALGDANADAIGRc	nVQLAETYLS(79.966)QAALGDANADAIGRc	AT2G39730.1	AT2G39730.1;AT2G39730.2;AT2G39730.3	| Symbols: RCA | rubisco activase | chr2:16570951-16573345 REVERSE LENGTH=474;| Symbols: RCA | rubisco activase | chr2:16571046-16573345 REVERSE LENGTH=446;| Symbols: RCA | rubisco activase | chr2:16571174-16573345 REVERSE LENGTH=441	0	0	1	1	0	0	1	1	2	1	2	1	10	1	6	7	4
AT2G46630.1-T200(79.966)	nNILT(79.966)AEKc	nNILTAEKc	nNILT(79.966)AEKc	AT2G46630.1	AT2G46630.1	| Symbols: | unknown protein; LOCATED IN: chloroplast; EXPRESSED IN: 22 plant structures; EXPRESSED DURING: 13 growth stages; Has 110095 Blast hits to 59224 proteins in 2216 species: Archae - 177; Bacteria - 15429; Metazoa - 38345; Fungi - 18843; Plants - 13341; Viruses - 3084; Other Eukaryotes - 20876 (source: NCBI BLink). | chr2:19145529-19146713 FORWARD LENGTH=394	0	0	0	0	1	1	0	0	0	0	0	0	2	1	0	1	1
AT2G20270.1-S122(79.966)	nSLQVEPLVVELDQLGS(79.966)EGSQLQNVLEKc	nSLQVEPLVVELDQLGSEGSQLQNVLEKc	nSLQVEPLVVELDQLGS(79.966)EGSQLQNVLEKc	AT2G20270.1	AT2G20270.1	| Symbols: | Thioredoxin superfamily protein | chr2:8738001-8739617 REVERSE LENGTH=179	4	2	7	3	4	3	3	0	3	1	2	3	35	20	9	29	6
AT4G01290.1-S979(79.966);AT4G01290.2-S978(79.966)	nQIPAVGQAGGPNRQGS(79.966)VGHELDLGFGYRc	nQIPAVGQAGGPNRQGSVGHELDLGFGYRc	nQIPAVGQAGGPNRQGS(79.966)VGHELDLGFGYRc	AT4G01290.1	AT4G01290.1;AT4G01290.2	| Symbols: | unknown protein; FUNCTIONS IN: molecular_function unknown; INVOLVED IN: biological_process unknown; LOCATED IN: cellular_component unknown; EXPRESSED IN: 24 plant structures; EXPRESSED DURING: 15 growth stages; Has 1744 Blast hits to 1308 proteins in 219 species: Archae - 0; Bacteria - 241; Metazoa - 793; Fungi - 253; Plants - 108; Viruses - 0; Other Eukaryotes - 349 (source: NCBI BL…	0	0	1	0	1	0	0	0	2	0	1	0	5	2	3	5	4
AT5G47690.1-S1486(79.966);AT5G47690.2-S1487(79.966);AT5G47690.3-S1487(79.966)	nSLS(79.966)LEHEKVESRc	nSLSLEHEKVESRc	nSLS(79.966)LEHEKVESRc	AT5G47690.3	AT5G47690.1;AT5G47690.2;AT5G47690.3	| Symbols: | binding | chr5:19317899-19327014 FORWARD LENGTH=1605;| Symbols: | binding | chr5:19317899-19327014 FORWARD LENGTH=1606;| Symbols: | binding | chr5:19317899-19327014 FORWARD LENGTH=1607	1	1	11	3	2	0	0	0	1	1	1	2	23	16	4	20	5
AT1G56290.1-S303(79.966)-S305(79.966)	nNVS(79.966)VS(79.966)PVETRc	nNVSVSPVETRc	nNVS(79.966)VS(79.966)PVETRc	AT1G56290.1	AT1G56290.1	| Symbols: | CwfJ-like family protein | chr1:21075939-21078608 FORWARD LENGTH=692	0	0	0	0	1	1	1	1	0	0	0	0	4	2	2	4	2
AT5G56850.1-S137(79.966)-M148(15.995)	nSKS(79.966)IASDLSSLSSM(15.995)QSRc;nS(79.966)IASDLSSLSSM(15.995)QSRc	nSKSIASDLSSLSSMQSRc;nSIASDLSSLSSMQSRc	nSKS(79.966)IASDLSSLSSM(15.995)QSRc;nS(79.966)IASDLSSLSSM(15.995)QSRc	AT5G56850.1	AT5G56850.1	| Symbols: | unknown protein; EXPRESSED IN: 21 plant structures; EXPRESSED DURING: 13 growth stages; Has 35333 Blast hits to 34131 proteins in 2444 species: Archae - 798; Bacteria - 22429; Metazoa - 974; Fungi - 991; Plants - 531; Viruses - 0; Other Eukaryotes - 9610 (source: NCBI BLink). | chr5:22985432-22987977 REVERSE LENGTH=551	2	2	0	0	0	1	2	2	0	0	0	0	9	5	2	7	3
AT2G43680.1-S207(79.966)-S217(79.966);AT2G43680.2-S206(79.966)-S216(79.966);AT2G43680.3-S206(79.966)-S216(79.966)	nGAS(79.966)PQAISSKPPS(79.966)PRc	nGASPQAISSKPPSPRc	nGAS(79.966)PQAISSKPPS(79.966)PRc	AT2G43680.1	AT2G43680.1;AT2G43680.2;AT2G43680.3	| Symbols: IQD14 | IQ-domain 14 | chr2:18109302-18111587 FORWARD LENGTH=669;| Symbols: IQD14 | IQ-domain 14 | chr2:18109302-18111587 FORWARD LENGTH=668;| Symbols: IQD14 | IQ-domain 14 | chr2:18109302-18111587 FORWARD LENGTH=668	0	1	0	0	0	0	2	0	0	0	0	0	3	1	2	3	2
AT3G53180.1-S404(79.966)	nLNIDTDSSSPQNIIS(79.966)PKc	nLNIDTDSSSPQNIISPKc	nLNIDTDSSSPQNIIS(79.966)PKc	AT3G53180.1	AT3G53180.1	| Symbols: | glutamate-ammonia ligases;catalytics;glutamate-ammonia ligases | chr3:19707068-19711188 FORWARD LENGTH=852	3	2	2	1	2	0	3	1	3	0	1	1	19	7	7	14	6
AT5G21160.1-S454(79.966);AT5G21160.2-S454(79.966);AT5G21160.3-S454(79.966)	nNVEDLSNDFSNTFLLDEELDLEHRS(79.966)PRc	nNVEDLSNDFSNTFLLDEELDLEHRSPRc	nNVEDLSNDFSNTFLLDEELDLEHRS(79.966)PRc	AT5G21160.1	AT5G21160.1;AT5G21160.2;AT5G21160.3	| Symbols: | LA RNA-binding protein | chr5:7199191-7203879 REVERSE LENGTH=826;| Symbols: | LA RNA-binding protein | chr5:7198817-7203879 REVERSE LENGTH=832;| Symbols: | LA RNA-binding protein | chr5:7198817-7203879 REVERSE LENGTH=833	23	11	11	1	20	9	27	16	17	1	21	6	163	48	52	100	6
AT3G18690.1-S120(79.966)	nLASTENAS(79.966)PRc	nLASTENASPRc	nLASTENAS(79.966)PRc	AT3G18690.1	AT3G18690.1	| Symbols: MKS1 | MAP kinase substrate 1 | chr3:6429755-6430423 REVERSE LENGTH=222	0	0	0	2	0	0	0	0	0	0	0	0	2	2	0	2	1
AT3G51850.1-S522(79.966)	nLMKDGS(79.966)LNLGNEc	nLMKDGSLNLGNEc	nLMKDGS(79.966)LNLGNEc	AT3G51850.1	AT3G51850.1	| Symbols: CPK13 | calcium-dependent protein kinase 13 | chr3:19232667-19235526 FORWARD LENGTH=528	0	0	0	0	0	0	0	0	1	0	1	1	3	0	3	3	2
AT5G20670.1-S125(79.966)	nTSS(79.966)SGALPGIDGVESRc	nTSSSGALPGIDGVESRc	nTSS(79.966)SGALPGIDGVESRc	AT5G20670.1	AT5G20670.1	| Symbols: | Protein of unknown function (DUF1677) | chr5:6993332-6993793 REVERSE LENGTH=153	2	4	0	2	0	2	0	1	2	2	1	3	19	9	7	16	6
AT5G46760.1-S376(79.966)-S379(79.966)	nSAANDS(79.966)DHS(79.966)DLEASVVKc	nSAANDSDHSDLEASVVKc	nSAANDS(79.966)DHS(79.966)DLEASVVKc	AT5G46760.1	AT5G46760.1	| Symbols: | Basic helix-loop-helix (bHLH) DNA-binding family protein | chr5:18974231-18976009 FORWARD LENGTH=592	0	0	1	0	1	0	1	1	0	0	0	0	4	2	1	3	3
AT1G67900.1-S567(79.966);AT1G67900.2-S567(79.966);AT1G67900.3-S567(79.966)	nWSVSGLKS(79.966)PKc	nWSVSGLKSPKc	nWSVSGLKS(79.966)PKc	AT1G67900.1	AT1G67900.1;AT1G67900.2;AT1G67900.3	| Symbols: | Phototropic-responsive NPH3 family protein | chr1:25467737-25469888 FORWARD LENGTH=631;| Symbols: | Phototropic-responsive NPH3 family protein | chr1:25467737-25469888 FORWARD LENGTH=631;| Symbols: | Phototropic-responsive NPH3 family protein | chr1:25467737-25469888 FORWARD LENGTH=631	5	5	2	3	4	4	3	3	2	2	4	1	38	16	11	27	6
AT1G18210.1-C124(57.021)-S125(79.966)-C129(57.021);AT1G18210.2-C124(57.021)-S125(79.966)-C129(57.021)	nLGMSC(57.021)S(79.966)VEDC(57.021)TRc	nLGMSCSVEDCTRc	nLGMSC(57.021)S(79.966)VEDC(57.021)TRc	AT1G18210.1	AT1G18210.1;AT1G18210.2	| Symbols: | Calcium-binding EF-hand family protein | chr1:6268273-6268785 REVERSE LENGTH=170;| Symbols: | Calcium-binding EF-hand family protein | chr1:6268273-6268785 REVERSE LENGTH=170	0	0	2	0	3	0	0	0	2	0	0	0	7	5	2	7	3
AT4G09510.1-S75(79.966)-M76(15.995);AT4G09510.2-S75(79.966)-M76(15.995)	nS(79.966)M(15.995)VDTPLSVRc	nSMVDTPLSVRc	nS(79.966)M(15.995)VDTPLSVRc	AT4G09510.1	AT4G09510.1;AT4G09510.2	| Symbols: CINV2 | cytosolic invertase 2 | chr4:6021312-6023310 REVERSE LENGTH=558;| Symbols: CINV2 | cytosolic invertase 2 | chr4:6021679-6023310 REVERSE LENGTH=461	1	2	0	0	0	1	0	1	0	0	0	0	5	3	1	4	3
AT2G20330.1-S637(79.966)	nTIFAKS(79.966)DDEEEEGDTKKc	nTIFAKSDDEEEEGDTKKc	nTIFAKS(79.966)DDEEEEGDTKKc	AT2G20330.1	AT2G20330.1	| Symbols: | Transducin/WD40 repeat-like superfamily protein | chr2:8772888-8775518 REVERSE LENGTH=648	6	1	12	5	4	2	4	2	4	2	2	0	44	24	13	37	6
AT2G21230.1-S300(79.966)-C304(57.021)-M306(15.995);AT2G21230.2-S300(79.966)-C304(57.021)-M306(15.995);AT2G21230.3-S300(79.966)-C304(57.021)-M306(15.995)	nSVS(79.966)MDSC(57.021)FM(15.995)GKc	nSVSMDSCFMGKc	nSVS(79.966)MDSC(57.021)FM(15.995)GKc	AT2G21230.1	AT2G21230.1;AT2G21230.2;AT2G21230.3	| Symbols: | Basic-leucine zipper (bZIP) transcription factor family protein | chr2:9093920-9096059 REVERSE LENGTH=519;| Symbols: | Basic-leucine zipper (bZIP) transcription factor family protein | chr2:9094521-9096059 REVERSE LENGTH=460;| Symbols: | Basic-leucine zipper (bZIP) transcription factor family protein | chr2:9093920-9096059 REVERSE LENGTH=525	1	0	1	0	2	0	2	0	1	0	2	0	9	4	5	9	6
AT2G46630.1-S85(79.966)	nAPPTS(79.966)PPQERc	nAPPTSPPQERc	nAPPTS(79.966)PPQERc	AT2G46630.1	AT2G46630.1	| Symbols: | unknown protein; LOCATED IN: chloroplast; EXPRESSED IN: 22 plant structures; EXPRESSED DURING: 13 growth stages; Has 110095 Blast hits to 59224 proteins in 2216 species: Archae - 177; Bacteria - 15429; Metazoa - 38345; Fungi - 18843; Plants - 13341; Viruses - 3084; Other Eukaryotes - 20876 (source: NCBI BLink). | chr2:19145529-19146713 FORWARD LENGTH=394	1	0	1	1	1	0	1	0	1	0	3	0	9	3	5	8	6
AT4G22130.1-T335(79.966);AT4G22130.2-T194(79.966)	nSLPLSGT(79.966)PEVQEQRc	nSLPLSGTPEVQEQRc	nSLPLSGT(79.966)PEVQEQRc	AT4G22130.1	AT4G22130.1;AT4G22130.2	| Symbols: SRF8 | STRUBBELIG-receptor family 8 | chr4:11723733-11727331 FORWARD LENGTH=703;| Symbols: SRF8 | STRUBBELIG-receptor family 8 | chr4:11724781-11727331 FORWARD LENGTH=562	2	2	2	1	2	2	2	2	2	1	1	1	20	6	5	11	6
AT5G01400.1-S1337(79.966);AT5G01400.1-S1352(79.966);AT5G01400.1-S1367(79.966)	nSEMSQSQNS(79.966)PIDTGRc	nSEMSQSQNSPIDTGRc	nSEMSQSQNS(79.966)PIDTGRc	AT5G01400.1	AT5G01400.1	| Symbols: ESP4 | HEAT repeat-containing protein | chr5:162803-171072 REVERSE LENGTH=1467	4	8	4	2	10	10	1	1	8	5	2	0	55	19	10	29	6
AT3G48195.1-S464(79.966)	nDGGQTATTSGLDDSS(79.966)PTVSQRc	nDGGQTATTSGLDDSSPTVSQRc	nDGGQTATTSGLDDSS(79.966)PTVSQRc	AT3G48195.1	AT3G48195.1	| Symbols: | Phox (PX) domain-containing protein | chr3:17828706-17832388 REVERSE LENGTH=938	1	0	1	0	0	0	0	0	0	0	0	0	2	2	0	2	2
AT3G18640.1-S118(79.966)-T120(79.966)	nTQVS(79.966)PT(79.966)PIRc	nTQVSPTPIRc	nTQVS(79.966)PT(79.966)PIRc	AT3G18640.1	AT3G18640.1	| Symbols: | Zinc finger C-x8-C-x5-C-x3-H type family protein | chr3:6413617-6415829 REVERSE LENGTH=676	0	0	0	0	1	0	0	0	0	1	0	0	2	1	1	2	2
AT5G58150.1-T477(79.966)-S481(79.966)	nLAINNT(79.966)EPNS(79.966)PDQHDSTTDIKc	nLAINNTEPNSPDQHDSTTDIKc	nLAINNT(79.966)EPNS(79.966)PDQHDSTTDIKc	AT5G58150.1	AT5G58150.1	| Symbols: | Leucine-rich repeat protein kinase family protein | chr5:23530216-23532573 REVERSE LENGTH=785	2	0	0	0	0	0	2	0	1	0	0	0	5	2	3	5	3
AT1G80680.1-M519(15.995)-S523(79.966)	nLM(15.995)YAAS(79.966)DNEEDVMQDVKEDSAKc	nLMYAASDNEEDVMQDVKEDSAKc	nLM(15.995)YAAS(79.966)DNEEDVMQDVKEDSAKc	AT1G80680.1	AT1G80680.1	| Symbols: SAR3, MOS3, PRE, NUP96 | SUPPRESSOR OF AUXIN RESISTANCE 3 | chr1:30324219-30328489 FORWARD LENGTH=1046	0	0	2	0	0	0	0	0	0	0	0	0	2	2	0	2	1
AT3G07030.1-S14(79.966)	nVAKPKPES(79.966)PINENEIRc	nVAKPKPESPINENEIRc	nVAKPKPES(79.966)PINENEIRc	AT3G07030.1	AT3G07030.1	| Symbols: | Alba DNA/RNA-binding protein | chr3:2223001-2225254 REVERSE LENGTH=405	5	1	16	6	4	0	3	0	9	2	4	0	50	22	17	39	6
AT1G55310.1-T7(79.966)-S9(79.966);AT1G55310.2-T7(79.966)-S9(79.966);AT1G55310.3-T7(79.966)-S9(79.966);AT3G13570.1-T7(79.966)-S9(79.966)	nSYT(79.966)PS(79.966)PPRGYGRc	nSYTPSPPRGYGRc	nSYT(79.966)PS(79.966)PPRGYGRc	AT3G13570.1	AT1G55310.1;AT1G55310.2;AT1G55310.3;AT3G13570.1	| Symbols: SR33, ATSCL33, SCL33, At-SCL33 | SC35-like splicing factor 33 | chr1:20630676-20632695 FORWARD LENGTH=287;| Symbols: SR33, ATSCL33, SCL33, At-SCL33 | SC35-like splicing factor 33 | chr1:20630676-20632567 FORWARD LENGTH=220;| Symbols: SR33, SCL33, At-SCL33 | SC35-like splicing factor 33 | chr1:20630676-20632695 FORWARD LENGTH=300;| Symbols: SCL30A, At-SCL30A | SC35-like splicing factor …	0	0	0	0	0	0	0	0	0	1	4	3	8	0	4	4	2
AT5G38640.1-S127(79.966)-M136(15.995)	nSSVPVASS(79.966)LPGIGMDSM(15.995)AAAKc	nSSVPVASSLPGIGMDSMAAAKc	nSSVPVASS(79.966)LPGIGMDSM(15.995)AAAKc	AT5G38640.1	AT5G38640.1	| Symbols: | NagB/RpiA/CoA transferase-like superfamily protein | chr5:15468020-15470674 REVERSE LENGTH=642	0	1	0	0	1	0	0	0	0	0	1	0	3	2	1	3	3
AT2G37340.1-S230(79.966);AT2G37340.2-S200(79.966);AT2G37340.3-S189(79.966)	nIIDGSPPPS(79.966)PKc	nIIDGSPPPSPKc	nIIDGSPPPS(79.966)PKc	AT2G37340.1	AT2G37340.1;AT2G37340.2;AT2G37340.3	| Symbols: RSZ33, ATRSZ33, RS2Z33, AT-RS2Z33 | arginine/serine-rich zinc knuckle-containing protein 33 | chr2:15670372-15672331 REVERSE LENGTH=290;| Symbols: RSZ33, RS2Z33, AT-RS2Z33 | arginine/serine-rich zinc knuckle-containing protein 33 | chr2:15670372-15671477 REVERSE LENGTH=260;| Symbols: RSZ33, RS2Z33, AT-RS2Z33 | arginine/serine-rich zinc knuckle-containing protein 33 | chr2:15670372-1567…	12	7	4	1	10	18	6	2	5	5	0	0	70	17	7	24	5
AT4G04630.1-S79(79.966)-M82(15.995)	nQSS(79.966)APM(15.995)NVPDWSKc	nQSSAPMNVPDWSKc	nQSS(79.966)APM(15.995)NVPDWSKc	AT4G04630.1	AT4G04630.1	| Symbols: | Protein of unknown function, DUF584 | chr4:2332163-2332669 REVERSE LENGTH=168	0	0	1	1	0	0	0	0	1	0	0	0	3	1	1	2	2
AT5G64270.1-M402(15.995)-T404(79.966)	nLQQTPTPM(15.995)AT(79.966)PGYVIPEENRc	nLQQTPTPMATPGYVIPEENRc	nLQQTPTPM(15.995)AT(79.966)PGYVIPEENRc	AT5G64270.1	AT5G64270.1	| Symbols: | splicing factor, putative | chr5:25706909-25710718 FORWARD LENGTH=1269	4	3	0	0	0	0	1	1	0	0	0	0	9	4	2	6	2
AT5G38890.1-S43(79.966)	nIVS(79.966)PLPESIDQRc	nIVSPLPESIDQRc	nIVS(79.966)PLPESIDQRc	AT5G38890.1	AT5G38890.1	| Symbols: | Nucleic acid-binding, OB-fold-like protein | chr5:15569507-15570898 FORWARD LENGTH=191	2	1	0	0	1	1	2	0	2	1	1	1	12	3	5	8	5
AT3G07980.1-T791(79.966)	nLASISGDALILDGQT(79.966)PRc	nLASISGDALILDGQTPRc	nLASISGDALILDGQT(79.966)PRc	AT3G07980.1	AT3G07980.1	| Symbols: MAPKKK6, MAP3KE2 | mitogen-activated protein kinase kinase kinase 6 | chr3:2543893-2551092 REVERSE LENGTH=1367	0	0	0	0	2	0	0	0	1	0	1	0	4	2	2	4	3
AT4G37280.1-S30(79.966)	nLFS(79.966)EGERc	nLFSEGERc	nLFS(79.966)EGERc	AT4G37280.1	AT4G37280.1	| Symbols: | MRG family protein | chr4:17546748-17549362 REVERSE LENGTH=320	1	1	0	0	0	0	0	1	0	0	0	0	3	2	1	3	2
AT2G40980.1-S283(79.966)	nFQQSTMS(79.966)PEIVEVQEESTKc	nFQQSTMSPEIVEVQEESTKc	nFQQSTMS(79.966)PEIVEVQEESTKc	AT2G40980.1	AT2G40980.1	| Symbols: | Protein kinase superfamily protein | chr2:17102090-17104443 FORWARD LENGTH=617	2	1	1	0	1	0	0	1	2	0	2	0	10	4	5	9	6
AT2G30980.1-Y232(79.966)-C234(57.021);AT4G18710.1-Y200(79.966)-C202(57.021);AT4G18710.2-Y200(79.966)-C202(57.021)	nGEANISY(79.966)IC(57.021)SRc	nGEANISYICSRc	nGEANISY(79.966)IC(57.021)SRc	AT2G30980.1	AT2G30980.1;AT4G18710.1;AT4G18710.2	| Symbols: ASKdZeta, ATSK23, BIL1, ATSK2-2, SKdZeta | SHAGGY-related protein kinase dZeta | chr2:13182350-13185870 REVERSE LENGTH=412;| Symbols: BIN2, DWF12, UCU1, ATSK21, SK21 | Protein kinase superfamily protein | chr4:10296474-10298913 FORWARD LENGTH=380;| Symbols: BIN2 | Protein kinase superfamily protein | chr4:10296474-10301148 FORWARD LENGTH=280	2	0	2	0	2	0	2	0	1	0	2	0	11	6	5	11	6
AT5G08190.1-M112(15.995)-S114(79.966)-M118(15.995);AT5G08190.2-M111(15.995)-S113(79.966)-M117(15.995)	nM(15.995)NS(79.966)GAEM(15.995)TEEEAAAEQQRc	nMNSGAEMTEEEAAAEQQRc	nM(15.995)NS(79.966)GAEM(15.995)TEEEAAAEQQRc	AT5G08190.1	AT5G08190.1;AT5G08190.2	| Symbols: NF-YB12 | nuclear factor Y, subunit B12 | chr5:2636204-2637125 FORWARD LENGTH=163;| Symbols: NF-YB12 | nuclear factor Y, subunit B12 | chr5:2636204-2637125 FORWARD LENGTH=162	0	0	0	0	0	0	1	1	0	0	0	0	2	0	2	2	1
AT1G02870.1-S108(79.966)-S110(79.966)	nEFEPIDS(79.966)GS(79.966)ELEEDDLKTALGKc	nEFEPIDSGSELEEDDLKTALGKc	nEFEPIDS(79.966)GS(79.966)ELEEDDLKTALGKc	AT1G02870.1	AT1G02870.1	| Symbols: | FUNCTIONS IN: molecular_function unknown; INVOLVED IN: biological_process unknown; EXPRESSED IN: 23 plant structures; EXPRESSED DURING: 13 growth stages; CONTAINS InterPro DOMAIN/s: Ribosome biogenesis protein Nop16 (InterPro:IPR019002); Has 104 Blast hits to 104 proteins in 57 species: Archae - 0; Bacteria - 0; Metazoa - 0; Fungi - 63; Plants - 35; Viruses - 0; Other Eukaryotes - 6 …	0	0	1	1	0	0	0	1	1	0	0	0	4	1	2	3	3
AT4G08350.1-S59(79.966)	nGRSNFIDDYAEEDS(79.966)QEEDDDDEDYGSSRc	nGRSNFIDDYAEEDSQEEDDDDEDYGSSRc	nGRSNFIDDYAEEDS(79.966)QEEDDDDEDYGSSRc	AT4G08350.1	AT4G08350.1	| Symbols: GTA02, GTA2 | global transcription factor group A2 | chr4:5286351-5292072 FORWARD LENGTH=1041	1	1	0	0	0	0	1	1	0	0	1	0	5	1	3	4	3
AT5G50380.1-S228(79.966)-C231(57.021)	nGGS(79.966)IGC(57.021)DLWVDLINPTAVEDLKEIAERc;nGGS(79.966)IGC(57.021)DLWVDLINPTAVEDLKc	nGGSIGCDLWVDLINPTAVEDLKc;nGGSIGCDLWVDLINPTAVEDLKEIAERc	nGGS(79.966)IGC(57.021)DLWVDLINPTAVEDLKEIAERc;nGGS(79.966)IGC(57.021)DLWVDLINPTAVEDLKc	AT5G50380.1	AT5G50380.1	| Symbols: ATEXO70F1, EXO70F1 | exocyst subunit exo70 family protein F1 | chr5:20516382-20518433 REVERSE LENGTH=683	28	0	11	0	34	0	19	0	21	0	12	0	125	73	52	125	6
AT1G24560.1-S12(79.966)	nANGADEDAVLS(79.966)DVESDEPAPVVLKc	nANGADEDAVLSDVESDEPAPVVLKc	nANGADEDAVLS(79.966)DVESDEPAPVVLKc	AT1G24560.1	AT1G24560.1	| Symbols: | unknown protein; BEST Arabidopsis thaliana protein match is: unknown protein (TAIR:AT3G49055.1); Has 71940 Blast hits to 38124 proteins in 2481 species: Archae - 1358; Bacteria - 12126; Metazoa - 32861; Fungi - 6786; Plants - 4024; Viruses - 195; Other Eukaryotes - 14590 (source: NCBI BLink). | chr1:8702644-8705640 FORWARD LENGTH=678	2	0	0	0	0	0	2	0	0	0	0	0	4	2	2	4	2
AT4G18480.1-C354(57.021)-S355(79.966)	nVC(57.021)S(79.966)ELNVDGLRc	nVCSELNVDGLRc	nVC(57.021)S(79.966)ELNVDGLRc	AT4G18480.1	AT4G18480.1	| Symbols: CHLI1, CH42, CH-42, CHL11, CHLI-1 | P-loop containing nucleoside triphosphate hydrolases superfamily protein | chr4:10201897-10203361 REVERSE LENGTH=424	0	0	0	0	0	0	0	0	2	0	0	0	2	0	2	2	1
AT2G05940.1-S451(79.966)	nNGVNS(79.966)PLRSEAGGERYc	nNGVNSPLRSEAGGERYc	nNGVNS(79.966)PLRSEAGGERYc	AT2G05940.1	AT2G05940.1	| Symbols: | Protein kinase superfamily protein | chr2:2287514-2289270 REVERSE LENGTH=462	2	0	3	1	2	0	1	0	4	1	0	2	16	8	7	15	6
AT2G45540.1-S111(79.966);AT2G45540.2-S111(79.966)	nLSS(79.966)PGPERc	nLSSPGPERc	nLSS(79.966)PGPERc	AT2G45540.1	AT2G45540.1;AT2G45540.2	| Symbols: | WD-40 repeat family protein / beige-related | chr2:18757881-18772229 REVERSE LENGTH=2946;| Symbols: | WD-40 repeat family protein / beige-related | chr2:18757881-18772229 REVERSE LENGTH=3001	2	1	1	1	2	2	2	0	3	2	0	2	18	5	9	14	6
AT2G46020.1-S1723(79.966);AT2G46020.2-S1724(79.966)	nFGS(79.966)LSALDTRPGSVSKRc	nFGSLSALDTRPGSVSKRc	nFGS(79.966)LSALDTRPGSVSKRc	AT2G46020.2	AT2G46020.1;AT2G46020.2	| Symbols: CHR2, ATBRM, BRM, CHA2 | transcription regulatory protein SNF2, putative | chr2:18923304-18931769 FORWARD LENGTH=2192;| Symbols: CHR2, ATBRM, BRM, CHA2 | transcription regulatory protein SNF2, putative | chr2:18923304-18931769 FORWARD LENGTH=2193	0	1	0	0	0	0	1	0	0	0	0	0	2	1	1	2	2
AT4G10730.1-S572(79.966)	nFSVTSENLDLARAS(79.966)PLRKc	nFSVTSENLDLARASPLRKc	nFSVTSENLDLARAS(79.966)PLRKc	AT4G10730.1	AT4G10730.1	| Symbols: | Protein kinase superfamily protein | chr4:6609793-6614786 REVERSE LENGTH=711	0	0	0	0	0	0	1	1	0	0	0	0	2	0	2	2	1
AT3G18890.1-S480(79.966)	nKSDSLSPGPTDS(79.966)DTDKSSTVAKc	nKSDSLSPGPTDSDTDKSSTVAKc	nKSDSLSPGPTDS(79.966)DTDKSSTVAKc	AT3G18890.1	AT3G18890.1	| Symbols: | NAD(P)-binding Rossmann-fold superfamily protein | chr3:6511169-6514729 FORWARD LENGTH=641	0	0	2	0	0	0	0	0	0	0	0	0	2	2	0	2	1
AT1G49970.1-T367(79.966)	nDYDGT(79.966)LAQRc	nDYDGTLAQRc	nDYDGT(79.966)LAQRc	AT1G49970.1	AT1G49970.1	| Symbols: CLPR1, NCLPP5, SVR2 | CLP protease proteolytic subunit 1 | chr1:18501936-18504462 REVERSE LENGTH=387	2	2	3	3	3	4	1	2	3	4	0	0	27	10	7	17	5
AT1G06210.1-S378(79.966)	nIELGLSS(79.966)DEDEKc	nIELGLSSDEDEKc	nIELGLSS(79.966)DEDEKc	AT1G06210.1	AT1G06210.1	| Symbols: | ENTH/VHS/GAT family protein | chr1:1897567-1898986 FORWARD LENGTH=383	1	1	0	0	1	1	0	0	0	0	0	1	5	3	1	4	3
AT2G38280.1-S76(79.966);AT2G38280.2-S76(79.966)	nSPAS(79.966)LPDATPFTDGGGGGGGDTGRc	nSPASLPDATPFTDGGGGGGGDTGRc	nSPAS(79.966)LPDATPFTDGGGGGGGDTGRc	AT2G38280.1	AT2G38280.1;AT2G38280.2	| Symbols: FAC1, ATAMPD | AMP deaminase, putative / myoadenylate deaminase, putative | chr2:16033767-16038793 REVERSE LENGTH=839;| Symbols: FAC1, ATAMPD | AMP deaminase, putative / myoadenylate deaminase, putative | chr2:16033767-16038793 REVERSE LENGTH=839	2	0	0	0	0	0	0	0	0	0	0	0	2	2	0	2	1
AT3G27960.1-S138(79.966)	nKS(79.966)PDLGKVSVDEESPELGVVLLKc	nKSPDLGKVSVDEESPELGVVLLKc	nKS(79.966)PDLGKVSVDEESPELGVVLLKc	AT3G27960.1	AT3G27960.1	| Symbols: | Tetratricopeptide repeat (TPR)-like superfamily protein | chr3:10380513-10382593 REVERSE LENGTH=663	2	1	0	0	1	0	1	1	0	0	0	0	6	3	1	4	3
AT5G47430.1-S687(79.966);AT5G47430.2-S626(79.966);AT5G47430.3-S684(79.966)	nRLS(79.966)PEHPPTRc;nRLS(79.966)PEHPPTRKc	nRLSPEHPPTRKc;nRLSPEHPPTRc	nRLS(79.966)PEHPPTRc;nRLS(79.966)PEHPPTRKc	AT5G47430.1	AT5G47430.1;AT5G47430.2;AT5G47430.3	| Symbols: | DWNN domain, a CCHC-type zinc finger | chr5:19235819-19240596 REVERSE LENGTH=892;| Symbols: | DWNN domain, a CCHC-type zinc finger | chr5:19235819-19240147 REVERSE LENGTH=831;| Symbols: | DWNN domain, a CCHC-type zinc finger | chr5:19235819-19240596 REVERSE LENGTH=889	11	14	6	4	8	10	4	8	6	4	7	5	87	32	22	54	6
AT3G25690.1-M393(15.995)-S399(79.966);AT3G25690.2-M393(15.995)-S399(79.966);AT3G25690.3-M252(15.995)-S258(79.966)	nLM(15.995)LEYAGS(79.966)ERc	nLMLEYAGSERc	nLM(15.995)LEYAGS(79.966)ERc	AT3G25690.1	AT3G25690.1;AT3G25690.2;AT3G25690.3	| Symbols: CHUP1 | Hydroxyproline-rich glycoprotein family protein | chr3:9354061-9357757 FORWARD LENGTH=1004;| Symbols: CHUP1 | Hydroxyproline-rich glycoprotein family protein | chr3:9354061-9357757 FORWARD LENGTH=1004;| Symbols: CHUP1 | Hydroxyproline-rich glycoprotein family protein | chr3:9354061-9357757 FORWARD LENGTH=863	6	5	1	1	2	2	7	7	5	4	2	2	44	9	11	20	6
AT4G02510.1-S71(79.966)	nELDSSSEAVSGNSDKVGADDLS(79.966)DSEKc	nELDSSSEAVSGNSDKVGADDLSDSEKc	nELDSSSEAVSGNSDKVGADDLS(79.966)DSEKc	AT4G02510.1	AT4G02510.1	| Symbols: TOC159, TOC86, PPI2, TOC160, ATTOC159 | translocon at the outer envelope membrane of chloroplasts 159 | chr4:1104766-1109360 FORWARD LENGTH=1503	1	1	0	0	0	0	2	1	0	0	0	0	5	2	2	4	2
AT3G03710.1-S880(79.966)	nVSS(79.966)GDELVLKc	nVSSGDELVLKc	nVSS(79.966)GDELVLKc	AT3G03710.1	AT3G03710.1	| Symbols: RIF10, PNP | polyribonucleotide nucleotidyltransferase, putative | chr3:919542-924906 FORWARD LENGTH=922	2	1	0	0	2	2	0	0	2	1	0	1	11	5	3	8	4
AT5G47490.1-S1054(79.966)	nSVS(79.966)EPDFGRTPIQEMADSSKEKc;nSVS(79.966)EPDFGRc	nSVSEPDFGRTPIQEMADSSKEKc;nSVSEPDFGRc	nSVS(79.966)EPDFGRTPIQEMADSSKEKc;nSVS(79.966)EPDFGRc	AT5G47490.1	AT5G47490.1	| Symbols: | RGPR-related | chr5:19264675-19270487 FORWARD LENGTH=1361	4	1	1	2	3	1	1	0	1	2	2	1	19	11	6	17	6
AT1G04440.1-S406(79.966);AT5G43320.1-S413(79.966)	nATSS(79.966)ADFTENRc	nATSSADFTENRc	nATSS(79.966)ADFTENRc	AT1G04440.1	AT1G04440.1;AT5G43320.1	| Symbols: CKL13 | casein kinase like 13 | chr1:1202815-1205664 FORWARD LENGTH=468;| Symbols: ckl8 | casein kinase I-like 8 | chr5:17386043-17388941 REVERSE LENGTH=480	2	1	3	0	0	1	0	0	1	2	0	0	10	6	2	8	4
AT3G56490.1-S34(79.966)	nEAALAATPSDS(79.966)PTIFDKc	nEAALAATPSDSPTIFDKc	nEAALAATPSDS(79.966)PTIFDKc	AT3G56490.1	AT3G56490.1	| Symbols: HIT3, HINT1 | HIS triad family protein 3 | chr3:20941532-20943129 FORWARD LENGTH=147	2	0	0	0	1	0	2	1	0	0	0	0	6	3	2	5	3
AT4G27640.1-C778(57.021)-S785(79.966)-M799(15.995)	nAAC(57.021)QQLEDES(79.966)DIDDDDTGHDEVLM(15.995)DAVSDLLPAFAKc	nAACQQLEDESDIDDDDTGHDEVLMDAVSDLLPAFAKc	nAAC(57.021)QQLEDES(79.966)DIDDDDTGHDEVLM(15.995)DAVSDLLPAFAKc	AT4G27640.1	AT4G27640.1	| Symbols: | ARM repeat superfamily protein | chr4:13798013-13802976 REVERSE LENGTH=1048	0	0	2	0	0	0	0	0	0	0	0	0	2	2	0	2	1
AT1G47200.1-S173(79.966)	nSNASVGNGSVEDANTDASEVSKDDAGPAS(79.966)EEEKSEAc	nSNASVGNGSVEDANTDASEVSKDDAGPASEEEKSEAc	nSNASVGNGSVEDANTDASEVSKDDAGPAS(79.966)EEEKSEAc	AT1G47200.1	AT1G47200.1	| Symbols: WPP2 | WPP domain protein 2 | chr1:17298181-17298723 REVERSE LENGTH=180	6	4	11	1	7	0	5	4	9	2	6	2	57	22	23	45	6
AT4G14750.1-M203(15.995)-S207(79.966)	nIVEM(15.995)DIQS(79.966)Kc	nIVEMDIQSKc	nIVEM(15.995)DIQS(79.966)Kc	AT4G14750.1	AT4G14750.1	| Symbols: IQD19 | IQ-domain 19 | chr4:8470449-8471903 FORWARD LENGTH=387	2	1	3	0	0	0	0	0	0	0	0	0	6	5	0	5	2
AT3G60920.1-S1543(79.966)	nDLS(79.966)ELKERc	nDLSELKERc	nDLS(79.966)ELKERc	AT3G60920.1	AT3G60920.1	| Symbols: | CONTAINS InterPro DOMAIN/s: Beige/BEACH (InterPro:IPR000409); BEST Arabidopsis thaliana protein match is: WD-40 repeat family protein / beige-related (TAIR:AT2G45540.1); Has 1795 Blast hits to 1563 proteins in 214 species: Archae - 2; Bacteria - 29; Metazoa - 830; Fungi - 160; Plants - 230; Viruses - 0; Other Eukaryotes - 544 (source: NCBI BLink). | chr3:22503328-22513031 REVERSE LEN…	0	0	0	0	0	0	0	0	1	0	1	0	2	0	2	2	2
AT3G49590.1-S268(79.966);AT3G49590.2-S268(79.966);AT3G49590.3-S268(79.966)	nSVEGHS(79.966)FTGRc	nSVEGHSFTGRc	nSVEGHS(79.966)FTGRc	AT3G49590.1	AT3G49590.1;AT3G49590.2;AT3G49590.3	| Symbols: | Autophagy-related protein 13 | chr3:18377892-18380104 FORWARD LENGTH=603;| Symbols: | Autophagy-related protein 13 | chr3:18377892-18380104 FORWARD LENGTH=603;| Symbols: | Autophagy-related protein 13 | chr3:18377892-18380104 FORWARD LENGTH=618	0	0	2	1	0	0	0	0	0	0	0	0	3	3	0	3	1
AT3G10360.1-S225(79.966)	nRKS(79.966)FADILQEGLERc;nS(79.966)FADILQEGLERc	nSFADILQEGLERc;nRKSFADILQEGLERc	nRKS(79.966)FADILQEGLERc;nS(79.966)FADILQEGLERc	AT3G10360.1	AT3G10360.1	| Symbols: APUM4, PUM4 | pumilio 4 | chr3:3211276-3215144 REVERSE LENGTH=1003	6	3	1	1	8	6	8	6	7	5	8	7	66	16	27	43	6
AT2G20960.1-S302(79.966)	nGRS(79.966)PEFMERc;nRGRS(79.966)PEFMERc;nS(79.966)PEFMERc	nRGRSPEFMERc;nSPEFMERc;nGRSPEFMERc	nGRS(79.966)PEFMERc;nRGRS(79.966)PEFMERc;nS(79.966)PEFMERc	AT2G20960.1	AT2G20960.1	| Symbols: pEARLI4 | Arabidopsis phospholipase-like protein (PEARLI 4) family | chr2:9007089-9009611 FORWARD LENGTH=748	9	5	7	5	12	6	2	1	13	13	11	7	91	32	24	56	6
AT1G68670.1-S327(79.966)	nGGVYAPVAVAQS(79.966)PKRc	nGGVYAPVAVAQSPKRc	nGGVYAPVAVAQS(79.966)PKRc	AT1G68670.1	AT1G68670.1	| Symbols: | myb-like transcription factor family protein | chr1:25782344-25783873 FORWARD LENGTH=354	0	1	0	0	2	2	0	0	1	0	1	0	7	5	2	7	4
AT2G25730.1-T1229(79.966);AT2G25730.2-T1261(79.966)	nVSEFVVT(79.966)PKc	nVSEFVVTPKc	nVSEFVVT(79.966)PKc	AT2G25730.2	AT2G25730.1;AT2G25730.2	| Symbols: | unknown protein; Has 157 Blast hits to 144 proteins in 62 species: Archae - 0; Bacteria - 0; Metazoa - 101; Fungi - 0; Plants - 35; Viruses - 0; Other Eukaryotes - 21 (source: NCBI BLink). | chr2:10956751-10972729 REVERSE LENGTH=2464;| Symbols: | unknown protein; LOCATED IN: cellular_component unknown; EXPRESSED IN: 23 plant structures; EXPRESSED DURING: 14 growth stages. | chr2:1095…	0	0	0	0	0	0	1	2	1	0	1	1	6	0	5	5	3
AT1G53310.1-T232(79.966);AT1G53310.2-T232(79.966);AT1G53310.3-T232(79.966);AT2G42600.1-T231(79.966);AT2G42600.2-T231(79.966);AT3G14940.1-T232(79.966)	nTPPT(79.966)PQDEMRc	nTPPTPQDEMRc	nTPPT(79.966)PQDEMRc	AT1G53310.1	AT1G53310.1;AT1G53310.2;AT1G53310.3;AT2G42600.1;AT2G42600.2;AT3G14940.1	| Symbols: ATPPC1, PEPC1, ATPEPC1, PPC1 | phosphoenolpyruvate carboxylase 1 | chr1:19884261-19888070 REVERSE LENGTH=967;| Symbols: ATPPC1, PEPC1, ATPEPC1, PPC1 | phosphoenolpyruvate carboxylase 1 | chr1:19884261-19888070 REVERSE LENGTH=967;| Symbols: ATPPC1, PEPC1, ATPEPC1, PPC1 | phosphoenolpyruvate carboxylase 1 | chr1:19884261-19888070 REVERSE LENGTH=967;| Symbols: ATPPC2, PPC2 | phosphoenolpy…	1	0	3	0	0	1	0	0	5	1	0	0	11	5	3	8	4
AT5G47430.1-S849(79.966)-S850(79.966);AT5G47430.2-S788(79.966)-S789(79.966);AT5G47430.3-S846(79.966)-S847(79.966)	nKEIEVADYES(79.966)S(79.966)DEDRHFKc;nEIEVADYES(79.966)S(79.966)DEDRHFKRc	nEIEVADYESSDEDRHFKRc;nKEIEVADYESSDEDRHFKc	nKEIEVADYES(79.966)S(79.966)DEDRHFKc;nEIEVADYES(79.966)S(79.966)DEDRHFKRc	AT5G47430.1	AT5G47430.1;AT5G47430.2;AT5G47430.3	| Symbols: | DWNN domain, a CCHC-type zinc finger | chr5:19235819-19240596 REVERSE LENGTH=892;| Symbols: | DWNN domain, a CCHC-type zinc finger | chr5:19235819-19240147 REVERSE LENGTH=831;| Symbols: | DWNN domain, a CCHC-type zinc finger | chr5:19235819-19240596 REVERSE LENGTH=889	0	0	0	0	0	1	0	1	0	0	0	3	5	1	4	5	3
AT2G04880.1-S76(79.966);AT2G04880.2-S76(79.966)	nLVPHTVASQSEVDVAS(79.966)PVSEKAPKc;nLVPHTVASQSEVDVAS(79.966)PVSEKc	nLVPHTVASQSEVDVASPVSEKAPKc;nLVPHTVASQSEVDVASPVSEKc	nLVPHTVASQSEVDVAS(79.966)PVSEKAPKc;nLVPHTVASQSEVDVAS(79.966)PVSEKc	AT2G04880.1	AT2G04880.1;AT2G04880.2	| Symbols: ZAP1, ATWRKY1, WRKY1 | zinc-dependent activator protein-1 | chr2:1718557-1720219 FORWARD LENGTH=487;| Symbols: ZAP1, ATWRKY1, WRKY1 | zinc-dependent activator protein-1 | chr2:1718557-1720219 FORWARD LENGTH=463	3	0	5	0	4	1	3	3	3	0	0	0	22	12	9	21	5
AT5G58140.1-S114(79.966);AT5G58140.2-S114(79.966);AT5G58140.3-S114(79.966);AT5G58140.4-S114(79.966)	nSSEESTSSES(79.966)GAFPRc	nSSEESTSSESGAFPRc	nSSEESTSSES(79.966)GAFPRc	AT5G58140.1	AT5G58140.1;AT5G58140.2;AT5G58140.3;AT5G58140.4	| Symbols: PHOT2, NPL1 | phototropin 2 | chr5:23524771-23529993 FORWARD LENGTH=915;| Symbols: PHOT2, NPL1 | phototropin 2 | chr5:23524771-23529993 FORWARD LENGTH=915;| Symbols: PHOT2, NPL1 | phototropin 2 | chr5:23524771-23529947 FORWARD LENGTH=898;| Symbols: PHOT2, NPL1 | phototropin 2 | chr5:23524771-23528541 FORWARD LENGTH=689	1	0	1	0	0	0	0	0	0	0	0	0	2	2	0	2	2
AT2G17420.1-C357(57.021)-S377(79.966)	nQAITAAGTGC(57.021)MAALDAEHYLQEIGSQEGKS(79.966)Dc	nQAITAAGTGCMAALDAEHYLQEIGSQEGKSDc	nQAITAAGTGC(57.021)MAALDAEHYLQEIGSQEGKS(79.966)Dc	AT2G17420.1	AT2G17420.1	| Symbols: NTRA, ATNTRA, NTR2 | NADPH-dependent thioredoxin reductase A | chr2:7564357-7566219 FORWARD LENGTH=378	0	0	0	0	1	0	0	0	1	0	1	0	3	1	2	3	3
AT4G24100.1-S654(79.966)	nSDS(79.966)NGNVEPVASERERc;nSDS(79.966)NGNVEPVASERc	nSDSNGNVEPVASERERc;nSDSNGNVEPVASERc	nSDS(79.966)NGNVEPVASERERc;nSDS(79.966)NGNVEPVASERc	AT4G24100.1	AT4G24100.1	| Symbols: | Protein kinase superfamily protein | chr4:12515223-12519336 FORWARD LENGTH=709	0	0	1	0	0	0	1	0	2	0	0	0	4	1	3	4	3
AT1G16610.1-S256(79.966);AT1G16610.2-S249(79.966);AT1G16610.3-S256(79.966)	nRPGS(79.966)PIRc	nRPGSPIRc	nRPGS(79.966)PIRc	AT1G16610.1	AT1G16610.1;AT1G16610.2;AT1G16610.3	| Symbols: SR45, RNPS1 | arginine/serine-rich 45 | chr1:5675925-5678686 REVERSE LENGTH=414;| Symbols: SR45, RNPS1 | arginine/serine-rich 45 | chr1:5675925-5678686 REVERSE LENGTH=407;| Symbols: SR45 | arginine/serine-rich 45 | chr1:5675925-5678686 REVERSE LENGTH=425	1	0	0	1	0	2	1	1	0	2	0	0	8	4	3	7	5
AT1G56460.1-S60(79.966);AT1G56460.2-S90(79.966)	nEAVES(79.966)DEGSTNGSFQGSNQVRc	nEAVESDEGSTNGSFQGSNQVRc	nEAVES(79.966)DEGSTNGSFQGSNQVRc	AT1G56460.1	AT1G56460.1;AT1G56460.2	| Symbols: | HIT zinc finger ;PAPA-1-like conserved region | chr1:21146765-21149468 FORWARD LENGTH=502;| Symbols: | HIT zinc finger ;PAPA-1-like conserved region | chr1:21146765-21149468 FORWARD LENGTH=532	2	3	2	2	0	0	2	4	2	2	0	0	19	8	8	16	4
AT3G49140.1-S355(79.966)	nDAENLVDKLEDNSKAGGDES(79.966)EIDSSQDEKc	nDAENLVDKLEDNSKAGGDESEIDSSQDEKc	nDAENLVDKLEDNSKAGGDES(79.966)EIDSSQDEKc	AT3G49140.1	AT3G49140.1	| Symbols: | Pentatricopeptide repeat (PPR) superfamily protein | chr3:18212187-18215557 REVERSE LENGTH=499	0	1	0	0	1	0	0	0	0	0	0	0	2	2	0	2	2
AT3G42170.1-M556(15.995)-S560(79.966)	nTVDDGIHELFTEYM(15.995)ALPS(79.966)PQNTTSEGGKc	nTVDDGIHELFTEYMALPSPQNTTSEGGKc	nTVDDGIHELFTEYM(15.995)ALPS(79.966)PQNTTSEGGKc	AT3G42170.1	AT3G42170.1	| Symbols: | BED zinc finger ;hAT family dimerisation domain | chr3:14321838-14323928 FORWARD LENGTH=696	1	0	0	0	0	1	1	0	0	0	0	0	3	2	1	3	3
AT2G41840.1-S273(79.966)	nALS(79.966)TSKPDPVVEDQAc	nALSTSKPDPVVEDQAc	nALS(79.966)TSKPDPVVEDQAc	AT2G41840.1	AT2G41840.1	| Symbols: | Ribosomal protein S5 family protein | chr2:17460016-17461398 REVERSE LENGTH=285	0	0	0	1	0	0	0	0	0	1	0	0	2	1	1	2	2
AT4G32330.1-S350(79.966);AT4G32330.2-S349(79.966);AT4G32330.3-S350(79.966)	nSLPRLPS(79.966)QKc	nSLPRLPSQKc	nSLPRLPS(79.966)QKc	AT4G32330.1	AT4G32330.1;AT4G32330.2;AT4G32330.3	| Symbols: | TPX2 (targeting protein for Xklp2) protein family | chr4:15609801-15611867 FORWARD LENGTH=437;| Symbols: | TPX2 (targeting protein for Xklp2) protein family | chr4:15609801-15611867 FORWARD LENGTH=436;| Symbols: | TPX2 (targeting protein for Xklp2) protein family | chr4:15609801-15611867 FORWARD LENGTH=437	0	0	0	0	2	1	2	1	0	0	0	0	6	1	1	2	2
AT3G23920.1-S55(79.966)	nNYKAHGTDPS(79.966)PPMSPILGATRc;nAHGTDPS(79.966)PPMSPILGATRc	nNYKAHGTDPSPPMSPILGATRc;nAHGTDPSPPMSPILGATRc	nNYKAHGTDPS(79.966)PPMSPILGATRc;nAHGTDPS(79.966)PPMSPILGATRc	AT3G23920.1	AT3G23920.1	| Symbols: BAM1, BMY7, TR-BAMY | beta-amylase 1 | chr3:8641722-8644199 FORWARD LENGTH=575	2	0	0	0	1	0	1	0	0	0	1	0	5	3	2	5	4
AT1G55860.1-S1155(79.966);AT1G55860.2-S906(79.966)	nGSDNSVSASSSTAERES(79.966)DEDSSNALAVRc	nGSDNSVSASSSTAERESDEDSSNALAVRc	nGSDNSVSASSSTAERES(79.966)DEDSSNALAVRc	AT1G55860.1	AT1G55860.1;AT1G55860.2	| Symbols: UPL1 | ubiquitin-protein ligase 1 | chr1:20879900-20895393 REVERSE LENGTH=3930;| Symbols: UPL1 | ubiquitin-protein ligase 1 | chr1:20879900-20892910 REVERSE LENGTH=3681	1	0	1	1	1	0	1	0	1	0	0	0	6	4	2	6	5
AT5G47430.1-S866(79.966);AT5G47430.2-S805(79.966);AT5G47430.3-S863(79.966)	nYARS(79.966)PPVVVSDVSEDKLRc	nYARSPPVVVSDVSEDKLRc	nYARS(79.966)PPVVVSDVSEDKLRc	AT5G47430.1	AT5G47430.1;AT5G47430.2;AT5G47430.3	| Symbols: | DWNN domain, a CCHC-type zinc finger | chr5:19235819-19240596 REVERSE LENGTH=892;| Symbols: | DWNN domain, a CCHC-type zinc finger | chr5:19235819-19240147 REVERSE LENGTH=831;| Symbols: | DWNN domain, a CCHC-type zinc finger | chr5:19235819-19240596 REVERSE LENGTH=889	0	1	0	0	1	0	1	1	1	0	1	0	6	2	3	5	5
AT5G24310.1-S226(79.966)	nAVS(79.966)PHRFPLLRc	nAVSPHRFPLLRc	nAVS(79.966)PHRFPLLRc	AT5G24310.1	AT5G24310.1	| Symbols: ABIL3 | ABL interactor-like protein 3 | chr5:8274637-8276325 FORWARD LENGTH=321	4	2	0	0	2	0	4	2	0	1	0	0	15	5	4	9	4
AT4G17950.1-S109(79.966)-M121(15.995)	nTLESLGFDGS(79.966)PSSVAATQQHSM(15.995)Rc	nTLESLGFDGSPSSVAATQQHSMRc	nTLESLGFDGS(79.966)PSSVAATQQHSM(15.995)Rc	AT4G17950.1	AT4G17950.1	| Symbols: | AT hook motif DNA-binding family protein | chr4:9967295-9969007 REVERSE LENGTH=439	1	1	0	0	0	0	0	0	0	0	0	0	2	1	0	1	1
AT2G20050.1-T937(79.966)-C939(57.021);AT2G20050.2-T934(79.966)-C936(57.021)	nTFT(79.966)IC(57.021)GNADYLAPEIVQGKc	nTFTICGNADYLAPEIVQGKc	nTFT(79.966)IC(57.021)GNADYLAPEIVQGKc	AT2G20050.1	AT2G20050.1;AT2G20050.2	| Symbols: | protein serine/threonine phosphatases;protein kinases;catalytics;cAMP-dependent protein kinase regulators;ATP binding;protein serine/threonine phosphatases | chr2:8649779-8654193 REVERSE LENGTH=1094;| Symbols: | protein serine/threonine phosphatases;protein kinases;catalytics;cAMP-dependent protein kinase regulators;ATP binding;protein serine/threonine phosphatases | chr2:8649779-865…	6	0	3	0	2	0	5	0	4	0	3	0	23	9	10	19	6
AT4G15545.1-T213(79.966)-S217(79.966)	nLT(79.966)PPGS(79.966)PPILSASGTPKc	nLTPPGSPPILSASGTPKc	nLT(79.966)PPGS(79.966)PPILSASGTPKc	AT4G15545.1	AT4G15545.1	| Symbols: | unknown protein; BEST Arabidopsis thaliana protein match is: unknown protein (TAIR:AT1G16520.1); Has 30201 Blast hits to 17322 proteins in 780 species: Archae - 12; Bacteria - 1396; Metazoa - 17338; Fungi - 3422; Plants - 5037; Viruses - 0; Other Eukaryotes - 2996 (source: NCBI BLink). | chr4:8875932-8877567 FORWARD LENGTH=337	2	3	2	0	5	4	3	4	1	1	1	2	28	9	7	16	6
AT3G17850.1-S663(79.966)-M667(15.995)	nDSLAAAES(79.966)PDGM(15.995)Kc;nHKDSLAAAES(79.966)PDGM(15.995)Kc	nDSLAAAESPDGMKc;nHKDSLAAAESPDGMKc	nDSLAAAES(79.966)PDGM(15.995)Kc;nHKDSLAAAES(79.966)PDGM(15.995)Kc	AT3G17850.1	AT3G17850.1	| Symbols: | Protein kinase superfamily protein | chr3:6109854-6116245 REVERSE LENGTH=1296	6	4	2	0	2	3	4	5	4	2	0	0	32	11	6	17	5
AT3G01670.1-S113(79.966)	nSLGPNS(79.966)LGGRc	nSLGPNSLGGRc	nSLGPNS(79.966)LGGRc	AT3G01670.1	AT3G01670.1	| Symbols: | unknown protein; BEST Arabidopsis thaliana protein match is: unknown protein (TAIR:AT3G01680.1); Has 121 Blast hits to 111 proteins in 12 species: Archae - 0; Bacteria - 0; Metazoa - 0; Fungi - 0; Plants - 121; Viruses - 0; Other Eukaryotes - 0 (source: NCBI BLink). | chr3:247288-250261 FORWARD LENGTH=822	5	3	3	2	4	1	2	2	4	2	8	7	43	14	13	27	6
AT5G56360.1-S439(79.966)	nHDSSSSYKS(79.966)DADDDVDFSETTSNPTWLEKc	nHDSSSSYKSDADDDVDFSETTSNPTWLEKc	nHDSSSSYKS(79.966)DADDDVDFSETTSNPTWLEKc	AT5G56360.1	AT5G56360.1	| Symbols: PSL4 | calmodulin-binding protein | chr5:22823586-22827950 REVERSE LENGTH=647	0	0	0	0	2	0	0	0	0	0	0	0	2	2	0	2	1
AT3G13570.1-S30(79.966)	nGRFGGS(79.966)RDSDLPTSLLVRc;nFGGS(79.966)RDSDLPTSLLVRc	nGRFGGSRDSDLPTSLLVRc;nFGGSRDSDLPTSLLVRc	nGRFGGS(79.966)RDSDLPTSLLVRc;nFGGS(79.966)RDSDLPTSLLVRc	AT3G13570.1	AT3G13570.1	| Symbols: SCL30A, At-SCL30A | SC35-like splicing factor 30A | chr3:4429564-4431602 REVERSE LENGTH=262	2	1	0	0	1	2	1	0	0	1	1	0	9	5	3	8	5
AT3G12580.1-M616(15.995)-M624(15.995)-M630(15.995)-S639(79.966)	nM(15.995)YQGAGPDM(15.995)GGAGGM(15.995)DDDTPAGGS(79.966)GGAGPKc	nMYQGAGPDMGGAGGMDDDTPAGGSGGAGPKc	nM(15.995)YQGAGPDM(15.995)GGAGGM(15.995)DDDTPAGGS(79.966)GGAGPKc	AT3G12580.1	AT3G12580.1	| Symbols: HSP70, ATHSP70 | heat shock protein 70 | chr3:3991487-3993689 REVERSE LENGTH=650	2	2	1	2	0	0	2	3	1	2	0	0	15	6	5	11	4
AT5G46750.1-S205(79.966)	nS(79.966)KDNLYEQKPEEPVPVIPAASPTNDTSAAGSSFASRc	nSKDNLYEQKPEEPVPVIPAASPTNDTSAAGSSFASRc	nS(79.966)KDNLYEQKPEEPVPVIPAASPTNDTSAAGSSFASRc	AT5G46750.1	AT5G46750.1	| Symbols: AGD9 | ARF-GAP domain 9 | chr5:18969950-18971817 REVERSE LENGTH=402	1	0	0	0	0	0	1	0	0	0	0	0	2	1	1	2	2
AT3G13810.1-S89(79.966)	nNQPGNPDPESEVIALS(79.966)PKc	nNQPGNPDPESEVIALSPKc	nNQPGNPDPESEVIALS(79.966)PKc	AT3G13810.1	AT3G13810.1	| Symbols: AtIDD11, IDD11 | indeterminate(ID)-domain 11 | chr3:4544941-4547300 FORWARD LENGTH=513	6	3	4	4	5	2	5	2	4	9	6	2	52	15	15	30	6
AT5G12150.1-S456(79.966);AT5G12150.2-S456(79.966)	nGFGVEDSDAES(79.966)PRc	nGFGVEDSDAESPRc	nGFGVEDSDAES(79.966)PRc	AT5G12150.1	AT5G12150.1;AT5G12150.2	| Symbols: | Rho GTPase activation protein (RhoGAP) with PH domain | chr5:3924393-3930100 REVERSE LENGTH=827;| Symbols: | Rho GTPase activation protein (RhoGAP) with PH domain | chr5:3924632-3930100 REVERSE LENGTH=772	2	2	0	0	1	1	2	2	1	0	1	1	13	3	5	8	5
AT3G52930.1-S350(79.966)	nLGDGAAES(79.966)LHVKc	nLGDGAAESLHVKc	nLGDGAAES(79.966)LHVKc	AT3G52930.1	AT3G52930.1	| Symbols: | Aldolase superfamily protein | chr3:19627383-19628874 REVERSE LENGTH=358	2	0	1	1	2	2	1	0	2	1	0	0	12	6	4	10	5
AT1G10290.1-S877(79.966)	nRYS(79.966)DPAQNGDAASPGSGSNRRc	nRYSDPAQNGDAASPGSGSNRRc	nRYS(79.966)DPAQNGDAASPGSGSNRRc	AT1G10290.1	AT1G10290.1	| Symbols: ADL6, DRP2A | dynamin-like protein 6 | chr1:3370774-3377120 FORWARD LENGTH=914	1	0	1	1	1	0	0	0	1	0	0	0	5	4	1	5	4
AT1G69220.1-S235(79.966)	nMSTTS(79.966)LPDSITRc	nMSTTSLPDSITRc	nMSTTS(79.966)LPDSITRc	AT1G69220.1	AT1G69220.1	| Symbols: SIK1 | Protein kinase superfamily protein | chr1:26020298-26026119 REVERSE LENGTH=836	1	0	0	0	1	1	0	0	0	0	0	0	3	2	0	2	2
AT1G62630.1-S704(79.966)	nLLQIFGSNIFS(79.966)PDRQLESLSVSTDKLRc;nLLQIFGSNIFS(79.966)PDRc	nLLQIFGSNIFSPDRc;nLLQIFGSNIFSPDRQLESLSVSTDKLRc	nLLQIFGSNIFS(79.966)PDRQLESLSVSTDKLRc;nLLQIFGSNIFS(79.966)PDRc	AT1G62630.1	AT1G62630.1	| Symbols: | Disease resistance protein (CC-NBS-LRR class) family | chr1:23185912-23188593 FORWARD LENGTH=893	1	1	0	1	2	3	1	0	2	0	0	0	11	8	3	11	5
AT1G07650.1-S989(79.966);AT1G07650.2-S995(79.966)	nSLS(79.966)FSTSGPRc	nSLSFSTSGPRc	nSLS(79.966)FSTSGPRc	AT1G07650.1	AT1G07650.1;AT1G07650.2	| Symbols: | Leucine-rich repeat transmembrane protein kinase | chr1:2359817-2366423 REVERSE LENGTH=1014;| Symbols: | Leucine-rich repeat transmembrane protein kinase | chr1:2359817-2366423 REVERSE LENGTH=1020	1	3	0	1	1	1	3	3	1	1	1	1	17	5	7	12	6
AT3G21430.2-C338(57.021)-S339(79.966)	nEAC(57.021)S(79.966)GTDEAPSLGAPDEKFEQERc	nEACSGTDEAPSLGAPDEKFEQERc	nEAC(57.021)S(79.966)GTDEAPSLGAPDEKFEQERc	AT3G21430.2	AT3G21430.2	| Symbols: ATALY3, ALY3 | DNA binding | chr3:7544800-7552841 REVERSE LENGTH=1132	1	0	0	0	0	0	1	0	0	0	0	0	2	1	1	2	2
AT1G69030.1-S304(79.966)	nIGNS(79.966)DVEEEKESNAAKNc	nIGNSDVEEEKESNAAKNc	nIGNS(79.966)DVEEEKESNAAKNc	AT1G69030.1	AT1G69030.1	| Symbols: | BSD domain-containing protein | chr1:25947429-25949262 REVERSE LENGTH=317	0	0	0	2	0	0	0	0	0	0	0	0	2	2	0	2	1
AT1G14000.1-T324(79.966)	nVQNSHDVYKMT(79.966)GETGSYRc	nVQNSHDVYKMTGETGSYRc	nVQNSHDVYKMT(79.966)GETGSYRc	AT1G14000.1	AT1G14000.1	| Symbols: VIK | VH1-interacting kinase | chr1:4797606-4800043 FORWARD LENGTH=438	0	1	3	0	0	0	0	0	5	4	0	0	13	4	4	8	3
AT1G02080.1-S977(79.966);AT1G02080.2-S923(79.966)	nFGS(79.966)ALNIETLVAAAERc;nFGS(79.966)ALNIETLVAAAERRc	nFGSALNIETLVAAAERRc;nFGSALNIETLVAAAERc	nFGS(79.966)ALNIETLVAAAERc;nFGS(79.966)ALNIETLVAAAERRc	AT1G02080.1	AT1G02080.1;AT1G02080.2	| Symbols: | transcription regulators | chr1:373335-386682 FORWARD LENGTH=2431;| Symbols: | transcription regulators | chr1:373694-386682 FORWARD LENGTH=2377	14	13	3	3	18	16	12	9	17	7	14	8	134	53	50	103	6
AT2G26110.1-S295(79.966)	nIDS(79.966)ITKYKc	nIDSITKYKc	nIDS(79.966)ITKYKc	AT2G26110.1	AT2G26110.1	| Symbols: | Protein of unknown function (DUF761) | chr2:11120869-11121798 FORWARD LENGTH=309	0	0	0	1	0	0	0	0	1	0	0	0	2	1	1	2	2
AT5G57610.1-S220(79.966)	nVGS(79.966)GQMLAQRc	nVGSGQMLAQRc	nVGS(79.966)GQMLAQRc	AT5G57610.1	AT5G57610.1	| Symbols: | Protein kinase superfamily protein with octicosapeptide/Phox/Bem1p domain | chr5:23325307-23329099 FORWARD LENGTH=1054	0	0	1	0	1	0	1	0	0	0	3	1	7	2	2	4	4
AT5G44260.1-S29(79.966)	nKLLSSAKS(79.966)PSSVSSPLRc	nKLLSSAKSPSSVSSPLRc	nKLLSSAKS(79.966)PSSVSSPLRc	AT5G44260.1	AT5G44260.1	| Symbols: | Zinc finger C-x8-C-x5-C-x3-H type family protein | chr5:17829974-17831119 REVERSE LENGTH=381	0	1	0	0	1	0	0	0	0	0	0	0	2	2	0	2	2
AT5G16880.1-M34(15.995)-S35(79.966);AT5G16880.2-M34(15.995)-S35(79.966);AT5G16880.3-M34(15.995)-S35(79.966)	nISAGVSSM(15.995)S(79.966)FKc	nISAGVSSMSFKc	nISAGVSSM(15.995)S(79.966)FKc	AT5G16880.1	AT5G16880.1;AT5G16880.2;AT5G16880.3	| Symbols: | Target of Myb protein 1 | chr5:5549658-5551274 FORWARD LENGTH=407;| Symbols: | Target of Myb protein 1 | chr5:5549658-5551274 FORWARD LENGTH=407;| Symbols: | Target of Myb protein 1 | chr5:5549658-5551021 FORWARD LENGTH=297	0	2	0	0	0	1	1	0	0	0	0	0	4	3	1	4	3
AT3G49590.1-S573(79.966);AT3G49590.2-S573(79.966);AT3G49590.3-S588(79.966)	nSTS(79.966)DALEELRc	nSTSDALEELRc	nSTS(79.966)DALEELRc	AT3G49590.1	AT3G49590.1;AT3G49590.2;AT3G49590.3	| Symbols: | Autophagy-related protein 13 | chr3:18377892-18380104 FORWARD LENGTH=603;| Symbols: | Autophagy-related protein 13 | chr3:18377892-18380104 FORWARD LENGTH=603;| Symbols: | Autophagy-related protein 13 | chr3:18377892-18380104 FORWARD LENGTH=618	0	0	0	0	0	0	0	0	1	1	0	0	2	0	1	1	1
AT4G17870.1-S3(79.966)	nPS(79.966)ELTPEERc	nPSELTPEERc	nPS(79.966)ELTPEERc	AT4G17870.1	AT4G17870.1	| Symbols: PYR1, RCAR11 | Polyketide cyclase/dehydrase and lipid transport superfamily protein | chr4:9928792-9929367 FORWARD LENGTH=191	0	0	1	0	0	0	1	1	1	0	0	0	4	1	3	4	3
AT4G00950.1-M123(15.995)-S125(79.966)	nM(15.995)DS(79.966)PSFRc	nMDSPSFRc	nM(15.995)DS(79.966)PSFRc	AT4G00950.1	AT4G00950.1	| Symbols: MEE47 | Protein of unknown function (DUF688) | chr4:405984-407087 REVERSE LENGTH=291	0	0	3	3	0	0	0	0	4	2	0	0	12	3	3	6	2
AT3G03570.1-T214(79.966)	nYSLVLDPNLDAGT(79.966)PRc	nYSLVLDPNLDAGTPRc	nYSLVLDPNLDAGT(79.966)PRc	AT3G03570.1	AT3G03570.1	| Symbols: | Protein of unknown function (DUF3550/UPF0682) | chr3:857013-860105 FORWARD LENGTH=607	5	4	4	3	4	7	5	5	4	4	4	3	52	14	14	28	6
AT2G34470.1-S53(79.966);AT2G34470.2-S54(79.966)	nVYHSHDGLAPHSHEPIYS(79.966)PGYFSRc	nVYHSHDGLAPHSHEPIYSPGYFSRc	nVYHSHDGLAPHSHEPIYS(79.966)PGYFSRc	AT2G34470.1	AT2G34470.1;AT2G34470.2	| Symbols: UREG, PSKF109 | urease accessory protein G | chr2:14530900-14532411 REVERSE LENGTH=275;| Symbols: UREG, PSKF109 | urease accessory protein G | chr2:14530900-14532411 REVERSE LENGTH=276	4	2	0	0	2	1	6	1	0	0	1	0	17	7	8	15	4
AT3G42170.1-S155(79.966)	nSQNNAS(79.966)PYVAFNQDKc	nSQNNASPYVAFNQDKc	nSQNNAS(79.966)PYVAFNQDKc	AT3G42170.1	AT3G42170.1	| Symbols: | BED zinc finger ;hAT family dimerisation domain | chr3:14321838-14323928 FORWARD LENGTH=696	1	3	0	1	0	2	0	2	0	0	0	0	9	7	2	9	4
AT2G17360.1-S128(79.966);AT2G17360.2-S128(79.966);AT5G07090.1-S128(79.966);AT5G07090.2-S110(79.966);AT5G58420.1-S128(79.966)	nVRS(79.966)IQFGQKc	nVRSIQFGQKc	nVRS(79.966)IQFGQKc	AT2G17360.2	AT2G17360.1;AT2G17360.2;AT5G07090.1;AT5G07090.2;AT5G58420.1	| Symbols: | Ribosomal protein S4 (RPS4A) family protein | chr2:7546598-7548138 FORWARD LENGTH=261;| Symbols: | Ribosomal protein S4 (RPS4A) family protein | chr2:7546598-7548041 FORWARD LENGTH=184;| Symbols: | Ribosomal protein S4 (RPS4A) family protein | chr5:2202410-2203805 FORWARD LENGTH=262;| Symbols: | Ribosomal protein S4 (RPS4A) family protein | chr5:2202783-2203805 FORWARD LENGTH=244;| S…	0	0	1	1	0	0	0	0	2	3	0	0	7	2	2	4	2
AT3G09850.1-S127(79.966)-M130(15.995)	nSGVES(79.966)DQM(15.995)NESPLVLGKc	nSGVESDQMNESPLVLGKc	nSGVES(79.966)DQM(15.995)NESPLVLGKc	AT3G09850.1	AT3G09850.1	| Symbols: | D111/G-patch domain-containing protein | chr3:3023397-3025742 REVERSE LENGTH=781	2	1	0	0	0	0	1	1	0	0	0	0	5	2	1	3	2
AT2G17700.1-M438(15.995)-T439(79.966)	nVQIESGVM(15.995)T(79.966)AETGTYRc	nVQIESGVMTAETGTYRc	nVQIESGVM(15.995)T(79.966)AETGTYRc	AT2G17700.1	AT2G17700.1	| Symbols: | ACT-like protein tyrosine kinase family protein | chr2:7685778-7689278 REVERSE LENGTH=546	12	10	7	4	10	6	13	7	10	5	9	6	99	24	21	45	6
AT5G46070.1-S1008(79.966)	nGDDHGPTDEGDEDFQS(79.966)HQDNGEEEEEEDYRc;nSTRGDDHGPTDEGDEDFQS(79.966)HQDNGEEEEEEDYRKc;nGDDHGPTDEGDEDFQS(79.966)HQDNGEEEEEEDYRKc	nGDDHGPTDEGDEDFQSHQDNGEEEEEEDYRKc;nSTRGDDHGPTDEGDEDFQSHQDNGEEEEEEDYRKc;nGDDHGPTDEGDEDFQSHQDNGEEEEEEDYRc	nGDDHGPTDEGDEDFQS(79.966)HQDNGEEEEEEDYRc;nSTRGDDHGPTDEGDEDFQS(79.966)HQDNGEEEEEEDYRKc;nGDDHGPTDEGDEDFQS(79.966)HQDNGEEEEEEDYRKc	AT5G46070.1	AT5G46070.1	| Symbols: | Guanylate-binding family protein | chr5:18683468-18688397 FORWARD LENGTH=1082	8	6	10	1	1	3	3	4	6	2	0	0	44	26	12	38	5
AT4G35300.1-S448(79.966);AT4G35300.4-S448(79.966);AT4G35300.5-S251(79.966)	nIYLHQEGFPGS(79.966)RRc	nIYLHQEGFPGSRRc	nIYLHQEGFPGS(79.966)RRc	AT4G35300.1	AT4G35300.1;AT4G35300.4;AT4G35300.5	| Symbols: TMT2 | tonoplast monosaccharide transporter2 | chr4:16796432-16799071 REVERSE LENGTH=739;| Symbols: TMT2 | tonoplast monosaccharide transporter2 | chr4:16796432-16799071 REVERSE LENGTH=739;| Symbols: TMT2 | tonoplast monosaccharide transporter2 | chr4:16796432-16798332 REVERSE LENGTH=542	0	0	0	0	1	2	0	0	0	0	0	0	3	3	0	3	1
AT1G20220.1-C126(57.021)-S147(79.966)	nEQLNTSSVGYQC(57.021)PIPIEMVKPLAEIDYEGQDGS(79.966)PRc	nEQLNTSSVGYQCPIPIEMVKPLAEIDYEGQDGSPRc	nEQLNTSSVGYQC(57.021)PIPIEMVKPLAEIDYEGQDGS(79.966)PRc	AT1G20220.1	AT1G20220.1	| Symbols: | Alba DNA/RNA-binding protein | chr1:7005090-7007285 REVERSE LENGTH=315	0	0	0	0	1	0	2	0	2	0	1	0	6	1	5	6	4
AT2G19520.1-S3(79.966)-S10(79.966)	nES(79.966)DEAAAVS(79.966)PQATTPSGGTGASGPKKc;nES(79.966)DEAAAVS(79.966)PQATTPSGGTGASGPKc;nMES(79.966)DEAAAVS(79.966)PQATTPSGGTGASGPKc	nMESDEAAAVSPQATTPSGGTGASGPKc;nESDEAAAVSPQATTPSGGTGASGPKc;nESDEAAAVSPQATTPSGGTGASGPKKc	nES(79.966)DEAAAVS(79.966)PQATTPSGGTGASGPKKc;nES(79.966)DEAAAVS(79.966)PQATTPSGGTGASGPKc;nMES(79.966)DEAAAVS(79.966)PQATTPSGGTGASGPKc	AT2G19520.1	AT2G19520.1	| Symbols: FVE, ACG1, MSI4, NFC4, NFC04, ATMSI4 | Transducin family protein / WD-40 repeat family protein | chr2:8456006-8459235 FORWARD LENGTH=507	6	5	4	3	4	1	2	6	1	1	3	1	37	19	13	32	6
AT2G29210.1-S491(79.966)-M493(15.995)	nRAGLPS(79.966)PM(15.995)Rc;nAGLPS(79.966)PM(15.995)Rc	nRAGLPSPMRc;nAGLPSPMRc	nRAGLPS(79.966)PM(15.995)Rc;nAGLPS(79.966)PM(15.995)Rc	AT2G29210.1	AT2G29210.1	| Symbols: | splicing factor PWI domain-containing protein | chr2:12558156-12562168 FORWARD LENGTH=878	7	5	8	9	3	4	5	3	4	3	2	3	56	18	14	32	6
AT1G48950.1-S582(79.966)	nNLFKSPS(79.966)PKc	nNLFKSPSPKc	nNLFKSPS(79.966)PKc	AT1G48950.1	AT1G48950.1	| Symbols: | C3HC zinc finger-like | chr1:18107063-18110108 FORWARD LENGTH=594	0	1	0	0	0	1	0	0	0	0	0	0	2	2	0	2	2
AT3G16830.1-S709(79.966)-M723(15.995)	nIEHMDAGS(79.966)PARPTPIPNGIEAM(15.995)SRc	nIEHMDAGSPARPTPIPNGIEAMSRc	nIEHMDAGS(79.966)PARPTPIPNGIEAM(15.995)SRc	AT3G16830.1	AT3G16830.1	| Symbols: TPR2 | TOPLESS-related 2 | chr3:5731709-5737531 FORWARD LENGTH=1131	1	0	1	0	0	0	2	1	0	0	0	0	5	2	2	4	3
AT5G01400.1-S380(79.966)	nITPSVS(79.966)EESTDGLNGNDGVSLPRc	nITPSVSEESTDGLNGNDGVSLPRc	nITPSVS(79.966)EESTDGLNGNDGVSLPRc	AT5G01400.1	AT5G01400.1	| Symbols: ESP4 | HEAT repeat-containing protein | chr5:162803-171072 REVERSE LENGTH=1467	0	2	1	0	0	0	0	1	0	0	0	0	4	3	1	4	3
AT5G20360.1-S461(79.966)	nITADS(79.966)FKc	nITADSFKc	nITADS(79.966)FKc	AT5G20360.1	AT5G20360.1	| Symbols: Phox3 | Octicosapeptide/Phox/Bem1p (PB1) domain-containing protein / tetratricopeptide repeat (TPR)-containing protein | chr5:6882121-6884630 REVERSE LENGTH=809	0	0	0	0	0	0	0	0	1	1	0	0	2	0	1	1	1
AT2G47210.1-T391(79.966)	nEGSYAAMPDT(79.966)PKDRc	nEGSYAAMPDTPKDRc	nEGSYAAMPDT(79.966)PKDRc	AT2G47210.1	AT2G47210.1	| Symbols: | myb-like transcription factor family protein | chr2:19379039-19382204 FORWARD LENGTH=441	0	0	0	0	1	0	1	0	1	0	0	0	3	1	2	3	3
AT1G73980.1-S10(79.966)	nALDSSVALS(79.966)PRc	nALDSSVALSPRc	nALDSSVALS(79.966)PRc	AT1G73980.1	AT1G73980.1	| Symbols: | Phosphoribulokinase / Uridine kinase family | chr1:27820292-27823527 REVERSE LENGTH=643	1	1	0	0	0	0	0	0	0	0	1	0	3	1	1	2	2
AT5G07980.1-M757(15.995)-S762(79.966)	nGM(15.995)GPENS(79.966)PSTSASADRc	nGMGPENSPSTSASADRc	nGM(15.995)GPENS(79.966)PSTSASADRc	AT5G07980.1	AT5G07980.1	| Symbols: | dentin sialophosphoprotein-related | chr5:2549432-2554669 REVERSE LENGTH=1501	3	0	1	0	0	1	0	1	2	0	0	0	8	5	3	8	5
AT4G31540.1-S663(79.966)	nYGS(79.966)FKGTPPSEKc	nYGSFKGTPPSEKc	nYGS(79.966)FKGTPPSEKc	AT4G31540.1	AT4G31540.1	| Symbols: ATEXO70G1, EXO70G1 | exocyst subunit exo70 family protein G1 | chr4:15284739-15286802 REVERSE LENGTH=687	0	0	0	1	0	0	0	0	1	0	0	0	2	1	1	2	2
AT1G14380.1-S570(79.966);AT1G14380.2-S508(79.966);AT1G14380.3-S570(79.966)	nALLPANIDKQDDGLTLS(79.966)GRc	nALLPANIDKQDDGLTLSGRc	nALLPANIDKQDDGLTLS(79.966)GRc	AT1G14380.1	AT1G14380.1;AT1G14380.2;AT1G14380.3	| Symbols: IQD28 | IQ-domain 28 | chr1:4918279-4920761 REVERSE LENGTH=664;| Symbols: IQD28 | IQ-domain 28 | chr1:4918279-4920761 REVERSE LENGTH=602;| Symbols: IQD28 | IQ-domain 28 | chr1:4918279-4920761 REVERSE LENGTH=664	0	0	0	0	0	0	0	0	2	0	0	1	3	0	3	3	2
AT4G29440.1-S991(79.966);AT4G29440.2-S963(79.966)	nTDKASPDQDS(79.966)PPKLLPKc	nTDKASPDQDSPPKLLPKc	nTDKASPDQDS(79.966)PPKLLPKc	AT4G29440.1	AT4G29440.1;AT4G29440.2	| Symbols: | Regulator of Vps4 activity in the MVB pathway protein | chr4:14473942-14477721 REVERSE LENGTH=1090;| Symbols: | Regulator of Vps4 activity in the MVB pathway protein | chr4:14473942-14477683 REVERSE LENGTH=1062	2	1	0	0	5	4	2	1	1	1	0	0	17	6	3	9	4
AT2G35490.1-S105(79.966)	nS(79.966)GPELEESGTRc	nSGPELEESGTRc	nS(79.966)GPELEESGTRc	AT2G35490.1	AT2G35490.1	| Symbols: | Plastid-lipid associated protein PAP / fibrillin family protein | chr2:14912309-14913797 REVERSE LENGTH=376	4	3	2	2	4	4	2	3	3	5	0	0	32	9	7	16	5
AT1G15750.1-S214(79.966);AT1G15750.2-S214(79.966);AT1G15750.3-S214(79.966);AT1G15750.4-S214(79.966)	nAPS(79.966)PVNNPLLGGIPKc	nAPSPVNNPLLGGIPKc	nAPS(79.966)PVNNPLLGGIPKc	AT1G15750.1	AT1G15750.1;AT1G15750.2;AT1G15750.3;AT1G15750.4	| Symbols: WSIP1, TPL | Transducin family protein / WD-40 repeat family protein | chr1:5415086-5420359 REVERSE LENGTH=1131;| Symbols: WSIP1, TPL | Transducin family protein / WD-40 repeat family protein | chr1:5415086-5420359 REVERSE LENGTH=1131;| Symbols: WSIP1, TPL | Transducin family protein / WD-40 repeat family protein | chr1:5415086-5420359 REVERSE LENGTH=1131;| Symbols: WSIP1, TPL | Transd…	6	7	1	1	2	1	7	7	2	1	3	2	40	8	8	16	6
AT1G62480.1-T74(79.966)	nDLVVEETEKPIEETEEAQVET(79.966)PEVVEIKc	nDLVVEETEKPIEETEEAQVETPEVVEIKc	nDLVVEETEKPIEETEEAQVET(79.966)PEVVEIKc	AT1G62480.1	AT1G62480.1	| Symbols: | Vacuolar calcium-binding protein-related | chr1:23128799-23129548 FORWARD LENGTH=152	5	2	4	1	3	0	5	4	4	1	2	0	31	10	10	20	6
AT4G28600.1-S63(79.966)	nDYNGSSALSTAES(79.966)ENAKc	nDYNGSSALSTAESENAKc	nDYNGSSALSTAES(79.966)ENAKc	AT4G28600.1	AT4G28600.1	| Symbols: NPGR2 | no pollen germination related 2 | chr4:14130046-14132599 FORWARD LENGTH=739	3	0	0	0	0	0	1	1	2	0	0	0	7	3	3	6	3
AT5G52530.1-M706(15.995)-M709(15.995)-S710(79.966);AT5G52530.2-M706(15.995)-M709(15.995)-S710(79.966);AT5G52530.3-M706(15.995)-M709(15.995)-S710(79.966)	nFPADQEM(15.995)GYM(15.995)S(79.966)PPRc	nFPADQEMGYMSPPRc	nFPADQEM(15.995)GYM(15.995)S(79.966)PPRc	AT5G52530.1	AT5G52530.1;AT5G52530.2;AT5G52530.3	| Symbols: | dentin sialophosphoprotein-related | chr5:21318215-21320882 FORWARD LENGTH=828;| Symbols: | dentin sialophosphoprotein-related | chr5:21318215-21320882 FORWARD LENGTH=828;| Symbols: | dentin sialophosphoprotein-related | chr5:21318215-21320882 FORWARD LENGTH=828	2	2	0	0	0	0	2	5	0	0	0	0	11	3	5	8	2
AT4G23630.1-M27(15.995)-S31(79.966)	nESLM(15.995)DKIS(79.966)EKc	nESLMDKISEKc	nESLM(15.995)DKIS(79.966)EKc	AT4G23630.1	AT4G23630.1	| Symbols: BTI1, RTNLB1 | VIRB2-interacting protein 1 | chr4:12318070-12319574 FORWARD LENGTH=275	0	0	0	2	0	0	0	0	0	0	0	0	2	2	0	2	1
AT4G18950.1-M18(15.995)-S30(79.966)	nQSSM(15.995)APEKIPEPSVHS(79.966)EEEVFEDGEEIDGGVRc	nQSSMAPEKIPEPSVHSEEEVFEDGEEIDGGVRc	nQSSM(15.995)APEKIPEPSVHS(79.966)EEEVFEDGEEIDGGVRc	AT4G18950.1	AT4G18950.1	| Symbols: | Integrin-linked protein kinase family | chr4:10375685-10378129 FORWARD LENGTH=459	1	0	0	0	0	0	0	0	1	0	0	0	2	1	1	2	2
AT1G02780.1-T200(79.966)	nGPGGDVAPVAAPAPAAT(79.966)PAPTAAVPKc	nGPGGDVAPVAAPAPAATPAPTAAVPKc	nGPGGDVAPVAAPAPAAT(79.966)PAPTAAVPKc	AT1G02780.1	AT1G02780.1	| Symbols: emb2386 | Ribosomal protein L19e family protein | chr1:608120-609391 REVERSE LENGTH=214	0	1	0	0	0	0	1	0	0	0	0	0	2	1	1	2	2
AT2G46630.1-S47(79.966)	nSSLVVRPPAKQPS(79.966)PPRc	nSSLVVRPPAKQPSPPRc	nSSLVVRPPAKQPS(79.966)PPRc	AT2G46630.1	AT2G46630.1	| Symbols: | unknown protein; LOCATED IN: chloroplast; EXPRESSED IN: 22 plant structures; EXPRESSED DURING: 13 growth stages; Has 110095 Blast hits to 59224 proteins in 2216 species: Archae - 177; Bacteria - 15429; Metazoa - 38345; Fungi - 18843; Plants - 13341; Viruses - 3084; Other Eukaryotes - 20876 (source: NCBI BLink). | chr2:19145529-19146713 FORWARD LENGTH=394	6	2	4	3	25	16	5	3	6	3	2	0	75	16	9	25	6
AT1G72390.1-S841(79.966)-M845(15.995)	nGYS(79.966)ANDM(15.995)QQYGDAVAGQASGEASKc	nGYSANDMQQYGDAVAGQASGEASKc	nGYS(79.966)ANDM(15.995)QQYGDAVAGQASGEASKc	AT1G72390.1	AT1G72390.1	| Symbols: | CONTAINS InterPro DOMAIN/s: Spt20 family (InterPro:IPR021950); Has 8778 Blast hits to 7244 proteins in 477 species: Archae - 6; Bacteria - 326; Metazoa - 4198; Fungi - 1506; Plants - 923; Viruses - 22; Other Eukaryotes - 1797 (source: NCBI BLink). | chr1:27245455-27251218 FORWARD LENGTH=1325	1	1	0	0	0	0	0	0	0	0	0	0	2	2	0	2	1
AT3G21370.1-S113(79.966)	nLSIS(79.966)WPRc	nLSISWPRc	nLSIS(79.966)WPRc	AT3G21370.1	AT3G21370.1	| Symbols: BGLU19 | beta glucosidase 19 | chr3:7524286-7527579 REVERSE LENGTH=527	1	2	0	0	2	1	1	1	1	1	1	2	13	4	5	9	5
AT5G57160.1-T1012(79.966)	nLSDIAEET(79.966)DSFGEAQRc	nLSDIAEETDSFGEAQRc	nLSDIAEET(79.966)DSFGEAQRc	AT5G57160.1	AT5G57160.1	| Symbols: ATLIG4, LIG4 | DNA ligase IV | chr5:23155150-23161688 REVERSE LENGTH=1219	1	1	0	0	0	0	0	0	0	0	0	0	2	1	0	1	1
AT2G23350.1-S318(79.966)	nRYEQGS(79.966)SDGGNKFDGLNLYVKc	nRYEQGSSDGGNKFDGLNLYVKc	nRYEQGS(79.966)SDGGNKFDGLNLYVKc	AT2G23350.1	AT2G23350.1	| Symbols: PAB4, PABP4 | poly(A) binding protein 4 | chr2:9943209-9946041 FORWARD LENGTH=662	1	0	0	0	0	0	0	0	1	0	3	0	5	1	4	5	3
AT1G76950.1-S800(79.966)	nSVS(79.966)PFSRc	nSVSPFSRc	nSVS(79.966)PFSRc	AT1G76950.1	AT1G76950.1	| Symbols: PRAF1 | Regulator of chromosome condensation (RCC1) family with FYVE zinc finger domain | chr1:28906952-28911325 FORWARD LENGTH=1103	1	4	1	1	1	3	2	3	2	2	2	2	24	10	8	18	6
AT1G53310.1-M9(15.995)-S11(79.966);AT1G53310.2-M9(15.995)-S11(79.966);AT1G53310.3-M9(15.995)-S11(79.966)	nM(15.995)AS(79.966)IDVHLRc	nMASIDVHLRc	nM(15.995)AS(79.966)IDVHLRc	AT1G53310.1	AT1G53310.1;AT1G53310.2;AT1G53310.3	| Symbols: ATPPC1, PEPC1, ATPEPC1, PPC1 | phosphoenolpyruvate carboxylase 1 | chr1:19884261-19888070 REVERSE LENGTH=967;| Symbols: ATPPC1, PEPC1, ATPEPC1, PPC1 | phosphoenolpyruvate carboxylase 1 | chr1:19884261-19888070 REVERSE LENGTH=967;| Symbols: ATPPC1, PEPC1, ATPEPC1, PPC1 | phosphoenolpyruvate carboxylase 1 | chr1:19884261-19888070 REVERSE LENGTH=967	3	4	1	0	3	3	3	2	2	0	3	2	26	11	9	20	6
AT3G13300.1-C823(57.021)-S830(79.966)-M833(15.995);AT3G13300.2-C788(57.021)-S795(79.966)-M798(15.995)	nVFC(57.021)SQVSNLS(79.966)TEM(15.995)ARc	nVFCSQVSNLSTEMARc	nVFC(57.021)SQVSNLS(79.966)TEM(15.995)ARc	AT3G13300.1	AT3G13300.1;AT3G13300.2	| Symbols: VCS | Transducin/WD40 repeat-like superfamily protein | chr3:4304085-4309949 FORWARD LENGTH=1344;| Symbols: VCS | Transducin/WD40 repeat-like superfamily protein | chr3:4304085-4309949 FORWARD LENGTH=1309	2	0	1	0	1	0	2	0	0	0	1	0	7	4	3	7	5
AT5G62390.1-S108(79.966)	nFDRLVS(79.966)PKc;nVSDLESKFDRLVS(79.966)PKc	nFDRLVSPKc;nVSDLESKFDRLVSPKc	nFDRLVS(79.966)PKc;nVSDLESKFDRLVS(79.966)PKc	AT5G62390.1	AT5G62390.1	| Symbols: ATBAG7, BAG7 | BCL-2-associated athanogene 7 | chr5:25052377-25054170 REVERSE LENGTH=446	2	1	0	1	6	5	3	1	2	2	1	1	25	5	5	10	6
AT1G34260.1-S59(79.966)-M60(15.995)	nS(79.966)M(15.995)PSDILDILDEKc	nSMPSDILDILDEKc	nS(79.966)M(15.995)PSDILDILDEKc	AT1G34260.1	AT1G34260.1	| Symbols: FAB1D | FORMS APLOID AND BINUCLEATE CELLS 1A | chr1:12485967-12491799 FORWARD LENGTH=1456	0	0	0	0	0	0	0	0	1	1	0	0	2	0	1	1	1
AT5G56740.1-S24(79.966)-C35(57.021)	nVGFS(79.966)PADTGVEANEC(57.021)IKc	nVGFSPADTGVEANECIKc	nVGFS(79.966)PADTGVEANEC(57.021)IKc	AT5G56740.1	AT5G56740.1	| Symbols: HAG2, HAC7, HAG02, HAC07 | histone acetyltransferase of the GNAT family 2 | chr5:22953009-22955577 REVERSE LENGTH=467	1	0	2	0	1	0	2	0	2	0	1	0	9	4	5	9	6
AT3G07440.1-S145(79.966)	nKLASDHANYES(79.966)AEEDDEDFNPYRc;nLASDHANYES(79.966)AEEDDEDFNPYRc	nLASDHANYESAEEDDEDFNPYRc;nKLASDHANYESAEEDDEDFNPYRc	nKLASDHANYES(79.966)AEEDDEDFNPYRc;nLASDHANYES(79.966)AEEDDEDFNPYRc	AT3G07440.1	AT3G07440.1	| Symbols: | unknown protein; BEST Arabidopsis thaliana protein match is: unknown protein (TAIR:AT5G48530.1); Has 37 Blast hits to 37 proteins in 13 species: Archae - 0; Bacteria - 0; Metazoa - 0; Fungi - 0; Plants - 35; Viruses - 0; Other Eukaryotes - 2 (source: NCBI BLink). | chr3:2381411-2382902 FORWARD LENGTH=235	2	1	0	0	2	0	1	0	0	0	2	0	8	5	3	8	4
AT5G55300.1-S170(79.966)-M179(15.995);AT5G55300.2-S170(79.966)-M179(15.995);AT5G55300.3-S170(79.966)-M179(15.995)	nIIKDES(79.966)DDETPISSM(15.995)FRc	nIIKDESDDETPISSMFRc	nIIKDES(79.966)DDETPISSM(15.995)FRc	AT5G55300.1	AT5G55300.1;AT5G55300.2;AT5G55300.3	| Symbols: MGO1, TOP1ALPHA, TOP1 | DNA topoisomerase I alpha | chr5:22424837-22429045 REVERSE LENGTH=916;| Symbols: TOP1ALPHA | DNA topoisomerase I alpha | chr5:22424701-22429045 REVERSE LENGTH=933;| Symbols: TOP1ALPHA | DNA topoisomerase I alpha | chr5:22424837-22429045 REVERSE LENGTH=564	2	1	3	4	3	3	3	2	2	2	2	1	28	9	9	18	6
AT3G53500.1-S173(79.966)-S175(79.966);AT3G53500.2-S214(79.966)-S216(79.966)	nDQS(79.966)LS(79.966)PDRKc;nGRDQS(79.966)LS(79.966)PDRKc	nGRDQSLSPDRKc;nDQSLSPDRKc	nDQS(79.966)LS(79.966)PDRKc;nGRDQS(79.966)LS(79.966)PDRKc	AT3G53500.1	AT3G53500.1;AT3G53500.2	| Symbols: RSZ32, RS2Z32, At-RS2Z | RNA-binding (RRM/RBD/RNP motifs) family protein with retrovirus zinc finger-like domain | chr3:19834557-19835896 REVERSE LENGTH=243;| Symbols: RSZ32, RS2Z32, At-RS2Z | RNA-binding (RRM/RBD/RNP motifs) family protein with retrovirus zinc finger-like domain | chr3:19834557-19836507 REVERSE LENGTH=284	0	0	6	1	2	3	0	0	2	2	2	0	18	9	5	14	4
AT2G32040.1-S67(79.966)	nRRDS(79.966)EESLLLDSRc	nRRDSEESLLLDSRc	nRRDS(79.966)EESLLLDSRc	AT2G32040.1	AT2G32040.1	| Symbols: | Major facilitator superfamily protein | chr2:13635116-13637592 FORWARD LENGTH=560	2	1	0	0	2	2	0	0	0	0	2	2	11	6	2	8	3
AT1G23190.1-S123(79.966)	nSGADGSKATGAFILTAS(79.966)HNPGGPTEDFGIKc	nSGADGSKATGAFILTASHNPGGPTEDFGIKc	nSGADGSKATGAFILTAS(79.966)HNPGGPTEDFGIKc	AT1G23190.1	AT1G23190.1	| Symbols: PGM3 | Phosphoglucomutase/phosphomannomutase family protein | chr1:8219946-8224186 FORWARD LENGTH=583	1	0	0	0	2	0	0	0	1	0	1	1	6	3	2	5	4
AT1G75230.1-S84(79.966)-M102(15.995);AT1G75230.2-S84(79.966)-M102(15.995)	nKLS(79.966)PDDDASDGFNPEHNLSQM(15.995)TTTKPATKc	nKLSPDDDASDGFNPEHNLSQMTTTKPATKc	nKLS(79.966)PDDDASDGFNPEHNLSQM(15.995)TTTKPATKc	AT1G75230.1	AT1G75230.1;AT1G75230.2	| Symbols: | DNA glycosylase superfamily protein | chr1:28234444-28236452 FORWARD LENGTH=391;| Symbols: | DNA glycosylase superfamily protein | chr1:28234444-28235628 FORWARD LENGTH=394	1	1	0	0	0	0	0	0	0	0	0	0	2	1	0	1	1
AT1G20200.1-M7(15.995)-S14(79.966)-S16(79.966)-M25(15.995)	nTQDVEM(15.995)KDNNTPS(79.966)QS(79.966)IISSSTSTM(15.995)QNLKc	nTQDVEMKDNNTPSQSIISSSTSTMQNLKc	nTQDVEM(15.995)KDNNTPS(79.966)QS(79.966)IISSSTSTM(15.995)QNLKc	AT1G20200.1	AT1G20200.1	| Symbols: EMB2719, HAP15 | PAM domain (PCI/PINT associated module) protein | chr1:7001409-7004154 REVERSE LENGTH=488	1	0	0	0	0	0	1	0	0	0	0	0	2	1	1	2	2
AT1G28240.1-S10(79.966)	nSSS(79.966)YGSLEKc	nSSSYGSLEKc	nSSS(79.966)YGSLEKc	AT1G28240.1	AT1G28240.1	| Symbols: | Protein of unknown function (DUF616) | chr1:9868521-9871798 REVERSE LENGTH=581	0	0	0	2	0	0	0	0	1	0	0	0	3	2	1	3	2
AT1G67910.1-S79(79.966);AT1G67910.2-S79(79.966)	nSIEAASLLDS(79.966)PPKPADSPSTATc	nSIEAASLLDSPPKPADSPSTATc	nSIEAASLLDS(79.966)PPKPADSPSTATc	AT1G67910.1	AT1G67910.1;AT1G67910.2	| Symbols: | unknown protein; FUNCTIONS IN: molecular_function unknown; INVOLVED IN: biological_process unknown; LOCATED IN: chloroplast; EXPRESSED IN: 21 plant structures; EXPRESSED DURING: 12 growth stages; BEST Arabidopsis thaliana protein match is: unknown protein (TAIR:AT1G24577.1); Has 167 Blast hits to 167 proteins in 19 species: Archae - 0; Bacteria - 0; Metazoa - 0; Fungi - 0; Plants - 1…	2	0	0	0	0	0	0	0	0	0	0	0	2	2	0	2	1
AT5G20490.1-S1070(79.966);AT5G20490.2-S990(79.966)	nQQALAIS(79.966)PTSRc	nQQALAISPTSRc	nQQALAIS(79.966)PTSRc	AT5G20490.1	AT5G20490.1;AT5G20490.2	| Symbols: XIK, ATXIK, XI-17 | Myosin family protein with Dil domain | chr5:6927064-6936825 REVERSE LENGTH=1545;| Symbols: XIK, ATXIK, XI-17 | Myosin family protein with Dil domain | chr5:6927064-6936079 REVERSE LENGTH=1465	2	3	0	0	0	1	0	3	1	0	1	1	12	5	5	10	5
AT4G19040.1-S446(79.966);AT4G19040.2-S452(79.966);AT4G19040.3-S443(79.966)	nNSLLMDEDS(79.966)DDDDEFQIAESEQEPETSKPETDVKc	nNSLLMDEDSDDDDEFQIAESEQEPETSKPETDVKc	nNSLLMDEDS(79.966)DDDDEFQIAESEQEPETSKPETDVKc	AT4G19040.1	AT4G19040.1;AT4G19040.2;AT4G19040.3	| Symbols: EDR2 | ENHANCED DISEASE RESISTANCE 2 | chr4:10431799-10437171 REVERSE LENGTH=718;| Symbols: EDR2 | ENHANCED DISEASE RESISTANCE 2 | chr4:10431799-10437171 REVERSE LENGTH=724;| Symbols: EDR2 | ENHANCED DISEASE RESISTANCE 2 | chr4:10431799-10437171 REVERSE LENGTH=720	1	0	1	0	1	0	0	0	2	1	1	0	7	3	4	7	5
AT4G04890.1-S49(79.966)	nSGTEVTTENPS(79.966)GEELQDPSQRPNKKc	nSGTEVTTENPSGEELQDPSQRPNKKc	nSGTEVTTENPS(79.966)GEELQDPSQRPNKKc	AT4G04890.1	AT4G04890.1	| Symbols: PDF2 | protodermal factor 2 | chr4:2476970-2480090 REVERSE LENGTH=743	0	0	0	1	0	0	0	0	0	2	0	0	3	1	1	2	2
AT3G55460.1-S22(79.966)	nS(79.966)PPPPPPRRc;nGRS(79.966)PPPPPPRc;nGRS(79.966)PPPPPPRRc	nGRSPPPPPPRc;nSPPPPPPRRc;nGRSPPPPPPRRc	nS(79.966)PPPPPPRRc;nGRS(79.966)PPPPPPRc;nGRS(79.966)PPPPPPRRc	AT3G55460.1	AT3G55460.1	| Symbols: SCL30, At-SCL30 | SC35-like splicing factor 30 | chr3:20561024-20563502 FORWARD LENGTH=262	42	35	38	38	44	42	27	31	32	28	28	23	408	116	81	197	6
AT2G46630.1-M101(15.995)-S102(79.966)-T105(79.966)	nHM(15.995)S(79.966)PPT(79.966)PPKc	nHMSPPTPPKc	nHM(15.995)S(79.966)PPT(79.966)PPKc	AT2G46630.1	AT2G46630.1	| Symbols: | unknown protein; LOCATED IN: chloroplast; EXPRESSED IN: 22 plant structures; EXPRESSED DURING: 13 growth stages; Has 110095 Blast hits to 59224 proteins in 2216 species: Archae - 177; Bacteria - 15429; Metazoa - 38345; Fungi - 18843; Plants - 13341; Viruses - 3084; Other Eukaryotes - 20876 (source: NCBI BLink). | chr2:19145529-19146713 FORWARD LENGTH=394	0	1	1	0	1	0	0	0	3	3	0	0	9	3	4	7	4
AT3G22220.1-S126(79.966);AT3G22220.2-S126(79.966)	nSPSS(79.966)DVVVGQSTGRc	nSPSSDVVVGQSTGRc	nSPSS(79.966)DVVVGQSTGRc	AT3G22220.1	AT3G22220.1;AT3G22220.2	| Symbols: | hAT transposon superfamily | chr3:7839808-7842358 REVERSE LENGTH=761;| Symbols: | hAT transposon superfamily | chr3:7839808-7842358 REVERSE LENGTH=761	2	0	1	0	1	2	0	1	1	0	0	0	8	4	2	6	5
AT4G27500.1-T529(79.966)	nTGGNT(79.966)ETETEEVPEASEEEIEAPVQEEKPQKc	nTGGNTETETEEVPEASEEEIEAPVQEEKPQKc	nTGGNT(79.966)ETETEEVPEASEEEIEAPVQEEKPQKc	AT4G27500.1	AT4G27500.1	| Symbols: PPI1 | proton pump interactor 1 | chr4:13743614-13745900 FORWARD LENGTH=612	1	0	0	0	0	0	1	0	0	0	0	0	2	1	1	2	2
AT1G10200.1-S75(79.966)	nTGSLEKS(79.966)FEGTPKc	nTGSLEKSFEGTPKc	nTGSLEKS(79.966)FEGTPKc	AT1G10200.1	AT1G10200.1	| Symbols: WLIM1 | GATA type zinc finger transcription factor family protein | chr1:3346677-3347763 REVERSE LENGTH=190	1	1	0	0	1	0	0	0	0	1	0	0	4	3	1	4	3
AT5G20810.1-S155(79.966)	nDLHPDDNS(79.966)DGEAVAAKEEc	nDLHPDDNSDGEAVAAKEEc	nDLHPDDNS(79.966)DGEAVAAKEEc	AT5G20810.1	AT5G20810.1	| Symbols: | SAUR-like auxin-responsive protein family | chr5:7044791-7045555 FORWARD LENGTH=165	3	0	2	0	2	0	1	0	3	1	0	0	12	7	5	12	5
AT3G53230.1-S720(79.966)-M724(15.995)	nKRAES(79.966)PEAM(15.995)EEDEEEIAEIKc	nKRAESPEAMEEDEEEIAEIKc	nKRAES(79.966)PEAM(15.995)EEDEEEIAEIKc	AT3G53230.1	AT3G53230.1	| Symbols: | ATPase, AAA-type, CDC48 protein | chr3:19723416-19726489 FORWARD LENGTH=815	1	0	0	0	0	0	2	0	0	0	0	0	3	1	2	3	2
AT4G25500.1-S298(79.966);AT4G25500.2-S257(79.966);AT4G25500.3-S265(79.966);AT4G25500.4-S298(79.966)	nNGVGEVES(79.966)PIERRc;nNGVGEVES(79.966)PIERc	nNGVGEVESPIERc;nNGVGEVESPIERRc	nNGVGEVES(79.966)PIERRc;nNGVGEVES(79.966)PIERc	AT4G25500.1	AT4G25500.1;AT4G25500.2;AT4G25500.3;AT4G25500.4	| Symbols: ATRSP35, ATRSP40, AT-SRP40, RSP35, RS40, At-RS40 | arginine/serine-rich splicing factor 35 | chr4:13025168-13027243 FORWARD LENGTH=350;| Symbols: ATRSP35, ATRSP40, AT-SRP40, RSP35, RS40, At-RS40 | arginine/serine-rich splicing factor 35 | chr4:13026073-13027243 FORWARD LENGTH=309;| Symbols: ATRSP35, ATRSP40, AT-SRP40, RSP35, RS40, At-RS40 | arginine/serine-rich splicing factor 35 | chr…	24	23	21	19	27	24	21	19	18	14	12	15	237	99	73	172	6
AT3G29360.1-S393(79.966);AT3G29360.2-S393(79.966)	nDLSMNKFDWDHPLHLQPMS(79.966)PTTVKc	nDLSMNKFDWDHPLHLQPMSPTTVKc	nDLSMNKFDWDHPLHLQPMS(79.966)PTTVKc	AT3G29360.1	AT3G29360.1;AT3G29360.2	| Symbols: | UDP-glucose 6-dehydrogenase family protein | chr3:11267375-11268817 REVERSE LENGTH=480;| Symbols: | UDP-glucose 6-dehydrogenase family protein | chr3:11267375-11268817 REVERSE LENGTH=480	0	0	0	0	0	0	0	0	2	0	1	0	3	0	3	3	2
AT2G43680.1-S158(79.966);AT2G43680.2-S157(79.966);AT2G43680.3-S157(79.966)	nSLS(79.966)PKPFDRc	nSLSPKPFDRc	nSLS(79.966)PKPFDRc	AT2G43680.1	AT2G43680.1;AT2G43680.2;AT2G43680.3	| Symbols: IQD14 | IQ-domain 14 | chr2:18109302-18111587 FORWARD LENGTH=669;| Symbols: IQD14 | IQ-domain 14 | chr2:18109302-18111587 FORWARD LENGTH=668;| Symbols: IQD14 | IQ-domain 14 | chr2:18109302-18111587 FORWARD LENGTH=668	4	1	4	3	7	1	2	0	5	2	2	0	31	14	8	22	6
AT4G28980.1-S443(79.966);AT4G28980.2-S443(79.966)	nYLSEEPLPVPVSELYVPPTMSGPDEDS(79.966)PRc	nYLSEEPLPVPVSELYVPPTMSGPDEDSPRc	nYLSEEPLPVPVSELYVPPTMSGPDEDS(79.966)PRc	AT4G28980.1	AT4G28980.1;AT4G28980.2	| Symbols: CDKF;1, CAK1AT | CDK-activating kinase 1AT | chr4:14288471-14290102 FORWARD LENGTH=479;| Symbols: CDKF;1, CAK1AT | CDK-activating kinase 1AT | chr4:14288471-14290102 FORWARD LENGTH=479	1	1	0	0	0	0	0	0	0	0	0	0	2	2	0	2	1
AT4G11380.1-S602(79.966);AT4G11380.2-S624(79.966)	nTEDEDFAEGS(79.966)EAGYSSSNPVDSAASPPGNIPQPSGRc;nTTVQKTEDEDFAEGS(79.966)EAGYSSSNPVDSAASPPGNIPQPSGRc	nTTVQKTEDEDFAEGSEAGYSSSNPVDSAASPPGNIPQPSGRc;nTEDEDFAEGSEAGYSSSNPVDSAASPPGNIPQPSGRc	nTEDEDFAEGS(79.966)EAGYSSSNPVDSAASPPGNIPQPSGRc;nTTVQKTEDEDFAEGS(79.966)EAGYSSSNPVDSAASPPGNIPQPSGRc	AT4G11380.1	AT4G11380.1;AT4G11380.2	| Symbols: | Adaptin family protein | chr4:6920608-6925444 FORWARD LENGTH=894;| Symbols: | Adaptin family protein | chr4:6920608-6925444 FORWARD LENGTH=916	1	0	0	0	0	0	1	0	2	0	0	0	4	1	3	4	3
AT5G52310.1-S626(79.966)	nEVEKISTEKAAS(79.966)EEGEAVEEEVKc;nISTEKAAS(79.966)EEGEAVEEEVKc;nAAS(79.966)EEGEAVEEEVKc;nISTEKAAS(79.966)EEGEAVEEEVKGGGGMVGRc;nAAS(79.966)EEGEAVEEEVKGGGGMVGRc	nAASEEGEAVEEEVKGGGGMVGRc;nAASEEGEAVEEEVKc;nISTEKAASEEGEAVEEEVKc;nEVEKISTEKAASEEGEAVEEEVKc;nISTEKAASEEGEAVEEEVKGGGGMVGRc	nEVEKISTEKAAS(79.966)EEGEAVEEEVKc;nISTEKAAS(79.966)EEGEAVEEEVKc;nAAS(79.966)EEGEAVEEEVKc;nISTEKAAS(79.966)EEGEAVEEEVKGGGGMVGRc;nAAS(79.966)EEGEAVEEEVKGGGGMVGRc	AT5G52310.1	AT5G52310.1	| Symbols: COR78, LTI78, RD29A, LTI140 | low-temperature-responsive protein 78 (LTI78) / desiccation-responsive protein 29A (RD29A) | chr5:21240929-21243326 FORWARD LENGTH=710	8	8	4	2	9	9	8	7	8	3	4	4	74	32	28	60	6
AT3G29575.1-S43(79.966);AT3G29575.3-S43(79.966);AT3G29575.4-S43(79.966)	nSTS(79.966)VLDLVVNDRc	nSTSVLDLVVNDRc	nSTS(79.966)VLDLVVNDRc	AT3G29575.1	AT3G29575.1;AT3G29575.3;AT3G29575.4	| Symbols: AFP3 | ABI five binding protein 3 | chr3:11382416-11383657 REVERSE LENGTH=231;| Symbols: AFP3 | ABI five binding protein 3 | chr3:11382416-11383657 REVERSE LENGTH=231;| Symbols: AFP3 | ABI five binding protein 3 | chr3:11382416-11383657 REVERSE LENGTH=231	0	1	0	0	1	2	0	0	0	1	1	2	8	3	3	6	4
AT1G14380.1-S626(79.966);AT1G14380.2-S564(79.966);AT1G14380.3-S626(79.966)	nLSTTTMS(79.966)PRc	nLSTTTMSPRc	nLSTTTMS(79.966)PRc	AT1G14380.1	AT1G14380.1;AT1G14380.2;AT1G14380.3	| Symbols: IQD28 | IQ-domain 28 | chr1:4918279-4920761 REVERSE LENGTH=664;| Symbols: IQD28 | IQ-domain 28 | chr1:4918279-4920761 REVERSE LENGTH=602;| Symbols: IQD28 | IQ-domain 28 | chr1:4918279-4920761 REVERSE LENGTH=664	0	0	1	0	2	0	1	1	0	0	1	0	6	2	3	5	4
AT3G08760.1-S45(79.966)	nNLQS(79.966)APPSFRc	nNLQSAPPSFRc	nNLQS(79.966)APPSFRc	AT3G08760.1	AT3G08760.1	| Symbols: ATSIK | Protein kinase superfamily protein | chr3:2658129-2659984 REVERSE LENGTH=557	1	1	0	0	0	0	0	0	0	0	0	0	2	2	0	2	1
AT1G20020.1-T176(79.966);AT1G20020.2-T157(79.966);AT1G20020.3-T176(79.966)	nRLVYT(79.966)NDQGETVKc;nLVYT(79.966)NDQGETVKc	nRLVYTNDQGETVKc;nLVYTNDQGETVKc	nRLVYT(79.966)NDQGETVKc;nLVYT(79.966)NDQGETVKc	AT1G20020.1	AT1G20020.1;AT1G20020.2;AT1G20020.3	| Symbols: ATLFNR2, FNR2 | ferredoxin-NADP(+)-oxidoreductase 2 | chr1:6942851-6944868 FORWARD LENGTH=369;| Symbols: ATLFNR2 | ferredoxin-NADP(+)-oxidoreductase 2 | chr1:6942851-6944868 FORWARD LENGTH=350;| Symbols: ATLFNR2 | ferredoxin-NADP(+)-oxidoreductase 2 | chr1:6942851-6944868 FORWARD LENGTH=369	7	5	4	3	4	6	3	7	6	4	8	7	64	18	19	37	6
AT5G43830.1-S216(79.966)-C221(57.021)	nVDS(79.966)SGDVC(57.021)GATFKc;nVDS(79.966)SGDVC(57.021)GATFKVDAETKRc	nVDSSGDVCGATFKc;nVDSSGDVCGATFKVDAETKRc	nVDS(79.966)SGDVC(57.021)GATFKc;nVDS(79.966)SGDVC(57.021)GATFKVDAETKRc	AT5G43830.1	AT5G43830.1	| Symbols: | Aluminium induced protein with YGL and LRDR motifs | chr5:17622593-17624239 REVERSE LENGTH=251	9	0	6	0	9	0	9	0	8	0	8	0	49	21	20	41	6
AT5G21940.1-S244(79.966)	nSFS(79.966)VADFPRc	nSFSVADFPRc	nSFS(79.966)VADFPRc	AT5G21940.1	AT5G21940.1	| Symbols: | unknown protein; BEST Arabidopsis thaliana protein match is: unknown protein (TAIR:AT3G43850.1); Has 30201 Blast hits to 17322 proteins in 780 species: Archae - 12; Bacteria - 1396; Metazoa - 17338; Fungi - 3422; Plants - 5037; Viruses - 0; Other Eukaryotes - 2996 (source: NCBI BLink). | chr5:7249446-7250353 REVERSE LENGTH=264	8	6	7	5	7	7	8	8	4	6	7	6	79	19	19	38	6
AT1G70180.1-S306(79.966);AT1G70180.2-S306(79.966)	nNMGSYMSSSQGFS(79.966)PPRNPRc	nNMGSYMSSSQGFSPPRNPRc	nNMGSYMSSSQGFS(79.966)PPRNPRc	AT1G70180.1	AT1G70180.1;AT1G70180.2	| Symbols: | Sterile alpha motif (SAM) domain-containing protein | chr1:26426768-26428985 FORWARD LENGTH=456;| Symbols: | Sterile alpha motif (SAM) domain-containing protein | chr1:26426768-26429097 FORWARD LENGTH=460	0	0	0	0	0	1	0	1	0	0	0	0	2	1	1	2	2
AT2G39730.1-S376(79.966);AT2G39730.2-S376(79.966);AT2G39730.3-S376(79.966)	nLVNS(79.966)REGPPVFEQPEMTYEKc	nLVNSREGPPVFEQPEMTYEKc	nLVNS(79.966)REGPPVFEQPEMTYEKc	AT2G39730.1	AT2G39730.1;AT2G39730.2;AT2G39730.3	| Symbols: RCA | rubisco activase | chr2:16570951-16573345 REVERSE LENGTH=474;| Symbols: RCA | rubisco activase | chr2:16571046-16573345 REVERSE LENGTH=446;| Symbols: RCA | rubisco activase | chr2:16571174-16573345 REVERSE LENGTH=441	3	0	4	0	3	3	3	0	4	1	2	2	25	12	9	21	6
ATCG00710.1-T3(79.966)	nAT(79.966)QTVEDSSRc;nAT(79.966)QTVEDSSRSGPRc	nATQTVEDSSRSGPRc;nATQTVEDSSRc	nAT(79.966)QTVEDSSRc;nAT(79.966)QTVEDSSRSGPRc	ATCG00710.1	ATCG00710.1	| Symbols: PSBH | photosystem II reaction center protein H | chrC:74485-74706 FORWARD LENGTH=73	0	2	4	1	5	6	1	1	3	4	2	0	29	11	8	19	6
AT5G10470.1-M660(15.995)-S668(79.966);AT5G10470.2-M660(15.995)-S668(79.966)	nSM(15.995)AVSTQVLS(79.966)PSLRc	nSMAVSTQVLSPSLRc	nSM(15.995)AVSTQVLS(79.966)PSLRc	AT5G10470.2	AT5G10470.1;AT5G10470.2	| Symbols: KCA1, KAC1 | kinesin like protein for actin based chloroplast movement 1 | chr5:3290121-3297248 REVERSE LENGTH=1273;| Symbols: KAC1 | kinesin like protein for actin based chloroplast movement 1 | chr5:3290121-3297248 REVERSE LENGTH=1274	0	1	0	0	0	0	1	1	0	0	0	0	3	1	1	2	2
AT3G61160.1-T27(79.966);AT3G61160.2-T27(79.966)	nNFVSSDNVGETET(79.966)PRc	nNFVSSDNVGETETPRc	nNFVSSDNVGETET(79.966)PRc	AT3G61160.1	AT3G61160.1;AT3G61160.2	| Symbols: | Protein kinase superfamily protein | chr3:22636209-22638593 FORWARD LENGTH=431;| Symbols: | Protein kinase superfamily protein | chr3:22636209-22638593 FORWARD LENGTH=438	0	0	1	0	0	0	0	1	1	1	0	2	6	1	4	5	4
AT1G62020.1-S173(79.966)-M179(15.995)	nTVS(79.966)PADDIM(15.995)Rc	nTVSPADDIMRc	nTVS(79.966)PADDIM(15.995)Rc	AT1G62020.1	AT1G62020.1	| Symbols: | Coatomer, alpha subunit | chr1:22919814-22923728 FORWARD LENGTH=1216	3	2	3	3	2	3	1	1	3	2	0	0	23	11	6	17	5
AT1G78020.1-S80(79.966)	nRHS(79.966)GDFSDAGHFLRc	nRHSGDFSDAGHFLRc	nRHS(79.966)GDFSDAGHFLRc	AT1G78020.1	AT1G78020.1	| Symbols: | Protein of unknown function (DUF581) | chr1:29338787-29339491 FORWARD LENGTH=162	8	4	0	1	14	9	7	4	2	2	1	0	52	19	11	30	6
AT5G21160.1-S465(79.966)-M473(15.995);AT5G21160.2-S465(79.966)-M473(15.995);AT5G21160.3-S465(79.966)-M473(15.995)	nS(79.966)IEYEDDDM(15.995)AVDDQDIQKc	nSIEYEDDDMAVDDQDIQKc	nS(79.966)IEYEDDDM(15.995)AVDDQDIQKc	AT5G21160.1	AT5G21160.1;AT5G21160.2;AT5G21160.3	| Symbols: | LA RNA-binding protein | chr5:7199191-7203879 REVERSE LENGTH=826;| Symbols: | LA RNA-binding protein | chr5:7198817-7203879 REVERSE LENGTH=832;| Symbols: | LA RNA-binding protein | chr5:7198817-7203879 REVERSE LENGTH=833	1	0	0	0	0	0	1	1	0	0	0	0	3	1	1	2	2
AT1G32400.1-S260(79.966);AT1G32400.2-S260(79.966);AT1G32400.3-S260(79.966)	nYGLDTSEFTYNPSES(79.966)HRFQQMPAQPNEEKc	nYGLDTSEFTYNPSESHRFQQMPAQPNEEKc	nYGLDTSEFTYNPSES(79.966)HRFQQMPAQPNEEKc	AT1G32400.1	AT1G32400.1;AT1G32400.2;AT1G32400.3	| Symbols: TOM2A | tobamovirus multiplication 2A | chr1:11689393-11690873 REVERSE LENGTH=280;| Symbols: TOM2A | tobamovirus multiplication 2A | chr1:11689393-11690873 REVERSE LENGTH=280;| Symbols: TOM2A | tobamovirus multiplication 2A | chr1:11689393-11690873 REVERSE LENGTH=280	0	1	0	0	0	0	0	0	1	0	0	0	2	1	1	2	2
AT5G40450.1-S849(79.966)	nLESPS(79.966)EVSEETSKc	nLESPSEVSEETSKc	nLESPS(79.966)EVSEETSKc	AT5G40450.1	AT5G40450.1	| Symbols: | unknown protein; FUNCTIONS IN: molecular_function unknown; INVOLVED IN: biological_process unknown; LOCATED IN: chloroplast, plasma membrane; EXPRESSED IN: 24 plant structures; EXPRESSED DURING: 13 growth stages; Has 30201 Blast hits to 17322 proteins in 780 species: Archae - 12; Bacteria - 1396; Metazoa - 17338; Fungi - 3422; Plants - 5037; Viruses - 0; Other Eukaryotes - 2996 (sour…	1	2	0	0	0	1	1	2	0	1	1	2	11	3	5	8	5
AT4G35240.1-S73(79.966);AT4G35240.2-S73(79.966)	nFVASGGANVGDS(79.966)PRc	nFVASGGANVGDSPRc	nFVASGGANVGDS(79.966)PRc	AT4G35240.1	AT4G35240.1;AT4G35240.2	| Symbols: | Protein of unknown function (DUF630 and DUF632) | chr4:16761334-16764324 REVERSE LENGTH=865;| Symbols: | Protein of unknown function (DUF630 and DUF632) | chr4:16761334-16764324 REVERSE LENGTH=865	8	11	5	4	12	12	7	6	10	6	3	3	87	22	18	40	6
AT1G13740.1-C228(57.021)-S232(79.966)-S234(79.966)	nIVAGC(57.021)SSNS(79.966)GS(79.966)QGTERPSVTRc	nIVAGCSSNSGSQGTERPSVTRc	nIVAGC(57.021)SSNS(79.966)GS(79.966)QGTERPSVTRc	AT1G13740.1	AT1G13740.1	| Symbols: AFP2 | ABI five binding protein 2 | chr1:4713969-4715158 FORWARD LENGTH=348	0	0	2	0	0	0	0	0	0	0	0	0	2	2	0	2	1
AT2G29210.1-S391(79.966)-S393(79.966);AT2G29210.1-S401(79.966)-S403(79.966)	nS(79.966)PS(79.966)PLYRc	nSPSPLYRc	nS(79.966)PS(79.966)PLYRc	AT2G29210.1	AT2G29210.1	| Symbols: | splicing factor PWI domain-containing protein | chr2:12558156-12562168 FORWARD LENGTH=878	3	2	0	0	1	0	2	1	0	0	0	0	9	3	2	5	3
AT1G09060.1-S695(79.966);AT1G09060.2-S695(79.966);AT1G09060.3-S709(79.966)	nMSENESLLS(79.966)PEQKc	nMSENESLLSPEQKc	nMSENESLLS(79.966)PEQKc	AT1G09060.1	AT1G09060.1;AT1G09060.2;AT1G09060.3	| Symbols: | Zinc finger, RING-type;Transcription factor jumonji/aspartyl beta-hydroxylase | chr1:2921235-2925212 REVERSE LENGTH=930;| Symbols: | Zinc finger, RING-type;Transcription factor jumonji/aspartyl beta-hydroxylase | chr1:2921235-2925212 REVERSE LENGTH=930;| Symbols: | Zinc finger, RING-type;Transcription factor jumonji/aspartyl beta-hydroxylase | chr1:2921235-2925254 REVERSE LENGTH=944	0	1	0	0	2	2	0	1	2	1	1	1	11	4	4	8	5
AT3G09100.1-S10(79.966);AT3G09100.2-S10(79.966)	nVATMDLNAS(79.966)PQPEEDDEPYVRc	nVATMDLNASPQPEEDDEPYVRc	nVATMDLNAS(79.966)PQPEEDDEPYVRc	AT3G09100.1	AT3G09100.1;AT3G09100.2	| Symbols: | mRNA capping enzyme family protein | chr3:2790038-2792913 REVERSE LENGTH=471;| Symbols: | mRNA capping enzyme family protein | chr3:2788435-2792913 REVERSE LENGTH=672	1	1	0	0	2	0	0	0	1	1	1	0	7	3	3	6	4
AT5G20280.1-S121(79.966)-S125(79.966)	nEATADMS(79.966)EEFS(79.966)EGEKGDIISDISTHGESTKPRc	nEATADMSEEFSEGEKGDIISDISTHGESTKPRc	nEATADMS(79.966)EEFS(79.966)EGEKGDIISDISTHGESTKPRc	AT5G20280.1	AT5G20280.1	| Symbols: ATSPS1F, SPS1F | sucrose phosphate synthase 1F | chr5:6844994-6849997 REVERSE LENGTH=1043	1	1	0	0	0	1	0	1	0	0	0	2	6	2	3	5	4
AT4G33050.1-S45(79.966);AT4G33050.2-S45(79.966);AT4G33050.3-S45(79.966);AT4G33050.4-S45(79.966)	nSLS(79.966)FNSWEVPKETKc;nSLS(79.966)FNSWEVPKc	nSLSFNSWEVPKc;nSLSFNSWEVPKETKc	nSLS(79.966)FNSWEVPKETKc;nSLS(79.966)FNSWEVPKc	AT4G33050.1	AT4G33050.1;AT4G33050.2;AT4G33050.3;AT4G33050.4	| Symbols: EDA39 | calmodulin-binding family protein | chr4:15945235-15946736 REVERSE LENGTH=374;| Symbols: EDA39 | calmodulin-binding family protein | chr4:15944604-15946736 REVERSE LENGTH=526;| Symbols: EDA39 | calmodulin-binding family protein | chr4:15944604-15946736 REVERSE LENGTH=488;| Symbols: EDA39 | calmodulin-binding family protein | chr4:15945235-15946736 REVERSE LENGTH=336	2	1	2	0	2	3	1	1	3	3	3	2	23	7	9	16	6
AT4G20300.1-S211(79.966)-S214(79.966);AT4G20300.2-S211(79.966)-S214(79.966)	nS(79.966)PPS(79.966)PDQIEKRc	nSPPSPDQIEKRc	nS(79.966)PPS(79.966)PDQIEKRc	AT4G20300.1	AT4G20300.1;AT4G20300.2	| Symbols: | Protein of unknown function (DUF1639) | chr4:10955813-10958287 FORWARD LENGTH=339;| Symbols: | Protein of unknown function (DUF1639) | chr4:10955813-10958865 FORWARD LENGTH=352	0	0	0	0	1	0	0	1	0	0	0	0	2	1	1	2	2
AT4G22140.2-S210(79.966)	nSQNGFTSS(79.966)PADDVKVETKc	nSQNGFTSSPADDVKVETKc	nSQNGFTSS(79.966)PADDVKVETKc	AT4G22140.2	AT4G22140.2	| Symbols: EBS | PHD finger family protein / bromo-adjacent homology (BAH) domain-containing protein | chr4:11728093-11730230 REVERSE LENGTH=224	2	2	0	0	1	0	0	2	0	1	0	0	8	5	3	8	4
AT3G03780.1-S702(79.966);AT3G03780.2-S702(79.966);AT3G03780.3-S702(79.966);AT5G17920.1-S702(79.966);AT5G17920.2-S702(79.966);AT5G20980.1-S750(79.966);AT5G20980.2-S750(79.966)	nYGAGIGPGVYDIHS(79.966)PRc	nYGAGIGPGVYDIHSPRc	nYGAGIGPGVYDIHS(79.966)PRc	AT3G03780.1	AT3G03780.1;AT3G03780.2;AT3G03780.3;AT5G17920.1;AT5G17920.2;AT5G20980.1;AT5G20980.2	| Symbols: ATMS2, MS2 | methionine synthase 2 | chr3:957602-960740 FORWARD LENGTH=765;| Symbols: ATMS2, MS2 | methionine synthase 2 | chr3:957602-960740 FORWARD LENGTH=765;| Symbols: ATMS2, MS2 | methionine synthase 2 | chr3:957602-960740 FORWARD LENGTH=765;| Symbols: ATCIMS, ATMETS, ATMS1 | Cobalamin-independent synthase family protein | chr5:5935771-5939195 FORWARD LENGTH=765;| Symbols: ATCIMS …	1	0	1	1	3	1	2	2	2	1	2	1	17	6	6	12	6
AT4G34200.1-S476(79.966)	nVLLDGSPES(79.966)PLETITVQLSNVESKc	nVLLDGSPESPLETITVQLSNVESKc	nVLLDGSPES(79.966)PLETITVQLSNVESKc	AT4G34200.1	AT4G34200.1	| Symbols: EDA9 | D-3-phosphoglycerate dehydrogenase | chr4:16374041-16376561 REVERSE LENGTH=603	0	0	0	0	0	0	1	1	0	0	0	0	2	0	1	1	1
AT1G59610.1-S533(79.966)	nATS(79.966)PQPDGPSSTGGSLKc	nATSPQPDGPSSTGGSLKc	nATS(79.966)PQPDGPSSTGGSLKc	AT1G59610.1	AT1G59610.1	| Symbols: ADL3, CF1, DRP2B, DL3 | dynamin-like 3 | chr1:21893413-21900780 FORWARD LENGTH=920	0	0	2	1	1	2	1	2	1	0	1	0	11	5	5	10	5
AT3G57410.1-S696(79.966)	nYINLAGSLEGLS(79.966)PKc	nYINLAGSLEGLSPKc	nYINLAGSLEGLS(79.966)PKc	AT3G57410.1	AT3G57410.1	| Symbols: VLN3, ATVLN3 | villin 3 | chr3:21243615-21249809 REVERSE LENGTH=965	0	0	0	0	0	1	0	0	1	1	0	0	3	1	2	3	2
AT1G21630.1-S1137(79.966);AT1G21630.2-S1166(79.966)	nFDS(79.966)FNYQRc	nFDSFNYQRc	nFDS(79.966)FNYQRc	AT1G21630.1	AT1G21630.1;AT1G21630.2	| Symbols: | Calcium-binding EF hand family protein | chr1:7581457-7587796 FORWARD LENGTH=1218;| Symbols: | Calcium-binding EF hand family protein | chr1:7581457-7587796 FORWARD LENGTH=1247	0	1	0	0	0	0	0	0	1	0	0	0	2	1	1	2	2
AT1G02500.1-S100(79.966);AT1G02500.2-S100(79.966);AT4G01850.1-S100(79.966);AT4G01850.2-S100(79.966)	nVLVNIEQQS(79.966)PDIAQGVHGHFTKc	nVLVNIEQQSPDIAQGVHGHFTKc	nVLVNIEQQS(79.966)PDIAQGVHGHFTKc	AT1G02500.1	AT1G02500.1;AT1G02500.2;AT4G01850.1;AT4G01850.2	| Symbols: SAM1, SAM-1, MAT1, AtSAM1 | S-adenosylmethionine synthetase 1 | chr1:519037-520218 FORWARD LENGTH=393;| Symbols: SAM1, SAM-1, MAT1, AtSAM1 | S-adenosylmethionine synthetase 1 | chr1:519037-520218 FORWARD LENGTH=393;| Symbols: SAM-2, MAT2, SAM2, AtSAM2 | S-adenosylmethionine synthetase 2 | chr4:796298-797479 REVERSE LENGTH=393;| Symbols: SAM-2, MAT2, SAM2, AtSAM2 | S-adenosylmethionine …	1	2	0	0	1	0	0	0	0	0	0	0	4	3	0	3	2
AT1G79930.1-S810(79.966)	nGGEQADEGKS(79.966)EPEQPASAEPMETENPAEGSTc	nGGEQADEGKSEPEQPASAEPMETENPAEGSTc	nGGEQADEGKS(79.966)EPEQPASAEPMETENPAEGSTc	AT1G79930.1	AT1G79930.1	| Symbols: HSP91 | heat shock protein 91 | chr1:30063781-30067067 REVERSE LENGTH=831	1	0	1	0	0	0	1	0	0	0	1	0	4	2	2	4	4
AT1G19570.1-S55(79.966)	nIHLINLSDKPQWFLDIS(79.966)PQGKVPVLKc	nIHLINLSDKPQWFLDISPQGKVPVLKc	nIHLINLSDKPQWFLDIS(79.966)PQGKVPVLKc	AT1G19570.1	AT1G19570.1	| Symbols: DHAR1, ATDHAR1, DHAR5 | dehydroascorbate reductase | chr1:6773462-6774413 REVERSE LENGTH=213	1	1	0	0	0	0	0	0	0	0	0	0	2	2	0	2	1
AT5G05190.1-S228(79.966)	nASNSSGNAEIS(79.966)PDASPVEEKc	nASNSSGNAEISPDASPVEEKc	nASNSSGNAEIS(79.966)PDASPVEEKc	AT5G05190.1	AT5G05190.1	| Symbols: | Protein of unknown function (DUF3133) | chr5:1541853-1543875 FORWARD LENGTH=615	2	1	2	1	2	1	2	1	1	0	0	0	13	7	3	10	5
AT3G02890.1-S313(79.966)	nLAVGAQIGS(79.966)PKRc	nLAVGAQIGSPKRc	nLAVGAQIGS(79.966)PKRc	AT3G02890.1	AT3G02890.1	| Symbols: | RING/FYVE/PHD zinc finger superfamily protein | chr3:640828-645303 FORWARD LENGTH=994	2	0	0	0	1	1	0	0	0	0	0	0	4	3	0	3	2
AT3G09830.1-S377(79.966);AT3G09830.2-S377(79.966)	nIVEASSGNGS(79.966)PQLVPLNSVKc	nIVEASSGNGSPQLVPLNSVKc	nIVEASSGNGS(79.966)PQLVPLNSVKc	AT3G09830.1	AT3G09830.1;AT3G09830.2	| Symbols: | Protein kinase superfamily protein | chr3:3017199-3018696 FORWARD LENGTH=418;| Symbols: | Protein kinase superfamily protein | chr3:3017199-3018696 FORWARD LENGTH=418	0	2	0	0	0	1	1	1	0	0	1	1	7	3	4	7	4
AT1G30630.1-S279(79.966)	nAAS(79.966)AEDNFERc;nRAAS(79.966)AEDNFERc	nRAASAEDNFERc;nAASAEDNFERc	nAAS(79.966)AEDNFERc;nRAAS(79.966)AEDNFERc	AT1G30630.1	AT1G30630.1	| Symbols: | Coatomer epsilon subunit | chr1:10858546-10860173 REVERSE LENGTH=292	9	8	4	5	6	7	4	4	8	7	1	1	64	15	13	28	6
AT5G64270.1-T398(79.966)-T400(79.966)-M402(15.995)-T404(79.966)	nKLQQT(79.966)PT(79.966)PM(15.995)AT(79.966)PGYVIPEENRc	nKLQQTPTPMATPGYVIPEENRc	nKLQQT(79.966)PT(79.966)PM(15.995)AT(79.966)PGYVIPEENRc	AT5G64270.1	AT5G64270.1	| Symbols: | splicing factor, putative | chr5:25706909-25710718 FORWARD LENGTH=1269	2	0	1	0	0	0	2	0	0	0	0	0	5	3	2	5	3
AT1G07360.1-M216(15.995)-S221(79.966)	nAGEM(15.995)GTLES(79.966)PDDESIKc	nAGEMGTLESPDDESIKc	nAGEM(15.995)GTLES(79.966)PDDESIKc	AT1G07360.1	AT1G07360.1	| Symbols: | CCCH-type zinc fingerfamily protein with RNA-binding domain | chr1:2260562-2262795 REVERSE LENGTH=481	0	1	0	0	1	1	0	0	1	0	0	0	4	3	1	4	3
AT5G52440.1-T247(79.966)	nALSPAESQTEDQTQTQEPPQPTTVQTPTGESQPNGT(79.966)ARc	nALSPAESQTEDQTQTQEPPQPTTVQTPTGESQPNGTARc	nALSPAESQTEDQTQTQEPPQPTTVQTPTGESQPNGT(79.966)ARc	AT5G52440.1	AT5G52440.1	| Symbols: HCF106 | Bacterial sec-independent translocation protein mttA/Hcf106 | chr5:21286896-21288613 FORWARD LENGTH=260	0	0	0	1	0	1	0	1	0	1	0	0	4	2	2	4	4
AT4G27340.1-T157(79.966)	nLLGRET(79.966)DEEEEDEDSVVDSVNRc;nLLGRET(79.966)DEEEEDEDSVVDSVNRRc	nLLGRETDEEEEDEDSVVDSVNRc;nLLGRETDEEEEDEDSVVDSVNRRc	nLLGRET(79.966)DEEEEDEDSVVDSVNRc;nLLGRET(79.966)DEEEEDEDSVVDSVNRRc	AT4G27340.1	AT4G27340.1	| Symbols: | Met-10+ like family protein | chr4:13687366-13690370 REVERSE LENGTH=619	1	0	2	0	4	2	2	0	3	0	2	1	17	8	8	16	6
AT1G31870.1-S64(79.966);AT1G31870.2-S64(79.966)	nQVDPEEDENEDDS(79.966)AEETPLVDEDIEVKRc	nQVDPEEDENEDDSAEETPLVDEDIEVKRc	nQVDPEEDENEDDS(79.966)AEETPLVDEDIEVKRc	AT1G31870.1	AT1G31870.1;AT1G31870.2	| Symbols: | unknown protein; FUNCTIONS IN: molecular_function unknown; INVOLVED IN: biological_process unknown; LOCATED IN: cytosol, nucleus; EXPRESSED IN: 25 plant structures; EXPRESSED DURING: 15 growth stages; CONTAINS InterPro DOMAIN/s: Protein of unknown function DUF2050, pre-mRNA-splicing factor (InterPro:IPR018609); Has 13303 Blast hits to 9618 proteins in 489 species: Archae - 8; Bacteri…	1	0	2	0	1	0	1	0	2	0	2	1	10	4	5	9	6
AT5G55860.1-S639(79.966)	nNQVEWGS(79.966)PSYLPGEKPFc	nNQVEWGSPSYLPGEKPFc	nNQVEWGS(79.966)PSYLPGEKPFc	AT5G55860.1	AT5G55860.1	| Symbols: | Plant protein of unknown function (DUF827) | chr5:22610146-22612166 FORWARD LENGTH=649	0	1	1	0	0	0	0	0	0	0	0	0	2	2	0	2	2
AT3G18770.1-S311(79.966)	nRHS(79.966)WSFDRc	nRHSWSFDRc	nRHS(79.966)WSFDRc	AT3G18770.1	AT3G18770.1	| Symbols: | Autophagy-related protein 13 | chr3:6460026-6462510 REVERSE LENGTH=625	0	0	0	0	0	0	1	1	0	0	0	0	2	0	1	1	1
AT3G49490.1-C493(57.021)-S500(79.966)	nHFC(57.021)DQGDFPS(79.966)PTSYPRc	nHFCDQGDFPSPTSYPRc	nHFC(57.021)DQGDFPS(79.966)PTSYPRc	AT3G49490.1	AT3G49490.1	| Symbols: | unknown protein; Has 722 Blast hits to 186 proteins in 64 species: Archae - 0; Bacteria - 30; Metazoa - 72; Fungi - 48; Plants - 38; Viruses - 0; Other Eukaryotes - 534 (source: NCBI BLink). | chr3:18344926-18348648 REVERSE LENGTH=953	1	0	0	0	1	0	0	0	0	0	0	0	2	2	0	2	2
AT1G66670.1-T194(79.966)-M202(15.995)	nVMIHQPLGT(79.966)AGGKATEM(15.995)SIRc	nVMIHQPLGTAGGKATEMSIRc	nVMIHQPLGT(79.966)AGGKATEM(15.995)SIRc	AT1G66670.1	AT1G66670.1	| Symbols: CLPP3, NCLPP3 | CLP protease proteolytic subunit 3 | chr1:24863995-24865646 REVERSE LENGTH=309	2	1	1	1	2	1	2	0	3	1	2	3	19	5	8	13	6
AT2G40070.1-C598(57.021)-S600(79.966)-S603(79.966);AT2G40070.2-C558(57.021)-S560(79.966)-S563(79.966)	nGC(57.021)RS(79.966)PAS(79.966)LQGRc	nGCRSPASLQGRc	nGC(57.021)RS(79.966)PAS(79.966)LQGRc	AT2G40070.1	AT2G40070.1;AT2G40070.2	| Symbols: | BEST Arabidopsis thaliana protein match is: proline-rich family protein (TAIR:AT3G09000.1); Has 35333 Blast hits to 34131 proteins in 2444 species: Archae - 798; Bacteria - 22429; Metazoa - 974; Fungi - 991; Plants - 531; Viruses - 0; Other Eukaryotes - 9610 (source: NCBI BLink). | chr2:16728378-16731160 REVERSE LENGTH=607;| Symbols: | FUNCTIONS IN: molecular_function unknown; INVOLV…	0	0	2	0	0	0	0	0	2	0	1	0	5	2	3	5	3
AT1G19000.1-C37(57.021)-S39(79.966);AT1G19000.2-C37(57.021)-S39(79.966)	nC(57.021)VS(79.966)LNNLSDYEKc	nCVSLNNLSDYEKc	nC(57.021)VS(79.966)LNNLSDYEKc	AT1G19000.1	AT1G19000.1;AT1G19000.2	| Symbols: | Homeodomain-like superfamily protein | chr1:6561335-6562684 REVERSE LENGTH=285;| Symbols: | Homeodomain-like superfamily protein | chr1:6561335-6562684 REVERSE LENGTH=285	0	0	2	0	0	0	0	0	4	0	0	0	6	2	4	6	2
AT5G62000.1-S420(79.966)-M425(15.995);AT5G62000.2-S420(79.966)-M425(15.995);AT5G62000.3-S420(79.966)-M425(15.995);AT5G62000.4-S420(79.966)-M425(15.995)	nSNIAPSS(79.966)PDSSM(15.995)LTRc	nSNIAPSSPDSSMLTRc	nSNIAPSS(79.966)PDSSM(15.995)LTRc	AT5G62000.1	AT5G62000.1;AT5G62000.2;AT5G62000.3;AT5G62000.4	| Symbols: ARF2, ARF1-BP, HSS, ORE14 | auxin response factor 2 | chr5:24910859-24914680 FORWARD LENGTH=859;| Symbols: ARF2, ARF1-BP, HSS, ORE14 | auxin response factor 2 | chr5:24910859-24914680 FORWARD LENGTH=859;| Symbols: ARF2, ARF1-BP, HSS, ORE14 | auxin response factor 2 | chr5:24910859-24914680 FORWARD LENGTH=859;| Symbols: ARF2 | auxin response factor 2 | chr5:24910859-24914873 FORWARD LEN…	0	0	1	0	1	0	1	0	1	0	1	0	5	2	3	5	5
AT1G64370.1-T72(79.966)	nEGYSQSQSRPVYGLSPT(79.966)LNHRc	nEGYSQSQSRPVYGLSPTLNHRc	nEGYSQSQSRPVYGLSPT(79.966)LNHRc	AT1G64370.1	AT1G64370.1	| Symbols: | unknown protein; Has 773 Blast hits to 375 proteins in 118 species: Archae - 0; Bacteria - 97; Metazoa - 421; Fungi - 108; Plants - 31; Viruses - 0; Other Eukaryotes - 116 (source: NCBI BLink). | chr1:23888967-23889503 FORWARD LENGTH=178	3	4	3	0	4	1	6	2	3	0	2	0	28	14	13	27	6
AT3G01750.1-S430(79.966)	nGNFYS(79.966)PGARc	nGNFYSPGARc	nGNFYS(79.966)PGARc	AT3G01750.1	AT3G01750.1	| Symbols: | Ankyrin repeat family protein | chr3:270615-272691 FORWARD LENGTH=664	1	1	0	0	2	1	0	0	1	1	1	1	9	4	3	7	4
AT1G04270.1-S36(79.966);AT1G04270.2-S36(79.966);AT5G09500.1-S34(79.966);AT5G09510.1-S36(79.966)	nGVDLDALLDMS(79.966)TDDLVKc	nGVDLDALLDMSTDDLVKc	nGVDLDALLDMS(79.966)TDDLVKc	AT1G04270.1	AT1G04270.1;AT1G04270.2;AT5G09500.1;AT5G09510.1	| Symbols: RPS15 | cytosolic ribosomal protein S15 | chr1:1141852-1142960 REVERSE LENGTH=152;| Symbols: RPS15 | cytosolic ribosomal protein S15 | chr1:1141852-1142960 REVERSE LENGTH=151;| Symbols: | Ribosomal protein S19 family protein | chr5:2954044-2954850 REVERSE LENGTH=150;| Symbols: | Ribosomal protein S19 family protein | chr5:2955698-2956554 REVERSE LENGTH=152	0	0	0	0	0	1	0	1	0	0	0	0	2	1	1	2	2
AT4G26480.1-S41(79.966)	nFVTYPPPLSVPPSAPQS(79.966)PNFSGGLRc	nFVTYPPPLSVPPSAPQSPNFSGGLRc	nFVTYPPPLSVPPSAPQS(79.966)PNFSGGLRc	AT4G26480.1	AT4G26480.1	| Symbols: | RNA-binding KH domain-containing protein | chr4:13372885-13375793 REVERSE LENGTH=308	1	0	0	0	0	0	1	0	0	0	0	0	2	1	1	2	2
AT1G52190.1-S601(79.966)	nGFEKEDLS(79.966)PVVKc	nGFEKEDLSPVVKc	nGFEKEDLS(79.966)PVVKc	AT1G52190.1	AT1G52190.1	| Symbols: | Major facilitator superfamily protein | chr1:19434671-19438673 FORWARD LENGTH=607	2	2	1	1	1	2	1	2	2	2	1	0	17	5	5	10	6
AT1G54410.1-S38(79.966)	nHVDEHKS(79.966)GEHKEGIVDKc	nHVDEHKSGEHKEGIVDKc	nHVDEHKS(79.966)GEHKEGIVDKc	AT1G54410.1	AT1G54410.1	| Symbols: | dehydrin family protein | chr1:20310305-20310601 REVERSE LENGTH=98	1	0	3	0	11	4	4	1	5	2	6	1	38	18	17	35	6
AT5G63830.1-T106(79.966)	nFHEEEEEDDGGIDSIT(79.966)DDEGLSLPEEIIQKc	nFHEEEEEDDGGIDSITDDEGLSLPEEIIQKc	nFHEEEEEDDGGIDSIT(79.966)DDEGLSLPEEIIQKc	AT5G63830.1	AT5G63830.1	| Symbols: | HIT-type Zinc finger family protein | chr5:25543585-25544802 REVERSE LENGTH=405	1	1	0	0	0	0	1	0	0	0	0	0	3	1	1	2	2
AT4G27060.1-S370(79.966)	nEASDGSTLS(79.966)PDSASKc	nEASDGSTLSPDSASKc	nEASDGSTLS(79.966)PDSASKc	AT4G27060.1	AT4G27060.1	| Symbols: TOR1, SPR2, CN | ARM repeat superfamily protein | chr4:13581581-13585070 REVERSE LENGTH=864	1	0	0	2	0	0	0	0	1	2	0	0	6	3	3	6	3
AT2G48160.1-S486(79.966)	nLSGDMVNVAPS(79.966)PVEKc	nLSGDMVNVAPSPVEKc	nLSGDMVNVAPS(79.966)PVEKc	AT2G48160.1	AT2G48160.1	| Symbols: | Tudor/PWWP/MBT domain-containing protein | chr2:19689784-19696584 REVERSE LENGTH=1366	3	2	1	1	3	2	2	1	2	1	2	3	23	8	7	15	6
AT4G08350.1-M774(15.995)-T778(79.966)-M780(15.995)	nYSM(15.995)GSET(79.966)PM(15.995)HPSRc	nYSMGSETPMHPSRc	nYSM(15.995)GSET(79.966)PM(15.995)HPSRc	AT4G08350.1	AT4G08350.1	| Symbols: GTA02, GTA2 | global transcription factor group A2 | chr4:5286351-5292072 FORWARD LENGTH=1041	1	1	4	1	1	0	1	1	2	2	0	0	14	8	5	13	5
AT5G23520.1-S361(79.966)	nSAS(79.966)QEPFGRc	nSASQEPFGRc	nSAS(79.966)QEPFGRc	AT5G23520.1	AT5G23520.1	| Symbols: | smr (Small MutS Related) domain-containing protein | chr5:7929591-7931296 REVERSE LENGTH=435	2	0	0	0	3	1	2	0	1	1	0	0	10	5	4	9	4
AT2G18630.1-S75(79.966)	nSLS(79.966)FDSLRc	nSLSFDSLRc	nSLS(79.966)FDSLRc	AT2G18630.1	AT2G18630.1	| Symbols: | Protein of unknown function (DUF677) | chr2:8081154-8082496 FORWARD LENGTH=393	0	0	0	0	0	0	0	0	1	0	0	1	2	0	2	2	2
AT3G62410.1-S61(79.966)	nAAPEGGIS(79.966)DVVEKc	nAAPEGGISDVVEKc	nAAPEGGIS(79.966)DVVEKc	AT3G62410.1	AT3G62410.1	| Symbols: CP12-2, CP12 | CP12 domain-containing protein 2 | chr3:23091006-23091401 FORWARD LENGTH=131	2	1	0	0	2	2	1	2	2	1	2	2	17	6	7	13	5
AT5G05170.1-S176(79.966)	nLPYSSDVNQS(79.966)PNRRc;nRLPYSSDVNQS(79.966)PNRRc	nLPYSSDVNQSPNRRc;nRLPYSSDVNQSPNRRc	nLPYSSDVNQS(79.966)PNRRc;nRLPYSSDVNQS(79.966)PNRRc	AT5G05170.1	AT5G05170.1	| Symbols: CESA3, IXR1, ATCESA3, ATH-B, CEV1 | Cellulose synthase family protein | chr5:1530401-1535090 REVERSE LENGTH=1065	0	0	4	0	1	0	1	0	5	2	1	0	14	4	7	11	5
AT1G52380.1-S114(79.966)	nLAPAEAVVEDNQKAS(79.966)DIEEGDEVDSKc	nLAPAEAVVEDNQKASDIEEGDEVDSKc	nLAPAEAVVEDNQKAS(79.966)DIEEGDEVDSKc	AT1G52380.1	AT1G52380.1	| Symbols: | NUP50 (Nucleoporin 50 kDa) protein | chr1:19509979-19511301 FORWARD LENGTH=440	11	4	13	2	8	5	11	6	8	2	7	2	79	36	28	64	6
AT1G24300.1-S1261(79.966);AT1G24300.2-S1256(79.966)	nNNS(79.966)LLSGIIDGGRc	nNNSLLSGIIDGGRc	nNNS(79.966)LLSGIIDGGRc	AT1G24300.1	AT1G24300.1;AT1G24300.2	| Symbols: | GYF domain-containing protein | chr1:8614515-8620420 REVERSE LENGTH=1495;| Symbols: | GYF domain-containing protein | chr1:8614515-8620420 REVERSE LENGTH=1490	3	4	2	2	2	4	3	2	2	1	3	3	31	10	8	18	6
AT5G06970.1-S142(79.966)	nSES(79.966)FDSPKc	nSESFDSPKc	nSES(79.966)FDSPKc	AT5G06970.1	AT5G06970.1	| Symbols: | Protein of unknown function (DUF810) | chr5:2158431-2166004 REVERSE LENGTH=1101	3	2	3	3	3	3	3	3	4	5	2	3	37	12	13	25	6
AT5G02490.1-M616(15.995)-S631(79.966)-M633(15.995)	nM(15.995)YQGGAGGEAGGPGAS(79.966)GM(15.995)DEDEAPPASGGAGPKc	nMYQGGAGGEAGGPGASGMDEDEAPPASGGAGPKc	nM(15.995)YQGGAGGEAGGPGAS(79.966)GM(15.995)DEDEAPPASGGAGPKc	AT5G02490.1	AT5G02490.1	| Symbols: | Heat shock protein 70 (Hsp 70) family protein | chr5:550296-552565 REVERSE LENGTH=653	1	1	1	0	0	0	1	0	0	0	0	0	4	2	1	3	3
AT4G37790.1-S92(79.966)	nEIS(79.966)GGDGEEEAEETTERc;nEREIS(79.966)GGDGEEEAEETTERc	nEISGGDGEEEAEETTERc;nEREISGGDGEEEAEETTERc	nEIS(79.966)GGDGEEEAEETTERc;nEREIS(79.966)GGDGEEEAEETTERc	AT4G37790.1	AT4G37790.1	| Symbols: HAT22 | Homeobox-leucine zipper protein family | chr4:17768241-17769272 FORWARD LENGTH=278	1	1	1	1	0	1	0	1	2	0	0	0	8	4	3	7	5
AT2G28390.1-S154(79.966)	nEANVDGDTAS(79.966)QHEAAWLPGKRc;nEANVDGDTAS(79.966)QHEAAWLPGKc	nEANVDGDTASQHEAAWLPGKRc;nEANVDGDTASQHEAAWLPGKc	nEANVDGDTAS(79.966)QHEAAWLPGKRc;nEANVDGDTAS(79.966)QHEAAWLPGKc	AT2G28390.1	AT2G28390.1	| Symbols: | SAND family protein | chr2:12139836-12143375 REVERSE LENGTH=607	5	0	4	0	5	0	6	2	2	1	0	0	25	14	10	24	5
AT4G22350.1-S29(79.966)	nSDS(79.966)PPPPLVAKc	nSDSPPPPLVAKc	nSDS(79.966)PPPPLVAKc	AT4G22350.1	AT4G22350.1	| Symbols: | Ubiquitin C-terminal hydrolases superfamily protein | chr4:11804073-11806939 REVERSE LENGTH=510	4	1	0	0	2	1	2	1	0	0	1	0	12	4	3	7	4
AT5G03040.1-S433(79.966);AT5G03040.2-S433(79.966);AT5G03040.3-S433(79.966)	nLSYPTS(79.966)PALPKPRc	nLSYPTSPALPKPRc	nLSYPTS(79.966)PALPKPRc	AT5G03040.1	AT5G03040.1;AT5G03040.2;AT5G03040.3	| Symbols: iqd2 | IQ-domain 2 | chr5:710380-712406 REVERSE LENGTH=461;| Symbols: iqd2 | IQ-domain 2 | chr5:710380-712406 REVERSE LENGTH=461;| Symbols: iqd2 | IQ-domain 2 | chr5:710380-712406 REVERSE LENGTH=461	0	2	2	0	1	4	1	3	2	1	1	1	18	8	5	13	6
AT1G50620.1-S613(79.966)	nSASQAENS(79.966)PTQPPSQSNTDHFPTAc	nSASQAENSPTQPPSQSNTDHFPTAc	nSASQAENS(79.966)PTQPPSQSNTDHFPTAc	AT1G50620.1	AT1G50620.1	| Symbols: | RING/FYVE/PHD zinc finger superfamily protein | chr1:18748537-18751005 FORWARD LENGTH=629	0	1	0	0	0	1	0	0	0	0	1	0	3	2	1	3	3
AT3G50370.1-S1645(79.966)	nNNTFSSSTS(79.966)PINSLLAEGKc	nNNTFSSSTSPINSLLAEGKc	nNNTFSSSTS(79.966)PINSLLAEGKc	AT3G50370.1	AT3G50370.1	| Symbols: | unknown protein; FUNCTIONS IN: molecular_function unknown; INVOLVED IN: biological_process unknown; LOCATED IN: cellular_component unknown; EXPRESSED IN: 26 plant structures; EXPRESSED DURING: 15 growth stages; Has 27734 Blast hits to 16708 proteins in 1259 species: Archae - 81; Bacteria - 3434; Metazoa - 10876; Fungi - 2514; Plants - 987; Viruses - 212; Other Eukaryotes - 9630 (sour…	0	0	0	1	0	0	0	0	0	0	1	0	2	1	1	2	2
AT4G28080.1-S165(79.966)	nDAGDSNSGLS(79.966)PKPKc;nESGSTDGDSPTEKDAGDSNSGLS(79.966)PKPKc	nDAGDSNSGLSPKPKc;nESGSTDGDSPTEKDAGDSNSGLSPKPKc	nDAGDSNSGLS(79.966)PKPKc;nESGSTDGDSPTEKDAGDSNSGLS(79.966)PKPKc	AT4G28080.1	AT4G28080.1	| Symbols: | Tetratricopeptide repeat (TPR)-like superfamily protein | chr4:13948993-13957840 REVERSE LENGTH=1819	5	0	7	2	2	0	3	0	3	1	3	2	28	16	11	27	6
AT3G18830.1-S13(79.966)	nTAPS(79.966)PPPVKc	nTAPSPPPVKc	nTAPS(79.966)PPPVKc	AT3G18830.1	AT3G18830.1	| Symbols: ATPLT5, PMT5, ATPMT5 | polyol/monosaccharide transporter 5 | chr3:6489000-6491209 REVERSE LENGTH=539	2	2	1	1	1	0	2	0	0	1	0	1	11	5	4	9	6
AT5G16780.1-S22(79.966)	nADYEGS(79.966)PVREHRc;nADYEGS(79.966)PVRc;nEERADYEGS(79.966)PVREHRc	nEERADYEGSPVREHRc;nADYEGSPVREHRc;nADYEGSPVRc	nADYEGS(79.966)PVREHRc;nADYEGS(79.966)PVRc;nEERADYEGS(79.966)PVREHRc	AT5G16780.1	AT5G16780.1	| Symbols: DOT2, MDF | SART-1 family | chr5:5517784-5521566 REVERSE LENGTH=820	2	1	8	3	5	1	3	0	5	1	6	1	36	16	15	31	6
AT4G38480.1-S389(79.966)	nIWTPGGTEKPLS(79.966)PGNAKc	nIWTPGGTEKPLSPGNAKc	nIWTPGGTEKPLS(79.966)PGNAKc	AT4G38480.1	AT4G38480.1	| Symbols: | Transducin/WD40 repeat-like superfamily protein | chr4:18003957-18006002 FORWARD LENGTH=471	0	0	0	0	1	1	0	0	1	0	0	0	3	2	1	3	2
AT5G49030.1-S727(79.966);AT5G49030.2-S727(79.966);AT5G49030.3-S913(79.966)	nS(79.966)LGNVVDPRc	nSLGNVVDPRc	nS(79.966)LGNVVDPRc	AT5G49030.1	AT5G49030.1;AT5G49030.2;AT5G49030.3	| Symbols: OVA2 | tRNA synthetase class I (I, L, M and V) family protein | chr5:19875091-19882291 REVERSE LENGTH=1093;| Symbols: OVA2 | tRNA synthetase class I (I, L, M and V) family protein | chr5:19876365-19882291 REVERSE LENGTH=955;| Symbols: OVA2 | tRNA synthetase class I (I, L, M and V) family protein | chr5:19875091-19883251 REVERSE LENGTH=1279	0	1	0	0	0	1	0	2	0	0	0	1	5	2	3	5	4
AT1G70410.1-S46(79.966);AT1G70410.2-S68(79.966);AT1G70410.3-S46(79.966)	nELDSSNS(79.966)DAIERc	nELDSSNSDAIERc	nELDSSNS(79.966)DAIERc	AT1G70410.1	AT1G70410.1;AT1G70410.2;AT1G70410.3	| Symbols: ATBCA4, BCA4, CA4 | beta carbonic anhydrase 4 | chr1:26534167-26536505 REVERSE LENGTH=258;| Symbols: ATBCA4, BCA4 | beta carbonic anhydrase 4 | chr1:26534167-26537457 REVERSE LENGTH=280;| Symbols: ATBCA4, BCA4 | beta carbonic anhydrase 4 | chr1:26534167-26536505 REVERSE LENGTH=258	1	1	0	0	1	1	1	2	1	0	0	0	8	4	4	8	4
AT2G33255.1-S150(79.966)	nFEVIFS(79.966)PALGRc	nFEVIFSPALGRc	nFEVIFS(79.966)PALGRc	AT2G33255.1	AT2G33255.1	| Symbols: | Haloacid dehalogenase-like hydrolase (HAD) superfamily protein | chr2:14098795-14100358 FORWARD LENGTH=245	0	0	0	0	0	0	0	0	1	1	0	0	2	0	1	1	1
AT2G46630.1-T75(79.966)	nQQQQPLT(79.966)PPRQKc;nQQQQPLT(79.966)PPRc	nQQQQPLTPPRc;nQQQQPLTPPRQKc	nQQQQPLT(79.966)PPRQKc;nQQQQPLT(79.966)PPRc	AT2G46630.1	AT2G46630.1	| Symbols: | unknown protein; LOCATED IN: chloroplast; EXPRESSED IN: 22 plant structures; EXPRESSED DURING: 13 growth stages; Has 110095 Blast hits to 59224 proteins in 2216 species: Archae - 177; Bacteria - 15429; Metazoa - 38345; Fungi - 18843; Plants - 13341; Viruses - 3084; Other Eukaryotes - 20876 (source: NCBI BLink). | chr2:19145529-19146713 FORWARD LENGTH=394	6	5	10	4	9	4	8	4	6	2	2	0	60	24	15	39	6
AT5G58510.1-S561(79.966)	nTNS(79.966)VNQSPTDAIRc	nTNSVNQSPTDAIRc	nTNS(79.966)VNQSPTDAIRc	AT5G58510.1	AT5G58510.1	| Symbols: | unknown protein; FUNCTIONS IN: molecular_function unknown; INVOLVED IN: biological_process unknown; LOCATED IN: chloroplast; EXPRESSED IN: 23 plant structures; EXPRESSED DURING: 14 growth stages; BEST Arabidopsis thaliana protein match is: unknown protein (TAIR:AT5G55060.2); Has 30201 Blast hits to 17322 proteins in 780 species: Archae - 12; Bacteria - 1396; Metazoa - 17338; Fungi - …	0	0	0	0	0	1	0	0	1	0	0	0	2	1	1	2	2
AT2G29190.1-S202(79.966)-M211(15.995);AT2G29190.2-S202(79.966)-M211(15.995)	nS(79.966)FADIFQADM(15.995)GHGHPVTKc	nSFADIFQADMGHGHPVTKc	nS(79.966)FADIFQADM(15.995)GHGHPVTKc	AT2G29190.1	AT2G29190.1;AT2G29190.2	| Symbols: APUM2, PUM2 | pumilio 2 | chr2:12544260-12548071 REVERSE LENGTH=972;| Symbols: PUM2 | pumilio 2 | chr2:12544260-12548071 REVERSE LENGTH=972	1	1	0	0	0	0	1	1	0	0	0	0	4	1	1	2	2
AT1G67090.1-T162(79.966);AT5G38410.1-T162(79.966);AT5G38410.2-T155(79.966);AT5G38410.3-T167(79.966);AT5G38420.1-T162(79.966);AT5G38430.1-T162(79.966)	nIIGFDNT(79.966)Rc	nIIGFDNTRc	nIIGFDNT(79.966)Rc	AT1G67090.1	AT1G67090.1;AT5G38410.1;AT5G38410.2;AT5G38410.3;AT5G38420.1;AT5G38430.1	| Symbols: RBCS1A | ribulose bisphosphate carboxylase small chain 1A | chr1:25048465-25049249 REVERSE LENGTH=180;| Symbols: | Ribulose bisphosphate carboxylase (small chain) family protein | chr5:15377501-15378306 REVERSE LENGTH=181;| Symbols: | Ribulose bisphosphate carboxylase (small chain) family protein | chr5:15377501-15378306 REVERSE LENGTH=174;| Symbols: | Ribulose bisphosphate carboxylase…	2	2	0	0	1	1	2	2	1	2	1	2	16	5	7	12	5
AT2G33700.1-S365(79.966)	nSIS(79.966)AEGLNLLKc	nSISAEGLNLLKc	nSIS(79.966)AEGLNLLKc	AT2G33700.1	AT2G33700.1	| Symbols: | Protein phosphatase 2C family protein | chr2:14254200-14255784 FORWARD LENGTH=380	2	3	1	1	2	2	2	3	1	1	1	2	21	6	6	12	6
AT4G23670.1-S51(79.966)	nSENHVFADAIGHHIQNVVVHEGEHDS(79.966)HGSIRc	nSENHVFADAIGHHIQNVVVHEGEHDSHGSIRc	nSENHVFADAIGHHIQNVVVHEGEHDS(79.966)HGSIRc	AT4G23670.1	AT4G23670.1	| Symbols: | Polyketide cyclase/dehydrase and lipid transport superfamily protein | chr4:12332846-12333656 REVERSE LENGTH=151	0	0	0	0	0	1	1	0	0	0	0	0	2	1	1	2	2
AT1G05350.1-S381(79.966)	nAASS(79.966)SDTLPEGLTRc	nAASSSDTLPEGLTRc	nAASS(79.966)SDTLPEGLTRc	AT1G05350.1	AT1G05350.1	| Symbols: | NAD(P)-binding Rossmann-fold superfamily protein | chr1:1560891-1564005 REVERSE LENGTH=431	0	0	0	0	1	1	0	0	0	0	0	0	2	2	0	2	1
AT2G20950.1-S145(79.966)	nMYEADANVS(79.966)PFHPFRc	nMYEADANVSPFHPFRc	nMYEADANVS(79.966)PFHPFRc	AT2G20950.1	AT2G20950.1	| Symbols: | Arabidopsis phospholipase-like protein (PEARLI 4) family | chr2:9003295-9005354 FORWARD LENGTH=520	0	0	1	0	1	1	1	0	1	2	0	0	7	2	3	5	4
AT1G75950.1-T144(79.966);AT5G42190.1-T155(79.966)	nNDFT(79.966)PEEEEEVRRc	nNDFTPEEEEEVRRc	nNDFT(79.966)PEEEEEVRRc	AT1G75950.1	AT1G75950.1;AT5G42190.1	| Symbols: SKP1, ASK1, ATSKP1, SKP1A, UIP1 | S phase kinase-associated protein 1 | chr1:28516715-28517454 FORWARD LENGTH=160;| Symbols: ASK2, SKP1B | E3 ubiquitin ligase SCF complex subunit SKP1/ASK1 family protein | chr5:16854495-16855516 REVERSE LENGTH=171	0	0	0	0	3	3	1	0	0	0	0	0	7	4	1	5	2
AT2G17390.1-S77(79.966)	nELAEQIAKDPS(79.966)FNQLAEQLQRc	nELAEQIAKDPSFNQLAEQLQRc	nELAEQIAKDPS(79.966)FNQLAEQLQRc	AT2G17390.1	AT2G17390.1	| Symbols: AKR2B | ankyrin repeat-containing 2B | chr2:7555870-7557743 FORWARD LENGTH=344	0	0	1	0	1	1	1	0	0	0	0	0	4	3	1	4	3
AT5G64420.1-S44(79.966)	nMNTVANYDS(79.966)DTAAAAAEVPGVASSGKc	nMNTVANYDSDTAAAAAEVPGVASSGKc	nMNTVANYDS(79.966)DTAAAAAEVPGVASSGKc	AT5G64420.1	AT5G64420.1	| Symbols: | DNA polymerase V family | chr5:25756416-25761122 FORWARD LENGTH=1306	2	0	1	0	0	0	1	1	2	1	1	0	9	3	5	8	5
AT2G34970.1-T522(79.966)	nLSEITQAIDDDDT(79.966)DDESVVPTSGELKc;nDKLSEITQAIDDDDT(79.966)DDESVVPTSGELKc	nLSEITQAIDDDDTDDESVVPTSGELKc;nDKLSEITQAIDDDDTDDESVVPTSGELKc	nLSEITQAIDDDDT(79.966)DDESVVPTSGELKc;nDKLSEITQAIDDDDT(79.966)DDESVVPTSGELKc	AT2G34970.1	AT2G34970.1	| Symbols: | Trimeric LpxA-like enzyme | chr2:14746340-14748532 FORWARD LENGTH=730	5	1	6	0	4	0	4	2	2	2	3	0	29	15	12	27	6
AT1G20760.1-S960(79.966)	nFDSINS(79.966)SKDFGGPSLSRc	nFDSINSSKDFGGPSLSRc	nFDSINS(79.966)SKDFGGPSLSRc	AT1G20760.1	AT1G20760.1	| Symbols: | Calcium-binding EF hand family protein | chr1:7209515-7214773 FORWARD LENGTH=1019	0	1	0	0	0	0	1	0	0	0	0	0	2	1	1	2	2
AT4G26630.1-S468(79.966);AT4G26630.2-S468(79.966)	nLFEFLEKPHVTGDVTGDTTVS(79.966)EKEKc	nLFEFLEKPHVTGDVTGDTTVSEKEKc	nLFEFLEKPHVTGDVTGDTTVS(79.966)EKEKc	AT4G26630.1	AT4G26630.1;AT4G26630.2	| Symbols: | DEK domain-containing chromatin associated protein | chr4:13430873-13434877 REVERSE LENGTH=763;| Symbols: | DEK domain-containing chromatin associated protein | chr4:13430873-13434877 REVERSE LENGTH=763	0	0	0	0	1	0	1	1	0	0	0	0	3	1	2	3	2
AT2G43680.1-M591(15.995)-T593(79.966);AT2G43680.2-M590(15.995)-T592(79.966);AT2G43680.3-M590(15.995)-T592(79.966)	nVM(15.995)GT(79.966)PVSEKRc;nVM(15.995)GT(79.966)PVSEKc	nVMGTPVSEKRc;nVMGTPVSEKc	nVM(15.995)GT(79.966)PVSEKRc;nVM(15.995)GT(79.966)PVSEKc	AT2G43680.1	AT2G43680.1;AT2G43680.2;AT2G43680.3	| Symbols: IQD14 | IQ-domain 14 | chr2:18109302-18111587 FORWARD LENGTH=669;| Symbols: IQD14 | IQ-domain 14 | chr2:18109302-18111587 FORWARD LENGTH=668;| Symbols: IQD14 | IQ-domain 14 | chr2:18109302-18111587 FORWARD LENGTH=668	3	3	5	3	1	2	4	4	7	5	2	1	40	11	18	29	6
AT3G57150.1-S515(79.966)	nDKKEEVIEEVAS(79.966)PKc;nEEVIEEVAS(79.966)PKc	nDKKEEVIEEVASPKc;nEEVIEEVASPKc	nDKKEEVIEEVAS(79.966)PKc;nEEVIEEVAS(79.966)PKc	AT3G57150.1	AT3G57150.1	| Symbols: NAP57, AtNAP57, CBF5, AtCBF5 | homologue of NAP57 | chr3:21154255-21155952 REVERSE LENGTH=565	3	2	0	0	4	3	4	4	0	2	2	2	26	10	10	20	5
AT2G19470.1-S421(79.966)	nINNNAGDETAATPQS(79.966)NGDDVEPQSKc	nINNNAGDETAATPQSNGDDVEPQSKc	nINNNAGDETAATPQS(79.966)NGDDVEPQSKc	AT2G19470.1	AT2G19470.1	| Symbols: ckl5 | casein kinase I-like 5 | chr2:8433851-8436295 REVERSE LENGTH=433	1	0	2	2	1	0	3	0	3	1	0	0	13	5	4	9	5
AT4G35780.1-T445(79.966)	nVQTESGVMT(79.966)AETGTYRc	nVQTESGVMTAETGTYRc	nVQTESGVMT(79.966)AETGTYRc	AT4G35780.1	AT4G35780.1	| Symbols: | ACT-like protein tyrosine kinase family protein | chr4:16946729-16950405 REVERSE LENGTH=570	4	3	4	2	5	4	6	3	6	3	6	6	52	17	19	36	6
AT1G30090.1-M21(15.995)-S24(79.966)	nLGDSQM(15.995)TLS(79.966)PKc	nLGDSQMTLSPKc	nLGDSQM(15.995)TLS(79.966)PKc	AT1G30090.1	AT1G30090.1	| Symbols: | Galactose oxidase/kelch repeat superfamily protein | chr1:10559746-10560942 REVERSE LENGTH=398	1	0	1	0	1	0	0	0	1	1	0	0	5	3	2	5	4
AT5G18230.1-S393(79.966)-S397(79.966);AT5G18230.2-S395(79.966)-S399(79.966)	nVGIPNQPQPS(79.966)QPPS(79.966)PIPANGSRc	nVGIPNQPQPSQPPSPIPANGSRc	nVGIPNQPQPS(79.966)QPPS(79.966)PIPANGSRc	AT5G18230.1	AT5G18230.1;AT5G18230.2	| Symbols: | transcription regulator NOT2/NOT3/NOT5 family protein | chr5:6021610-6027031 REVERSE LENGTH=843;| Symbols: | transcription regulator NOT2/NOT3/NOT5 family protein | chr5:6021610-6027031 REVERSE LENGTH=845	0	0	1	0	0	0	0	0	1	0	0	0	2	1	1	2	2
AT1G62330.1-S30(79.966)-S34(79.966)	nVQDLIHGGGGAS(79.966)PVQS(79.966)PTRc	nVQDLIHGGGGASPVQSPTRc	nVQDLIHGGGGAS(79.966)PVQS(79.966)PTRc	AT1G62330.1	AT1G62330.1	| Symbols: | O-fucosyltransferase family protein | chr1:23046965-23050053 FORWARD LENGTH=652	0	0	0	1	0	1	0	0	0	0	0	0	2	2	0	2	2
AT5G18230.1-S397(79.966);AT5G18230.2-S399(79.966)	nVGIPNQPQPSQPPS(79.966)PIPANGSRc	nVGIPNQPQPSQPPSPIPANGSRc	nVGIPNQPQPSQPPS(79.966)PIPANGSRc	AT5G18230.1	AT5G18230.1;AT5G18230.2	| Symbols: | transcription regulator NOT2/NOT3/NOT5 family protein | chr5:6021610-6027031 REVERSE LENGTH=843;| Symbols: | transcription regulator NOT2/NOT3/NOT5 family protein | chr5:6021610-6027031 REVERSE LENGTH=845	0	0	0	0	0	3	0	2	0	0	0	0	5	2	2	4	2
AT4G00930.1-S1090(79.966)	nLSGS(79.966)LQDIVRc	nLSGSLQDIVRc	nLSGS(79.966)LQDIVRc	AT4G00930.1	AT4G00930.1	| Symbols: CIP4.1 | COP1-interacting protein 4.1 | chr4:396558-400734 FORWARD LENGTH=1133	1	0	0	0	1	1	1	0	1	0	0	1	6	2	3	5	5
AT5G19300.1-S12(79.966)	nSQDES(79.966)ELELEPELTKc	nSQDESELELEPELTKc	nSQDES(79.966)ELELEPELTKc	AT5G19300.1	AT5G19300.1	| Symbols: | CONTAINS InterPro DOMAIN/s: Nucleic acid-binding, OB-fold-like (InterPro:IPR016027), Protein of unknown function DUF171 (InterPro:IPR003750); Has 3649 Blast hits to 1964 proteins in 291 species: Archae - 113; Bacteria - 121; Metazoa - 1082; Fungi - 399; Plants - 227; Viruses - 4; Other Eukaryotes - 1703 (source: NCBI BLink). | chr5:6495593-6497987 FORWARD LENGTH=398	1	1	1	0	1	1	1	1	2	1	1	1	12	4	4	8	6
AT3G46780.1-S432(79.966)	nLGS(79.966)QFATAIQNASETPKc	nLGSQFATAIQNASETPKc	nLGS(79.966)QFATAIQNASETPKc	AT3G46780.1	AT3G46780.1	| Symbols: PTAC16 | plastid transcriptionally active 16 | chr3:17228766-17231021 FORWARD LENGTH=510	1	1	0	0	0	0	0	0	0	0	0	0	2	1	0	1	1
AT3G25840.1-S209(79.966)	nFAEDEFS(79.966)DRGRc;nFAEDEFS(79.966)DRc	nFAEDEFSDRGRc;nFAEDEFSDRc	nFAEDEFS(79.966)DRGRc;nFAEDEFS(79.966)DRc	AT3G25840.1	AT3G25840.1	| Symbols: | Protein kinase superfamily protein | chr3:9452993-9457446 REVERSE LENGTH=935	3	1	2	3	4	4	1	0	1	0	0	1	20	15	3	18	6
AT2G30880.1-S485(79.966)	nNSLDIPVVS(79.966)PEPNVPRc	nNSLDIPVVSPEPNVPRc	nNSLDIPVVS(79.966)PEPNVPRc	AT2G30880.1	AT2G30880.1	| Symbols: | Pleckstrin homology (PH) domain-containing protein | chr2:13142926-13145718 REVERSE LENGTH=504	0	0	0	0	1	0	1	0	0	0	0	0	2	1	1	2	2
AT3G02880.1-S626(79.966)	nLIEEVSHSSGSPNPVS(79.966)Dc	nLIEEVSHSSGSPNPVSDc	nLIEEVSHSSGSPNPVS(79.966)Dc	AT3G02880.1	AT3G02880.1	| Symbols: | Leucine-rich repeat protein kinase family protein | chr3:634819-636982 FORWARD LENGTH=627	3	1	3	0	2	1	5	2	3	1	3	0	24	10	11	21	6
AT5G07940.1-S603(79.966);AT5G07940.2-S603(79.966);AT5G07940.3-S603(79.966)	nAAS(79.966)NPNVAALIEQKc	nAASNPNVAALIEQKc	nAAS(79.966)NPNVAALIEQKc	AT5G07940.1	AT5G07940.1;AT5G07940.2;AT5G07940.3	| Symbols: | BEST Arabidopsis thaliana protein match is: dentin sialophosphoprotein-related (TAIR:AT5G07980.1); Has 1906 Blast hits to 1127 proteins in 203 species: Archae - 2; Bacteria - 210; Metazoa - 401; Fungi - 205; Plants - 136; Viruses - 0; Other Eukaryotes - 952 (source: NCBI BLink). | chr5:2534720-2540086 FORWARD LENGTH=1526;| Symbols: | FUNCTIONS IN: molecular_function unknown; INVOLVED…	1	1	0	0	0	0	2	1	0	0	0	0	5	1	2	3	2
AT5G20250.1-S264(79.966);AT5G20250.2-S264(79.966);AT5G20250.3-S264(79.966);AT5G20250.4-S359(79.966)	nDATVEAGDEKKES(79.966)PIFRc	nDATVEAGDEKKESPIFRc	nDATVEAGDEKKES(79.966)PIFRc	AT5G20250.4	AT5G20250.1;AT5G20250.2;AT5G20250.3;AT5G20250.4	| Symbols: DIN10 | Raffinose synthase family protein | chr5:6834207-6836635 FORWARD LENGTH=749;| Symbols: DIN10 | Raffinose synthase family protein | chr5:6834207-6836635 FORWARD LENGTH=749;| Symbols: DIN10 | Raffinose synthase family protein | chr5:6834207-6836635 FORWARD LENGTH=749;| Symbols: DIN10 | Raffinose synthase family protein | chr5:6833730-6836635 FORWARD LENGTH=844	2	1	0	0	3	1	1	1	0	0	0	0	9	6	1	7	3
AT3G20410.1-T37(79.966)	nSVEVGVTNQDPPSYT(79.966)PQARc	nSVEVGVTNQDPPSYTPQARc	nSVEVGVTNQDPPSYT(79.966)PQARc	AT3G20410.1	AT3G20410.1	| Symbols: CPK9 | calmodulin-domain protein kinase 9 | chr3:7116388-7118824 FORWARD LENGTH=541	0	2	0	0	0	0	0	1	0	0	0	0	3	2	1	3	2
AT5G23430.1-S577(79.966);AT5G23430.2-S577(79.966)	nMGS(79.966)PPRNHDENYDLVSHRc	nMGSPPRNHDENYDLVSHRc	nMGS(79.966)PPRNHDENYDLVSHRc	AT5G23430.1	AT5G23430.1;AT5G23430.2	| Symbols: | Transducin/WD40 repeat-like superfamily protein | chr5:7894073-7899862 REVERSE LENGTH=837;| Symbols: | Transducin/WD40 repeat-like superfamily protein | chr5:7894073-7899862 REVERSE LENGTH=836	0	0	0	0	1	0	0	0	4	6	0	0	11	1	4	5	2
AT3G57150.1-S539(79.966)	nDTEAAVDAEDES(79.966)AAEKSEKc;nSKDTEAAVDAEDES(79.966)AAEKSEKc	nSKDTEAAVDAEDESAAEKSEKc;nDTEAAVDAEDESAAEKSEKc	nDTEAAVDAEDES(79.966)AAEKSEKc;nSKDTEAAVDAEDES(79.966)AAEKSEKc	AT3G57150.1	AT3G57150.1	| Symbols: NAP57, AtNAP57, CBF5, AtCBF5 | homologue of NAP57 | chr3:21154255-21155952 REVERSE LENGTH=565	9	7	8	6	6	2	1	0	3	1	0	0	43	30	5	35	5
AT3G53230.1-S720(79.966)	nKRAES(79.966)PEAMEEDEEEIAEIKc	nKRAESPEAMEEDEEEIAEIKc	nKRAES(79.966)PEAMEEDEEEIAEIKc	AT3G53230.1	AT3G53230.1	| Symbols: | ATPase, AAA-type, CDC48 protein | chr3:19723416-19726489 FORWARD LENGTH=815	0	1	0	0	2	1	0	1	0	0	1	0	6	4	2	6	4
AT4G15545.1-S217(79.966)-S222(79.966)	nLTPPGS(79.966)PPILS(79.966)ASGTPKc	nLTPPGSPPILSASGTPKc	nLTPPGS(79.966)PPILS(79.966)ASGTPKc	AT4G15545.1	AT4G15545.1	| Symbols: | unknown protein; BEST Arabidopsis thaliana protein match is: unknown protein (TAIR:AT1G16520.1); Has 30201 Blast hits to 17322 proteins in 780 species: Archae - 12; Bacteria - 1396; Metazoa - 17338; Fungi - 3422; Plants - 5037; Viruses - 0; Other Eukaryotes - 2996 (source: NCBI BLink). | chr4:8875932-8877567 FORWARD LENGTH=337	4	0	1	0	0	0	3	0	0	0	2	1	11	4	5	9	4
AT3G62900.1-S1154(79.966)	nKSEPSPS(79.966)PLRKc	nKSEPSPSPLRKc	nKSEPSPS(79.966)PLRKc	AT3G62900.1	AT3G62900.1	| Symbols: | CW-type Zinc Finger | chr3:23248868-23254810 REVERSE LENGTH=1465	0	0	0	0	1	0	0	0	0	0	0	1	2	1	1	2	2
AT2G25290.1-S391(79.966);AT2G25290.2-S391(79.966);AT2G25290.3-S391(79.966)	nGSSSVADNGS(79.966)VGDFVESEKc	nGSSSVADNGSVGDFVESEKc	nGSSSVADNGS(79.966)VGDFVESEKc	AT2G25290.1	AT2G25290.1;AT2G25290.2;AT2G25290.3	| Symbols: Phox1 | Octicosapeptide/Phox/Bem1p (PB1) domain-containing protein / tetratricopeptide repeat (TPR)-containing protein | chr2:10766192-10768517 REVERSE LENGTH=745;| Symbols: Phox1 | Octicosapeptide/Phox/Bem1p (PB1) domain-containing protein / tetratricopeptide repeat (TPR)-containing protein | chr2:10766192-10768517 REVERSE LENGTH=745;| Symbols: Phox1 | Octicosapeptide/Phox/Bem1p (PB1)…	2	1	1	0	0	0	2	1	1	0	0	0	8	3	4	7	4
AT1G51805.1-S552(79.966);AT1G51805.2-S528(79.966)	nASKVEGTLPSYMQASDGRS(79.966)PRc;nVEGTLPSYMQASDGRS(79.966)PRc	nVEGTLPSYMQASDGRSPRc;nASKVEGTLPSYMQASDGRSPRc	nASKVEGTLPSYMQASDGRS(79.966)PRc;nVEGTLPSYMQASDGRS(79.966)PRc	AT1G51805.1	AT1G51805.1;AT1G51805.2	| Symbols: | Leucine-rich repeat protein kinase family protein | chr1:19221187-19225590 REVERSE LENGTH=884;| Symbols: | Leucine-rich repeat protein kinase family protein | chr1:19221187-19225590 REVERSE LENGTH=860	3	0	0	1	2	0	2	0	2	0	1	0	11	6	5	11	6
AT3G12390.1-S36(79.966)	nIDLDKPEVEDDDDNEDDDS(79.966)DDDDKDDDEADGLDGEAGGKc	nIDLDKPEVEDDDDNEDDDSDDDDKDDDEADGLDGEAGGKc	nIDLDKPEVEDDDDNEDDDS(79.966)DDDDKDDDEADGLDGEAGGKc	AT3G12390.1	AT3G12390.1	| Symbols: | Nascent polypeptide-associated complex (NAC), alpha subunit family protein | chr3:3942344-3943595 FORWARD LENGTH=203	15	5	7	1	10	2	14	6	7	2	8	2	79	18	25	43	6
AT1G60940.1-S154(79.966);AT1G60940.2-S154(79.966)	nSSLLHS(79.966)MPKc	nSSLLHSMPKc	nSSLLHS(79.966)MPKc	AT1G60940.1	AT1G60940.1;AT1G60940.2	| Symbols: SNRK2-10, SNRK2.10, SRK2B | SNF1-related protein kinase 2.10 | chr1:22439398-22441896 REVERSE LENGTH=361;| Symbols: SNRK2-10, SNRK2.10, SRK2B | SNF1-related protein kinase 2.10 | chr1:22439398-22441896 REVERSE LENGTH=361	1	0	0	0	1	2	1	0	1	0	0	0	6	3	2	5	4
AT2G01450.1-S397(79.966);AT2G01450.2-S397(79.966);AT2G01450.3-S397(79.966);AT2G01450.4-S397(79.966)	nLEEHNDDEEEHNS(79.966)PPHQRc	nLEEHNDDEEEHNSPPHQRc	nLEEHNDDEEEHNS(79.966)PPHQRc	AT2G01450.1	AT2G01450.1;AT2G01450.2;AT2G01450.3;AT2G01450.4	| Symbols: ATMPK17, MPK17 | MAP kinase 17 | chr2:199722-202010 REVERSE LENGTH=486;| Symbols: ATMPK17, MPK17 | MAP kinase 17 | chr2:199722-202010 REVERSE LENGTH=486;| Symbols: ATMPK17, MPK17 | MAP kinase 17 | chr2:199722-202010 REVERSE LENGTH=486;| Symbols: ATMPK17, MPK17 | MAP kinase 17 | chr2:199722-202010 REVERSE LENGTH=486	4	1	3	0	3	2	3	0	3	2	3	0	24	12	11	23	6
AT1G58025.1-M53(15.995)-S59(79.966);AT1G58025.2-M53(15.995)-S59(79.966);AT1G58025.3-M53(15.995)-S59(79.966)	nM(15.995)EVDAPS(79.966)PIAGSVDLADNIAAKc	nMEVDAPSPIAGSVDLADNIAAKc	nM(15.995)EVDAPS(79.966)PIAGSVDLADNIAAKc	AT1G58025.1	AT1G58025.1;AT1G58025.2;AT1G58025.3	| Symbols: | DNA-binding bromodomain-containing protein | chr1:21458219-21461757 REVERSE LENGTH=572;| Symbols: | DNA-binding bromodomain-containing protein | chr1:21457755-21461757 REVERSE LENGTH=582;| Symbols: | DNA-binding bromodomain-containing protein | chr1:21458219-21461757 REVERSE LENGTH=573	3	1	1	2	2	1	4	1	6	6	1	1	29	9	14	23	6
AT1G03910.1-S406(79.966);AT1G03910.2-S450(79.966)	nRHLHRLEQLS(79.966)EGEDDVEVNPGLTRc;nLEQLS(79.966)EGEDDVEVNPGLTRc;nHLHRLEQLS(79.966)EGEDDVEVNPGLTRc	nRHLHRLEQLSEGEDDVEVNPGLTRc;nHLHRLEQLSEGEDDVEVNPGLTRc;nLEQLSEGEDDVEVNPGLTRc	nRHLHRLEQLS(79.966)EGEDDVEVNPGLTRc;nLEQLS(79.966)EGEDDVEVNPGLTRc;nHLHRLEQLS(79.966)EGEDDVEVNPGLTRc	AT1G03910.1	AT1G03910.1;AT1G03910.2	| Symbols: | EXPRESSED IN: 25 plant structures; EXPRESSED DURING: 13 growth stages; CONTAINS InterPro DOMAIN/s: Cactin protein, cactus-binding domain, C-terminal (InterPro:IPR019134), Cactin, central region (InterPro:IPR018816); BEST Arabidopsis thaliana protein match is: unknown protein (TAIR:AT2G36815.2); Has 11711 Blast hits to 7382 proteins in 452 species: Archae - 31; Bacteria - 352; Metazoa…	17	5	12	1	13	4	21	7	15	2	14	2	113	45	52	97	6
AT3G50670.1-S282(79.966)	nELS(79.966)HEQPRERc	nELSHEQPRERc	nELS(79.966)HEQPRERc	AT3G50670.1	AT3G50670.1	| Symbols: U1-70K, U1SNRNP | U1 small nuclear ribonucleoprotein-70K | chr3:18826476-18829492 REVERSE LENGTH=427	0	0	0	0	1	0	0	0	1	0	0	0	2	1	1	2	2
AT4G04210.1-S181(79.966)	nRVS(79.966)FQGVGRc;nRRVS(79.966)FQGVGRc	nRVSFQGVGRc;nRRVSFQGVGRc	nRVS(79.966)FQGVGRc;nRRVS(79.966)FQGVGRc	AT4G04210.1	AT4G04210.1	| Symbols: PUX4 | plant UBX domain containing protein 4 | chr4:2030391-2031670 FORWARD LENGTH=303	7	6	4	3	11	8	3	5	6	4	1	2	60	19	13	32	6
AT4G38130.1-S416(79.966);AT4G38130.2-S416(79.966)	nWDPDS(79.966)DMDVDDDRKPIPSRc	nWDPDSDMDVDDDRKPIPSRc	nWDPDS(79.966)DMDVDDDRKPIPSRc	AT4G38130.1	AT4G38130.1;AT4G38130.2	| Symbols: HD1, ATHD1, HDA1, RPD3A, HDA19, ATHDA19 | histone deacetylase 1 | chr4:17896493-17899057 REVERSE LENGTH=501;| Symbols: HD1, ATHD1, HDA1, RPD3A, HDA19 | histone deacetylase 1 | chr4:17896663-17899057 REVERSE LENGTH=469	3	1	1	0	3	1	2	2	1	1	1	0	16	7	7	14	6
AT4G27430.1-S883(79.966)-S887(79.966);AT4G27430.2-S883(79.966)-S887(79.966)	nSVELS(79.966)RDPS(79.966)LEIKc	nSVELSRDPSLEIKc	nSVELS(79.966)RDPS(79.966)LEIKc	AT4G27430.1	AT4G27430.1;AT4G27430.2	| Symbols: CIP7 | COP1-interacting protein 7 | chr4:13718817-13722736 FORWARD LENGTH=1058;| Symbols: CIP7 | COP1-interacting protein 7 | chr4:13718817-13722736 FORWARD LENGTH=1058	2	1	2	0	1	1	0	1	0	3	0	1	12	6	5	11	6
AT1G79830.1-S793(79.966);AT1G79830.2-S793(79.966);AT1G79830.3-S793(79.966);AT1G79830.4-S813(79.966)	nQNS(79.966)AFENGSLPRc	nQNSAFENGSLPRc	nQNS(79.966)AFENGSLPRc	AT1G79830.4	AT1G79830.1;AT1G79830.2;AT1G79830.3;AT1G79830.4	| Symbols: GC5 | golgin candidate 5 | chr1:30028110-30033508 REVERSE LENGTH=956;| Symbols: GC5 | golgin candidate 5 | chr1:30028110-30033508 REVERSE LENGTH=956;| Symbols: GC5 | golgin candidate 5 | chr1:30028110-30033508 REVERSE LENGTH=956;| Symbols: GC5 | golgin candidate 5 | chr1:30028110-30033508 REVERSE LENGTH=976	3	2	1	1	1	3	2	1	1	0	1	2	18	10	7	17	6
AT1G04440.1-S405(79.966);AT5G43320.1-S412(79.966)	nATS(79.966)SADFTENRc	nATSSADFTENRc	nATS(79.966)SADFTENRc	AT1G04440.1	AT1G04440.1;AT5G43320.1	| Symbols: CKL13 | casein kinase like 13 | chr1:1202815-1205664 FORWARD LENGTH=468;| Symbols: ckl8 | casein kinase I-like 8 | chr5:17386043-17388941 REVERSE LENGTH=480	1	4	2	2	1	1	0	0	1	3	0	0	15	8	2	10	4
AT4G10840.1-T16(79.966);AT4G10840.2-T16(79.966)	nTPSDT(79.966)PPLRc	nTPSDTPPLRc	nTPSDT(79.966)PPLRc	AT4G10840.1	AT4G10840.1;AT4G10840.2	| Symbols: | Tetratricopeptide repeat (TPR)-like superfamily protein | chr4:6656614-6659033 FORWARD LENGTH=609;| Symbols: | Tetratricopeptide repeat (TPR)-like superfamily protein | chr4:6656614-6658702 FORWARD LENGTH=531	6	3	5	5	6	7	5	3	5	3	1	1	50	13	9	22	6
AT3G17712.1-S97(79.966)-S100(79.966);AT3G17712.2-S128(79.966)-S131(79.966);AT3G17712.3-S97(79.966)-S100(79.966);AT3G17740.1-S97(79.966)-S100(79.966)	nVYNLVEEEGS(79.966)LES(79.966)DDDKVKRc	nVYNLVEEEGSLESDDDKVKRc	nVYNLVEEEGS(79.966)LES(79.966)DDDKVKRc	AT3G17712.1	AT3G17712.1;AT3G17712.2;AT3G17712.3;AT3G17740.1	| Symbols: | unknown protein; FUNCTIONS IN: molecular_function unknown; INVOLVED IN: biological_process unknown; LOCATED IN: cellular_component unknown; CONTAINS InterPro DOMAIN/s: Protein of unknown function DUF1740 (InterPro:IPR013633); BEST Arabidopsis thaliana protein match is: unknown protein (TAIR:AT3G17740.1); Has 265 Blast hits to 264 proteins in 123 species: Archae - 1; Bacteria - 0; Met…	2	0	0	0	0	0	1	0	0	0	0	0	3	2	1	3	2
AT5G55860.1-S369(79.966)-C374(57.021)	nSKS(79.966)ELEQC(57.021)VTEESKc	nSKSELEQCVTEESKc	nSKS(79.966)ELEQC(57.021)VTEESKc	AT5G55860.1	AT5G55860.1	| Symbols: | Plant protein of unknown function (DUF827) | chr5:22610146-22612166 FORWARD LENGTH=649	1	0	0	0	0	0	1	0	0	0	0	0	2	1	1	2	2
AT4G01290.1-S360(79.966);AT4G01290.2-S359(79.966)	nIGS(79.966)SEMLIEGEDVRc	nIGSSEMLIEGEDVRc	nIGS(79.966)SEMLIEGEDVRc	AT4G01290.1	AT4G01290.1;AT4G01290.2	| Symbols: | unknown protein; FUNCTIONS IN: molecular_function unknown; INVOLVED IN: biological_process unknown; LOCATED IN: cellular_component unknown; EXPRESSED IN: 24 plant structures; EXPRESSED DURING: 15 growth stages; Has 1744 Blast hits to 1308 proteins in 219 species: Archae - 0; Bacteria - 241; Metazoa - 793; Fungi - 253; Plants - 108; Viruses - 0; Other Eukaryotes - 349 (source: NCBI BL…	4	3	4	3	3	3	3	2	4	4	2	2	37	12	9	21	6
AT4G28990.1-S203(79.966);AT4G28990.2-S251(79.966)	nLLPPPMNHS(79.966)PRRc;nLLPPPMNHS(79.966)PRc	nLLPPPMNHSPRRc;nLLPPPMNHSPRc	nLLPPPMNHS(79.966)PRRc;nLLPPPMNHS(79.966)PRc	AT4G28990.1	AT4G28990.1;AT4G28990.2	| Symbols: | RNA-binding protein-related | chr4:14291205-14293018 FORWARD LENGTH=347;| Symbols: | RNA-binding protein-related | chr4:14291205-14293018 FORWARD LENGTH=395	0	1	5	3	2	1	0	1	16	7	2	3	41	8	15	23	6
AT4G00930.1-S338(79.966)-M341(15.995)	nLAPSALDNLQTAEVVTNADNQLEAS(79.966)SGM(15.995)TTGPATEKc	nLAPSALDNLQTAEVVTNADNQLEASSGMTTGPATEKc	nLAPSALDNLQTAEVVTNADNQLEAS(79.966)SGM(15.995)TTGPATEKc	AT4G00930.1	AT4G00930.1	| Symbols: CIP4.1 | COP1-interacting protein 4.1 | chr4:396558-400734 FORWARD LENGTH=1133	1	0	0	0	0	0	1	0	0	0	0	0	2	1	1	2	2
AT1G13020.1-S489(79.966)	nGGSYSERPHS(79.966)Rc	nGGSYSERPHSRc	nGGSYSERPHS(79.966)Rc	AT1G13020.1	AT1G13020.1	| Symbols: EIF4B2 | eukaryotic initiation factor 4B2 | chr1:4440927-4443520 REVERSE LENGTH=549	0	0	0	2	0	0	0	0	0	0	0	0	2	2	0	2	1
AT3G05420.1-S501(79.966);AT3G05420.2-S502(79.966)	nTLEAPLPGS(79.966)LSAVNNATTRc	nTLEAPLPGSLSAVNNATTRc	nTLEAPLPGS(79.966)LSAVNNATTRc	AT3G05420.1	AT3G05420.1;AT3G05420.2	| Symbols: ACBP4 | acyl-CoA binding protein 4 | chr3:1561880-1567047 FORWARD LENGTH=668;| Symbols: ACBP4 | acyl-CoA binding protein 4 | chr3:1561880-1567047 FORWARD LENGTH=669	6	2	1	0	3	2	7	6	3	2	4	4	40	11	15	26	6
AT1G35220.1-S321(79.966)	nLIDPSSVLHDKIGS(79.966)PRc	nLIDPSSVLHDKIGSPRc	nLIDPSSVLHDKIGS(79.966)PRc	AT1G35220.1	AT1G35220.1	| Symbols: | unknown protein; FUNCTIONS IN: molecular_function unknown; INVOLVED IN: biological_process unknown; LOCATED IN: cellular_component unknown; EXPRESSED IN: 22 plant structures; EXPRESSED DURING: 13 growth stages; Has 313 Blast hits to 185 proteins in 75 species: Archae - 0; Bacteria - 0; Metazoa - 200; Fungi - 0; Plants - 67; Viruses - 0; Other Eukaryotes - 46 (source: NCBI BLink). | c…	2	2	0	0	0	2	2	1	1	4	1	1	16	4	9	13	5
AT4G34860.1-S90(79.966)-T94(79.966);AT4G34860.2-S90(79.966)-T94(79.966)	nS(79.966)GFNT(79.966)PRc	nSGFNTPRc	nS(79.966)GFNT(79.966)PRc	AT4G34860.1	AT4G34860.1;AT4G34860.2	| Symbols: | Plant neutral invertase family protein | chr4:16609955-16612019 REVERSE LENGTH=571;| Symbols: | Plant neutral invertase family protein | chr4:16609955-16612019 REVERSE LENGTH=571	0	1	3	1	0	1	0	0	0	0	0	0	6	5	0	5	3
AT3G13060.2-S599(79.966)	nS(79.966)FAQVVRc	nSFAQVVRc	nS(79.966)FAQVVRc	AT3G13060.2	AT3G13060.2	| Symbols: ECT5 | evolutionarily conserved C-terminal region 5 | chr3:4180625-4183632 FORWARD LENGTH=634	2	0	0	0	0	0	0	2	0	0	0	0	4	2	2	4	2
AT1G07110.1-S295(79.966)	nGLFVDRGVGS(79.966)PRc	nGLFVDRGVGSPRc	nGLFVDRGVGS(79.966)PRc	AT1G07110.1	AT1G07110.1	| Symbols: F2KP, ATF2KP, FKFBP | fructose-2,6-bisphosphatase | chr1:2178363-2183980 REVERSE LENGTH=744	0	0	1	2	0	0	0	0	4	2	0	2	11	3	6	9	3
AT5G61150.1-S570(79.966)	nSNRYS(79.966)DEDEEEEEVAGGRc	nSNRYSDEDEEEEEVAGGRc	nSNRYS(79.966)DEDEEEEEVAGGRc	AT5G61150.1	AT5G61150.1	| Symbols: VIP4 | leo1-like family protein | chr5:24603846-24607528 REVERSE LENGTH=625	4	3	1	0	6	1	2	2	1	0	0	0	20	10	3	13	5
AT3G09100.1-M5(15.995)-S10(79.966);AT3G09100.2-M5(15.995)-S10(79.966)	nVATM(15.995)DLNAS(79.966)PQPEEDDEPYVRc	nVATMDLNASPQPEEDDEPYVRc	nVATM(15.995)DLNAS(79.966)PQPEEDDEPYVRc	AT3G09100.1	AT3G09100.1;AT3G09100.2	| Symbols: | mRNA capping enzyme family protein | chr3:2790038-2792913 REVERSE LENGTH=471;| Symbols: | mRNA capping enzyme family protein | chr3:2788435-2792913 REVERSE LENGTH=672	3	0	2	0	0	0	1	0	3	1	0	0	10	5	4	9	4
AT4G13510.1-S488(79.966)	nRVEPRS(79.966)PSPSGANTTPTPVc	nRVEPRSPSPSGANTTPTPVc	nRVEPRS(79.966)PSPSGANTTPTPVc	AT4G13510.1	AT4G13510.1	| Symbols: AMT1;1, ATAMT1, ATAMT1;1 | ammonium transporter 1;1 | chr4:7858220-7859725 FORWARD LENGTH=501	0	0	1	0	0	0	1	0	0	0	0	0	2	1	1	2	2
AT4G24680.1-S239(79.966)-C247(57.021)	nS(79.966)VEGQGVDC(57.021)TEEANDRc	nSVEGQGVDCTEEANDRc	nS(79.966)VEGQGVDC(57.021)TEEANDRc	AT4G24680.1	AT4G24680.1	| Symbols: MOS1 | modifier of snc1 | chr4:12733425-12739737 FORWARD LENGTH=1427	4	0	2	0	2	0	4	0	2	0	0	0	14	5	5	10	5
AT4G31880.1-S587(79.966);AT4G31880.2-S586(79.966)	nEAKQTVEES(79.966)PNSNTKRc	nEAKQTVEESPNSNTKRc	nEAKQTVEES(79.966)PNSNTKRc	AT4G31880.1	AT4G31880.1;AT4G31880.2	| Symbols: | LOCATED IN: cytosol, chloroplast; EXPRESSED IN: 24 plant structures; EXPRESSED DURING: 14 growth stages; BEST Arabidopsis thaliana protein match is: Tudor/PWWP/MBT superfamily protein (TAIR:AT1G15940.1); Has 137162 Blast hits to 70781 proteins in 2973 species: Archae - 289; Bacteria - 24182; Metazoa - 56725; Fungi - 20130; Plants - 6559; Viruses - 758; Other Eukaryotes - 28519 (sourc…	0	0	0	2	0	0	0	0	0	0	0	0	2	2	0	2	1
AT4G39260.1-S84(79.966);AT4G39260.2-S84(79.966);AT4G39260.3-S84(79.966)	nVITVNEAQS(79.966)Rc	nVITVNEAQSRc	nVITVNEAQS(79.966)Rc	AT4G39260.1	AT4G39260.1;AT4G39260.2;AT4G39260.3	| Symbols: CCR1, ATGRP8, GR-RBP8, GRP8 | cold, circadian rhythm, and RNA binding 1 | chr4:18274166-18274958 REVERSE LENGTH=169;| Symbols: CCR1, ATGRP8, GR-RBP8, GRP8 | cold, circadian rhythm, and RNA binding 1 | chr4:18274166-18274958 REVERSE LENGTH=126;| Symbols: CCR1, ATGRP8, GR-RBP8, GRP8 | cold, circadian rhythm, and RNA binding 1 | chr4:18274166-18274958 REVERSE LENGTH=92	0	0	0	0	1	1	0	0	0	1	0	0	3	1	1	2	2
AT5G22000.1-S228(79.966);AT5G22000.2-S228(79.966);AT5G22000.3-S228(79.966)	nQVS(79.966)PSASDSNSRPLNQSSPSEQDRc	nQVSPSASDSNSRPLNQSSPSEQDRc	nQVS(79.966)PSASDSNSRPLNQSSPSEQDRc	AT5G22000.1	AT5G22000.1;AT5G22000.2;AT5G22000.3	| Symbols: RHF2A | RING-H2 group F2A | chr5:7277436-7279553 FORWARD LENGTH=375;| Symbols: RHF2A | RING-H2 group F2A | chr5:7277436-7279553 FORWARD LENGTH=375;| Symbols: RHF2A | RING-H2 group F2A | chr5:7277436-7279553 FORWARD LENGTH=375	0	0	5	0	0	0	0	0	1	2	0	0	8	5	2	7	2
AT3G13300.1-C823(57.021)-S827(79.966);AT3G13300.2-C788(57.021)-S792(79.966)	nVFC(57.021)SQVS(79.966)NLSTEMARc	nVFCSQVSNLSTEMARc	nVFC(57.021)SQVS(79.966)NLSTEMARc	AT3G13300.1	AT3G13300.1;AT3G13300.2	| Symbols: VCS | Transducin/WD40 repeat-like superfamily protein | chr3:4304085-4309949 FORWARD LENGTH=1344;| Symbols: VCS | Transducin/WD40 repeat-like superfamily protein | chr3:4304085-4309949 FORWARD LENGTH=1309	3	0	1	0	2	0	3	0	1	0	2	0	12	6	6	12	6
AT1G70320.1-S1511(79.966)	nLSSEYVEGNQGGSLVLSDS(79.966)PQDSTAALKc	nLSSEYVEGNQGGSLVLSDSPQDSTAALKc	nLSSEYVEGNQGGSLVLSDS(79.966)PQDSTAALKc	AT1G70320.1	AT1G70320.1	| Symbols: UPL2 | ubiquitin-protein ligase 2 | chr1:26488745-26501281 REVERSE LENGTH=3658	1	0	0	0	1	0	0	0	0	0	0	0	2	2	0	2	2
AT1G72430.1-S19(79.966)	nKWPS(79.966)FAKc	nKWPSFAKc	nKWPS(79.966)FAKc	AT1G72430.1	AT1G72430.1	| Symbols: | SAUR-like auxin-responsive protein family | chr1:27265150-27265509 REVERSE LENGTH=119	1	2	0	0	1	2	1	1	0	0	1	1	10	3	2	5	4
AT5G27030.1-M1085(15.995)-S1094(79.966);AT5G27030.2-M1111(15.995)-S1120(79.966)	nWGM(15.995)IPPSEAINS(79.966)PSTTSNQTPEQLQRc	nWGMIPPSEAINSPSTTSNQTPEQLQRc	nWGM(15.995)IPPSEAINS(79.966)PSTTSNQTPEQLQRc	AT5G27030.1	AT5G27030.1;AT5G27030.2	| Symbols: TPR3 | TOPLESS-related 3 | chr5:9508913-9515263 REVERSE LENGTH=1108;| Symbols: TPR3 | TOPLESS-related 3 | chr5:9508913-9515263 REVERSE LENGTH=1134	3	1	0	0	0	0	0	0	1	0	0	0	5	2	1	3	2
AT4G16510.1-S38(79.966)-S42(79.966)	nISILESSFLPQNSS(79.966)AAPS(79.966)PSLPVDENETVTRc	nISILESSFLPQNSSAAPSPSLPVDENETVTRc	nISILESSFLPQNSS(79.966)AAPS(79.966)PSLPVDENETVTRc	AT4G16510.1	AT4G16510.1	| Symbols: | YbaK/aminoacyl-tRNA synthetase-associated domain | chr4:9302816-9304869 FORWARD LENGTH=232	2	0	0	0	0	0	1	0	0	0	0	0	3	2	1	3	2
AT3G14415.1-S345(79.966);AT3G14415.2-S351(79.966);AT3G14415.3-S345(79.966)	nS(79.966)LSEITRc	nSLSEITRc	nS(79.966)LSEITRc	AT3G14415.1	AT3G14415.1;AT3G14415.2;AT3G14415.3	| Symbols: | Aldolase-type TIM barrel family protein | chr3:4818667-4820748 FORWARD LENGTH=367;| Symbols: | Aldolase-type TIM barrel family protein | chr3:4818667-4820748 FORWARD LENGTH=373;| Symbols: | Aldolase-type TIM barrel family protein | chr3:4818667-4820748 FORWARD LENGTH=367	1	0	0	0	2	0	0	0	0	0	0	1	4	3	1	4	3
AT3G26935.1-S377(79.966)	nLHVKDGELGELS(79.966)PDIRc;nDGELGELS(79.966)PDIRc	nDGELGELSPDIRc;nLHVKDGELGELSPDIRc	nLHVKDGELGELS(79.966)PDIRc;nDGELGELS(79.966)PDIRc	AT3G26935.1	AT3G26935.1	| Symbols: | DHHC-type zinc finger family protein | chr3:9933001-9935218 REVERSE LENGTH=443	7	6	8	2	5	6	7	5	9	5	7	5	72	24	24	48	6
AT3G11710.1-C490(57.021)-S504(79.966)	nLLDKLVGEFLEPTC(57.021)VNPTFIINQPEIMS(79.966)PLAKc	nLLDKLVGEFLEPTCVNPTFIINQPEIMSPLAKc	nLLDKLVGEFLEPTC(57.021)VNPTFIINQPEIMS(79.966)PLAKc	AT3G11710.1	AT3G11710.1	| Symbols: ATKRS-1 | lysyl-tRNA synthetase 1 | chr3:3702359-3705613 REVERSE LENGTH=626	1	0	0	0	0	0	0	0	1	0	0	0	2	1	1	2	2
AT1G06890.1-S334(79.966);AT1G06890.2-S334(79.966);AT1G06890.3-S334(79.966)	nESEKDPLIAAENGSGVLS(79.966)DGGGGVQQKc	nESEKDPLIAAENGSGVLSDGGGGVQQKc	nESEKDPLIAAENGSGVLS(79.966)DGGGGVQQKc	AT1G06890.1	AT1G06890.1;AT1G06890.2;AT1G06890.3	| Symbols: | nodulin MtN21 /EamA-like transporter family protein | chr1:2111728-2114038 REVERSE LENGTH=357;| Symbols: | nodulin MtN21 /EamA-like transporter family protein | chr1:2111728-2114038 REVERSE LENGTH=357;| Symbols: | nodulin MtN21 /EamA-like transporter family protein | chr1:2111585-2114038 REVERSE LENGTH=353	1	0	1	1	2	0	1	0	1	0	0	0	7	5	2	7	5
AT5G10470.1-S1050(79.966);AT5G10470.2-S1051(79.966)	nSDAALLNLEEGSS(79.966)PIPNPSTAAEDSRc	nSDAALLNLEEGSSPIPNPSTAAEDSRc	nSDAALLNLEEGSS(79.966)PIPNPSTAAEDSRc	AT5G10470.2	AT5G10470.1;AT5G10470.2	| Symbols: KCA1, KAC1 | kinesin like protein for actin based chloroplast movement 1 | chr5:3290121-3297248 REVERSE LENGTH=1273;| Symbols: KAC1 | kinesin like protein for actin based chloroplast movement 1 | chr5:3290121-3297248 REVERSE LENGTH=1274	3	1	1	0	2	0	3	2	3	0	0	0	15	6	5	11	5
AT4G28980.1-S213(79.966);AT4G28980.2-S213(79.966)	nQGS(79.966)DGQEREAMSKDEYFRc	nQGSDGQEREAMSKDEYFRc	nQGS(79.966)DGQEREAMSKDEYFRc	AT4G28980.1	AT4G28980.1;AT4G28980.2	| Symbols: CDKF;1, CAK1AT | CDK-activating kinase 1AT | chr4:14288471-14290102 FORWARD LENGTH=479;| Symbols: CDKF;1, CAK1AT | CDK-activating kinase 1AT | chr4:14288471-14290102 FORWARD LENGTH=479	2	0	2	0	1	1	2	1	2	1	0	0	12	5	4	9	5
AT3G50230.1-S385(79.966);AT5G67200.1-S395(79.966)	nAS(79.966)AELLGRc	nASAELLGRc	nAS(79.966)AELLGRc	AT3G50230.1	AT3G50230.1;AT5G67200.1	| Symbols: | Leucine-rich repeat protein kinase family protein | chr3:18620599-18623200 FORWARD LENGTH=660;| Symbols: | Leucine-rich repeat protein kinase family protein | chr5:26813893-26816555 REVERSE LENGTH=669	1	2	0	0	1	1	1	1	1	1	2	2	13	4	4	8	5
AT1G62050.1-S549(79.966)	nFLYSATAGEEDHS(79.966)DGEKPDARc	nFLYSATAGEEDHSDGEKPDARc	nFLYSATAGEEDHS(79.966)DGEKPDARc	AT1G62050.1	AT1G62050.1	| Symbols: | Ankyrin repeat family protein | chr1:22936323-22938874 REVERSE LENGTH=624	0	0	0	0	0	0	1	1	0	0	0	0	2	0	2	2	1
AT3G13290.1-C811(57.021)-S815(79.966)-M821(15.995)	nENIFC(57.021)SQAS(79.966)NLSTEM(15.995)ARc	nENIFCSQASNLSTEMARc	nENIFC(57.021)SQAS(79.966)NLSTEM(15.995)ARc	AT3G13290.1	AT3G13290.1	| Symbols: VCR | varicose-related | chr3:4297529-4303113 FORWARD LENGTH=1340	3	0	1	0	1	0	3	0	2	0	0	0	10	5	5	10	5
AT5G18610.1-S418(79.966);AT5G18610.2-S418(79.966)	nLGSPATHKNS(79.966)PDYRc	nLGSPATHKNSPDYRc	nLGSPATHKNS(79.966)PDYRc	AT5G18610.1	AT5G18610.1;AT5G18610.2	| Symbols: | Protein kinase superfamily protein | chr5:6192736-6195371 FORWARD LENGTH=513;| Symbols: | Protein kinase superfamily protein | chr5:6192736-6195371 FORWARD LENGTH=513	0	0	2	0	1	0	0	0	1	0	0	0	4	3	1	4	3
AT1G67580.1-S114(79.966)-S116(79.966);AT1G67580.2-S114(79.966)-S116(79.966)	nSVDREPGELSS(79.966)ES(79.966)GSDDLIESESLAKc	nSVDREPGELSSESGSDDLIESESLAKc	nSVDREPGELSS(79.966)ES(79.966)GSDDLIESESLAKc	AT1G67580.1	AT1G67580.1;AT1G67580.2	| Symbols: | Protein kinase superfamily protein | chr1:25327727-25330965 REVERSE LENGTH=752;| Symbols: | Protein kinase superfamily protein | chr1:25327727-25330965 REVERSE LENGTH=752	0	0	0	0	1	0	1	0	0	0	1	0	3	1	2	3	3
AT3G13530.1-S788(79.966)	nS(79.966)GQLDPNNPIFGQNETSSLSMIDQPDVLKc;nVRS(79.966)GQLDPNNPIFGQNETSSLSMIDQPDVLKc	nVRSGQLDPNNPIFGQNETSSLSMIDQPDVLKc;nSGQLDPNNPIFGQNETSSLSMIDQPDVLKc	nS(79.966)GQLDPNNPIFGQNETSSLSMIDQPDVLKc;nVRS(79.966)GQLDPNNPIFGQNETSSLSMIDQPDVLKc	AT3G13530.1	AT3G13530.1	| Symbols: MAPKKK7, MAP3KE1 | mitogen-activated protein kinase kinase kinase 7 | chr3:4411934-4419320 REVERSE LENGTH=1368	3	0	7	0	6	1	3	1	4	0	3	1	29	17	11	28	6
AT2G41740.1-S858(79.966)	nSTSS(79.966)NPADDIPLTEAKc	nSTSSNPADDIPLTEAKc	nSTSS(79.966)NPADDIPLTEAKc	AT2G41740.1	AT2G41740.1	| Symbols: VLN2, ATVLN2 | villin 2 | chr2:17410962-17416878 REVERSE LENGTH=976	3	0	1	2	2	0	1	1	2	1	0	0	13	7	4	11	5
AT5G57830.1-S154(79.966)	nNLS(79.966)SPFDGISSERc	nNLSSPFDGISSERc	nNLS(79.966)SPFDGISSERc	AT5G57830.1	AT5G57830.1	| Symbols: | Protein of unknown function, DUF593 | chr5:23429406-23430860 REVERSE LENGTH=387	3	2	0	1	1	1	1	1	3	0	1	0	14	6	5	11	6
AT5G42950.1-S751(79.966)	nSPS(79.966)SDLLSILQGVTDRc	nSPSSDLLSILQGVTDRc	nSPS(79.966)SDLLSILQGVTDRc	AT5G42950.1	AT5G42950.1	| Symbols: | GYF domain-containing protein | chr5:17224436-17231044 FORWARD LENGTH=1714	3	3	2	0	0	0	1	2	1	0	2	1	15	7	7	14	5
AT2G19520.1-S10(79.966)	nESDEAAAVS(79.966)PQATTPSGGTGASGPKc	nESDEAAAVSPQATTPSGGTGASGPKc	nESDEAAAVS(79.966)PQATTPSGGTGASGPKc	AT2G19520.1	AT2G19520.1	| Symbols: FVE, ACG1, MSI4, NFC4, NFC04, ATMSI4 | Transducin family protein / WD-40 repeat family protein | chr2:8456006-8459235 FORWARD LENGTH=507	5	5	4	1	2	2	4	5	4	4	4	1	41	13	16	29	6
AT4G31180.1-S557(79.966);AT4G31180.2-S557(79.966)	nDPQRLS(79.966)Pc	nDPQRLSPc	nDPQRLS(79.966)Pc	AT4G31180.1	AT4G31180.1;AT4G31180.2	| Symbols: | Class II aminoacyl-tRNA and biotin synthetases superfamily protein | chr4:15156696-15159362 FORWARD LENGTH=558;| Symbols: | Class II aminoacyl-tRNA and biotin synthetases superfamily protein | chr4:15156696-15159362 FORWARD LENGTH=558	5	5	5	3	7	10	3	5	3	3	0	0	49	9	5	14	5
AT4G38550.1-S32(79.966)	nSTPGS(79.966)PAHPPGARc	nSTPGSPAHPPGARc	nSTPGS(79.966)PAHPPGARc	AT4G38550.1	AT4G38550.1	| Symbols: | Arabidopsis phospholipase-like protein (PEARLI 4) family | chr4:18025886-18028546 FORWARD LENGTH=612	2	0	2	2	3	0	1	1	3	2	3	0	19	7	8	15	6
AT1G17780.1-S86(79.966);AT1G17780.2-S128(79.966)	nDVSNLIPFATETPAS(79.966)PVQEKc	nDVSNLIPFATETPASPVQEKc	nDVSNLIPFATETPAS(79.966)PVQEKc	AT1G17780.1	AT1G17780.1;AT1G17780.2	| Symbols: | unknown protein; BEST Arabidopsis thaliana protein match is: unknown protein (TAIR:AT2G16575.1); Has 13 Blast hits to 13 proteins in 2 species: Archae - 0; Bacteria - 0; Metazoa - 0; Fungi - 0; Plants - 13; Viruses - 0; Other Eukaryotes - 0 (source: NCBI BLink). | chr1:6124317-6124978 FORWARD LENGTH=189;| Symbols: | unknown protein; BEST Arabidopsis thaliana protein match is: unknown…	2	1	0	0	1	1	3	1	3	0	2	0	14	5	8	13	5
AT3G10650.1-T91(79.966)	nLGSGET(79.966)PLQSPEQQKc	nLGSGETPLQSPEQQKc	nLGSGET(79.966)PLQSPEQQKc	AT3G10650.1	AT3G10650.1	| Symbols: | BEST Arabidopsis thaliana protein match is: nucleoporin-related (TAIR:AT5G20200.1); Has 61042 Blast hits to 31782 proteins in 2093 species: Archae - 202; Bacteria - 16480; Metazoa - 16017; Fungi - 12552; Plants - 1653; Viruses - 629; Other Eukaryotes - 13509 (source: NCBI BLink). | chr3:3325562-3330819 REVERSE LENGTH=1309	1	1	2	1	1	0	1	1	2	0	1	0	11	5	5	10	6
AT4G01480.1-S28(79.966)	nILS(79.966)SLSKRc	nILSSLSKRc	nILS(79.966)SLSKRc	AT4G01480.1	AT4G01480.1	| Symbols: AtPPa5, PPa5 | pyrophosphorylase 5 | chr4:626539-627758 FORWARD LENGTH=216	0	1	0	0	1	3	0	0	0	3	2	1	11	4	4	8	4
AT5G64680.1-S165(79.966);AT5G64680.2-S165(79.966);AT5G64680.3-S173(79.966)	nSMFSGFTETPKS(79.966)PKc;nEKSMFSGFTETPKS(79.966)PKc	nEKSMFSGFTETPKSPKc;nSMFSGFTETPKSPKc	nSMFSGFTETPKS(79.966)PKc;nEKSMFSGFTETPKS(79.966)PKc	AT5G64680.1	AT5G64680.1;AT5G64680.2;AT5G64680.3	| Symbols: | unknown protein; FUNCTIONS IN: molecular_function unknown; INVOLVED IN: biological_process unknown; LOCATED IN: nucleolus; EXPRESSED IN: 23 plant structures; EXPRESSED DURING: 13 growth stages; Has 114 Blast hits to 110 proteins in 37 species: Archae - 0; Bacteria - 0; Metazoa - 42; Fungi - 10; Plants - 37; Viruses - 0; Other Eukaryotes - 25 (source: NCBI BLink). | chr5:25854433-2585…	4	4	2	1	2	3	2	1	2	2	2	3	28	11	8	19	6
AT1G70180.1-S99(79.966)-C103(57.021)-M105(15.995);AT1G70180.2-S99(79.966)-C103(57.021)-M105(15.995)	nAQS(79.966)DEGC(57.021)TM(15.995)DLRc	nAQSDEGCTMDLRc	nAQS(79.966)DEGC(57.021)TM(15.995)DLRc	AT1G70180.1	AT1G70180.1;AT1G70180.2	| Symbols: | Sterile alpha motif (SAM) domain-containing protein | chr1:26426768-26428985 FORWARD LENGTH=456;| Symbols: | Sterile alpha motif (SAM) domain-containing protein | chr1:26426768-26429097 FORWARD LENGTH=460	1	0	3	0	0	0	1	0	3	0	0	0	8	4	4	8	4
AT1G20110.1-S530(79.966)	nNVS(79.966)LQSHEDLARc	nNVSLQSHEDLARc	nNVS(79.966)LQSHEDLARc	AT1G20110.1	AT1G20110.1	| Symbols: | RING/FYVE/PHD zinc finger superfamily protein | chr1:6971554-6974578 FORWARD LENGTH=601	2	1	4	2	2	2	1	1	2	0	0	0	17	11	3	14	5
AT3G09670.1-S522(79.966)-S525(79.966);AT3G09670.2-S522(79.966)-S525(79.966)	nANLQTEDPGS(79.966)PVS(79.966)PKNDRc;nANLQTEDPGS(79.966)PVS(79.966)PKc	nANLQTEDPGSPVSPKc;nANLQTEDPGSPVSPKNDRc	nANLQTEDPGS(79.966)PVS(79.966)PKNDRc;nANLQTEDPGS(79.966)PVS(79.966)PKc	AT3G09670.1	AT3G09670.1;AT3G09670.2	| Symbols: | Tudor/PWWP/MBT superfamily protein | chr3:2966637-2968817 FORWARD LENGTH=726;| Symbols: | Tudor/PWWP/MBT superfamily protein | chr3:2966637-2968817 FORWARD LENGTH=726	3	0	1	0	0	0	1	1	2	2	0	0	10	4	5	9	4
AT4G22740.1-S115(79.966);AT4G22740.2-S115(79.966)	nGPVIEEIDS(79.966)DDEKEGEGDKEKc	nGPVIEEIDSDDEKEGEGDKEKc	nGPVIEEIDS(79.966)DDEKEGEGDKEKc	AT4G22740.1	AT4G22740.1;AT4G22740.2	| Symbols: | glycine-rich protein | chr4:11944050-11945565 REVERSE LENGTH=356;| Symbols: | glycine-rich protein | chr4:11944050-11945565 REVERSE LENGTH=356	1	0	0	0	2	1	1	1	0	0	0	0	6	3	2	5	3
AT2G01910.1-T554(79.966);AT2G01910.2-T513(79.966)	nRGSVGTTTPDVLLT(79.966)PRc	nRGSVGTTTPDVLLTPRc	nRGSVGTTTPDVLLT(79.966)PRc	AT2G01910.1	AT2G01910.1;AT2G01910.2	| Symbols: ATMAP65-6, MAP65-6 | Microtubule associated protein (MAP65/ASE1) family protein | chr2:417191-420182 FORWARD LENGTH=608;| Symbols: ATMAP65-6, MAP65-6 | Microtubule associated protein (MAP65/ASE1) family protein | chr2:417698-420182 FORWARD LENGTH=567	0	0	1	0	1	1	2	0	1	0	1	0	7	3	4	7	5
AT2G43680.1-S232(79.966);AT2G43680.2-S231(79.966);AT2G43680.3-S231(79.966)	nAEPPTLDTPRPPS(79.966)PRc	nAEPPTLDTPRPPSPRc	nAEPPTLDTPRPPS(79.966)PRc	AT2G43680.1	AT2G43680.1;AT2G43680.2;AT2G43680.3	| Symbols: IQD14 | IQ-domain 14 | chr2:18109302-18111587 FORWARD LENGTH=669;| Symbols: IQD14 | IQ-domain 14 | chr2:18109302-18111587 FORWARD LENGTH=668;| Symbols: IQD14 | IQ-domain 14 | chr2:18109302-18111587 FORWARD LENGTH=668	0	0	2	0	2	0	2	0	2	0	3	0	11	4	7	11	5
AT5G23150.1-S121(79.966)	nSNALGDEDS(79.966)LDATEPGLTKc	nSNALGDEDSLDATEPGLTKc	nSNALGDEDS(79.966)LDATEPGLTKc	AT5G23150.1	AT5G23150.1	| Symbols: HUA2 | Tudor/PWWP/MBT domain-containing protein | chr5:7786173-7792080 FORWARD LENGTH=1392	2	0	2	0	1	1	2	1	2	0	1	0	12	6	5	11	6
AT1G45249.1-S86(79.966);AT1G45249.2-S86(79.966);AT1G45249.3-S86(79.966);AT1G49720.1-S96(79.966);AT1G49720.2-S96(79.966);AT2G41070.1-S66(79.966);AT2G41070.2-S66(79.966);AT2G41070.3-S66(79.966);AT3G19290.1-S110(79.966);AT3G19290.2-S110(79.966);AT3G19290.3-S110(79.966);AT3G56850.1-S81(79.966);AT4G34000.1-S126(79.966);AT4G34000.2-S126(79.966);AT4G34000.3-S126(79.966)	nQGS(79.966)LTLPRc	nQGSLTLPRc	nQGS(79.966)LTLPRc	AT2G41070.1	AT1G45249.1;AT1G45249.2;AT1G45249.3;AT1G49720.1;AT1G49720.2;AT2G41070.1;AT2G41070.2;AT2G41070.3;AT3G19290.1;AT3G19290.2;AT3G19290.3;AT3G56850.1;AT4G34000.1;AT4G34000.2;AT4G34000.3	| Symbols: ABF2, AREB1, ATAREB1 | abscisic acid responsive elements-binding factor 2 | chr1:17165420-17167415 REVERSE LENGTH=416;| Symbols: ABF2, AREB1, ATAREB1 | abscisic acid responsive elements-binding factor 2 | chr1:17166189-17167415 REVERSE LENGTH=408;| Symbols: ABF2 | abscisic acid responsive elements-binding factor 2 | chr1:17165420-17167415 REVERSE LENGTH=427;| Symbols: ABF1 | abscisic a…	2	0	0	0	0	0	1	0	0	0	0	0	3	2	1	3	2
AT4G01090.1-S256(79.966)	nLTTPYS(79.966)PRc	nLTTPYSPRc	nLTTPYS(79.966)PRc	AT4G01090.1	AT4G01090.1	| Symbols: | Protein of unknown function (DUF3133) | chr4:470834-473248 REVERSE LENGTH=714	1	2	0	0	2	2	0	1	1	1	1	2	13	5	3	8	5
AT1G71010.1-S1184(79.966)	nVQS(79.966)FDSAIRc	nVQSFDSAIRc	nVQS(79.966)FDSAIRc	AT1G71010.1	AT1G71010.1	| Symbols: FAB1C | FORMS APLOID AND BINUCLEATE CELLS 1C | chr1:26782839-26788712 FORWARD LENGTH=1648	1	2	1	1	2	2	1	2	1	0	2	2	17	5	6	11	6
AT5G38990.1-S683(79.966)-S688(79.966);AT5G39000.1-S676(79.966)-S681(79.966)	nVGPTSAS(79.966)QTHVS(79.966)TVVKc	nVGPTSASQTHVSTVVKc	nVGPTSAS(79.966)QTHVS(79.966)TVVKc	AT5G38990.1	AT5G38990.1;AT5G39000.1	| Symbols: | Malectin/receptor-like protein kinase family protein | chr5:15608824-15611466 FORWARD LENGTH=880;| Symbols: | Malectin/receptor-like protein kinase family protein | chr5:15611860-15614481 FORWARD LENGTH=873	1	0	2	0	0	0	0	0	2	0	0	0	5	3	2	5	3
AT2G25320.1-M924(15.995)-S925(79.966)	nALAIEPM(15.995)S(79.966)PPTTSAGQSSDASVQSKc	nALAIEPMSPPTTSAGQSSDASVQSKc	nALAIEPM(15.995)S(79.966)PPTTSAGQSSDASVQSKc	AT2G25320.1	AT2G25320.1	| Symbols: | TRAF-like family protein | chr2:10781951-10788065 REVERSE LENGTH=1673	2	3	2	0	0	0	2	2	2	1	0	0	14	5	4	9	4
AT3G13690.1-T731(79.966)	nLSVET(79.966)PRc	nLSVETPRc	nLSVET(79.966)PRc	AT3G13690.1	AT3G13690.1	| Symbols: | Protein kinase protein with adenine nucleotide alpha hydrolases-like domain | chr3:4486920-4490011 FORWARD LENGTH=753	0	0	2	0	1	0	1	1	2	1	0	0	8	3	5	8	4
AT3G02830.1-S184(79.966)	nASFIAS(79.966)PRc	nASFIASPRc	nASFIAS(79.966)PRc	AT3G02830.1	AT3G02830.1	| Symbols: ZFN1 | zinc finger protein 1 | chr3:614075-615916 FORWARD LENGTH=397	7	5	1	1	5	4	5	6	3	2	6	7	52	13	11	24	6
AT4G39680.1-S292(79.966);AT4G39680.2-S292(79.966)	nTSVGGGDDS(79.966)NAANADMIKc	nTSVGGGDDSNAANADMIKc	nTSVGGGDDS(79.966)NAANADMIKc	AT4G39680.1	AT4G39680.1;AT4G39680.2	| Symbols: | SAP domain-containing protein | chr4:18414604-18416938 REVERSE LENGTH=633;| Symbols: | SAP domain-containing protein | chr4:18414604-18416938 REVERSE LENGTH=633	0	0	0	0	1	0	0	0	0	0	0	1	2	1	1	2	2
AT4G14920.1-S1020(79.966)	nTNEVSVLETTS(79.966)PSRc	nTNEVSVLETTSPSRc	nTNEVSVLETTS(79.966)PSRc	AT4G14920.1	AT4G14920.1	| Symbols: | Acyl-CoA N-acyltransferase with RING/FYVE/PHD-type zinc finger protein | chr4:8531157-8535842 REVERSE LENGTH=1138	0	1	0	2	1	2	1	0	0	1	0	1	9	6	3	9	6
AT5G56850.1-S298(79.966);AT5G56850.2-S160(79.966)	nSMS(79.966)DSNLNNVRc;nSMS(79.966)DSNLNNVRKc	nSMSDSNLNNVRc;nSMSDSNLNNVRKc	nSMS(79.966)DSNLNNVRc;nSMS(79.966)DSNLNNVRKc	AT5G56850.1	AT5G56850.1;AT5G56850.2	| Symbols: | unknown protein; EXPRESSED IN: 21 plant structures; EXPRESSED DURING: 13 growth stages; Has 35333 Blast hits to 34131 proteins in 2444 species: Archae - 798; Bacteria - 22429; Metazoa - 974; Fungi - 991; Plants - 531; Viruses - 0; Other Eukaryotes - 9610 (source: NCBI BLink). | chr5:22985432-22987977 REVERSE LENGTH=551;| Symbols: | unknown protein; EXPRESSED IN: 21 plant structures; …	2	2	5	1	2	2	1	1	2	1	2	1	22	10	7	17	6
AT3G58640.1-S471(79.966);AT3G58640.2-S471(79.966)	nNVS(79.966)GFHLDAHDQVSGGRc	nNVSGFHLDAHDQVSGGRc	nNVS(79.966)GFHLDAHDQVSGGRc	AT3G58640.1	AT3G58640.1;AT3G58640.2	| Symbols: | Mitogen activated protein kinase kinase kinase-related | chr3:21687153-21692675 REVERSE LENGTH=809;| Symbols: | Mitogen activated protein kinase kinase kinase-related | chr3:21687153-21692675 REVERSE LENGTH=809	2	0	0	0	1	0	1	0	0	0	1	0	5	3	2	5	4
AT5G04430.1-S26(79.966);AT5G04430.2-S26(79.966)	nSPEPHDSS(79.966)EADSAEKPTHIRc	nSPEPHDSSEADSAEKPTHIRc	nSPEPHDSS(79.966)EADSAEKPTHIRc	AT5G04430.1	AT5G04430.1;AT5G04430.2	| Symbols: BTR1, BTR1S | binding to TOMV RNA 1L (long form) | chr5:1250602-1253523 REVERSE LENGTH=313;| Symbols: BTR1, BTR1L | binding to TOMV RNA 1L (long form) | chr5:1250602-1253523 REVERSE LENGTH=334	0	0	0	0	0	0	0	1	0	1	0	0	2	0	2	2	2
AT3G58620.1-S85(79.966)	nSHS(79.966)GELSGLSQTSPVKPGSVNRc	nSHSGELSGLSQTSPVKPGSVNRc	nSHS(79.966)GELSGLSQTSPVKPGSVNRc	AT3G58620.1	AT3G58620.1	| Symbols: TTL4 | tetratricopetide-repeat thioredoxin-like 4 | chr3:21680397-21682959 FORWARD LENGTH=682	0	0	0	0	1	0	1	0	1	0	0	0	3	1	2	3	3
AT3G60240.2-S102(79.966);AT3G60240.3-S102(79.966)	nS(79.966)QGEPGVGGPTNPTESFNRc	nSQGEPGVGGPTNPTESFNRc	nS(79.966)QGEPGVGGPTNPTESFNRc	AT3G60240.2	AT3G60240.2;AT3G60240.3	| Symbols: EIF4G, CUM2 | eukaryotic translation initiation factor 4G | chr3:22261842-22268295 FORWARD LENGTH=1723;| Symbols: EIF4G, CUM2 | eukaryotic translation initiation factor 4G | chr3:22261842-22268295 FORWARD LENGTH=1725	1	1	0	0	2	1	0	1	0	0	0	0	6	4	1	5	3
AT2G39810.1-S128(79.966)	nTHEEASQDS(79.966)DEDEHQLAADVHRc	nTHEEASQDSDEDEHQLAADVHRc	nTHEEASQDS(79.966)DEDEHQLAADVHRc	AT2G39810.1	AT2G39810.1	| Symbols: HOS1 | ubiquitin-protein ligases | chr2:16612941-16617802 FORWARD LENGTH=927	0	1	1	0	0	0	0	0	0	0	0	0	2	2	0	2	2
AT3G45830.1-S442(79.966)	nYIS(79.966)DDLNSKc	nYISDDLNSKc	nYIS(79.966)DDLNSKc	AT3G45830.1	AT3G45830.1	| Symbols: | unknown protein; FUNCTIONS IN: molecular_function unknown; INVOLVED IN: biological_process unknown; LOCATED IN: cellular_component unknown; EXPRESSED IN: 24 plant structures; EXPRESSED DURING: 15 growth stages; BEST Arabidopsis thaliana protein match is: unknown protein (TAIR:AT1G02290.1); Has 499 Blast hits to 438 proteins in 100 species: Archae - 0; Bacteria - 7; Metazoa - 236; Fun…	2	0	0	0	1	1	1	2	0	0	1	1	9	4	5	9	4
AT5G12040.1-S117(79.966);AT5G12040.2-S117(79.966)	nAIEEAAS(79.966)Kc	nAIEEAASKc	nAIEEAAS(79.966)Kc	AT5G12040.1	AT5G12040.1;AT5G12040.2	| Symbols: | Nitrilase/cyanide hydratase and apolipoprotein N-acyltransferase family protein | chr5:3885162-3887772 FORWARD LENGTH=369;| Symbols: | Nitrilase/cyanide hydratase and apolipoprotein N-acyltransferase family protein | chr5:3885162-3887169 FORWARD LENGTH=294	0	1	0	4	0	3	0	1	0	4	0	0	13	8	5	13	5
AT5G15680.1-S1478(79.966)-M1493(15.995)	nS(79.966)GQLLPSLVNASGPLM(15.995)GVRc	nSGQLLPSLVNASGPLMGVRc	nS(79.966)GQLLPSLVNASGPLM(15.995)GVRc	AT5G15680.1	AT5G15680.1	| Symbols: | ARM repeat superfamily protein | chr5:5101188-5110793 REVERSE LENGTH=2153	1	1	0	0	0	0	1	1	0	0	0	0	4	1	1	2	2
AT5G02550.1-S50(79.966)	nHQIPPPS(79.966)PAAPPANRc	nHQIPPPSPAAPPANRc	nHQIPPPS(79.966)PAAPPANRc	AT5G02550.1	AT5G02550.1	| Symbols: | unknown protein; Has 3 Blast hits to 3 proteins in 1 species: Archae - 0; Bacteria - 0; Metazoa - 0; Fungi - 0; Plants - 3; Viruses - 0; Other Eukaryotes - 0 (source: NCBI BLink). | chr5:573247-573477 REVERSE LENGTH=76	0	0	6	2	0	1	0	0	3	5	1	0	18	6	6	12	4
AT3G10360.1-T305(79.966)	nNRT(79.966)PDSHLVGRc	nNRTPDSHLVGRc	nNRT(79.966)PDSHLVGRc	AT3G10360.1	AT3G10360.1	| Symbols: APUM4, PUM4 | pumilio 4 | chr3:3211276-3215144 REVERSE LENGTH=1003	6	0	6	1	5	0	5	0	4	0	5	1	33	18	15	33	6
AT5G35980.1-S505(79.966);AT5G35980.2-S505(79.966)	nVDHHPGEGHWFAAGLS(79.966)PHVSGRc	nVDHHPGEGHWFAAGLSPHVSGRc	nVDHHPGEGHWFAAGLS(79.966)PHVSGRc	AT5G35980.1	AT5G35980.1;AT5G35980.2	| Symbols: YAK1 | yeast YAK1-related gene 1 | chr5:14128551-14135984 FORWARD LENGTH=956;| Symbols: YAK1 | yeast YAK1-related gene 1 | chr5:14128551-14134354 FORWARD LENGTH=787	5	2	0	0	4	2	5	2	2	0	0	0	22	11	7	18	4
AT2G42680.1-S38(79.966);AT3G58680.1-S38(79.966)	nS(79.966)GADIETVRc	nSGADIETVRc	nS(79.966)GADIETVRc	AT3G58680.1	AT2G42680.1;AT3G58680.1	| Symbols: MBF1A, ATMBF1A | multiprotein bridging factor 1A | chr2:17774972-17776116 FORWARD LENGTH=142;| Symbols: MBF1B, ATMBF1B | multiprotein bridging factor 1B | chr3:21707367-21708625 FORWARD LENGTH=142	1	2	2	3	3	4	2	2	2	4	0	0	25	9	8	17	5
AT2G32150.1-S250(79.966)-M255(15.995)	nSKS(79.966)ELEGM(15.995)ASIAAVGAc	nSKSELEGMASIAAVGAc	nSKS(79.966)ELEGM(15.995)ASIAAVGAc	AT2G32150.1	AT2G32150.1	| Symbols: | Haloacid dehalogenase-like hydrolase (HAD) superfamily protein | chr2:13659095-13660531 FORWARD LENGTH=263	1	0	0	0	1	0	1	1	0	0	0	0	4	2	1	3	3
AT2G24550.1-S121(79.966)-M126(15.995)	nSKS(79.966)FGNLM(15.995)EAASKc;nS(79.966)FGNLM(15.995)EAASKc	nSKSFGNLMEAASKc;nSFGNLMEAASKc	nSKS(79.966)FGNLM(15.995)EAASKc;nS(79.966)FGNLM(15.995)EAASKc	AT2G24550.1	AT2G24550.1	| Symbols: | unknown protein; BEST Arabidopsis thaliana protein match is: unknown protein (TAIR:AT4G31510.1); Has 219 Blast hits to 219 proteins in 33 species: Archae - 0; Bacteria - 0; Metazoa - 16; Fungi - 2; Plants - 184; Viruses - 0; Other Eukaryotes - 17 (source: NCBI BLink). | chr2:10428060-10429051 REVERSE LENGTH=245	3	2	1	0	1	1	2	3	1	1	0	0	15	6	6	12	5
AT5G64680.1-M155(15.995)-S165(79.966);AT5G64680.2-M155(15.995)-S165(79.966);AT5G64680.3-M163(15.995)-S173(79.966)	nSM(15.995)FSGFTETPKS(79.966)PKc;nEKSM(15.995)FSGFTETPKS(79.966)PKc	nEKSMFSGFTETPKSPKc;nSMFSGFTETPKSPKc	nSM(15.995)FSGFTETPKS(79.966)PKc;nEKSM(15.995)FSGFTETPKS(79.966)PKc	AT5G64680.1	AT5G64680.1;AT5G64680.2;AT5G64680.3	| Symbols: | unknown protein; FUNCTIONS IN: molecular_function unknown; INVOLVED IN: biological_process unknown; LOCATED IN: nucleolus; EXPRESSED IN: 23 plant structures; EXPRESSED DURING: 13 growth stages; Has 114 Blast hits to 110 proteins in 37 species: Archae - 0; Bacteria - 0; Metazoa - 42; Fungi - 10; Plants - 37; Viruses - 0; Other Eukaryotes - 25 (source: NCBI BLink). | chr5:25854433-2585…	3	1	1	0	2	2	2	3	1	1	1	3	20	6	9	15	6
AT5G37190.1-S196(79.966)-C197(57.021)-S200(79.966)	nVKGEVVSQS(79.966)C(57.021)AVS(79.966)PRc	nVKGEVVSQSCAVSPRc	nVKGEVVSQS(79.966)C(57.021)AVS(79.966)PRc	AT5G37190.1	AT5G37190.1	| Symbols: CIP4 | COP1-interacting protein 4 | chr5:14723362-14726694 REVERSE LENGTH=876	0	0	2	0	0	0	0	0	3	0	0	0	5	2	3	5	2
AT2G20960.1-T55(79.966)-S59(79.966)	nTPSRDQT(79.966)PPAS(79.966)PARc	nTPSRDQTPPASPARc	nTPSRDQT(79.966)PPAS(79.966)PARc	AT2G20960.1	AT2G20960.1	| Symbols: pEARLI4 | Arabidopsis phospholipase-like protein (PEARLI 4) family | chr2:9007089-9009611 FORWARD LENGTH=748	0	0	0	1	0	0	0	0	1	0	0	0	2	1	1	2	2
AT3G09560.1-S162(79.966);AT3G09560.2-S162(79.966);AT3G09560.3-S162(79.966)	nRFYDFQDDPPS(79.966)PTSEYGSARc;nFYDFQDDPPS(79.966)PTSEYGSARc	nRFYDFQDDPPSPTSEYGSARc;nFYDFQDDPPSPTSEYGSARc	nRFYDFQDDPPS(79.966)PTSEYGSARc;nFYDFQDDPPS(79.966)PTSEYGSARc	AT3G09560.1	AT3G09560.1;AT3G09560.2;AT3G09560.3	| Symbols: ATPAH1, PAH1 | Lipin family protein | chr3:2934953-2938673 REVERSE LENGTH=904;| Symbols: | Lipin family protein | chr3:2934953-2938673 REVERSE LENGTH=904;| Symbols: | Lipin family protein | chr3:2934953-2938673 REVERSE LENGTH=904	3	2	2	0	1	0	3	4	2	0	1	0	18	6	8	14	6
AT3G08850.1-C930(57.021)-S931(79.966)	nVC(57.021)S(79.966)LEFRPHLLGSPDSGLADPLLGASGSERc;nRVC(57.021)S(79.966)LEFRPHLLGSPDSGLADPLLGASGSERc	nRVCSLEFRPHLLGSPDSGLADPLLGASGSERc;nVCSLEFRPHLLGSPDSGLADPLLGASGSERc	nVC(57.021)S(79.966)LEFRPHLLGSPDSGLADPLLGASGSERc;nRVC(57.021)S(79.966)LEFRPHLLGSPDSGLADPLLGASGSERc	AT3G08850.1	AT3G08850.1	| Symbols: RAPTOR1B, ATRAPTOR1B, RAPTOR1 | HEAT repeat ;WD domain, G-beta repeat protein protein | chr3:2686978-2694911 REVERSE LENGTH=1344	3	0	3	0	2	0	3	0	5	0	5	0	21	8	13	21	6
AT1G32750.1-S1513(79.966)	nYGIPAGDLSDKPVSEAPGSSEQAVVS(79.966)DIDTGIKc	nYGIPAGDLSDKPVSEAPGSSEQAVVSDIDTGIKc	nYGIPAGDLSDKPVSEAPGSSEQAVVS(79.966)DIDTGIKc	AT1G32750.1	AT1G32750.1	| Symbols: HAF01, HAF1, HAC13, GTD1, TAF1 | HAC13 protein (HAC13) | chr1:11846385-11856261 REVERSE LENGTH=1919	2	0	2	0	1	0	0	0	1	0	0	0	6	5	1	6	4
AT5G39320.1-M392(15.995)-S393(79.966)	nKFDWDHPLHLQPM(15.995)S(79.966)PTTVKc	nKFDWDHPLHLQPMSPTTVKc	nKFDWDHPLHLQPM(15.995)S(79.966)PTTVKc	AT5G39320.1	AT5G39320.1	| Symbols: | UDP-glucose 6-dehydrogenase family protein | chr5:15743254-15744696 FORWARD LENGTH=480	4	2	1	1	0	2	1	2	1	1	1	1	17	9	6	15	6
AT1G60140.1-T23(79.966)	nSFGNLLDLASGDLLDIPQT(79.966)PRc	nSFGNLLDLASGDLLDIPQTPRc	nSFGNLLDLASGDLLDIPQT(79.966)PRc	AT1G60140.1	AT1G60140.1	| Symbols: ATTPS10, TPS10 | trehalose phosphate synthase | chr1:22177246-22180073 REVERSE LENGTH=861	0	2	1	0	1	1	3	1	2	0	2	1	14	5	7	12	6
AT1G07990.1-M721(15.995)-S726(79.966)	nSESM(15.995)IPNGS(79.966)ERc	nSESMIPNGSERc	nSESM(15.995)IPNGS(79.966)ERc	AT1G07990.1	AT1G07990.1	| Symbols: | SIT4 phosphatase-associated family protein | chr1:2477413-2482898 FORWARD LENGTH=802	0	0	2	1	0	0	0	0	2	1	0	0	6	3	2	5	2
AT5G16280.1-S1083(79.966);AT5G16280.2-S1055(79.966)	nSSS(79.966)PSAVPDLPKc	nSSSPSAVPDLPKc	nSSS(79.966)PSAVPDLPKc	AT5G16280.1	AT5G16280.1;AT5G16280.2	| Symbols: | Tetratricopeptide repeat (TPR)-like superfamily protein | chr5:5323377-5331345 REVERSE LENGTH=1272;| Symbols: | Tetratricopeptide repeat (TPR)-like superfamily protein | chr5:5323377-5331345 REVERSE LENGTH=1244	1	0	0	0	0	0	0	0	1	0	0	0	2	1	1	2	2
AT1G16860.1-S169(79.966)-M178(15.995)	nKVS(79.966)GPLDSSGLM(15.995)Kc	nKVSGPLDSSGLMKc	nKVS(79.966)GPLDSSGLM(15.995)Kc	AT1G16860.1	AT1G16860.1	| Symbols: | Ubiquitin-specific protease family C19-related protein | chr1:5768280-5770183 FORWARD LENGTH=474	2	2	1	2	4	2	1	2	2	3	0	1	22	9	6	15	6
AT4G09000.1-S267(79.966)	nDNLTLWTSDMQDDVADDIKEAAPAAAKPADEQQS(79.966)c	nDNLTLWTSDMQDDVADDIKEAAPAAAKPADEQQSc	nDNLTLWTSDMQDDVADDIKEAAPAAAKPADEQQS(79.966)c	AT4G09000.1	AT4G09000.1	| Symbols: GRF1, GF14 CHI | general regulatory factor 1 | chr4:5775387-5777157 FORWARD LENGTH=267	0	1	1	1	0	0	0	0	0	0	0	0	3	3	0	3	2
AT3G01310.1-S443(79.966);AT3G01310.2-S437(79.966)	nTRPGRESDS(79.966)DAEDLEHAEKc	nTRPGRESDSDAEDLEHAEKc	nTRPGRESDS(79.966)DAEDLEHAEKc	AT3G01310.1	AT3G01310.1;AT3G01310.2	| Symbols: | Phosphoglycerate mutase-like family protein | chr3:94343-101603 REVERSE LENGTH=1056;| Symbols: | Phosphoglycerate mutase-like family protein | chr3:94343-101603 REVERSE LENGTH=1050	0	1	0	0	1	1	0	0	0	0	0	0	3	3	0	3	2
AT1G17210.1-S767(79.966)	nLGDSQDRVS(79.966)QSVVRc	nLGDSQDRVSQSVVRc	nLGDSQDRVS(79.966)QSVVRc	AT1G17210.1	AT1G17210.1	| Symbols: ATILP1, ILP1 | IAP-like protein 1 | chr1:5880502-5884657 REVERSE LENGTH=958	2	0	3	0	15	1	3	1	3	0	1	0	29	12	6	18	6
AT3G20890.1-S192(79.966)-S193(79.966)	nARS(79.966)S(79.966)DDGKEDIEHTGILRc	nARSSDDGKEDIEHTGILRc	nARS(79.966)S(79.966)DDGKEDIEHTGILRc	AT3G20890.1	AT3G20890.1	| Symbols: | RNA-binding (RRM/RBD/RNP motifs) family protein | chr3:7319939-7321054 FORWARD LENGTH=292	2	2	0	0	2	2	2	1	2	0	3	1	17	6	8	14	5
AT3G05000.1-S112(79.966)	nVSIDPSS(79.966)ENETQDPSTPGESKc	nVSIDPSSENETQDPSTPGESKc	nVSIDPSS(79.966)ENETQDPSTPGESKc	AT3G05000.1	AT3G05000.1	| Symbols: | Transport protein particle (TRAPP) component | chr3:1387444-1388697 REVERSE LENGTH=173	2	0	1	0	0	1	0	1	1	2	0	0	8	4	3	7	5
AT4G35240.1-C675(57.021)-S691(79.966);AT4G35240.2-C675(57.021)-S691(79.966)	nC(57.021)LLYEPEETPDGIVPFS(79.966)PGRc	nCLLYEPEETPDGIVPFSPGRc	nC(57.021)LLYEPEETPDGIVPFS(79.966)PGRc	AT4G35240.1	AT4G35240.1;AT4G35240.2	| Symbols: | Protein of unknown function (DUF630 and DUF632) | chr4:16761334-16764324 REVERSE LENGTH=865;| Symbols: | Protein of unknown function (DUF630 and DUF632) | chr4:16761334-16764324 REVERSE LENGTH=865	2	0	3	0	1	0	2	0	4	0	1	0	13	6	7	13	6
AT2G19810.1-S233(79.966)	nS(79.966)LGSNLGNDVVASLRc	nSLGSNLGNDVVASLRc	nS(79.966)LGSNLGNDVVASLRc	AT2G19810.1	AT2G19810.1	| Symbols: | CCCH-type zinc finger family protein | chr2:8550419-8551498 FORWARD LENGTH=359	1	1	1	0	1	1	2	2	1	0	1	0	11	3	4	7	6
AT2G44150.1-S298(79.966)	nHIDAGKS(79.966)WNNLSQRc	nHIDAGKSWNNLSQRc	nHIDAGKS(79.966)WNNLSQRc	AT2G44150.1	AT2G44150.1	| Symbols: ASHH3, SDG7 | histone-lysine N-methyltransferase ASHH3 | chr2:18258863-18261003 FORWARD LENGTH=363	0	0	0	0	1	3	0	0	0	0	0	0	4	3	0	3	1
AT3G26910.1-S558(79.966);AT3G26910.2-S558(79.966);AT5G41100.1-S519(79.966);AT5G41100.2-S519(79.966)	nSYS(79.966)IPSRc	nSYSIPSRc	nSYS(79.966)IPSRc	AT5G41100.1	AT3G26910.1;AT3G26910.2;AT5G41100.1;AT5G41100.2	| Symbols: | hydroxyproline-rich glycoprotein family protein | chr3:9915338-9918511 REVERSE LENGTH=608;| Symbols: | hydroxyproline-rich glycoprotein family protein | chr3:9915304-9918511 REVERSE LENGTH=614;| Symbols: | FUNCTIONS IN: molecular_function unknown; INVOLVED IN: biological_process unknown; LOCATED IN: plasma membrane; EXPRESSED IN: 23 plant structures; EXPRESSED DURING: 13 growth stage…	0	0	0	0	2	2	1	1	1	1	2	1	11	3	5	8	4
AT5G11110.1-S159(79.966)	nISS(79.966)VDVFENWFAQHKc	nISSVDVFENWFAQHKc	nISS(79.966)VDVFENWFAQHKc	AT5G11110.1	AT5G11110.1	| Symbols: SPS1, ATSPS2F, KNS2, SPS2F | sucrose phosphate synthase 2F | chr5:3536426-3540901 FORWARD LENGTH=1047	2	0	0	0	1	1	0	0	0	1	0	1	6	3	2	5	4
AT5G58140.1-S22(79.966);AT5G58140.2-S22(79.966);AT5G58140.3-S22(79.966);AT5G58140.4-S22(79.966)	nS(79.966)LEIFNPSSGKc;nS(79.966)LEIFNPSSGKETHGSTSSSSKPPLDGNNKc	nSLEIFNPSSGKETHGSTSSSSKPPLDGNNKc;nSLEIFNPSSGKc	nS(79.966)LEIFNPSSGKc;nS(79.966)LEIFNPSSGKETHGSTSSSSKPPLDGNNKc	AT5G58140.1	AT5G58140.1;AT5G58140.2;AT5G58140.3;AT5G58140.4	| Symbols: PHOT2, NPL1 | phototropin 2 | chr5:23524771-23529993 FORWARD LENGTH=915;| Symbols: PHOT2, NPL1 | phototropin 2 | chr5:23524771-23529993 FORWARD LENGTH=915;| Symbols: PHOT2, NPL1 | phototropin 2 | chr5:23524771-23529947 FORWARD LENGTH=898;| Symbols: PHOT2, NPL1 | phototropin 2 | chr5:23524771-23528541 FORWARD LENGTH=689	5	4	4	1	6	3	7	4	6	3	5	3	51	18	19	37	6
AT4G22290.1-S142(79.966)	nS(79.966)GQLDHQLSNLASSKPKc	nSGQLDHQLSNLASSKPKc	nS(79.966)GQLDHQLSNLASSKPKc	AT4G22290.1	AT4G22290.1	| Symbols: | Ubiquitin-specific protease family C19-related protein | chr4:11783199-11785730 REVERSE LENGTH=445	2	1	0	0	1	0	1	2	2	1	1	0	11	4	6	10	5
AT5G18230.1-S450(79.966);AT5G18230.2-S452(79.966)	nGNDGTAS(79.966)DSNPGDVAASIGRc	nGNDGTASDSNPGDVAASIGRc	nGNDGTAS(79.966)DSNPGDVAASIGRc	AT5G18230.1	AT5G18230.1;AT5G18230.2	| Symbols: | transcription regulator NOT2/NOT3/NOT5 family protein | chr5:6021610-6027031 REVERSE LENGTH=843;| Symbols: | transcription regulator NOT2/NOT3/NOT5 family protein | chr5:6021610-6027031 REVERSE LENGTH=845	2	2	0	0	0	0	1	1	0	0	0	0	6	3	2	5	2
AT2G33810.1-S18(79.966)	nELS(79.966)EEEEEEEETEDEDTFEEEEALEKKc;nSLRELS(79.966)EEEEEEEETEDEDTFEEEEALEKc;nSLRELS(79.966)EEEEEEEETEDEDTFEEEEALEKKc	nSLRELSEEEEEEEETEDEDTFEEEEALEKc;nELSEEEEEEEETEDEDTFEEEEALEKKc;nSLRELSEEEEEEEETEDEDTFEEEEALEKKc	nELS(79.966)EEEEEEEETEDEDTFEEEEALEKKc;nSLRELS(79.966)EEEEEEEETEDEDTFEEEEALEKc;nSLRELS(79.966)EEEEEEEETEDEDTFEEEEALEKKc	AT2G33810.1	AT2G33810.1	| Symbols: SPL3 | squamosa promoter binding protein-like 3 | chr2:14305342-14305828 FORWARD LENGTH=131	8	3	2	2	8	1	10	3	2	2	5	1	47	22	23	45	6
AT1G47900.1-M1001(15.995)-S1003(79.966)-C1006(57.021)-S1020(79.966);AT1G47900.2-M999(15.995)-S1001(79.966)-C1004(57.021)-S1018(79.966)	nFM(15.995)ES(79.966)PKC(57.021)PSDSETSDTTTSPS(79.966)Rc	nFMESPKCPSDSETSDTTTSPSRc	nFM(15.995)ES(79.966)PKC(57.021)PSDSETSDTTTSPS(79.966)Rc	AT1G47900.1	AT1G47900.1;AT1G47900.2	| Symbols: | Plant protein of unknown function (DUF869) | chr1:17647340-17651035 REVERSE LENGTH=1054;| Symbols: | Plant protein of unknown function (DUF869) | chr1:17647340-17651035 REVERSE LENGTH=1052	2	0	3	0	1	0	3	0	2	0	0	0	11	6	4	10	5
AT5G42020.1-S656(79.966);AT5G42020.2-S601(79.966)	nSGGAPGAGGES(79.966)STEEEDESHDELc	nSGGAPGAGGESSTEEEDESHDELc	nSGGAPGAGGES(79.966)STEEEDESHDELc	AT5G42020.1	AT5G42020.1;AT5G42020.2	| Symbols: BIP, BIP2 | Heat shock protein 70 (Hsp 70) family protein | chr5:16807697-16810480 REVERSE LENGTH=668;| Symbols: BIP | Heat shock protein 70 (Hsp 70) family protein | chr5:16807697-16810480 REVERSE LENGTH=613	0	1	0	0	0	0	1	1	1	0	0	0	4	1	2	3	3
AT1G30640.1-S322(79.966)	nTLAFS(79.966)TVGTPDYIAPEVLLKc	nTLAFSTVGTPDYIAPEVLLKc	nTLAFS(79.966)TVGTPDYIAPEVLLKc	AT1G30640.1	AT1G30640.1	| Symbols: | Protein kinase family protein | chr1:10861297-10864700 FORWARD LENGTH=562	2	3	0	1	1	0	2	0	2	2	1	2	16	6	8	14	6
AT2G42600.1-S701(79.966);AT2G42600.2-S701(79.966)	nFTAATLEHGMHPPVS(79.966)PKPEWRc	nFTAATLEHGMHPPVSPKPEWRc	nFTAATLEHGMHPPVS(79.966)PKPEWRc	AT2G42600.1	AT2G42600.1;AT2G42600.2	| Symbols: ATPPC2, PPC2 | phosphoenolpyruvate carboxylase 2 | chr2:17734541-17738679 REVERSE LENGTH=963;| Symbols: ATPPC2, PPC2 | phosphoenolpyruvate carboxylase 2 | chr2:17734541-17738679 REVERSE LENGTH=963	1	0	0	0	0	0	1	0	1	0	0	0	3	1	2	3	3
AT4G30200.1-C301(57.021)-S323(79.966);AT4G30200.2-C318(57.021)-S340(79.966);AT4G30200.3-C318(57.021)-S340(79.966);AT4G30200.4-C318(57.021)-S340(79.966)	nLC(57.021)SSALESLETIATTPPDVAALPS(79.966)PRc	nLCSSALESLETIATTPPDVAALPSPRc	nLC(57.021)SSALESLETIATTPPDVAALPS(79.966)PRc	AT4G30200.1	AT4G30200.1;AT4G30200.2;AT4G30200.3;AT4G30200.4	| Symbols: VEL1, VIL2 | vernalization5/VIN3-like | chr4:14786852-14789103 REVERSE LENGTH=685;| Symbols: VEL1, VIL2 | vernalization5/VIN3-like | chr4:14786852-14790070 REVERSE LENGTH=714;| Symbols: VEL1, VIL2 | vernalization5/VIN3-like | chr4:14786852-14790070 REVERSE LENGTH=702;| Symbols: VEL1, VIL2 | vernalization5/VIN3-like | chr4:14787045-14790070 REVERSE LENGTH=624	10	0	4	0	6	0	6	0	4	0	4	0	34	17	11	28	6
AT1G08170.1-S107(79.966)	nDEPS(79.966)PQPPETPASKc	nDEPSPQPPETPASKc	nDEPS(79.966)PQPPETPASKc	AT1G08170.1	AT1G08170.1	| Symbols: | Histone superfamily protein | chr1:2562941-2563672 REVERSE LENGTH=243	1	1	0	1	0	1	0	0	0	0	0	0	4	4	0	4	3
AT2G37970.1-S115(79.966)	nESEKIEMTS(79.966)PVVTKc	nESEKIEMTSPVVTKc	nESEKIEMTS(79.966)PVVTKc	AT2G37970.1	AT2G37970.1	| Symbols: SOUL-1 | SOUL heme-binding family protein | chr2:15891027-15891704 FORWARD LENGTH=225	1	0	0	0	0	0	0	0	0	0	1	0	2	1	1	2	2
AT3G48430.1-M1114(15.995)-S1120(79.966)	nM(15.995)VGEYDS(79.966)AENSLEERc	nMVGEYDSAENSLEERc	nM(15.995)VGEYDS(79.966)AENSLEERc	AT3G48430.1	AT3G48430.1	| Symbols: REF6 | relative of early flowering 6 | chr3:17935609-17940456 FORWARD LENGTH=1360	1	1	0	0	0	0	1	1	0	0	1	1	6	1	4	5	3
AT4G12610.1-S330(79.966);AT4G12610.2-S330(79.966)	nAEPASAPASS(79.966)SSAATGPVTEDEIRc	nAEPASAPASSSSAATGPVTEDEIRc	nAEPASAPASS(79.966)SSAATGPVTEDEIRc	AT4G12610.1	AT4G12610.1;AT4G12610.2	| Symbols: RAP74, ATRAP74 | transcription activators;DNA binding;RNA polymerase II transcription factors;catalytics;transcription initiation factors | chr4:7455565-7457465 FORWARD LENGTH=400;| Symbols: RAP74, ATRAP74 | transcription activators;DNA binding;RNA polymerase II transcription factors;catalytics;transcription initiation factors | chr4:7455565-7458318 FORWARD LENGTH=506	1	0	0	0	1	0	0	0	0	0	0	0	2	2	0	2	2
AT5G45300.1-S169(79.966);AT5G45300.2-S167(79.966)	nSIES(79.966)PLSSSTLKc	nSIESPLSSSTLKc	nSIES(79.966)PLSSSTLKc	AT5G45300.1	AT5G45300.1;AT5G45300.2	| Symbols: BMY2, BAM8 | beta-amylase 2 | chr5:18353636-18356696 FORWARD LENGTH=689;| Symbols: BMY2, BAM8 | beta-amylase 2 | chr5:18353636-18356696 FORWARD LENGTH=687	1	1	1	1	1	1	2	2	1	1	1	1	14	3	4	7	6
AT3G55460.1-S5(79.966)	nRYS(79.966)PPYYSPPRc;nRYS(79.966)PPYYSPPRRc	nRYSPPYYSPPRc;nRYSPPYYSPPRRc	nRYS(79.966)PPYYSPPRc;nRYS(79.966)PPYYSPPRRc	AT3G55460.1	AT3G55460.1	| Symbols: SCL30, At-SCL30 | SC35-like splicing factor 30 | chr3:20561024-20563502 FORWARD LENGTH=262	11	4	5	4	13	12	4	7	6	4	9	6	85	20	19	39	6
AT5G27950.1-T573(79.966)	nSYTKPLQAAANSGT(79.966)PPETPKRc	nSYTKPLQAAANSGTPPETPKRc	nSYTKPLQAAANSGT(79.966)PPETPKRc	AT5G27950.1	AT5G27950.1	| Symbols: | P-loop containing nucleoside triphosphate hydrolases superfamily protein | chr5:9984774-9987493 FORWARD LENGTH=625	0	0	0	0	1	0	0	0	2	0	0	0	3	1	2	3	2
AT2G35050.1-S474(79.966)	nDDS(79.966)FQKVNDHPISTVESNLSAKEPKc;nDDS(79.966)FQKVNDHPISTVESNLSAKc;nRDDS(79.966)FQKVNDHPISTVESNLSAKc	nDDSFQKVNDHPISTVESNLSAKc;nRDDSFQKVNDHPISTVESNLSAKc;nDDSFQKVNDHPISTVESNLSAKEPKc	nDDS(79.966)FQKVNDHPISTVESNLSAKEPKc;nDDS(79.966)FQKVNDHPISTVESNLSAKc;nRDDS(79.966)FQKVNDHPISTVESNLSAKc	AT2G35050.1	AT2G35050.1	| Symbols: | Protein kinase superfamily protein with octicosapeptide/Phox/Bem1p domain | chr2:14769708-14774796 FORWARD LENGTH=1257	8	1	6	1	10	0	7	1	9	3	5	1	52	26	21	47	6
AT5G51820.1-S181(79.966)	nANGGFIMSAS(79.966)HNPGGPEYDWGIKc;nKANGGFIMSAS(79.966)HNPGGPEYDWGIKc	nANGGFIMSASHNPGGPEYDWGIKc;nKANGGFIMSASHNPGGPEYDWGIKc	nANGGFIMSAS(79.966)HNPGGPEYDWGIKc;nKANGGFIMSAS(79.966)HNPGGPEYDWGIKc	AT5G51820.1	AT5G51820.1	| Symbols: PGM, ATPGMP, PGM1, STF1 | phosphoglucomutase | chr5:21063531-21067933 REVERSE LENGTH=623	7	7	8	3	9	9	10	8	8	5	6	8	88	40	38	78	6
AT2G12462.1-M176(15.995)-S179(79.966)	nSM(15.995)NLS(79.966)GPLDRc	nSMNLSGPLDRc	nSM(15.995)NLS(79.966)GPLDRc	AT2G12462.1	AT2G12462.1	| Symbols: | BEST Arabidopsis thaliana protein match is: Sterile alpha motif (SAM) domain-containing protein (TAIR:AT1G15760.1); Has 35333 Blast hits to 34131 proteins in 2444 species: Archae - 798; Bacteria - 22429; Metazoa - 974; Fungi - 991; Plants - 531; Viruses - 0; Other Eukaryotes - 9610 (source: NCBI BLink). | chr2:5050583-5051585 REVERSE LENGTH=249	0	0	0	0	1	0	0	0	1	0	0	0	2	1	1	2	2
AT2G26770.1-C477(57.021)-C479(57.021)-S495(79.966);AT2G26770.2-C477(57.021)-C479(57.021)-S495(79.966)	nFAC(57.021)DC(57.021)NVTLAGPEDRTETGQS(79.966)Pc;nRFAC(57.021)DC(57.021)NVTLAGPEDRTETGQS(79.966)Pc	nFACDCNVTLAGPEDRTETGQSPc;nRFACDCNVTLAGPEDRTETGQSPc	nFAC(57.021)DC(57.021)NVTLAGPEDRTETGQS(79.966)Pc;nRFAC(57.021)DC(57.021)NVTLAGPEDRTETGQS(79.966)Pc	AT2G26770.1	AT2G26770.1;AT2G26770.2	| Symbols: | plectin-related | chr2:11404257-11407743 REVERSE LENGTH=496;| Symbols: | plectin-related | chr2:11404257-11407743 REVERSE LENGTH=496	4	0	2	0	1	0	5	0	1	0	1	0	14	7	7	14	6
AT3G13060.2-M596(15.995)-S599(79.966)	nNM(15.995)SKS(79.966)FAQVVRc	nNMSKSFAQVVRc	nNM(15.995)SKS(79.966)FAQVVRc	AT3G13060.2	AT3G13060.2	| Symbols: ECT5 | evolutionarily conserved C-terminal region 5 | chr3:4180625-4183632 FORWARD LENGTH=634	0	1	0	0	0	0	0	0	1	0	0	0	2	1	1	2	2
AT1G53720.1-S180(79.966)	nIKHTHILDDPFDDPPQLAEMMPDAS(79.966)PEGKPKc	nIKHTHILDDPFDDPPQLAEMMPDASPEGKPKc	nIKHTHILDDPFDDPPQLAEMMPDAS(79.966)PEGKPKc	AT1G53720.1	AT1G53720.1	| Symbols: ATCYP59, CYP59 | cyclophilin 59 | chr1:20057012-20059508 FORWARD LENGTH=506	2	0	0	0	2	1	1	0	0	0	0	0	6	5	1	6	3
AT1G51450.1-T243(79.966)	nANT(79.966)PNPAAVEDKc	nANTPNPAAVEDKc	nANT(79.966)PNPAAVEDKc	AT1G51450.1	AT1G51450.1	| Symbols: TRO | TRAUCO | chr1:19074399-19076220 FORWARD LENGTH=509	1	0	1	0	3	3	0	0	2	0	0	0	10	4	2	6	4
AT5G55310.1-S101(79.966)	nSTLKS(79.966)PLRDDRc	nSTLKSPLRDDRc	nSTLKS(79.966)PLRDDRc	AT5G55310.1	AT5G55310.1	| Symbols: TOP1BETA, TOP1 | DNA topoisomerase 1 beta | chr5:22430389-22434590 REVERSE LENGTH=917	1	0	1	2	1	2	0	0	0	0	1	0	8	5	1	6	4
AT4G32200.1-M1355(15.995)-S1356(79.966)	nATDEVNALNVIELGDDDLNM(15.995)S(79.966)PDQLGFSRc	nATDEVNALNVIELGDDDLNMSPDQLGFSRc	nATDEVNALNVIELGDDDLNM(15.995)S(79.966)PDQLGFSRc	AT4G32200.1	AT4G32200.1	| Symbols: ASY2 | DNA-binding HORMA family protein | chr4:15548840-15554962 FORWARD LENGTH=1399	0	0	0	0	0	0	1	1	0	0	0	0	2	0	1	1	1
AT2G23740.1-S459(79.966)-M466(15.995)-C467(57.021);AT2G23740.2-S466(79.966)-M473(15.995)-C474(57.021)	nNEGS(79.966)PAVEAPM(15.995)C(57.021)GGVTVLGTKc	nNEGSPAVEAPMCGGVTVLGTKc	nNEGS(79.966)PAVEAPM(15.995)C(57.021)GGVTVLGTKc	AT2G23740.2	AT2G23740.1;AT2G23740.2	| Symbols: | nucleic acid binding;sequence-specific DNA binding transcription factors;zinc ion binding | chr2:10098213-10103229 FORWARD LENGTH=1375;| Symbols: | nucleic acid binding;sequence-specific DNA binding transcription factors;zinc ion binding | chr2:10098213-10103229 FORWARD LENGTH=1382	2	0	1	0	0	0	1	0	0	0	0	0	4	3	1	4	3
AT5G03415.1-S79(79.966);AT5G03415.2-S79(79.966)	nLNNLDIQGDDAGS(79.966)QGASGVKc	nLNNLDIQGDDAGSQGASGVKc	nLNNLDIQGDDAGS(79.966)QGASGVKc	AT5G03415.1	AT5G03415.1;AT5G03415.2	| Symbols: DPB, ATDPB | Transcription factor DP | chr5:842842-845200 FORWARD LENGTH=385;| Symbols: DPB | Transcription factor DP | chr5:842842-845200 FORWARD LENGTH=379	1	1	1	0	1	0	0	0	2	1	1	0	8	4	3	7	5
AT1G16270.1-S671(79.966);AT1G16270.2-S671(79.966)	nTVS(79.966)GGGIETEARc	nTVSGGGIETEARc	nTVS(79.966)GGGIETEARc	AT1G16270.1	AT1G16270.1;AT1G16270.2	| Symbols: | Protein kinase superfamily protein with octicosapeptide/Phox/Bem1p domain | chr1:5563890-5568145 FORWARD LENGTH=1147;| Symbols: | Protein kinase superfamily protein with octicosapeptide/Phox/Bem1p domain | chr1:5563890-5568145 FORWARD LENGTH=1147	7	5	5	4	9	7	2	3	5	4	0	1	52	23	8	31	6
AT5G52200.1-M39(15.995)-S47(79.966);AT5G52200.2-M59(15.995)-S67(79.966)	nTPYHPM(15.995)MDDDGSLS(79.966)PRc	nTPYHPMMDDDGSLSPRc	nTPYHPM(15.995)MDDDGSLS(79.966)PRc	AT5G52200.1	AT5G52200.1;AT5G52200.2	| Symbols: | phosphoprotein phosphatase inhibitors | chr5:21202818-21204719 REVERSE LENGTH=191;| Symbols: | phosphoprotein phosphatase inhibitors | chr5:21202818-21204017 REVERSE LENGTH=211	1	1	1	1	1	2	0	0	0	0	0	0	7	6	0	6	3
AT3G18370.1-S806(79.966)	nEILNSS(79.966)PAQAPSRDSc	nEILNSSPAQAPSRDSc	nEILNSS(79.966)PAQAPSRDSc	AT3G18370.1	AT3G18370.1	| Symbols: SYTF, ATSYTF, NTMC2TYPE3, NTMC2T3 | C2 domain-containing protein | chr3:6306362-6310256 FORWARD LENGTH=815	0	0	0	0	1	0	0	0	0	0	1	0	2	1	1	2	2
AT4G00890.1-S244(79.966)-S248(79.966)	nSQS(79.966)PPIS(79.966)PPKSDKc	nSQSPPISPPKSDKc	nSQS(79.966)PPIS(79.966)PPKSDKc	AT4G00890.1	AT4G00890.1	| Symbols: | proline-rich family protein | chr4:374055-375350 REVERSE LENGTH=431	5	0	3	1	4	0	2	2	9	1	0	0	27	8	8	16	5
AT1G79340.1-S166(79.966)	nEQIGESTKKEAEDEDES(79.966)EESSSRc	nEQIGESTKKEAEDEDESEESSSRc	nEQIGESTKKEAEDEDES(79.966)EESSSRc	AT1G79340.1	AT1G79340.1	| Symbols: AtMC4, MC4 | metacaspase 4 | chr1:29842849-29844368 FORWARD LENGTH=418	0	0	0	1	0	1	1	0	0	0	0	0	3	2	1	3	3
AT1G48410.1-M996(15.995)-T1000(79.966)-M1006(15.995)-M1011(15.995);AT1G48410.2-M998(15.995)-T1002(79.966)-M1008(15.995)-M1013(15.995);AT1G48410.3-M998(15.995)-T1002(79.966)-M1008(15.995)-M1013(15.995)	nFYM(15.995)EPET(79.966)SDSGSM(15.995)ASGSM(15.995)ARc	nFYMEPETSDSGSMASGSMARc	nFYM(15.995)EPET(79.966)SDSGSM(15.995)ASGSM(15.995)ARc	AT1G48410.1	AT1G48410.1;AT1G48410.2;AT1G48410.3	| Symbols: AGO1 | Stabilizer of iron transporter SufD / Polynucleotidyl transferase | chr1:17886285-17891892 REVERSE LENGTH=1048;| Symbols: AGO1 | Stabilizer of iron transporter SufD / Polynucleotidyl transferase | chr1:17886285-17891892 REVERSE LENGTH=1050;| Symbols: AGO1 | Stabilizer of iron transporter SufD / Polynucleotidyl transferase | chr1:17886285-17891892 REVERSE LENGTH=1050	1	3	1	1	0	1	1	2	3	2	0	0	15	6	5	11	5
AT5G61210.1-S47(79.966)	nTTS(79.966)EPSLADMTNPFGGERc	nTTSEPSLADMTNPFGGERc	nTTS(79.966)EPSLADMTNPFGGERc	AT5G61210.1	AT5G61210.1	| Symbols: SNAP33, ATSNAP33, SNP33, ATSNAP33B | soluble N-ethylmaleimide-sensitive factor adaptor protein 33 | chr5:24624027-24625366 FORWARD LENGTH=300	3	1	1	1	1	0	0	0	2	1	3	1	14	6	5	11	5
AT1G29400.1-M128(15.995)-S129(79.966);AT1G29400.2-M128(15.995)-S129(79.966)	nDNLSM(15.995)S(79.966)GPPRc	nDNLSMSGPPRc	nDNLSM(15.995)S(79.966)GPPRc	AT1G29400.1	AT1G29400.1;AT1G29400.2	| Symbols: AML5, ML5 | MEI2-like protein 5 | chr1:10290393-10293696 REVERSE LENGTH=800;| Symbols: AML5, ML5 | MEI2-like protein 5 | chr1:10290393-10293696 REVERSE LENGTH=800	1	0	1	0	0	0	0	0	0	0	0	0	2	2	0	2	2
AT5G44800.1-S1817(79.966)	nLGFGDLAS(79.966)PLPLFEPSDHLGFRc	nLGFGDLASPLPLFEPSDHLGFRc	nLGFGDLAS(79.966)PLPLFEPSDHLGFRc	AT5G44800.1	AT5G44800.1	| Symbols: CHR4, PKR1 | chromatin remodeling 4 | chr5:18083659-18092162 REVERSE LENGTH=2223	2	1	2	1	2	1	1	1	2	0	1	1	15	7	4	11	6
AT1G56220.1-S48(79.966);AT1G56220.2-S48(79.966);AT1G56220.3-S48(79.966);AT1G56220.4-S48(79.966)	nS(79.966)YGEDSLPEEAVKc	nSYGEDSLPEEAVKc	nS(79.966)YGEDSLPEEAVKc	AT1G56220.1	AT1G56220.1;AT1G56220.2;AT1G56220.3;AT1G56220.4	| Symbols: | Dormancy/auxin associated family protein | chr1:21043414-21044469 FORWARD LENGTH=137;| Symbols: | Dormancy/auxin associated family protein | chr1:21043414-21044381 FORWARD LENGTH=112;| Symbols: | Dormancy/auxin associated family protein | chr1:21043414-21044469 FORWARD LENGTH=140;| Symbols: | Dormancy/auxin associated family protein | chr1:21043414-21044381 FORWARD LENGTH=109	2	2	2	2	1	1	2	2	2	3	1	1	21	10	11	21	6
AT1G16610.1-S323(79.966)-S328(79.966);AT1G16610.2-S316(79.966)-S321(79.966);AT1G16610.3-S323(79.966)-S328(79.966)	nS(79.966)PPRRS(79.966)PIRc	nSPPRRSPIRc	nS(79.966)PPRRS(79.966)PIRc	AT1G16610.1	AT1G16610.1;AT1G16610.2;AT1G16610.3	| Symbols: SR45, RNPS1 | arginine/serine-rich 45 | chr1:5675925-5678686 REVERSE LENGTH=414;| Symbols: SR45, RNPS1 | arginine/serine-rich 45 | chr1:5675925-5678686 REVERSE LENGTH=407;| Symbols: SR45 | arginine/serine-rich 45 | chr1:5675925-5678686 REVERSE LENGTH=425	0	0	2	0	0	0	0	0	0	0	0	0	2	2	0	2	1
AT2G37050.1-S894(79.966);AT2G37050.3-S895(79.966)	nGGIS(79.966)DEFSRc	nGGISDEFSRc	nGGIS(79.966)DEFSRc	AT2G37050.1	AT2G37050.1;AT2G37050.3	| Symbols: | Leucine-rich repeat protein kinase family protein | chr2:15569290-15573477 FORWARD LENGTH=933;| Symbols: | Leucine-rich repeat protein kinase family protein | chr2:15569290-15573477 FORWARD LENGTH=934	3	3	0	0	2	2	2	3	2	2	2	2	23	7	10	17	5
AT2G46630.1-M247(15.995)-S252(79.966)-M260(15.995)	nKM(15.995)HRQPS(79.966)SSDSENIM(15.995)STRc	nKMHRQPSSSDSENIMSTRc	nKM(15.995)HRQPS(79.966)SSDSENIM(15.995)STRc	AT2G46630.1	AT2G46630.1	| Symbols: | unknown protein; LOCATED IN: chloroplast; EXPRESSED IN: 22 plant structures; EXPRESSED DURING: 13 growth stages; Has 110095 Blast hits to 59224 proteins in 2216 species: Archae - 177; Bacteria - 15429; Metazoa - 38345; Fungi - 18843; Plants - 13341; Viruses - 3084; Other Eukaryotes - 20876 (source: NCBI BLink). | chr2:19145529-19146713 FORWARD LENGTH=394	2	0	1	0	0	0	0	0	0	0	0	0	3	3	0	3	2
AT1G48410.1-M996(15.995)-S1001(79.966);AT1G48410.2-M998(15.995)-S1003(79.966);AT1G48410.3-M998(15.995)-S1003(79.966)	nFYM(15.995)EPETS(79.966)DSGSMASGSMARc	nFYMEPETSDSGSMASGSMARc	nFYM(15.995)EPETS(79.966)DSGSMASGSMARc	AT1G48410.1	AT1G48410.1;AT1G48410.2;AT1G48410.3	| Symbols: AGO1 | Stabilizer of iron transporter SufD / Polynucleotidyl transferase | chr1:17886285-17891892 REVERSE LENGTH=1048;| Symbols: AGO1 | Stabilizer of iron transporter SufD / Polynucleotidyl transferase | chr1:17886285-17891892 REVERSE LENGTH=1050;| Symbols: AGO1 | Stabilizer of iron transporter SufD / Polynucleotidyl transferase | chr1:17886285-17891892 REVERSE LENGTH=1050	2	1	2	0	1	0	0	0	1	1	2	0	10	6	4	10	5
AT4G23460.1-S619(79.966)	nTTVQKTEDEDYVEGSETGYPEASGNPVDGAAS(79.966)PSATTGYVTKc;nLKTTVQKTEDEDYVEGSETGYPEASGNPVDGAAS(79.966)PSATTGYVTKc	nTTVQKTEDEDYVEGSETGYPEASGNPVDGAASPSATTGYVTKc;nLKTTVQKTEDEDYVEGSETGYPEASGNPVDGAASPSATTGYVTKc	nTTVQKTEDEDYVEGSETGYPEASGNPVDGAAS(79.966)PSATTGYVTKc;nLKTTVQKTEDEDYVEGSETGYPEASGNPVDGAAS(79.966)PSATTGYVTKc	AT4G23460.1	AT4G23460.1	| Symbols: | Adaptin family protein | chr4:12243899-12248898 REVERSE LENGTH=893	2	1	3	0	4	2	4	1	5	0	5	2	29	12	14	26	6
AT3G57490.1-S274(79.966)	nISEVVVDKS(79.966)VEc	nISEVVVDKSVEc	nISEVVVDKS(79.966)VEc	AT3G57490.1	AT3G57490.1	| Symbols: | Ribosomal protein S5 family protein | chr3:21279824-21280887 REVERSE LENGTH=276	1	0	0	0	0	0	2	0	1	0	1	1	6	1	5	6	4
AT3G26400.1-S495(79.966)	nSFESTERPRS(79.966)Rc;nS(79.966)RGAVDAWVRPANEQRc	nSRGAVDAWVRPANEQRc;nSFESTERPRSRc	nSFESTERPRS(79.966)Rc;nS(79.966)RGAVDAWVRPANEQRc	AT3G26400.1	AT3G26400.1	| Symbols: EIF4B1 | eukaryotic translation initiation factor 4B1 | chr3:9666616-9669081 FORWARD LENGTH=532	2	0	3	0	3	0	0	0	1	0	1	0	10	8	2	10	5
AT2G46630.1-T111(79.966)	nAAT(79.966)PPPPPPRc	nAATPPPPPPRc	nAAT(79.966)PPPPPPRc	AT2G46630.1	AT2G46630.1	| Symbols: | unknown protein; LOCATED IN: chloroplast; EXPRESSED IN: 22 plant structures; EXPRESSED DURING: 13 growth stages; Has 110095 Blast hits to 59224 proteins in 2216 species: Archae - 177; Bacteria - 15429; Metazoa - 38345; Fungi - 18843; Plants - 13341; Viruses - 3084; Other Eukaryotes - 20876 (source: NCBI BLink). | chr2:19145529-19146713 FORWARD LENGTH=394	1	2	4	2	1	1	1	1	0	0	0	0	13	5	2	7	4
AT1G70180.1-S221(79.966);AT1G70180.2-S221(79.966)	nSDGRIIGS(79.966)PRc	nSDGRIIGSPRc	nSDGRIIGS(79.966)PRc	AT1G70180.1	AT1G70180.1;AT1G70180.2	| Symbols: | Sterile alpha motif (SAM) domain-containing protein | chr1:26426768-26428985 FORWARD LENGTH=456;| Symbols: | Sterile alpha motif (SAM) domain-containing protein | chr1:26426768-26429097 FORWARD LENGTH=460	0	0	0	0	0	0	1	0	1	0	1	0	3	0	3	3	3
AT4G35310.1-S552(79.966)-M553(15.995)	nNSLNIS(79.966)M(15.995)RDAc	nNSLNISMRDAc	nNSLNIS(79.966)M(15.995)RDAc	AT4G35310.1	AT4G35310.1	| Symbols: CPK5, ATCPK5 | calmodulin-domain protein kinase 5 | chr4:16802436-16804628 FORWARD LENGTH=556	4	3	2	3	1	3	4	1	3	2	2	1	29	12	10	22	6
AT5G47910.1-S39(79.966)	nGAFS(79.966)GPLGRPKc	nGAFSGPLGRPKc	nGAFS(79.966)GPLGRPKc	AT5G47910.1	AT5G47910.1	| Symbols: RBOHD, ATRBOHD | respiratory burst oxidase homologue D | chr5:19397585-19401768 FORWARD LENGTH=921	1	2	0	0	2	1	1	1	1	1	1	0	11	4	3	7	5
AT3G10380.1-S277(79.966)-S286(79.966)	nTASNDESSS(79.966)FDGHDEEDS(79.966)VEHDESTADTARc	nTASNDESSSFDGHDEEDSVEHDESTADTARc	nTASNDESSS(79.966)FDGHDEEDS(79.966)VEHDESTADTARc	AT3G10380.1	AT3G10380.1	| Symbols: SEC8, ATSEC8 | subunit of exocyst complex 8 | chr3:3219922-3228356 REVERSE LENGTH=1053	0	1	1	1	1	0	1	0	3	0	0	0	8	4	4	8	5
AT1G01440.1-S264(79.966)	nGYVQQAVS(79.966)DTDSRc	nGYVQQAVSDTDSRc	nGYVQQAVS(79.966)DTDSRc	AT1G01440.1	AT1G01440.1	| Symbols: | Protein of unknown function (DUF3133) | chr1:159935-162219 REVERSE LENGTH=664	3	3	0	2	0	0	2	1	0	0	3	5	19	6	6	12	4
AT1G53310.1-T232(79.966)-M237(15.995);AT1G53310.2-T232(79.966)-M237(15.995);AT1G53310.3-T232(79.966)-M237(15.995);AT2G42600.1-T231(79.966)-M236(15.995);AT2G42600.2-T231(79.966)-M236(15.995);AT3G14940.1-T232(79.966)-M237(15.995)	nTPPT(79.966)PQDEM(15.995)Rc	nTPPTPQDEMRc	nTPPT(79.966)PQDEM(15.995)Rc	AT1G53310.1	AT1G53310.1;AT1G53310.2;AT1G53310.3;AT2G42600.1;AT2G42600.2;AT3G14940.1	| Symbols: ATPPC1, PEPC1, ATPEPC1, PPC1 | phosphoenolpyruvate carboxylase 1 | chr1:19884261-19888070 REVERSE LENGTH=967;| Symbols: ATPPC1, PEPC1, ATPEPC1, PPC1 | phosphoenolpyruvate carboxylase 1 | chr1:19884261-19888070 REVERSE LENGTH=967;| Symbols: ATPPC1, PEPC1, ATPEPC1, PPC1 | phosphoenolpyruvate carboxylase 1 | chr1:19884261-19888070 REVERSE LENGTH=967;| Symbols: ATPPC2, PPC2 | phosphoenolpy…	3	3	3	2	4	3	2	3	4	3	2	3	35	10	11	21	6
AT2G46630.1-M276(15.995)-S281(79.966)	nGAVM(15.995)EILRS(79.966)PQGNKc;nGAVM(15.995)EILRS(79.966)PQGNKTGGSGTHSSRc	nGAVMEILRSPQGNKTGGSGTHSSRc;nGAVMEILRSPQGNKc	nGAVM(15.995)EILRS(79.966)PQGNKc;nGAVM(15.995)EILRS(79.966)PQGNKTGGSGTHSSRc	AT2G46630.1	AT2G46630.1	| Symbols: | unknown protein; LOCATED IN: chloroplast; EXPRESSED IN: 22 plant structures; EXPRESSED DURING: 13 growth stages; Has 110095 Blast hits to 59224 proteins in 2216 species: Archae - 177; Bacteria - 15429; Metazoa - 38345; Fungi - 18843; Plants - 13341; Viruses - 3084; Other Eukaryotes - 20876 (source: NCBI BLink). | chr2:19145529-19146713 FORWARD LENGTH=394	4	4	3	1	4	5	3	0	3	0	0	0	27	16	6	22	5
AT1G09060.1-M687(15.995)-S695(79.966);AT1G09060.2-M687(15.995)-S695(79.966);AT1G09060.3-M701(15.995)-S709(79.966)	nM(15.995)SENESLLS(79.966)PEQKc	nMSENESLLSPEQKc	nM(15.995)SENESLLS(79.966)PEQKc	AT1G09060.1	AT1G09060.1;AT1G09060.2;AT1G09060.3	| Symbols: | Zinc finger, RING-type;Transcription factor jumonji/aspartyl beta-hydroxylase | chr1:2921235-2925212 REVERSE LENGTH=930;| Symbols: | Zinc finger, RING-type;Transcription factor jumonji/aspartyl beta-hydroxylase | chr1:2921235-2925212 REVERSE LENGTH=930;| Symbols: | Zinc finger, RING-type;Transcription factor jumonji/aspartyl beta-hydroxylase | chr1:2921235-2925254 REVERSE LENGTH=944	6	5	3	2	3	2	5	4	4	2	4	6	46	11	14	25	6
AT3G25070.1-S141(79.966)	nADES(79.966)PEKVTVVPKc	nADESPEKVTVVPKc	nADES(79.966)PEKVTVVPKc	AT3G25070.1	AT3G25070.1	| Symbols: RIN4 | RPM1 interacting protein 4 | chr3:9132458-9133747 FORWARD LENGTH=211	9	8	9	8	20	17	9	11	10	9	1	0	111	39	25	64	6
AT3G54050.1-S326(79.966);AT3G54050.2-S326(79.966)	nYIDDLKDPGPTGKPYS(79.966)ARc	nYIDDLKDPGPTGKPYSARc	nYIDDLKDPGPTGKPYS(79.966)ARc	AT3G54050.1	AT3G54050.1;AT3G54050.2	| Symbols: HCEF1 | high cyclic electron flow 1 | chr3:20016951-20018527 FORWARD LENGTH=417;| Symbols: HCEF1 | high cyclic electron flow 1 | chr3:20016951-20018527 FORWARD LENGTH=417	1	0	0	0	2	0	1	0	0	0	0	0	4	3	1	4	3
AT5G57160.1-S1058(79.966)	nIGGDES(79.966)DENDELDGNNNVSADAEEGNAAGRc	nIGGDESDENDELDGNNNVSADAEEGNAAGRc	nIGGDES(79.966)DENDELDGNNNVSADAEEGNAAGRc	AT5G57160.1	AT5G57160.1	| Symbols: ATLIG4, LIG4 | DNA ligase IV | chr5:23155150-23161688 REVERSE LENGTH=1219	1	2	2	0	1	0	1	0	3	0	1	0	11	5	4	9	6
AT5G03630.1-S417(79.966)	nAQPS(79.966)VESLEVLSKc	nAQPSVESLEVLSKc	nAQPS(79.966)VESLEVLSKc	AT5G03630.1	AT5G03630.1	| Symbols: ATMDAR2 | Pyridine nucleotide-disulphide oxidoreductase family protein | chr5:922378-924616 REVERSE LENGTH=435	10	10	7	7	9	11	8	8	8	8	11	10	107	14	16	30	6
AT2G42600.1-S11(79.966);AT2G42600.2-S11(79.966);AT3G14940.1-S11(79.966);AT3G42628.1-S11(79.966)	nMAS(79.966)IDAQLRc	nMASIDAQLRc	nMAS(79.966)IDAQLRc	AT2G42600.1	AT2G42600.1;AT2G42600.2;AT3G14940.1;AT3G42628.1	| Symbols: ATPPC2, PPC2 | phosphoenolpyruvate carboxylase 2 | chr2:17734541-17738679 REVERSE LENGTH=963;| Symbols: ATPPC2, PPC2 | phosphoenolpyruvate carboxylase 2 | chr2:17734541-17738679 REVERSE LENGTH=963;| Symbols: ATPPC3, PPC3 | phosphoenolpyruvate carboxylase 3 | chr3:5025584-5029476 FORWARD LENGTH=968;| Symbols: | phosphoenolpyruvate carboxylase-related / PEP carboxylase-related | chr3:147…	2	3	1	1	2	4	2	2	2	2	4	2	27	8	7	15	6
AT5G53830.1-S165(79.966)	nNSSSSENILLS(79.966)PSMLDFPKc	nNSSSSENILLSPSMLDFPKc	nNSSSSENILLS(79.966)PSMLDFPKc	AT5G53830.1	AT5G53830.1	| Symbols: | VQ motif-containing protein | chr5:21857057-21857788 FORWARD LENGTH=243	0	0	0	0	0	2	0	0	0	0	0	0	2	2	0	2	1
AT1G51690.1-S472(79.966);AT1G51690.2-S471(79.966);AT1G51690.3-S562(79.966)	nGSES(79.966)PGVDGNTNALDYTTKc	nGSESPGVDGNTNALDYTTKc	nGSES(79.966)PGVDGNTNALDYTTKc	AT1G51690.1	AT1G51690.1;AT1G51690.2;AT1G51690.3	| Symbols: ATB ALPHA, B ALPHA | protein phosphatase 2A 55 kDa regulatory subunit B alpha isoform | chr1:19166218-19169974 FORWARD LENGTH=513;| Symbols: ATB ALPHA, B ALPHA | protein phosphatase 2A 55 kDa regulatory subunit B alpha isoform | chr1:19166218-19169974 FORWARD LENGTH=512;| Symbols: B ALPHA | protein phosphatase 2A 55 kDa regulatory subunit B alpha isoform | chr1:19164124-19169974 FORWAR…	6	2	3	1	1	0	0	0	2	0	1	0	16	11	3	14	5
AT1G75100.1-S56(79.966)	nVTSNEVTRHS(79.966)FSESALRc;nSKVTSNEVTRHS(79.966)FSESALRc	nSKVTSNEVTRHSFSESALRc;nVTSNEVTRHSFSESALRc	nVTSNEVTRHS(79.966)FSESALRc;nSKVTSNEVTRHS(79.966)FSESALRc	AT1G75100.1	AT1G75100.1	| Symbols: JAC1 | J-domain protein required for chloroplast accumulation response 1 | chr1:28191108-28193769 REVERSE LENGTH=651	0	0	1	0	1	1	1	0	3	1	0	0	8	3	4	7	4
AT4G28000.1-S216(79.966)	nNAS(79.966)AASDMSSISSRc	nNASAASDMSSISSRc	nNAS(79.966)AASDMSSISSRc	AT4G28000.1	AT4G28000.1	| Symbols: | P-loop containing nucleoside triphosphate hydrolases superfamily protein | chr4:13925456-13929280 FORWARD LENGTH=830	0	0	0	0	0	0	0	0	0	0	0	2	2	0	2	2	1
AT4G38470.1-T443(79.966)	nAQTGVMT(79.966)AETGTYRc;nVKAQTGVMT(79.966)AETGTYRc	nVKAQTGVMTAETGTYRc;nAQTGVMTAETGTYRc	nAQTGVMT(79.966)AETGTYRc;nVKAQTGVMT(79.966)AETGTYRc	AT4G38470.1	AT4G38470.1	| Symbols: | ACT-like protein tyrosine kinase family protein | chr4:17999432-18003551 FORWARD LENGTH=575	9	5	7	3	14	11	9	8	7	3	4	7	87	34	23	57	6
AT3G57410.1-S862(79.966)	nAFS(79.966)EVEATEEATEAKEEEEVSPAAEASAEEAKPKc	nAFSEVEATEEATEAKEEEEVSPAAEASAEEAKPKc	nAFS(79.966)EVEATEEATEAKEEEEVSPAAEASAEEAKPKc	AT3G57410.1	AT3G57410.1	| Symbols: VLN3, ATVLN3 | villin 3 | chr3:21243615-21249809 REVERSE LENGTH=965	3	2	1	0	0	2	5	4	2	2	1	1	23	8	13	21	6
AT1G48410.1-S1001(79.966)-M1006(15.995)-M1011(15.995);AT1G48410.2-S1003(79.966)-M1008(15.995)-M1013(15.995);AT1G48410.3-S1003(79.966)-M1008(15.995)-M1013(15.995)	nFYMEPETS(79.966)DSGSM(15.995)ASGSM(15.995)ARc	nFYMEPETSDSGSMASGSMARc	nFYMEPETS(79.966)DSGSM(15.995)ASGSM(15.995)ARc	AT1G48410.1	AT1G48410.1;AT1G48410.2;AT1G48410.3	| Symbols: AGO1 | Stabilizer of iron transporter SufD / Polynucleotidyl transferase | chr1:17886285-17891892 REVERSE LENGTH=1048;| Symbols: AGO1 | Stabilizer of iron transporter SufD / Polynucleotidyl transferase | chr1:17886285-17891892 REVERSE LENGTH=1050;| Symbols: AGO1 | Stabilizer of iron transporter SufD / Polynucleotidyl transferase | chr1:17886285-17891892 REVERSE LENGTH=1050	1	3	1	1	1	0	3	1	2	3	1	0	17	6	7	13	6
AT2G46630.1-S256(79.966)-M260(15.995)	nQPSSSDS(79.966)ENIM(15.995)STRc	nQPSSSDSENIMSTRc	nQPSSSDS(79.966)ENIM(15.995)STRc	AT2G46630.1	AT2G46630.1	| Symbols: | unknown protein; LOCATED IN: chloroplast; EXPRESSED IN: 22 plant structures; EXPRESSED DURING: 13 growth stages; Has 110095 Blast hits to 59224 proteins in 2216 species: Archae - 177; Bacteria - 15429; Metazoa - 38345; Fungi - 18843; Plants - 13341; Viruses - 3084; Other Eukaryotes - 20876 (source: NCBI BLink). | chr2:19145529-19146713 FORWARD LENGTH=394	1	1	3	2	0	0	1	1	1	1	0	0	11	5	3	8	4
AT1G33680.1-S154(79.966)	nEVNISGS(79.966)QNEGEDDSKETNDVVAQKc	nEVNISGSQNEGEDDSKETNDVVAQKc	nEVNISGS(79.966)QNEGEDDSKETNDVVAQKc	AT1G33680.1	AT1G33680.1	| Symbols: | KH domain-containing protein | chr1:12204056-12208282 FORWARD LENGTH=763	1	1	1	0	0	2	0	1	0	0	0	0	6	5	1	6	4
AT2G02080.1-S73(79.966)	nNQPGNPNPDAEVVALS(79.966)PKc;nRNQPGNPNPDAEVVALS(79.966)PKc	nNQPGNPNPDAEVVALSPKc;nRNQPGNPNPDAEVVALSPKc	nNQPGNPNPDAEVVALS(79.966)PKc;nRNQPGNPNPDAEVVALS(79.966)PKc	AT2G02080.1	AT2G02080.1	| Symbols: AtIDD4, IDD4 | indeterminate(ID)-domain 4 | chr2:518328-521170 REVERSE LENGTH=516	10	9	5	3	11	6	8	6	11	5	13	10	97	32	35	67	6
AT3G48200.1-S808(79.966)-C819(57.021)	nIIAS(79.966)DDENEDAEAPC(57.021)IQKc	nIIASDDENEDAEAPCIQKc	nIIAS(79.966)DDENEDAEAPC(57.021)IQKc	AT3G48200.1	AT3G48200.1	| Symbols: | unknown protein; FUNCTIONS IN: molecular_function unknown; INVOLVED IN: biological_process unknown; LOCATED IN: endomembrane system; EXPRESSED IN: 21 plant structures; EXPRESSED DURING: 13 growth stages; Has 210 Blast hits to 148 proteins in 42 species: Archae - 0; Bacteria - 118; Metazoa - 0; Fungi - 0; Plants - 48; Viruses - 0; Other Eukaryotes - 44 (source: NCBI BLink). | chr3:178…	2	0	1	0	0	0	1	0	2	0	0	0	6	3	3	6	4
AT3G61480.1-S576(79.966)	nEGELDEDNLS(79.966)SDLSEREPSRc	nEGELDEDNLSSDLSEREPSRc	nEGELDEDNLS(79.966)SDLSEREPSRc	AT3G61480.1	AT3G61480.1	| Symbols: | Quinoprotein amine dehydrogenase, beta chain-like; RIC1-like guanyl-nucleotide exchange factor | chr3:22749984-22756476 FORWARD LENGTH=1080	0	1	2	0	2	0	1	1	2	1	0	0	10	5	4	9	5
AT3G01670.1-S92(79.966)	nTAHYPHPS(79.966)EEILDANIRc	nTAHYPHPSEEILDANIRc	nTAHYPHPS(79.966)EEILDANIRc	AT3G01670.1	AT3G01670.1	| Symbols: | unknown protein; BEST Arabidopsis thaliana protein match is: unknown protein (TAIR:AT3G01680.1); Has 121 Blast hits to 111 proteins in 12 species: Archae - 0; Bacteria - 0; Metazoa - 0; Fungi - 0; Plants - 121; Viruses - 0; Other Eukaryotes - 0 (source: NCBI BLink). | chr3:247288-250261 FORWARD LENGTH=822	4	3	0	0	3	3	3	0	1	0	2	2	21	11	6	17	5
AT1G58025.1-T452(79.966)-S454(79.966)-S458(79.966)-M459(15.995);AT1G58025.2-T453(79.966)-S455(79.966)-S459(79.966)-M460(15.995);AT1G58025.3-T453(79.966)-S455(79.966)-S459(79.966)-M460(15.995)	nANVEDKT(79.966)QS(79.966)IDRS(79.966)M(15.995)EETGDEPVNSAAEKc	nANVEDKTQSIDRSMEETGDEPVNSAAEKc	nANVEDKT(79.966)QS(79.966)IDRS(79.966)M(15.995)EETGDEPVNSAAEKc	AT1G58025.1	AT1G58025.1;AT1G58025.2;AT1G58025.3	| Symbols: | DNA-binding bromodomain-containing protein | chr1:21458219-21461757 REVERSE LENGTH=572;| Symbols: | DNA-binding bromodomain-containing protein | chr1:21457755-21461757 REVERSE LENGTH=582;| Symbols: | DNA-binding bromodomain-containing protein | chr1:21458219-21461757 REVERSE LENGTH=573	0	1	0	0	0	0	0	0	1	0	0	0	2	1	1	2	2
AT3G48430.1-S1092(79.966)	nVFRNPVSYES(79.966)EDNGVYQQSGRc;nNPVSYES(79.966)EDNGVYQQSGRc	nVFRNPVSYESEDNGVYQQSGRc;nNPVSYESEDNGVYQQSGRc	nVFRNPVSYES(79.966)EDNGVYQQSGRc;nNPVSYES(79.966)EDNGVYQQSGRc	AT3G48430.1	AT3G48430.1	| Symbols: REF6 | relative of early flowering 6 | chr3:17935609-17940456 FORWARD LENGTH=1360	7	5	4	0	6	3	6	4	6	2	3	2	48	22	19	41	6
AT1G66150.1-S518(79.966)-S519(79.966)	nFSGSES(79.966)S(79.966)NAVVVHPRc	nFSGSESSNAVVVHPRc	nFSGSES(79.966)S(79.966)NAVVVHPRc	AT1G66150.1	AT1G66150.1	| Symbols: TMK1 | transmembrane kinase 1 | chr1:24631503-24634415 FORWARD LENGTH=942	0	1	0	0	1	0	1	0	0	0	0	0	3	2	1	3	3
AT5G24260.1-S479(79.966)	nILYEQTS(79.966)PIQILKc	nILYEQTSPIQILKc	nILYEQTS(79.966)PIQILKc	AT5G24260.1	AT5G24260.1	| Symbols: | prolyl oligopeptidase family protein | chr5:8234865-8237810 REVERSE LENGTH=746	0	1	0	0	0	1	0	0	1	0	0	0	3	2	1	3	3
AT1G42550.1-S415(79.966)	nS(79.966)VEMKEQHVNVDDPRc	nSVEMKEQHVNVDDPRc	nS(79.966)VEMKEQHVNVDDPRc	AT1G42550.1	AT1G42550.1	| Symbols: PMI1 | plastid movement impaired1 | chr1:15977131-15979734 FORWARD LENGTH=843	0	0	1	1	0	0	0	0	7	4	0	0	13	2	3	5	2
AT5G53140.1-S365(79.966)	nIETNAMAES(79.966)EPELNPTTELEPESNPSTALETESIPKc	nIETNAMAESEPELNPTTELEPESNPSTALETESIPKc	nIETNAMAES(79.966)EPELNPTTELEPESNPSTALETESIPKc	AT5G53140.1	AT5G53140.1	| Symbols: | Protein phosphatase 2C family protein | chr5:21549228-21552132 FORWARD LENGTH=420	2	0	2	1	1	0	1	0	2	2	1	0	12	6	5	11	6
AT2G45540.1-S72(79.966);AT2G45540.2-S72(79.966)	nAANESQGDLQEPGSFSNS(79.966)DHGRc	nAANESQGDLQEPGSFSNSDHGRc	nAANESQGDLQEPGSFSNS(79.966)DHGRc	AT2G45540.1	AT2G45540.1;AT2G45540.2	| Symbols: | WD-40 repeat family protein / beige-related | chr2:18757881-18772229 REVERSE LENGTH=2946;| Symbols: | WD-40 repeat family protein / beige-related | chr2:18757881-18772229 REVERSE LENGTH=3001	1	1	0	0	0	0	0	0	0	0	0	0	2	2	0	2	1
AT5G20490.1-S1531(79.966);AT5G20490.2-S1451(79.966)	nENS(79.966)GFGFLLTRc	nENSGFGFLLTRc	nENS(79.966)GFGFLLTRc	AT5G20490.1	AT5G20490.1;AT5G20490.2	| Symbols: XIK, ATXIK, XI-17 | Myosin family protein with Dil domain | chr5:6927064-6936825 REVERSE LENGTH=1545;| Symbols: XIK, ATXIK, XI-17 | Myosin family protein with Dil domain | chr5:6927064-6936079 REVERSE LENGTH=1465	1	1	0	0	2	2	1	1	1	1	1	0	11	3	3	6	5
AT5G35980.1-S847(79.966)	nYAPNQAFSQVETGS(79.966)PPSNDPHARc;nRYAPNQAFSQVETGS(79.966)PPSNDPHARc	nRYAPNQAFSQVETGSPPSNDPHARc;nYAPNQAFSQVETGSPPSNDPHARc	nYAPNQAFSQVETGS(79.966)PPSNDPHARc;nRYAPNQAFSQVETGS(79.966)PPSNDPHARc	AT5G35980.1	AT5G35980.1	| Symbols: YAK1 | yeast YAK1-related gene 1 | chr5:14128551-14135984 FORWARD LENGTH=956	3	0	0	0	2	0	1	1	2	0	4	1	14	5	6	11	5
AT1G72710.1-S347(79.966)	nRNS(79.966)GQIFNSGSLAKc	nRNSGQIFNSGSLAKc	nRNS(79.966)GQIFNSGSLAKc	AT1G72710.1	AT1G72710.1	| Symbols: CKL2 | casein kinase 1-like protein 2 | chr1:27372553-27376178 FORWARD LENGTH=465	2	1	1	0	3	1	1	1	1	1	1	5	18	7	7	14	6
AT1G27750.1-T462(79.966)-S464(79.966)	nGLLNQHT(79.966)PS(79.966)PSARc	nGLLNQHTPSPSARc	nGLLNQHT(79.966)PS(79.966)PSARc	AT1G27750.1	AT1G27750.1	| Symbols: | nucleic acid binding | chr1:9657425-9661750 FORWARD LENGTH=1075	6	3	3	3	4	5	6	1	1	1	8	1	42	19	17	36	6
AT1G17210.1-S22(79.966)-S26(79.966)	nNSVAS(79.966)ASAS(79.966)ASATPVDRc	nNSVASASASASATPVDRc	nNSVAS(79.966)ASAS(79.966)ASATPVDRc	AT1G17210.1	AT1G17210.1	| Symbols: ATILP1, ILP1 | IAP-like protein 1 | chr1:5880502-5884657 REVERSE LENGTH=958	1	0	0	0	1	1	2	0	0	0	0	0	5	3	2	5	3
AT2G22090.1-S309(79.966);AT2G22090.2-S309(79.966)	nGQS(79.966)LPSTYPDSDAGGKc	nGQSLPSTYPDSDAGGKc	nGQS(79.966)LPSTYPDSDAGGKc	AT2G22090.1	AT2G22090.1;AT2G22090.2	| Symbols: UBA1A | RNA-binding (RRM/RBD/RNP motifs) family protein | chr2:9388571-9390450 REVERSE LENGTH=343;| Symbols: UBA1A | RNA-binding (RRM/RBD/RNP motifs) family protein | chr2:9389407-9390450 REVERSE LENGTH=347	1	0	0	0	0	0	0	0	1	0	2	0	4	1	3	4	3
AT1G50120.1-S264(79.966)	nTFGS(79.966)SLSLNSGPRc	nTFGSSLSLNSGPRc	nTFGS(79.966)SLSLNSGPRc	AT1G50120.1	AT1G50120.1	| Symbols: | FUNCTIONS IN: molecular_function unknown; INVOLVED IN: biological_process unknown; LOCATED IN: cellular_component unknown; EXPRESSED IN: 23 plant structures; EXPRESSED DURING: 13 growth stages; CONTAINS InterPro DOMAIN/s: Rgp1 (InterPro:IPR014848), Immunoglobulin E-set (InterPro:IPR014756); Has 144 Blast hits to 140 proteins in 61 species: Archae - 0; Bacteria - 0; Metazoa - 86; Fung…	2	2	0	0	1	1	1	0	0	0	1	0	8	3	2	5	4
AT5G57610.1-S220(79.966)-M223(15.995)	nVGS(79.966)GQM(15.995)LAQRc	nVGSGQMLAQRc	nVGS(79.966)GQM(15.995)LAQRc	AT5G57610.1	AT5G57610.1	| Symbols: | Protein kinase superfamily protein with octicosapeptide/Phox/Bem1p domain | chr5:23325307-23329099 FORWARD LENGTH=1054	1	0	2	2	1	0	1	1	0	0	0	0	8	4	2	6	4
AT1G76940.1-S77(79.966)-M78(15.995)	nYLQSVQSGEGGSVS(79.966)M(15.995)GRc	nYLQSVQSGEGGSVSMGRc	nYLQSVQSGEGGSVS(79.966)M(15.995)GRc	AT1G76940.1	AT1G76940.1	| Symbols: | RNA-binding (RRM/RBD/RNP motifs) family protein | chr1:28902707-28904085 REVERSE LENGTH=233	2	0	0	0	0	1	1	0	1	1	0	0	6	3	2	5	4
AT5G40450.1-S2467(79.966)	nASEAEHEDPVDDIKS(79.966)NDDRDFPTEQAPKc	nASEAEHEDPVDDIKSNDDRDFPTEQAPKc	nASEAEHEDPVDDIKS(79.966)NDDRDFPTEQAPKc	AT5G40450.1	AT5G40450.1	| Symbols: | unknown protein; FUNCTIONS IN: molecular_function unknown; INVOLVED IN: biological_process unknown; LOCATED IN: chloroplast, plasma membrane; EXPRESSED IN: 24 plant structures; EXPRESSED DURING: 13 growth stages; Has 30201 Blast hits to 17322 proteins in 780 species: Archae - 12; Bacteria - 1396; Metazoa - 17338; Fungi - 3422; Plants - 5037; Viruses - 0; Other Eukaryotes - 2996 (sour…	4	2	4	0	2	0	3	2	2	0	1	0	20	11	7	18	6
AT5G18130.1-S110(79.966);AT5G18130.2-S110(79.966)	nSSVVPTQLLQIPITWEPLSPVDDKDHNKYLDPDFSEPDPELLTESFPS(79.966)PRc	nSSVVPTQLLQIPITWEPLSPVDDKDHNKYLDPDFSEPDPELLTESFPSPRc	nSSVVPTQLLQIPITWEPLSPVDDKDHNKYLDPDFSEPDPELLTESFPS(79.966)PRc	AT5G18130.1	AT5G18130.1;AT5G18130.2	| Symbols: | unknown protein; BEST Arabidopsis thaliana protein match is: unknown protein (TAIR:AT3G03870.2); Has 1807 Blast hits to 1807 proteins in 277 species: Archae - 0; Bacteria - 0; Metazoa - 736; Fungi - 347; Plants - 385; Viruses - 0; Other Eukaryotes - 339 (source: NCBI BLink). | chr5:5995634-5997165 FORWARD LENGTH=280;| Symbols: | unknown protein; BEST Arabidopsis thaliana protein matc…	0	0	2	0	1	0	0	0	1	0	2	0	6	3	3	6	4
AT3G13300.1-S660(79.966);AT3G13300.2-S625(79.966)	nTSGLPSQTSGAGSAYATLPQLPLS(79.966)PRc	nTSGLPSQTSGAGSAYATLPQLPLSPRc	nTSGLPSQTSGAGSAYATLPQLPLS(79.966)PRc	AT3G13300.1	AT3G13300.1;AT3G13300.2	| Symbols: VCS | Transducin/WD40 repeat-like superfamily protein | chr3:4304085-4309949 FORWARD LENGTH=1344;| Symbols: VCS | Transducin/WD40 repeat-like superfamily protein | chr3:4304085-4309949 FORWARD LENGTH=1309	3	1	0	0	1	1	3	2	0	0	0	1	12	6	5	11	4
AT3G15880.1-S728(79.966);AT3G15880.2-S728(79.966);AT3G15880.3-S718(79.966)	nSGPVAS(79.966)VTGLNGDNRc	nSGPVASVTGLNGDNRc	nSGPVAS(79.966)VTGLNGDNRc	AT3G15880.1	AT3G15880.1;AT3G15880.2;AT3G15880.3	| Symbols: WSIP2, TPR4 | WUS-interacting protein 2 | chr3:5364792-5371869 REVERSE LENGTH=1135;| Symbols: WSIP2, TPR4 | WUS-interacting protein 2 | chr3:5364454-5371869 REVERSE LENGTH=1137;| Symbols: WSIP2 | WUS-interacting protein 2 | chr3:5364792-5371869 REVERSE LENGTH=1125	0	2	0	0	0	1	0	0	0	0	0	0	3	3	0	3	2
AT4G38810.1-S140(79.966);AT4G38810.2-S250(79.966)	nRLLS(79.966)NKFEFDKc	nRLLSNKFEFDKc	nRLLS(79.966)NKFEFDKc	AT4G38810.2	AT4G38810.1;AT4G38810.2	| Symbols: | Calcium-binding EF-hand family protein | chr4:18115607-18116999 REVERSE LENGTH=265;| Symbols: | Calcium-binding EF-hand family protein | chr4:18115607-18118860 REVERSE LENGTH=375	1	1	0	0	0	0	1	0	0	0	0	0	3	2	1	3	2
AT5G13020.1-S390(79.966)	nLEEIS(79.966)DGESGNIc;nVLRDHELALMDAIAKLEEIS(79.966)DGESGNIc	nVLRDHELALMDAIAKLEEISDGESGNIc;nLEEISDGESGNIc	nLEEIS(79.966)DGESGNIc;nVLRDHELALMDAIAKLEEIS(79.966)DGESGNIc	AT5G13020.1	AT5G13020.1	| Symbols: | Emsy N Terminus (ENT)/ plant Tudor-like domains-containing protein | chr5:4129691-4132089 REVERSE LENGTH=397	3	4	2	0	4	5	4	6	2	3	4	5	42	16	17	33	6
AT3G18240.1-T117(79.966);AT3G18240.2-T117(79.966)	nHAET(79.966)DDELLEKc;nRLVDKHAET(79.966)DDELLEKc;nLVDKHAET(79.966)DDELLEKc	nLVDKHAETDDELLEKc;nHAETDDELLEKc;nRLVDKHAETDDELLEKc	nHAET(79.966)DDELLEKc;nRLVDKHAET(79.966)DDELLEKc;nLVDKHAET(79.966)DDELLEKc	AT3G18240.1	AT3G18240.1;AT3G18240.2	| Symbols: | Ribosomal protein S24/S35, mitochondrial | chr3:6255810-6257695 FORWARD LENGTH=419;| Symbols: | Ribosomal protein S24/S35, mitochondrial | chr3:6255810-6257695 FORWARD LENGTH=419	9	10	7	4	14	15	7	9	8	5	0	0	88	42	23	65	5
AT2G32710.1-T202(79.966)-C204(57.021);AT2G32710.2-T199(79.966)-C201(57.021)	nEST(79.966)PC(57.021)SLIRc	nESTPCSLIRc	nEST(79.966)PC(57.021)SLIRc	AT2G32710.1	AT2G32710.1;AT2G32710.2	| Symbols: KRP4, ACK2, ICK7 | Cyclin-dependent kinase inhibitor family protein | chr2:13873496-13875350 FORWARD LENGTH=289;| Symbols: KRP4, ACK2, ICK7 | Cyclin-dependent kinase inhibitor family protein | chr2:13873496-13875350 FORWARD LENGTH=286	1	0	0	0	1	0	1	0	0	0	1	0	4	2	2	4	4
AT1G14850.1-S901(79.966)	nAALTS(79.966)DAEEKENVARc	nAALTSDAEEKENVARc	nAALTS(79.966)DAEEKENVARc	AT1G14850.1	AT1G14850.1	| Symbols: NUP155 | nucleoporin 155 | chr1:5116921-5123259 REVERSE LENGTH=1464	0	0	0	0	1	0	0	0	1	0	0	0	2	1	1	2	2
AT5G63550.1-S238(79.966);AT5G63550.2-S238(79.966)	nVLEFLES(79.966)PKETRc	nVLEFLESPKETRc	nVLEFLES(79.966)PKETRc	AT5G63550.1	AT5G63550.1;AT5G63550.2	| Symbols: | DEK domain-containing chromatin associated protein | chr5:25444805-25447934 FORWARD LENGTH=530;| Symbols: | DEK domain-containing chromatin associated protein | chr5:25444805-25447934 FORWARD LENGTH=531	1	0	1	0	1	2	1	1	1	4	2	2	16	3	7	10	6
AT3G56150.1-S38(79.966)-S40(79.966);AT3G56150.2-S38(79.966)-S40(79.966)	nYLQS(79.966)GS(79.966)EDDDDTDTKRc	nYLQSGSEDDDDTDTKRc	nYLQS(79.966)GS(79.966)EDDDDTDTKRc	AT3G56150.1	AT3G56150.1;AT3G56150.2	| Symbols: EIF3C, ATEIF3C-1, EIF3C-1, ATTIF3C1, TIF3C1 | eukaryotic translation initiation factor 3C | chr3:20833790-20836820 REVERSE LENGTH=900;| Symbols: EIF3C | eukaryotic translation initiation factor 3C | chr3:20833790-20836820 REVERSE LENGTH=900	2	1	2	3	2	2	3	0	7	5	0	0	27	11	7	18	5
AT5G64330.1-M471(15.995)-S474(79.966);AT5G64330.2-M471(15.995)-S474(79.966)	nM(15.995)SPS(79.966)PSQSMYADIPRc	nMSPSPSQSMYADIPRc	nM(15.995)SPS(79.966)PSQSMYADIPRc	AT5G64330.1	AT5G64330.1;AT5G64330.2	| Symbols: NPH3, RPT3, JK218 | Phototropic-responsive NPH3 family protein | chr5:25727568-25730225 FORWARD LENGTH=746;| Symbols: NPH3, RPT3, JK218 | Phototropic-responsive NPH3 family protein | chr5:25727568-25729510 FORWARD LENGTH=558	1	1	1	0	1	0	1	1	0	0	1	1	8	3	2	5	5
ATCG00480.1-T304(79.966)-M306(15.995)	nMPSAVGYQPTLST(79.966)EM(15.995)GTLQERc	nMPSAVGYQPTLSTEMGTLQERc	nMPSAVGYQPTLST(79.966)EM(15.995)GTLQERc	ATCG00480.1	ATCG00480.1	| Symbols: ATPB, PB | ATP synthase subunit beta | chrC:52660-54156 REVERSE LENGTH=498	2	0	0	0	0	1	0	0	1	0	1	1	6	3	3	6	4
AT3G44750.1-S103(79.966)	nTPNIEPQGYS(79.966)EEEEEEEEEVPAGNAAKc	nTPNIEPQGYSEEEEEEEEEVPAGNAAKc	nTPNIEPQGYS(79.966)EEEEEEEEEVPAGNAAKc	AT3G44750.1	AT3G44750.1	| Symbols: HD2A, ATHD2A, HDA3, HDT1 | histone deacetylase 3 | chr3:16298045-16299585 FORWARD LENGTH=245	4	1	4	1	2	1	5	2	2	0	1	1	24	9	9	18	6
AT2G41410.1-S11(79.966)	nLAASLNRLS(79.966)PKc	nLAASLNRLSPKc	nLAASLNRLS(79.966)PKc	AT2G41410.1	AT2G41410.1	| Symbols: | Calcium-binding EF-hand family protein | chr2:17262085-17262735 REVERSE LENGTH=216	1	1	0	0	1	2	1	0	1	0	0	0	7	4	2	6	4
AT4G32760.1-T183(79.966);AT4G32760.2-T183(79.966)	nNAGPGNDVPEPSAEPEFPT(79.966)LSLSEIQNAKc	nNAGPGNDVPEPSAEPEFPTLSLSEIQNAKc	nNAGPGNDVPEPSAEPEFPT(79.966)LSLSEIQNAKc	AT4G32760.1	AT4G32760.1;AT4G32760.2	| Symbols: | ENTH/VHS/GAT family protein | chr4:15799376-15803832 FORWARD LENGTH=675;| Symbols: | ENTH/VHS/GAT family protein | chr4:15799376-15803832 FORWARD LENGTH=676	1	0	0	0	0	0	2	1	0	0	0	0	4	1	2	3	2
AT2G26110.1-S142(79.966)	nSPS(79.966)VLHRc	nSPSVLHRc	nSPS(79.966)VLHRc	AT2G26110.1	AT2G26110.1	| Symbols: | Protein of unknown function (DUF761) | chr2:11120869-11121798 FORWARD LENGTH=309	0	0	0	1	0	2	0	0	0	0	0	0	3	3	0	3	2
AT2G46020.1-S2136(79.966);AT2G46020.2-S2137(79.966)	nGLRS(79.966)PVSGGVPRc	nGLRSPVSGGVPRc	nGLRS(79.966)PVSGGVPRc	AT2G46020.2	AT2G46020.1;AT2G46020.2	| Symbols: CHR2, ATBRM, BRM, CHA2 | transcription regulatory protein SNF2, putative | chr2:18923304-18931769 FORWARD LENGTH=2192;| Symbols: CHR2, ATBRM, BRM, CHA2 | transcription regulatory protein SNF2, putative | chr2:18923304-18931769 FORWARD LENGTH=2193	8	2	2	2	2	1	5	2	6	2	0	0	32	12	9	21	5
AT1G55860.1-S2847(79.966);AT1G55860.2-S2598(79.966)	nNDEQVEEGS(79.966)LDGRc;nNDEQVEEGS(79.966)LDGRAPEVNAIDPTFLEALPEDLRc	nNDEQVEEGSLDGRAPEVNAIDPTFLEALPEDLRc;nNDEQVEEGSLDGRc	nNDEQVEEGS(79.966)LDGRc;nNDEQVEEGS(79.966)LDGRAPEVNAIDPTFLEALPEDLRc	AT1G55860.1	AT1G55860.1;AT1G55860.2	| Symbols: UPL1 | ubiquitin-protein ligase 1 | chr1:20879900-20895393 REVERSE LENGTH=3930;| Symbols: UPL1 | ubiquitin-protein ligase 1 | chr1:20879900-20892910 REVERSE LENGTH=3681	4	2	2	0	0	0	2	1	1	0	0	0	12	7	3	10	4
AT5G40450.1-S1899(79.966)-M1906(15.995)	nESS(79.966)DEALVSM(15.995)LASRc	nESSDEALVSMLASRc	nESS(79.966)DEALVSM(15.995)LASRc	AT5G40450.1	AT5G40450.1	| Symbols: | unknown protein; FUNCTIONS IN: molecular_function unknown; INVOLVED IN: biological_process unknown; LOCATED IN: chloroplast, plasma membrane; EXPRESSED IN: 24 plant structures; EXPRESSED DURING: 13 growth stages; Has 30201 Blast hits to 17322 proteins in 780 species: Archae - 12; Bacteria - 1396; Metazoa - 17338; Fungi - 3422; Plants - 5037; Viruses - 0; Other Eukaryotes - 2996 (sour…	6	2	3	1	1	2	4	2	1	1	1	1	25	12	7	19	6
AT3G55460.1-S204(79.966)-S206(79.966)	nS(79.966)YS(79.966)PGYEGAAAAAPDRDRc;nRS(79.966)YS(79.966)PGYEGAAAAAPDRDRc	nSYSPGYEGAAAAAPDRDRc;nRSYSPGYEGAAAAAPDRDRc	nS(79.966)YS(79.966)PGYEGAAAAAPDRDRc;nRS(79.966)YS(79.966)PGYEGAAAAAPDRDRc	AT3G55460.1	AT3G55460.1	| Symbols: SCL30, At-SCL30 | SC35-like splicing factor 30 | chr3:20561024-20563502 FORWARD LENGTH=262	0	0	4	0	1	3	2	1	0	1	0	0	12	8	3	11	4
AT2G01420.2-M386(15.995)-S395(79.966)	nM(15.995)VVSDQPRKS(79.966)NARc	nMVVSDQPRKSNARc	nM(15.995)VVSDQPRKS(79.966)NARc	AT2G01420.2	AT2G01420.2	| Symbols: PIN4 | Auxin efflux carrier family protein | chr2:180478-183199 REVERSE LENGTH=616	0	0	1	0	0	1	2	0	0	1	0	0	5	2	3	5	4
AT4G28080.1-S1453(79.966)	nVVVGGSELTSS(79.966)PKc	nVVVGGSELTSSPKc	nVVVGGSELTSS(79.966)PKc	AT4G28080.1	AT4G28080.1	| Symbols: | Tetratricopeptide repeat (TPR)-like superfamily protein | chr4:13948993-13957840 REVERSE LENGTH=1819	1	2	3	3	2	2	4	0	1	2	3	3	26	9	10	19	6
AT4G30780.1-S81(79.966)	nKSPS(79.966)LLELIQMKc;nSPS(79.966)LLELIQMKc	nSPSLLELIQMKc;nKSPSLLELIQMKc	nKSPS(79.966)LLELIQMKc;nSPS(79.966)LLELIQMKc	AT4G30780.1	AT4G30780.1	| Symbols: | unknown protein; BEST Arabidopsis thaliana protein match is: unknown protein (TAIR:AT2G24100.1); Has 109 Blast hits to 109 proteins in 18 species: Archae - 0; Bacteria - 0; Metazoa - 1; Fungi - 0; Plants - 95; Viruses - 0; Other Eukaryotes - 13 (source: NCBI BLink). | chr4:14990523-14992855 FORWARD LENGTH=589	2	2	1	0	2	2	1	0	2	2	4	4	22	5	8	13	6
AT2G39730.1-T86(79.966);AT2G39730.2-T86(79.966);AT2G39730.3-T86(79.966)	nGLAYDTSDDQQDIT(79.966)RGKc	nGLAYDTSDDQQDITRGKc	nGLAYDTSDDQQDIT(79.966)RGKc	AT2G39730.1	AT2G39730.1;AT2G39730.2;AT2G39730.3	| Symbols: RCA | rubisco activase | chr2:16570951-16573345 REVERSE LENGTH=474;| Symbols: RCA | rubisco activase | chr2:16571046-16573345 REVERSE LENGTH=446;| Symbols: RCA | rubisco activase | chr2:16571174-16573345 REVERSE LENGTH=441	1	1	0	0	3	3	1	0	0	0	0	0	9	5	1	6	3
AT1G28330.1-T29(79.966);AT1G28330.2-T29(79.966);AT1G28330.3-T29(79.966);AT1G28330.4-T29(79.966);AT1G28330.5-T29(79.966)	nKITT(79.966)QPINIRc	nKITTQPINIRc	nKITT(79.966)QPINIRc	AT1G28330.4	AT1G28330.1;AT1G28330.2;AT1G28330.3;AT1G28330.4;AT1G28330.5	| Symbols: DRM1, DYL1 | dormancy-associated protein-like 1 | chr1:9934252-9935216 REVERSE LENGTH=122;| Symbols: DYL1 | dormancy-associated protein-like 1 | chr1:9934500-9935216 REVERSE LENGTH=132;| Symbols: DYL1 | dormancy-associated protein-like 1 | chr1:9934500-9935216 REVERSE LENGTH=132;| Symbols: | dormancy-associated protein-like 1 | chr1:9934134-9935216 REVERSE LENGTH=125;| Symbols: DYL1 | …	0	2	0	0	2	2	1	1	0	2	0	0	10	4	3	7	4
AT5G28540.1-S665(79.966)	nSGGAPGGAGGESSTEEEDES(79.966)HDELc	nSGGAPGGAGGESSTEEEDESHDELc	nSGGAPGGAGGESSTEEEDES(79.966)HDELc	AT5G28540.1	AT5G28540.1	| Symbols: BIP1 | heat shock protein 70 (Hsp 70) family protein | chr5:10540665-10543274 REVERSE LENGTH=669	1	1	2	1	0	1	1	1	1	0	1	0	10	5	4	9	6
AT5G10150.1-S371(79.966)	nSNS(79.966)FNEERc	nSNSFNEERc	nSNS(79.966)FNEERc	AT5G10150.1	AT5G10150.1	| Symbols: | Domain of unknown function (DUF966) | chr5:3182176-3183834 REVERSE LENGTH=414	0	0	2	1	0	0	0	0	1	0	0	0	4	3	1	4	2
AT1G52500.2-S344(79.966)-S351(79.966)	nTKTEES(79.966)DDDGDDS(79.966)EAEEEVVKPKc	nTKTEESDDDGDDSEAEEEVVKPKc	nTKTEES(79.966)DDDGDDS(79.966)EAEEEVVKPKc	AT1G52500.2	AT1G52500.2	| Symbols: FPG-1, ATFPG-1, ATMMH-1, MMH-1 | MUTM homolog-1 | chr1:19560043-19562855 FORWARD LENGTH=390	0	2	0	0	1	1	0	0	1	1	0	0	6	4	2	6	3
AT3G58730.1-S241(79.966)	nGIS(79.966)INAARc	nGISINAARc	nGIS(79.966)INAARc	AT3G58730.1	AT3G58730.1	| Symbols: | vacuolar ATP synthase subunit D (VATD) / V-ATPase D subunit / vacuolar proton pump D subunit (VATPD) | chr3:21718495-21719280 REVERSE LENGTH=261	1	2	0	0	1	1	2	1	1	1	2	3	15	4	5	9	5
AT2G46920.1-M188(15.995)-S189(79.966);AT2G46920.2-M188(15.995)-S189(79.966)	nGVM(15.995)S(79.966)GPLDVSDRc	nGVMSGPLDVSDRc	nGVM(15.995)S(79.966)GPLDVSDRc	AT2G46920.1	AT2G46920.1;AT2G46920.2	| Symbols: POL | Protein phosphatase 2C family protein | chr2:19278106-19280921 REVERSE LENGTH=856;| Symbols: POL | Protein phosphatase 2C family protein | chr2:19278106-19280921 REVERSE LENGTH=856	4	3	2	1	2	3	2	3	3	3	0	2	28	10	8	18	6
AT1G50570.1-S287(79.966);AT1G50570.2-S287(79.966)	nQSSEGNNS(79.966)DSEQEAKKPTDIIKc	nQSSEGNNSDSEQEAKKPTDIIKc	nQSSEGNNS(79.966)DSEQEAKKPTDIIKc	AT1G50570.1	AT1G50570.1;AT1G50570.2	| Symbols: | Calcium-dependent lipid-binding (CaLB domain) family protein | chr1:18726400-18727566 REVERSE LENGTH=388;| Symbols: | Calcium-dependent lipid-binding (CaLB domain) family protein | chr1:18726400-18727566 REVERSE LENGTH=388	0	0	3	0	0	0	0	0	4	0	0	0	7	3	2	5	2
AT1G06950.1-S483(79.966)	nLANAVS(79.966)SGDLEAQDSKc	nLANAVSSGDLEAQDSKc	nLANAVS(79.966)SGDLEAQDSKc	AT1G06950.1	AT1G06950.1	| Symbols: ATTIC110, TIC110 | translocon at the inner envelope membrane of chloroplasts 110 | chr1:2130303-2135563 REVERSE LENGTH=1016	1	2	1	1	2	2	0	0	1	1	0	1	12	9	2	11	5
AT1G31870.1-S286(79.966);AT1G31870.2-S286(79.966)	nSFGSNADLS(79.966)PPGRc	nSFGSNADLSPPGRc	nSFGSNADLS(79.966)PPGRc	AT1G31870.1	AT1G31870.1;AT1G31870.2	| Symbols: | unknown protein; FUNCTIONS IN: molecular_function unknown; INVOLVED IN: biological_process unknown; LOCATED IN: cytosol, nucleus; EXPRESSED IN: 25 plant structures; EXPRESSED DURING: 15 growth stages; CONTAINS InterPro DOMAIN/s: Protein of unknown function DUF2050, pre-mRNA-splicing factor (InterPro:IPR018609); Has 13303 Blast hits to 9618 proteins in 489 species: Archae - 8; Bacteri…	12	9	10	10	11	12	10	11	12	11	14	16	138	19	19	38	6
AT3G45210.1-S46(79.966)	nSDS(79.966)PEFRc	nSDSPEFRc	nSDS(79.966)PEFRc	AT3G45210.1	AT3G45210.1	| Symbols: | Protein of unknown function, DUF584 | chr3:16557482-16557928 REVERSE LENGTH=148	1	0	2	2	0	0	0	0	3	2	0	0	10	3	3	6	3
AT1G73660.1-S103(79.966)	nKIPS(79.966)PPNSFNAKc	nKIPSPPNSFNAKc	nKIPS(79.966)PPNSFNAKc	AT1G73660.1	AT1G73660.1	| Symbols: | protein tyrosine kinase family protein | chr1:27692247-27696718 REVERSE LENGTH=1030	3	3	4	2	3	2	4	3	4	3	3	8	42	11	13	24	6
AT3G56940.1-T67(79.966)	nEIQESLLT(79.966)PRc	nEIQESLLTPRc	nEIQESLLT(79.966)PRc	AT3G56940.1	AT3G56940.1	| Symbols: CRD1, CHL27, ACSF | dicarboxylate diiron protein, putative (Crd1) | chr3:21076594-21078269 FORWARD LENGTH=409	3	2	0	0	1	1	2	2	2	2	2	2	19	5	8	13	5
AT4G02510.1-S564(79.966)	nVGS(79.966)VDAEEDSIPAAESQFEVRc	nVGSVDAEEDSIPAAESQFEVRc	nVGS(79.966)VDAEEDSIPAAESQFEVRc	AT4G02510.1	AT4G02510.1	| Symbols: TOC159, TOC86, PPI2, TOC160, ATTOC159 | translocon at the outer envelope membrane of chloroplasts 159 | chr4:1104766-1109360 FORWARD LENGTH=1503	1	0	0	0	0	1	1	0	0	0	0	0	3	2	1	3	3
AT3G05060.1-S442(79.966)	nTYNTAADS(79.966)LLGETSAKc	nTYNTAADSLLGETSAKc	nTYNTAADS(79.966)LLGETSAKc	AT3G05060.1	AT3G05060.1	| Symbols: | NOP56-like pre RNA processing ribonucleoprotein | chr3:1413174-1415564 REVERSE LENGTH=533	1	0	0	0	0	0	1	0	0	0	0	0	2	1	1	2	2
AT5G65960.1-M378(15.995)-M381(15.995)-T386(79.966)	nM(15.995)ASM(15.995)FGGDT(79.966)DDEEEPEc	nMASMFGGDTDDEEEPEc	nM(15.995)ASM(15.995)FGGDT(79.966)DDEEEPEc	AT5G65960.1	AT5G65960.1	| Symbols: | GTP binding | chr5:26385413-26387197 FORWARD LENGTH=393	0	1	2	1	0	0	1	1	1	1	0	0	8	2	2	4	4
AT5G52200.1-S47(79.966);AT5G52200.2-S67(79.966)	nTPYHPMMDDDGSLS(79.966)PRc	nTPYHPMMDDDGSLSPRc	nTPYHPMMDDDGSLS(79.966)PRc	AT5G52200.1	AT5G52200.1;AT5G52200.2	| Symbols: | phosphoprotein phosphatase inhibitors | chr5:21202818-21204719 REVERSE LENGTH=191;| Symbols: | phosphoprotein phosphatase inhibitors | chr5:21202818-21204017 REVERSE LENGTH=211	1	0	0	0	0	1	1	0	1	0	0	0	4	2	2	4	4
AT4G17620.1-S119(79.966);AT4G17620.2-S119(79.966);AT4G17620.3-S119(79.966)	nSNDNGESGVYPYEEEEEEEEDEKDLFGS(79.966)DNEEYTKc	nSNDNGESGVYPYEEEEEEEEDEKDLFGSDNEEYTKc	nSNDNGESGVYPYEEEEEEEEDEKDLFGS(79.966)DNEEYTKc	AT4G17620.1	AT4G17620.1;AT4G17620.2;AT4G17620.3	| Symbols: | glycine-rich protein | chr4:9822005-9824859 FORWARD LENGTH=544;| Symbols: | glycine-rich protein | chr4:9822005-9824859 FORWARD LENGTH=544;| Symbols: | glycine-rich protein | chr4:9822005-9824859 FORWARD LENGTH=536	0	0	0	0	2	0	1	0	1	1	0	0	5	2	3	5	3
AT5G40450.1-M329(15.995)-S331(79.966)	nEVTVDKEKEEDIIQNIEEVQESPSVM(15.995)ES(79.966)PTIQGEDIESKc	nEVTVDKEKEEDIIQNIEEVQESPSVMESPTIQGEDIESKc	nEVTVDKEKEEDIIQNIEEVQESPSVM(15.995)ES(79.966)PTIQGEDIESKc	AT5G40450.1	AT5G40450.1	| Symbols: | unknown protein; FUNCTIONS IN: molecular_function unknown; INVOLVED IN: biological_process unknown; LOCATED IN: chloroplast, plasma membrane; EXPRESSED IN: 24 plant structures; EXPRESSED DURING: 13 growth stages; Has 30201 Blast hits to 17322 proteins in 780 species: Archae - 12; Bacteria - 1396; Metazoa - 17338; Fungi - 3422; Plants - 5037; Viruses - 0; Other Eukaryotes - 2996 (sour…	0	0	0	0	1	0	0	0	1	0	0	0	2	1	1	2	2
AT2G46020.1-S638(79.966);AT2G46020.2-S638(79.966)	nVPPQANS(79.966)PQPPKDTASARc;nAVASDGSQSKVPPQANS(79.966)PQPPKDTASARc	nVPPQANSPQPPKDTASARc;nAVASDGSQSKVPPQANSPQPPKDTASARc	nVPPQANS(79.966)PQPPKDTASARc;nAVASDGSQSKVPPQANS(79.966)PQPPKDTASARc	AT2G46020.2	AT2G46020.1;AT2G46020.2	| Symbols: CHR2, ATBRM, BRM, CHA2 | transcription regulatory protein SNF2, putative | chr2:18923304-18931769 FORWARD LENGTH=2192;| Symbols: CHR2, ATBRM, BRM, CHA2 | transcription regulatory protein SNF2, putative | chr2:18923304-18931769 FORWARD LENGTH=2193	2	1	4	5	5	0	2	1	5	0	4	1	30	12	10	22	6
AT4G31580.1-S162(79.966);AT4G31580.2-S162(79.966)	nRRSPS(79.966)PPPARc	nRRSPSPPPARc	nRRSPS(79.966)PPPARc	AT4G31580.1	AT4G31580.1;AT4G31580.2	| Symbols: SRZ-22, SRZ22, RSZP22, RSZ22, At-RSZ22 | serine/arginine-rich 22 | chr4:15306983-15308064 FORWARD LENGTH=200;| Symbols: SRZ-22, SRZ22, RSZP22, RSZ22, At-RSZ22 | serine/arginine-rich 22 | chr4:15306983-15308064 FORWARD LENGTH=200	0	0	0	0	1	1	0	0	0	0	0	0	2	1	0	1	1
AT1G21630.1-S1145(79.966);AT1G21630.2-S1174(79.966)	nYDS(79.966)FNAQSYDSSSNNNASETPKc	nYDSFNAQSYDSSSNNNASETPKc	nYDS(79.966)FNAQSYDSSSNNNASETPKc	AT1G21630.1	AT1G21630.1;AT1G21630.2	| Symbols: | Calcium-binding EF hand family protein | chr1:7581457-7587796 FORWARD LENGTH=1218;| Symbols: | Calcium-binding EF hand family protein | chr1:7581457-7587796 FORWARD LENGTH=1247	3	3	1	1	1	1	6	0	4	0	3	2	25	10	13	23	6
AT1G76730.1-M110(15.995)-S111(79.966)	nNYAM(15.995)S(79.966)PRPVHHRc	nNYAMSPRPVHHRc	nNYAM(15.995)S(79.966)PRPVHHRc	AT1G76730.1	AT1G76730.1	| Symbols: | NagB/RpiA/CoA transferase-like superfamily protein | chr1:28803033-28804703 REVERSE LENGTH=354	0	0	1	1	0	0	0	0	0	0	0	0	2	1	0	1	1
AT1G50660.1-S62(79.966)-T66(79.966)	nS(79.966)RPET(79.966)PLLKc	nSRPETPLLKc	nS(79.966)RPET(79.966)PLLKc	AT1G50660.1	AT1G50660.1	| Symbols: | unknown protein; INVOLVED IN: biological_process unknown; LOCATED IN: chloroplast; EXPRESSED IN: 22 plant structures; EXPRESSED DURING: 13 growth stages; BEST Arabidopsis thaliana protein match is: unknown protein (TAIR:AT3G20350.1); Has 21445 Blast hits to 15134 proteins in 1325 species: Archae - 461; Bacteria - 2309; Metazoa - 11052; Fungi - 1737; Plants - 1035; Viruses - 42; Other…	4	4	2	2	4	8	2	3	4	4	7	12	56	15	19	34	6
AT5G05190.1-S591(79.966)	nSSVQDEELPVARGS(79.966)PLHRc	nSSVQDEELPVARGSPLHRc	nSSVQDEELPVARGS(79.966)PLHRc	AT5G05190.1	AT5G05190.1	| Symbols: | Protein of unknown function (DUF3133) | chr5:1541853-1543875 FORWARD LENGTH=615	0	0	0	0	0	0	0	0	1	0	2	0	3	0	3	3	2
AT4G26450.1-S151(79.966)	nYIDGYSS(79.966)AGSRc	nYIDGYSSAGSRc	nYIDGYSS(79.966)AGSRc	AT4G26450.1	AT4G26450.1	| Symbols: | unknown protein; Has 614 Blast hits to 492 proteins in 137 species: Archae - 0; Bacteria - 94; Metazoa - 255; Fungi - 76; Plants - 69; Viruses - 0; Other Eukaryotes - 120 (source: NCBI BLink). | chr4:13362556-13364920 FORWARD LENGTH=708	0	1	1	0	0	0	0	0	0	0	0	0	2	2	0	2	2
ATCG00500.1-M332(15.995)-S335(79.966)-M336(15.995)	nFM(15.995)GGS(79.966)M(15.995)GSVVGEKc	nFMGGSMGSVVGEKc	nFM(15.995)GGS(79.966)M(15.995)GSVVGEKc	ATCG00500.1	ATCG00500.1	| Symbols: ACCD | acetyl-CoA carboxylase carboxyl transferase subunit beta | chrC:57075-58541 FORWARD LENGTH=488	0	0	1	0	0	0	0	0	1	1	0	0	3	1	2	3	2
AT3G01320.1-S770(79.966)-S778(79.966);AT3G01320.2-S758(79.966)-S766(79.966)	nTLDVNHSTS(79.966)PNGEAAVS(79.966)SGGDTARc	nTLDVNHSTSPNGEAAVSSGGDTARc	nTLDVNHSTS(79.966)PNGEAAVS(79.966)SGGDTARc	AT3G01320.1	AT3G01320.1;AT3G01320.2	| Symbols: SNL1 | SIN3-like 1 | chr3:106730-113197 FORWARD LENGTH=1372;| Symbols: SNL1 | SIN3-like 1 | chr3:106730-113197 FORWARD LENGTH=1360	2	1	2	0	0	0	2	0	2	0	0	0	9	5	4	9	4
AT4G32285.1-T224(79.966);AT4G32285.2-T224(79.966)	nKSVT(79.966)PLRc	nKSVTPLRc	nKSVT(79.966)PLRc	AT4G32285.1	AT4G32285.1;AT4G32285.2	| Symbols: | ENTH/ANTH/VHS superfamily protein | chr4:15586003-15587910 FORWARD LENGTH=635;| Symbols: | ENTH/ANTH/VHS superfamily protein | chr4:15586003-15587910 FORWARD LENGTH=635	2	1	1	0	3	1	2	1	2	0	0	0	13	8	4	12	5
AT4G20260.1-T177(79.966);AT4G20260.2-T177(79.966);AT4G20260.3-T177(79.966);AT4G20260.4-T178(79.966)	nKGET(79.966)PETAVVEEKc	nKGETPETAVVEEKc	nKGET(79.966)PETAVVEEKc	AT4G20260.1	AT4G20260.1;AT4G20260.2;AT4G20260.3;AT4G20260.4	| Symbols: ATPCAP1, PCAP1 | plasma-membrane associated cation-binding protein 1 | chr4:10941593-10943227 FORWARD LENGTH=225;| Symbols: ATPCAP1, PCAP1 | plasma-membrane associated cation-binding protein 1 | chr4:10941593-10943227 FORWARD LENGTH=225;| Symbols: ATPCAP1, PCAP1 | plasma-membrane associated cation-binding protein 1 | chr4:10941593-10943227 FORWARD LENGTH=225;| Symbols: ATPCAP1, PCAP1 |…	0	0	9	6	1	0	0	0	3	3	0	0	22	12	4	16	3
AT2G45710.1-S29(79.966);AT3G61110.1-S29(79.966);AT5G47930.1-S29(79.966)	nLVQS(79.966)PNSFFMDVKc	nLVQSPNSFFMDVKc	nLVQS(79.966)PNSFFMDVKc	AT3G61110.1	AT2G45710.1;AT3G61110.1;AT5G47930.1	| Symbols: | Zinc-binding ribosomal protein family protein | chr2:18831243-18831999 FORWARD LENGTH=84;| Symbols: ARS27A, RS27A | ribosomal protein S27 | chr3:22611710-22612632 FORWARD LENGTH=86;| Symbols: | Zinc-binding ribosomal protein family protein | chr5:19406423-19407329 REVERSE LENGTH=84	1	1	1	1	1	1	1	1	1	1	1	1	12	3	3	6	6
AT1G19350.1-S171(79.966)-T175(79.966)-S179(79.966);AT1G19350.3-S193(79.966)-T197(79.966)-S201(79.966);AT1G19350.4-S171(79.966)-T175(79.966)-S179(79.966);AT1G19350.5-S171(79.966)-T175(79.966)-S179(79.966);AT1G19350.6-S171(79.966)-T175(79.966)-S179(79.966)	nISNS(79.966)APVT(79.966)PPVS(79.966)SPTSRc	nISNSAPVTPPVSSPTSRc	nISNS(79.966)APVT(79.966)PPVS(79.966)SPTSRc	AT1G19350.1	AT1G19350.1;AT1G19350.3;AT1G19350.4;AT1G19350.5;AT1G19350.6	| Symbols: BES1, BZR2 | Brassinosteroid signalling positive regulator (BZR1) family protein | chr1:6688841-6690165 FORWARD LENGTH=335;| Symbols: BES1, BZR2 | Brassinosteroid signalling positive regulator (BZR1) family protein | chr1:6688680-6690165 FORWARD LENGTH=357;| Symbols: BES1, BZR2 | Brassinosteroid signalling positive regulator (BZR1) family protein | chr1:6688841-6690165 FORWARD LENGTH=3…	0	0	0	0	0	0	2	1	1	0	0	0	4	0	3	3	2
AT3G50670.1-S278(79.966)	nERS(79.966)RELSHEQPRc	nERSRELSHEQPRc	nERS(79.966)RELSHEQPRc	AT3G50670.1	AT3G50670.1	| Symbols: U1-70K, U1SNRNP | U1 small nuclear ribonucleoprotein-70K | chr3:18826476-18829492 REVERSE LENGTH=427	3	0	2	2	4	2	3	0	4	3	2	1	26	11	10	21	6
AT5G16880.1-S337(79.966);AT5G16880.2-S337(79.966)	nYEEMNKPSAPLTSHEPAMIPVAEEPDDS(79.966)PIHGRc;nYEEMNKPSAPLTSHEPAMIPVAEEPDDS(79.966)PIHGREESLVRc;nTLSKYEEMNKPSAPLTSHEPAMIPVAEEPDDS(79.966)PIHGRc	nYEEMNKPSAPLTSHEPAMIPVAEEPDDSPIHGRc;nTLSKYEEMNKPSAPLTSHEPAMIPVAEEPDDSPIHGRc;nYEEMNKPSAPLTSHEPAMIPVAEEPDDSPIHGREESLVRc	nYEEMNKPSAPLTSHEPAMIPVAEEPDDS(79.966)PIHGRc;nYEEMNKPSAPLTSHEPAMIPVAEEPDDS(79.966)PIHGREESLVRc;nTLSKYEEMNKPSAPLTSHEPAMIPVAEEPDDS(79.966)PIHGRc	AT5G16880.1	AT5G16880.1;AT5G16880.2	| Symbols: | Target of Myb protein 1 | chr5:5549658-5551274 FORWARD LENGTH=407;| Symbols: | Target of Myb protein 1 | chr5:5549658-5551274 FORWARD LENGTH=407	2	0	1	0	3	3	1	3	2	0	2	0	17	9	8	17	6
AT4G15410.1-S213(79.966)	nLLS(79.966)GEAVSSSPQQQQQEQPQRc	nLLSGEAVSSSPQQQQQEQPQRc	nLLS(79.966)GEAVSSSPQQQQQEQPQRc	AT4G15410.1	AT4G15410.1	| Symbols: PUX5 | serine/threonine protein phosphatase 2A 55 kDa regulatory subunit B prime gamma | chr4:8814868-8816596 FORWARD LENGTH=421	0	0	0	0	0	1	0	0	0	1	0	0	2	1	1	2	2
AT1G67230.1-C734(57.021)-S739(79.966)-M751(15.995)-M754(15.995)	nC(57.021)GELLS(79.966)ELVLPEIDNLEM(15.995)PNM(15.995)SKc	nCGELLSELVLPEIDNLEMPNMSKc	nC(57.021)GELLS(79.966)ELVLPEIDNLEM(15.995)PNM(15.995)SKc	AT1G67230.1	AT1G67230.1	| Symbols: LINC1 | little nuclei1 | chr1:25151561-25156032 REVERSE LENGTH=1132	0	0	0	0	0	0	1	0	1	0	0	0	2	0	2	2	2
AT3G58560.1-S220(79.966);AT3G58580.1-S223(79.966)	nVIPAPSPS(79.966)PRc	nVIPAPSPSPRc	nVIPAPSPS(79.966)PRc	AT3G58560.1	AT3G58560.1;AT3G58580.1	| Symbols: | DNAse I-like superfamily protein | chr3:21650880-21653896 REVERSE LENGTH=602;| Symbols: | DNAse I-like superfamily protein | chr3:21660866-21663697 REVERSE LENGTH=603	2	1	0	0	1	0	2	0	0	0	1	0	7	3	3	6	4
AT3G05090.1-S379(79.966)-S386(79.966);AT3G05090.2-S379(79.966)-S386(79.966)	nGGS(79.966)FLAGNLS(79.966)FNRc	nGGSFLAGNLSFNRc	nGGS(79.966)FLAGNLS(79.966)FNRc	AT3G05090.1	AT3G05090.1;AT3G05090.2	| Symbols: LRS1 | Transducin/WD40 repeat-like superfamily protein | chr3:1418573-1422723 REVERSE LENGTH=753;| Symbols: LRS1 | Transducin/WD40 repeat-like superfamily protein | chr3:1418573-1422723 REVERSE LENGTH=753	0	3	0	0	0	4	2	0	3	0	4	0	16	7	9	16	5
AT4G38710.1-S270(79.966);AT4G38710.2-S270(79.966)	nEESGAANGS(79.966)PPPSGGSRPRc	nEESGAANGSPPPSGGSRPRc	nEESGAANGS(79.966)PPPSGGSRPRc	AT4G38710.1	AT4G38710.1;AT4G38710.2	| Symbols: | glycine-rich protein | chr4:18078141-18080002 REVERSE LENGTH=452;| Symbols: | glycine-rich protein | chr4:18078141-18080002 REVERSE LENGTH=465	2	0	1	1	1	0	0	0	2	1	1	0	9	5	4	9	5
AT1G63700.1-S326(79.966)-T330(79.966)	nIQS(79.966)GAVT(79.966)PLHPRc	nIQSGAVTPLHPRc	nIQS(79.966)GAVT(79.966)PLHPRc	AT1G63700.1	AT1G63700.1	| Symbols: EMB71, YDA, MAPKKK4 | Protein kinase superfamily protein | chr1:23625208-23629031 REVERSE LENGTH=883	7	4	8	3	10	8	6	2	11	5	15	14	93	29	27	56	6
AT4G14740.1-S104(79.966)-S108(79.966);AT4G14740.2-S104(79.966)-S108(79.966)	nILSHS(79.966)QEVS(79.966)PRc	nILSHSQEVSPRc	nILSHS(79.966)QEVS(79.966)PRc	AT4G14740.1	AT4G14740.1;AT4G14740.2	| Symbols: | Plant protein of unknown function (DUF828) with plant pleckstrin homology-like region | chr4:8450567-8453946 REVERSE LENGTH=475;| Symbols: | Plant protein of unknown function (DUF828) with plant pleckstrin homology-like region | chr4:8450567-8453946 REVERSE LENGTH=475	4	1	2	2	1	0	0	0	10	5	0	1	26	10	10	20	5
AT5G10550.1-S195(79.966)	nS(79.966)FAGETNDVGVKKc;nS(79.966)FAGETNDVGVKc	nSFAGETNDVGVKKc;nSFAGETNDVGVKc	nS(79.966)FAGETNDVGVKKc;nS(79.966)FAGETNDVGVKc	AT5G10550.1	AT5G10550.1	| Symbols: GTE2 | global transcription factor group E2 | chr5:3332855-3335232 REVERSE LENGTH=678	2	0	0	0	1	4	2	0	1	1	1	1	13	6	5	11	5
AT3G05000.1-T121(79.966)	nVSIDPSSENETQDPST(79.966)PGESKc	nVSIDPSSENETQDPSTPGESKc	nVSIDPSSENETQDPST(79.966)PGESKc	AT3G05000.1	AT3G05000.1	| Symbols: | Transport protein particle (TRAPP) component | chr3:1387444-1388697 REVERSE LENGTH=173	1	0	1	0	0	0	1	0	2	0	2	0	7	2	5	7	5
AT4G13510.1-M457(15.995)-T460(79.966)	nISSEDEMAGM(15.995)DMT(79.966)Rc	nISSEDEMAGMDMTRc	nISSEDEMAGM(15.995)DMT(79.966)Rc	AT4G13510.1	AT4G13510.1	| Symbols: AMT1;1, ATAMT1, ATAMT1;1 | ammonium transporter 1;1 | chr4:7858220-7859725 FORWARD LENGTH=501	2	2	0	1	0	1	0	0	1	1	0	0	8	5	2	7	4
AT1G70320.1-S908(79.966)	nASDNSVSASSSTAERES(79.966)DEDSSNALAVRc	nASDNSVSASSSTAERESDEDSSNALAVRc	nASDNSVSASSSTAERES(79.966)DEDSSNALAVRc	AT1G70320.1	AT1G70320.1	| Symbols: UPL2 | ubiquitin-protein ligase 2 | chr1:26488745-26501281 REVERSE LENGTH=3658	3	0	4	1	4	0	5	1	2	0	1	0	21	11	8	19	6
AT4G35470.1-S144(79.966)	nSDS(79.966)QSSLNFSERc	nSDSQSSLNFSERc	nSDS(79.966)QSSLNFSERc	AT4G35470.1	AT4G35470.1	| Symbols: PIRL4 | plant intracellular ras group-related LRR 4 | chr4:16846531-16848448 FORWARD LENGTH=549	2	0	0	0	2	0	0	0	0	0	1	0	5	4	1	5	3
AT1G56230.1-S18(79.966);AT1G56230.2-S18(79.966)	nSLS(79.966)EISEVDAVRc	nSLSEISEVDAVRc	nSLS(79.966)EISEVDAVRc	AT1G56230.1	AT1G56230.1;AT1G56230.2	| Symbols: | Protein of unknown function (DUF1399) | chr1:21046111-21048959 REVERSE LENGTH=752;| Symbols: | Protein of unknown function (DUF1399) | chr1:21046111-21048959 REVERSE LENGTH=742	4	4	3	2	2	2	3	3	3	3	2	2	33	9	8	17	6
AT1G10760.1-S257(79.966)	nGAS(79.966)VEDLRc	nGASVEDLRc	nGAS(79.966)VEDLRc	AT1G10760.1	AT1G10760.1	| Symbols: SEX1, SOP1, SOP, GWD1, GWD | Pyruvate phosphate dikinase, PEP/pyruvate binding domain | chr1:3581210-3590043 REVERSE LENGTH=1399	1	0	0	0	0	0	0	0	1	0	0	0	2	1	1	2	2
ATCG00900.1-S93(79.966);ATCG01240.1-S93(79.966)	nVGGSTHQVPIEIGS(79.966)TQGKc	nVGGSTHQVPIEIGSTQGKc	nVGGSTHQVPIEIGS(79.966)TQGKc	ATCG00900.1	ATCG00900.1;ATCG01240.1	| Symbols: RPS7.1, RPS7 | Ribosomal protein S7p/S5e family protein | chrC:97478-97945 REVERSE LENGTH=155;| Symbols: RPS7.2 | ribosomal protein S7 | chrC:140704-141171 FORWARD LENGTH=155	0	0	1	0	1	0	1	0	1	0	1	1	6	2	4	6	5
AT1G56720.1-M472(15.995)-S476(79.966)-M480(15.995);AT1G56720.2-M472(15.995)-S476(79.966)-M480(15.995);AT1G56720.3-M472(15.995)-S476(79.966)-M480(15.995)	nEGSM(15.995)EINS(79.966)DTDM(15.995)STPVSRc	nEGSMEINSDTDMSTPVSRc	nEGSM(15.995)EINS(79.966)DTDM(15.995)STPVSRc	AT1G56720.1	AT1G56720.1;AT1G56720.2;AT1G56720.3	| Symbols: | Protein kinase superfamily protein | chr1:21263630-21265559 REVERSE LENGTH=492;| Symbols: | Protein kinase superfamily protein | chr1:21263630-21265559 REVERSE LENGTH=492;| Symbols: | Protein kinase superfamily protein | chr1:21263630-21265559 REVERSE LENGTH=492	2	2	0	3	0	1	0	2	2	2	0	0	14	8	5	13	5
AT2G45540.1-S1780(79.966)-M1781(15.995);AT2G45540.2-S1835(79.966)-M1836(15.995)	nDSS(79.966)M(15.995)LERc	nDSSMLERc	nDSS(79.966)M(15.995)LERc	AT2G45540.1	AT2G45540.1;AT2G45540.2	| Symbols: | WD-40 repeat family protein / beige-related | chr2:18757881-18772229 REVERSE LENGTH=2946;| Symbols: | WD-40 repeat family protein / beige-related | chr2:18757881-18772229 REVERSE LENGTH=3001	0	0	0	0	0	0	0	0	2	0	0	0	2	0	2	2	1
AT1G13030.1-S187(79.966)	nLDTTEES(79.966)PDERENTAVVSNVVKc;nLDTTEES(79.966)PDERENTAVVSNVVKKc	nLDTTEESPDERENTAVVSNVVKKc;nLDTTEESPDERENTAVVSNVVKc	nLDTTEES(79.966)PDERENTAVVSNVVKc;nLDTTEES(79.966)PDERENTAVVSNVVKKc	AT1G13030.1	AT1G13030.1	| Symbols: | sphere organelles protein-related | chr1:4444284-4447278 REVERSE LENGTH=608	2	1	6	0	6	2	2	1	2	0	2	0	24	15	7	22	6
AT5G61960.1-S433(79.966);AT5G61960.2-S433(79.966)	nVIHNSIGS(79.966)PVNSFIERc	nVIHNSIGSPVNSFIERc	nVIHNSIGS(79.966)PVNSFIERc	AT5G61960.1	AT5G61960.1;AT5G61960.2	| Symbols: AML1, ML1 | MEI2-like protein 1 | chr5:24879001-24883483 REVERSE LENGTH=915;| Symbols: AML1, ML1 | MEI2-like protein 1 | chr5:24879001-24883483 REVERSE LENGTH=915	3	2	2	0	2	2	4	0	2	2	1	2	22	8	9	17	6
AT2G29580.1-M216(15.995)-S221(79.966)	nAGEM(15.995)GTLES(79.966)PEDQSIRc	nAGEMGTLESPEDQSIRc	nAGEM(15.995)GTLES(79.966)PEDQSIRc	AT2G29580.1	AT2G29580.1	| Symbols: | CCCH-type zinc fingerfamily protein with RNA-binding domain | chr2:12652011-12654158 FORWARD LENGTH=483	2	0	1	0	0	0	2	2	2	0	1	0	10	3	7	10	5
AT3G13235.1-S109(79.966)-M112(15.995);AT3G13235.2-S109(79.966)-M112(15.995);AT3G13235.3-S108(79.966)-M111(15.995)	nGDS(79.966)NLM(15.995)GQLFQNDPELAQVISGSDLNKc	nGDSNLMGQLFQNDPELAQVISGSDLNKc	nGDS(79.966)NLM(15.995)GQLFQNDPELAQVISGSDLNKc	AT3G13235.1	AT3G13235.1;AT3G13235.2;AT3G13235.3	| Symbols: | ubiquitin family protein | chr3:4271492-4274348 REVERSE LENGTH=414;| Symbols: | ubiquitin family protein | chr3:4271492-4274348 REVERSE LENGTH=414;| Symbols: | ubiquitin family protein | chr3:4271492-4274348 REVERSE LENGTH=413	3	1	0	0	0	0	0	0	0	0	0	0	4	4	0	4	1
AT4G17770.1-S5(79.966)	nS(79.966)YSNLLDLASGNFHSFSRc	nSYSNLLDLASGNFHSFSRc	nS(79.966)YSNLLDLASGNFHSFSRc	AT4G17770.1	AT4G17770.1	| Symbols: ATTPS5, TPS5 | trehalose phosphatase/synthase 5 | chr4:9877055-9880084 FORWARD LENGTH=862	1	0	1	0	0	0	0	0	0	0	0	1	3	2	1	3	3
AT3G26560.1-M345(15.995)-S347(79.966)	nM(15.995)SS(79.966)PERWEAKc	nMSSPERWEAKc	nM(15.995)SS(79.966)PERWEAKc	AT3G26560.1	AT3G26560.1	| Symbols: | ATP-dependent RNA helicase, putative | chr3:9750122-9753719 REVERSE LENGTH=1168	0	0	3	0	1	0	0	0	1	0	1	0	6	4	2	6	4
AT3G60450.1-S272(79.966)	nFSHDPVSYEPVISHS(79.966)PVc	nFSHDPVSYEPVISHSPVc	nFSHDPVSYEPVISHS(79.966)PVc	AT3G60450.1	AT3G60450.1	| Symbols: | Phosphoglycerate mutase family protein | chr3:22340982-22342187 FORWARD LENGTH=274	2	1	1	0	1	0	0	1	2	0	0	0	8	4	3	7	5
AT3G03740.1-C390(57.021)-S395(79.966)	nTVAGC(57.021)EEELS(79.966)GGGGKc	nTVAGCEEELSGGGGKc	nTVAGC(57.021)EEELS(79.966)GGGGKc	AT3G03740.1	AT3G03740.1	| Symbols: ATBPM4, BPM4 | BTB-POZ and MATH domain 4 | chr3:937106-939807 REVERSE LENGTH=465	3	0	1	0	2	0	0	0	2	0	0	0	8	4	2	6	4
AT3G48050.1-S1065(79.966);AT3G48050.2-S1065(79.966)	nGKVEPVEGNLENS(79.966)EVKERc	nGKVEPVEGNLENSEVKERc	nGKVEPVEGNLENS(79.966)EVKERc	AT3G48050.1	AT3G48050.1;AT3G48050.2	| Symbols: | BAH domain ;TFIIS helical bundle-like domain | chr3:17734270-17739412 REVERSE LENGTH=1613;| Symbols: | BAH domain ;TFIIS helical bundle-like domain | chr3:17734270-17739412 REVERSE LENGTH=1613	0	0	1	0	0	0	0	0	6	2	0	0	9	1	5	6	2
AT4G00950.1-S127(79.966)	nMDSPS(79.966)FRc	nMDSPSFRc	nMDSPS(79.966)FRc	AT4G00950.1	AT4G00950.1	| Symbols: MEE47 | Protein of unknown function (DUF688) | chr4:405984-407087 REVERSE LENGTH=291	0	0	0	0	0	2	0	0	1	1	0	0	4	2	2	4	2
AT4G31880.1-S477(79.966);AT4G31880.2-S476(79.966)	nESSTEEVKPSASIATEEVS(79.966)EEPNTSEPQVTKc;nESSTEEVKPSASIATEEVS(79.966)EEPNTSEPQVTKKc	nESSTEEVKPSASIATEEVSEEPNTSEPQVTKc;nESSTEEVKPSASIATEEVSEEPNTSEPQVTKKc	nESSTEEVKPSASIATEEVS(79.966)EEPNTSEPQVTKc;nESSTEEVKPSASIATEEVS(79.966)EEPNTSEPQVTKKc	AT4G31880.1	AT4G31880.1;AT4G31880.2	| Symbols: | LOCATED IN: cytosol, chloroplast; EXPRESSED IN: 24 plant structures; EXPRESSED DURING: 14 growth stages; BEST Arabidopsis thaliana protein match is: Tudor/PWWP/MBT superfamily protein (TAIR:AT1G15940.1); Has 137162 Blast hits to 70781 proteins in 2973 species: Archae - 289; Bacteria - 24182; Metazoa - 56725; Fungi - 20130; Plants - 6559; Viruses - 758; Other Eukaryotes - 28519 (sourc…	5	2	3	0	1	0	4	2	4	1	3	0	25	9	12	21	6
AT3G58640.1-S416(79.966);AT3G58640.2-S416(79.966)	nS(79.966)ISITPEIGDDIVRc	nSISITPEIGDDIVRc	nS(79.966)ISITPEIGDDIVRc	AT3G58640.1	AT3G58640.1;AT3G58640.2	| Symbols: | Mitogen activated protein kinase kinase kinase-related | chr3:21687153-21692675 REVERSE LENGTH=809;| Symbols: | Mitogen activated protein kinase kinase kinase-related | chr3:21687153-21692675 REVERSE LENGTH=809	0	1	1	0	0	0	0	1	3	3	1	1	11	2	5	7	5
AT2G41740.1-S857(79.966)-S858(79.966)	nSTS(79.966)S(79.966)NPADDIPLTEAKc	nSTSSNPADDIPLTEAKc	nSTS(79.966)S(79.966)NPADDIPLTEAKc	AT2G41740.1	AT2G41740.1	| Symbols: VLN2, ATVLN2 | villin 2 | chr2:17410962-17416878 REVERSE LENGTH=976	0	1	0	0	0	0	0	0	1	0	0	0	2	1	1	2	2
AT1G71080.1-S136(79.966)	nTPGESAAASQSAVPVEHRLS(79.966)PVGRc	nTPGESAAASQSAVPVEHRLSPVGRc	nTPGESAAASQSAVPVEHRLS(79.966)PVGRc	AT1G71080.1	AT1G71080.1	| Symbols: | RNA polymerase II transcription elongation factor | chr1:26809987-26811645 REVERSE LENGTH=326	3	2	6	0	3	1	2	1	3	0	7	5	33	14	11	25	6
AT2G03150.1-S348(79.966)	nKGDRAS(79.966)YLRc	nKGDRASYLRc	nKGDRAS(79.966)YLRc	AT2G03150.1	AT2G03150.1	| Symbols: emb1579 | ATP/GTP-binding protein family | chr2:952313-959004 FORWARD LENGTH=1340	0	0	0	0	0	2	0	0	0	0	0	0	2	2	0	2	1
AT2G33435.1-S779(79.966)	nSELGGYS(79.966)PRc	nSELGGYSPRc	nSELGGYS(79.966)PRc	AT2G33435.1	AT2G33435.1	| Symbols: | RNA-binding (RRM/RBD/RNP motifs) family protein | chr2:14166037-14169492 FORWARD LENGTH=979	2	4	2	1	8	8	0	4	3	4	4	5	45	15	11	26	6
AT1G17690.1-C388(57.021)-T392(79.966)-C395(57.021)	nVNVEHLDRFNDEFGC(57.021)EEDT(79.966)DDC(57.021)DGEKTTSKc	nVNVEHLDRFNDEFGCEEDTDDCDGEKTTSKc	nVNVEHLDRFNDEFGC(57.021)EEDT(79.966)DDC(57.021)DGEKTTSKc	AT1G17690.1	AT1G17690.1	| Symbols: NOF1 | FUNCTIONS IN: molecular_function unknown; INVOLVED IN: biological_process unknown; LOCATED IN: nucleus; EXPRESSED IN: 24 plant structures; EXPRESSED DURING: 13 growth stages; CONTAINS InterPro DOMAIN/s: Digestive organ expansion factor, predicted (InterPro:IPR010678); Has 25006 Blast hits to 13379 proteins in 904 species: Archae - 102; Bacteria - 5571; Metazoa - 7448; Fungi - 31…	1	0	0	0	0	0	1	0	0	0	0	0	2	1	1	2	2
AT2G20190.1-S1116(79.966)	nTGISS(79.966)ASDLLNPKc	nTGISSASDLLNPKc	nTGISS(79.966)ASDLLNPKc	AT2G20190.1	AT2G20190.1	| Symbols: ATCLASP, CLASP | CLIP-associated protein | chr2:8711862-8718813 REVERSE LENGTH=1439	0	1	1	1	1	1	0	2	2	0	1	1	11	5	6	11	6
AT5G57610.1-S240(79.966)	nYGEVEGTWSPFYS(79.966)PRc	nYGEVEGTWSPFYSPRc	nYGEVEGTWSPFYS(79.966)PRc	AT5G57610.1	AT5G57610.1	| Symbols: | Protein kinase superfamily protein with octicosapeptide/Phox/Bem1p domain | chr5:23325307-23329099 FORWARD LENGTH=1054	0	0	0	0	0	0	1	1	0	0	0	0	2	0	2	2	1
AT1G03130.1-S74(79.966);AT4G02770.1-S78(79.966)	nEAPVGFTPPQLDPNTPS(79.966)PIFAGSTGGLLRc	nEAPVGFTPPQLDPNTPSPIFAGSTGGLLRc	nEAPVGFTPPQLDPNTPS(79.966)PIFAGSTGGLLRc	AT1G03130.1	AT1G03130.1;AT4G02770.1	| Symbols: PSAD-2 | photosystem I subunit D-2 | chr1:753528-754142 REVERSE LENGTH=204;| Symbols: PSAD-1 | photosystem I subunit D-1 | chr4:1229247-1229873 REVERSE LENGTH=208	2	0	0	0	0	0	1	0	0	0	0	0	3	2	1	3	2
AT1G66840.1-S513(79.966)	nTMLEEERES(79.966)FRc	nTMLEEERESFRc	nTMLEEERES(79.966)FRc	AT1G66840.1	AT1G66840.1	| Symbols: PMI2, WEB2 | Plant protein of unknown function (DUF827) | chr1:24933998-24936116 REVERSE LENGTH=607	2	2	0	0	1	2	2	2	1	0	1	2	15	6	6	12	5
AT1G73660.1-S492(79.966)	nSPS(79.966)WTEGVSSPAAQRc	nSPSWTEGVSSPAAQRc	nSPS(79.966)WTEGVSSPAAQRc	AT1G73660.1	AT1G73660.1	| Symbols: | protein tyrosine kinase family protein | chr1:27692247-27696718 REVERSE LENGTH=1030	2	4	2	2	0	0	2	2	2	2	2	2	22	7	6	13	5
AT3G07810.1-S236(79.966);AT3G07810.2-S236(79.966)	nMDGRFS(79.966)PVGAGRc	nMDGRFSPVGAGRc	nMDGRFS(79.966)PVGAGRc	AT3G07810.1	AT3G07810.1;AT3G07810.2	| Symbols: | RNA-binding (RRM/RBD/RNP motifs) family protein | chr3:2492875-2495052 FORWARD LENGTH=494;| Symbols: | RNA-binding (RRM/RBD/RNP motifs) family protein | chr3:2492875-2495102 FORWARD LENGTH=495	2	3	4	3	9	8	1	1	2	5	0	1	39	19	7	26	6
AT2G34560.1-S88(79.966);AT2G34560.2-S97(79.966)	nTLAES(79.966)LSRc	nTLAESLSRc	nTLAES(79.966)LSRc	AT2G34560.1	AT2G34560.1;AT2G34560.2	| Symbols: | P-loop containing nucleoside triphosphate hydrolases superfamily protein | chr2:14560266-14562695 FORWARD LENGTH=384;| Symbols: | P-loop containing nucleoside triphosphate hydrolases superfamily protein | chr2:14560266-14562695 FORWARD LENGTH=393	1	1	1	1	3	3	1	2	1	1	0	0	15	8	4	12	5
AT3G14205.1-S754(79.966)	nS(79.966)FETIPESRc	nSFETIPESRc	nS(79.966)FETIPESRc	AT3G14205.1	AT3G14205.1	| Symbols: | Phosphoinositide phosphatase family protein | chr3:4716008-4720524 REVERSE LENGTH=808	1	1	0	0	0	0	0	0	0	0	0	0	2	2	0	2	1
AT4G11740.1-S289(79.966)	nLAAPSS(79.966)PFDDDSDDVDEQPLVRc	nLAAPSSPFDDDSDDVDEQPLVRc	nLAAPSS(79.966)PFDDDSDDVDEQPLVRc	AT4G11740.1	AT4G11740.1	| Symbols: SAY1 | Ubiquitin-like superfamily protein | chr4:7071955-7075256 FORWARD LENGTH=564	0	1	0	0	0	0	0	1	0	0	0	0	2	1	1	2	2
AT5G49830.1-S733(79.966);AT5G49830.2-S795(79.966);AT5G49830.3-S764(79.966)	nGNNGDVHS(79.966)PTASVSAQSVSSARc;nTKGNNGDVHS(79.966)PTASVSAQSVSSARc	nTKGNNGDVHSPTASVSAQSVSSARc;nGNNGDVHSPTASVSAQSVSSARc	nGNNGDVHS(79.966)PTASVSAQSVSSARc;nTKGNNGDVHS(79.966)PTASVSAQSVSSARc	AT5G49830.1	AT5G49830.1;AT5G49830.2;AT5G49830.3	| Symbols: EXO84B | exocyst complex component 84B | chr5:20250803-20254766 REVERSE LENGTH=752;| Symbols: EXO84B | exocyst complex component 84B | chr5:20250803-20254766 REVERSE LENGTH=814;| Symbols: EXO84B | exocyst complex component 84B | chr5:20250803-20254766 REVERSE LENGTH=783	1	0	5	0	0	2	1	0	2	1	0	0	12	8	4	12	5
AT5G60210.1-S37(79.966);AT5G60210.2-S37(79.966)	nIAALEPESSSS(79.966)PISATNRc	nIAALEPESSSSPISATNRc	nIAALEPESSSS(79.966)PISATNRc	AT5G60210.1	AT5G60210.1;AT5G60210.2	| Symbols: RIP5 | ROP interactive partner 5 | chr5:24243529-24245889 REVERSE LENGTH=564;| Symbols: RIP5 | ROP interactive partner 5 | chr5:24243529-24245889 REVERSE LENGTH=564	1	0	1	0	0	1	0	1	1	0	1	0	6	3	3	6	6
AT5G62810.1-S310(79.966)-S312(79.966)	nS(79.966)AS(79.966)PPAAPADSSAPPHPKc	nSASPPAAPADSSAPPHPKc	nS(79.966)AS(79.966)PPAAPADSSAPPHPKc	AT5G62810.1	AT5G62810.1	| Symbols: PEX14, ATPEX14, PED2 | peroxin 14 | chr5:25220323-25223571 FORWARD LENGTH=507	90	53	33	14	55	35	79	35	53	24	9	5	485	48	43	91	6
AT2G40070.1-S412(79.966);AT2G40070.2-S372(79.966)	nSGS(79.966)VEPGGPPGGRPRc	nSGSVEPGGPPGGRPRc	nSGS(79.966)VEPGGPPGGRPRc	AT2G40070.1	AT2G40070.1;AT2G40070.2	| Symbols: | BEST Arabidopsis thaliana protein match is: proline-rich family protein (TAIR:AT3G09000.1); Has 35333 Blast hits to 34131 proteins in 2444 species: Archae - 798; Bacteria - 22429; Metazoa - 974; Fungi - 991; Plants - 531; Viruses - 0; Other Eukaryotes - 9610 (source: NCBI BLink). | chr2:16728378-16731160 REVERSE LENGTH=607;| Symbols: | FUNCTIONS IN: molecular_function unknown; INVOLV…	3	0	6	3	5	1	2	0	3	3	3	0	29	14	9	23	6
AT3G27530.1-S911(79.966)	nLIELGVDVDKLLEDIGDESEAQAES(79.966)EEDc	nLIELGVDVDKLLEDIGDESEAQAESEEDc	nLIELGVDVDKLLEDIGDESEAQAES(79.966)EEDc	AT3G27530.1	AT3G27530.1	| Symbols: GC6, MAG4 | golgin candidate 6 | chr3:10193778-10199659 REVERSE LENGTH=914	0	0	0	0	0	0	1	0	1	0	0	0	2	0	2	2	2
AT2G19810.1-S186(79.966)	nVLPNQS(79.966)PDRVDSFDVLSPTIRc	nVLPNQSPDRVDSFDVLSPTIRc	nVLPNQS(79.966)PDRVDSFDVLSPTIRc	AT2G19810.1	AT2G19810.1	| Symbols: | CCCH-type zinc finger family protein | chr2:8550419-8551498 FORWARD LENGTH=359	0	0	0	0	1	0	1	0	1	0	1	0	4	1	3	4	4
AT2G39730.1-S172(79.966)-C175(57.021)-M179(15.995);AT2G39730.2-S172(79.966)-C175(57.021)-M179(15.995);AT2G39730.3-S172(79.966)-C175(57.021)-M179(15.995)	nS(79.966)FQC(57.021)ELVM(15.995)AKc	nSFQCELVMAKc	nS(79.966)FQC(57.021)ELVM(15.995)AKc	AT2G39730.1	AT2G39730.1;AT2G39730.2;AT2G39730.3	| Symbols: RCA | rubisco activase | chr2:16570951-16573345 REVERSE LENGTH=474;| Symbols: RCA | rubisco activase | chr2:16571046-16573345 REVERSE LENGTH=446;| Symbols: RCA | rubisco activase | chr2:16571174-16573345 REVERSE LENGTH=441	2	0	1	0	1	0	2	0	1	0	0	0	7	4	3	7	5
AT2G39810.1-S246(79.966)	nGSVS(79.966)PQLQDVQTLRc	nGSVSPQLQDVQTLRc	nGSVS(79.966)PQLQDVQTLRc	AT2G39810.1	AT2G39810.1	| Symbols: HOS1 | ubiquitin-protein ligases | chr2:16612941-16617802 FORWARD LENGTH=927	1	0	0	0	1	0	0	0	0	0	0	0	2	2	0	2	2
AT1G22530.1-S79(79.966)	nEILQSES(79.966)FKEEGYLASELQEAEKNALAELKc	nEILQSESFKEEGYLASELQEAEKNALAELKc	nEILQSES(79.966)FKEEGYLASELQEAEKNALAELKc	AT1G22530.1	AT1G22530.1	| Symbols: PATL2 | PATELLIN 2 | chr1:7955773-7958326 REVERSE LENGTH=683	0	1	0	0	0	2	0	2	0	1	0	0	6	3	3	6	4
AT3G04740.1-T746(79.966)-S765(79.966)	nLVT(79.966)ESSLSPLPLSQTADLATSS(79.966)AGPLLRc	nLVTESSLSPLPLSQTADLATSSAGPLLRc	nLVT(79.966)ESSLSPLPLSQTADLATSS(79.966)AGPLLRc	AT3G04740.1	AT3G04740.1	| Symbols: SWP, MED14, ATMED14 | RNA polymerase II transcription mediators | chr3:1294037-1300555 FORWARD LENGTH=1703	1	1	1	0	1	1	2	0	2	0	1	0	10	3	5	8	6
AT5G57330.1-S302(79.966)	nLELSAVPSSYSS(79.966)GQLDPKc	nLELSAVPSSYSSGQLDPKc	nLELSAVPSSYSS(79.966)GQLDPKc	AT5G57330.1	AT5G57330.1	| Symbols: | Galactose mutarotase-like superfamily protein | chr5:23218392-23220664 FORWARD LENGTH=312	1	0	0	0	0	0	0	0	1	0	0	0	2	1	1	2	2
AT5G53440.1-S1117(79.966)-M1122(15.995)	nDLS(79.966)EDENM(15.995)EEAEEKc	nDLSEDENMEEAEEKc	nDLS(79.966)EDENM(15.995)EEAEEKc	AT5G53440.1	AT5G53440.1	| Symbols: | unknown protein; FUNCTIONS IN: molecular_function unknown; INVOLVED IN: biological_process unknown; LOCATED IN: cytosol; EXPRESSED IN: 25 plant structures; EXPRESSED DURING: 15 growth stages; Has 1807 Blast hits to 1807 proteins in 277 species: Archae - 0; Bacteria - 0; Metazoa - 736; Fungi - 347; Plants - 385; Viruses - 0; Other Eukaryotes - 339 (source: NCBI BLink). | chr5:21683679…	0	1	0	1	1	1	0	0	1	0	0	0	5	3	1	4	4
AT5G66420.1-S437(79.966);AT5G66420.2-S536(79.966)	nMAGRGS(79.966)LAGLLPFADANAVVLEMANEVLPVVKc	nMAGRGSLAGLLPFADANAVVLEMANEVLPVVKc	nMAGRGS(79.966)LAGLLPFADANAVVLEMANEVLPVVKc	AT5G66420.1	AT5G66420.1;AT5G66420.2	| Symbols: | CONTAINS InterPro DOMAIN/s: Uncharacterised conserved protein UCP033271 (InterPro:IPR008322), TIM-barrel signal transduction protein, predicted (InterPro:IPR009215); Has 30201 Blast hits to 17322 proteins in 780 species: Archae - 12; Bacteria - 1396; Metazoa - 17338; Fungi - 3422; Plants - 5037; Viruses - 0; Other Eukaryotes - 2996 (source: NCBI BLink). | chr5:26521893-26524537 REVER…	0	0	0	0	0	0	0	0	0	0	2	1	3	0	3	3	1
AT5G04420.1-S492(79.966);AT5G04420.2-S492(79.966);AT5G04420.3-S492(79.966)	nSAS(79.966)DEEEDGTVQRc	nSASDEEEDGTVQRc	nSAS(79.966)DEEEDGTVQRc	AT5G04420.1	AT5G04420.1;AT5G04420.2;AT5G04420.3	| Symbols: | Galactose oxidase/kelch repeat superfamily protein | chr5:1246867-1249455 REVERSE LENGTH=514;| Symbols: | Galactose oxidase/kelch repeat superfamily protein | chr5:1246867-1249455 REVERSE LENGTH=514;| Symbols: | Galactose oxidase/kelch repeat superfamily protein | chr5:1246867-1249455 REVERSE LENGTH=514	1	1	1	0	0	0	1	0	2	1	0	0	7	3	4	7	4
AT4G24190.1-M688(15.995)-S690(79.966);AT4G24190.2-M688(15.995)-S690(79.966)	nIM(15.995)QS(79.966)QTLSDANKc	nIMQSQTLSDANKc	nIM(15.995)QS(79.966)QTLSDANKc	AT4G24190.1	AT4G24190.1;AT4G24190.2	| Symbols: SHD, HSP90.7, AtHsp90.7, AtHsp90-7 | Chaperone protein htpG family protein | chr4:12551902-12555851 REVERSE LENGTH=823;| Symbols: SHD, AtHsp90.7, AtHsp90-7 | Chaperone protein htpG family protein | chr4:12551902-12555851 REVERSE LENGTH=823	0	0	2	1	0	0	0	0	0	0	0	0	3	1	0	1	1
AT1G79280.1-S1911(79.966);AT1G79280.2-S1933(79.966);AT1G79280.3-S1912(79.966)	nS(79.966)PEKEEVQPETLATPTQSPSRc	nSPEKEEVQPETLATPTQSPSRc	nS(79.966)PEKEEVQPETLATPTQSPSRc	AT1G79280.1	AT1G79280.1;AT1G79280.2;AT1G79280.3	| Symbols: NUA, AtTPR | nuclear pore anchor | chr1:29819176-29832809 REVERSE LENGTH=2093;| Symbols: NUA | nuclear pore anchor | chr1:29819176-29832809 REVERSE LENGTH=2115;| Symbols: NUA | nuclear pore anchor | chr1:29819176-29832809 REVERSE LENGTH=2094	4	2	3	0	6	1	3	3	2	0	4	2	30	16	12	28	6
AT5G16300.1-T857(79.966);AT5G16300.2-T857(79.966);AT5G16300.3-T857(79.966);AT5G16300.4-T855(79.966)	nFAADVLSGGDTSTNVET(79.966)PKc	nFAADVLSGGDTSTNVETPKc	nFAADVLSGGDTSTNVET(79.966)PKc	AT5G16300.1	AT5G16300.1;AT5G16300.2;AT5G16300.3;AT5G16300.4	| Symbols: | Vps51/Vps67 family (components of vesicular transport) protein | chr5:5338119-5342186 FORWARD LENGTH=1068;| Symbols: | Vps51/Vps67 family (components of vesicular transport) protein | chr5:5338119-5342186 FORWARD LENGTH=1034;| Symbols: | Vps51/Vps67 family (components of vesicular transport) protein | chr5:5338119-5342068 FORWARD LENGTH=1029;| Symbols: | Vps51/Vps67 family (component…	2	1	2	1	1	0	1	0	2	0	1	0	11	5	4	9	6
AT4G32850.1-S669(79.966);AT4G32850.10-S669(79.966);AT4G32850.2-S669(79.966);AT4G32850.3-S669(79.966);AT4G32850.4-S669(79.966);AT4G32850.5-S669(79.966);AT4G32850.6-S669(79.966);AT4G32850.7-S669(79.966);AT4G32850.8-S669(79.966);AT4G32850.9-S669(79.966)	nSVSISGTDS(79.966)PLLPSRc	nSVSISGTDSPLLPSRc	nSVSISGTDS(79.966)PLLPSRc	AT4G32850.1	AT4G32850.1;AT4G32850.10;AT4G32850.2;AT4G32850.3;AT4G32850.4;AT4G32850.5;AT4G32850.6;AT4G32850.7;AT4G32850.8;AT4G32850.9	| Symbols: nPAP, PAP(IV) | nuclear poly(a) polymerase | chr4:15850134-15854375 FORWARD LENGTH=741;| Symbols: nPAP | nuclear poly(a) polymerase | chr4:15850134-15854266 FORWARD LENGTH=745;| Symbols: nPAP | nuclear poly(a) polymerase | chr4:15850134-15854351 FORWARD LENGTH=738;| Symbols: nPAP | nuclear poly(a) polymerase | chr4:15850134-15854351 FORWARD LENGTH=735;| Symbols: nPAP | nuclear poly(a) …	2	1	2	1	2	2	2	1	2	2	1	2	20	7	6	13	6
AT1G13020.1-S136(79.966)	nS(79.966)YGGFDDDQRc	nSYGGFDDDQRc	nS(79.966)YGGFDDDQRc	AT1G13020.1	AT1G13020.1	| Symbols: EIF4B2 | eukaryotic initiation factor 4B2 | chr1:4440927-4443520 REVERSE LENGTH=549	1	0	0	0	0	0	0	0	1	1	0	0	3	1	1	2	2
AT3G29185.1-S188(79.966);AT3G29185.2-S225(79.966)	nQGVLGEDDTGEES(79.966)PRc	nQGVLGEDDTGEESPRc	nQGVLGEDDTGEES(79.966)PRc	AT3G29185.2	AT3G29185.1;AT3G29185.2	| Symbols: | Domain of unknown function (DUF3598) | chr3:11155092-11157207 REVERSE LENGTH=396;| Symbols: | Domain of unknown function (DUF3598) | chr3:11155092-11157207 REVERSE LENGTH=411	2	2	1	1	1	1	1	2	2	2	0	0	15	6	5	11	5
AT3G01670.1-S46(79.966)	nS(79.966)HEDNPFGGHTDDHHVAAPADHNKc	nSHEDNPFGGHTDDHHVAAPADHNKc	nS(79.966)HEDNPFGGHTDDHHVAAPADHNKc	AT3G01670.1	AT3G01670.1	| Symbols: | unknown protein; BEST Arabidopsis thaliana protein match is: unknown protein (TAIR:AT3G01680.1); Has 121 Blast hits to 111 proteins in 12 species: Archae - 0; Bacteria - 0; Metazoa - 0; Fungi - 0; Plants - 121; Viruses - 0; Other Eukaryotes - 0 (source: NCBI BLink). | chr3:247288-250261 FORWARD LENGTH=822	4	3	1	0	7	2	4	3	0	0	0	0	24	15	6	21	4
AT5G03040.1-T339(79.966);AT5G03040.2-T339(79.966);AT5G03040.3-T339(79.966)	nNSFFSPPT(79.966)PSRLNQSSRc;nNSFFSPPT(79.966)PSRc;nNKNSFFSPPT(79.966)PSRLNQSSRc;nNKNSFFSPPT(79.966)PSRc	nNSFFSPPTPSRc;nNKNSFFSPPTPSRLNQSSRc;nNKNSFFSPPTPSRc;nNSFFSPPTPSRLNQSSRc	nNSFFSPPT(79.966)PSRLNQSSRc;nNSFFSPPT(79.966)PSRc;nNKNSFFSPPT(79.966)PSRLNQSSRc;nNKNSFFSPPT(79.966)PSRc	AT5G03040.1	AT5G03040.1;AT5G03040.2;AT5G03040.3	| Symbols: iqd2 | IQ-domain 2 | chr5:710380-712406 REVERSE LENGTH=461;| Symbols: iqd2 | IQ-domain 2 | chr5:710380-712406 REVERSE LENGTH=461;| Symbols: iqd2 | IQ-domain 2 | chr5:710380-712406 REVERSE LENGTH=461	9	6	11	5	8	8	11	9	7	9	5	10	98	25	27	52	6
AT4G01290.1-S360(79.966)-M363(15.995);AT4G01290.2-S359(79.966)-M362(15.995)	nIGS(79.966)SEM(15.995)LIEGEDVRc	nIGSSEMLIEGEDVRc	nIGS(79.966)SEM(15.995)LIEGEDVRc	AT4G01290.1	AT4G01290.1;AT4G01290.2	| Symbols: | unknown protein; FUNCTIONS IN: molecular_function unknown; INVOLVED IN: biological_process unknown; LOCATED IN: cellular_component unknown; EXPRESSED IN: 24 plant structures; EXPRESSED DURING: 15 growth stages; Has 1744 Blast hits to 1308 proteins in 219 species: Archae - 0; Bacteria - 241; Metazoa - 793; Fungi - 253; Plants - 108; Viruses - 0; Other Eukaryotes - 349 (source: NCBI BL…	5	0	2	0	3	0	3	0	3	0	0	0	16	7	5	12	5
AT3G21100.1-S110(79.966)-M118(15.995);AT3G21100.2-S416(79.966)-M424(15.995)	nGNFS(79.966)PGSSPSGM(15.995)DSRc	nGNFSPGSSPSGMDSRc	nGNFS(79.966)PGSSPSGM(15.995)DSRc	AT3G21100.2	AT3G21100.1;AT3G21100.2	| Symbols: | RNA-binding (RRM/RBD/RNP motifs) family protein | chr3:7400426-7401870 FORWARD LENGTH=296;| Symbols: | RNA-binding (RRM/RBD/RNP motifs) family protein | chr3:7399162-7401870 FORWARD LENGTH=602	4	5	1	0	1	1	5	3	2	2	0	0	24	7	8	15	5
AT3G12810.1-S909(79.966)	nVNLKDDLEAIPLS(79.966)PKc	nVNLKDDLEAIPLSPKc	nVNLKDDLEAIPLS(79.966)PKc	AT3G12810.1	AT3G12810.1	| Symbols: PIE1, SRCAP, chr13 | SNF2 domain-containing protein / helicase domain-containing protein | chr3:4065636-4073992 FORWARD LENGTH=2055	1	1	0	0	2	1	1	0	1	1	1	1	10	3	4	7	5
AT1G71697.1-S123(79.966)	nTLS(79.966)ADDLRc	nTLSADDLRc	nTLS(79.966)ADDLRc	AT1G71697.1	AT1G71697.1	| Symbols: ATCK1, CK, CK1 | choline kinase 1 | chr1:26971537-26973177 FORWARD LENGTH=346	0	1	0	0	0	0	0	1	0	0	0	0	2	1	1	2	2
AT1G08420.1-T147(79.966);AT1G08420.2-T147(79.966)	nLVLFGGATALEGNSGGTGT(79.966)PTSAGSAGIRc	nLVLFGGATALEGNSGGTGTPTSAGSAGIRc	nLVLFGGATALEGNSGGTGT(79.966)PTSAGSAGIRc	AT1G08420.1	AT1G08420.1;AT1G08420.2	| Symbols: BSL2 | BRI1 suppressor 1 (BSU1)-like 2 | chr1:2649959-2656564 FORWARD LENGTH=1018;| Symbols: BSL2 | BRI1 suppressor 1 (BSU1)-like 2 | chr1:2649959-2656564 FORWARD LENGTH=1013	3	3	1	0	2	2	3	2	1	0	2	1	20	11	8	19	6
AT5G53620.1-S520(79.966);AT5G53620.2-S520(79.966);AT5G53620.3-S520(79.966)	nDALRLDSHSQNQKPEELNGQVS(79.966)PDEHSGAKc;nLDSHSQNQKPEELNGQVS(79.966)PDEHSGAKc	nDALRLDSHSQNQKPEELNGQVSPDEHSGAKc;nLDSHSQNQKPEELNGQVSPDEHSGAKc	nDALRLDSHSQNQKPEELNGQVS(79.966)PDEHSGAKc;nLDSHSQNQKPEELNGQVS(79.966)PDEHSGAKc	AT5G53620.1	AT5G53620.1;AT5G53620.2;AT5G53620.3	| Symbols: | unknown protein; INVOLVED IN: biological_process unknown; EXPRESSED IN: 23 plant structures; EXPRESSED DURING: 13 growth stages; Has 28929 Blast hits to 19542 proteins in 1425 species: Archae - 211; Bacteria - 3079; Metazoa - 14558; Fungi - 2157; Plants - 966; Viruses - 80; Other Eukaryotes - 7878 (source: NCBI BLink). | chr5:21781217-21785061 FORWARD LENGTH=682;| Symbols: | unknown …	8	5	14	3	10	3	7	4	9	4	5	3	75	34	27	61	6
AT1G20110.1-S279(79.966)	nSIS(79.966)FSSSGRc	nSISFSSSGRc	nSIS(79.966)FSSSGRc	AT1G20110.1	AT1G20110.1	| Symbols: | RING/FYVE/PHD zinc finger superfamily protein | chr1:6971554-6974578 FORWARD LENGTH=601	1	1	0	0	1	2	1	0	1	0	0	0	7	4	2	6	4
AT5G09850.1-T84(79.966)	nVHEET(79.966)EEEDEEGVTAAAEEEVREKc	nVHEETEEEDEEGVTAAAEEEVREKc	nVHEET(79.966)EEEDEEGVTAAAEEEVREKc	AT5G09850.1	AT5G09850.1	| Symbols: | Transcription elongation factor (TFIIS) family protein | chr5:3063488-3065221 REVERSE LENGTH=353	0	2	0	0	0	0	1	1	0	0	1	0	5	2	3	5	3
AT4G17330.1-S795(79.966)	nKPEDQNISGFMSAGS(79.966)PVLNRc	nKPEDQNISGFMSAGSPVLNRc	nKPEDQNISGFMSAGS(79.966)PVLNRc	AT4G17330.1	AT4G17330.1	| Symbols: ATG2484-1, G2484-1 | G2484-1 protein | chr4:9689263-9697172 REVERSE LENGTH=2037	0	1	0	0	0	0	0	1	0	0	0	0	2	1	1	2	2
AT4G02350.1-T761(79.966)	nFRDPSDSIFGT(79.966)FGTRc	nFRDPSDSIFGTFGTRc	nFRDPSDSIFGT(79.966)FGTRc	AT4G02350.1	AT4G02350.1	| Symbols: SEC15B | exocyst complex component sec15B | chr4:1038157-1040571 FORWARD LENGTH=787	0	1	1	0	0	1	1	1	2	1	0	1	9	3	5	8	6
AT1G17360.1-S619(79.966);AT1G72410.1-S729(79.966);AT1G72410.2-S729(79.966)	nFRS(79.966)FNSRc	nFRSFNSRc	nFRS(79.966)FNSRc	AT1G17360.1	AT1G17360.1;AT1G72410.1;AT1G72410.2	| Symbols: | BEST Arabidopsis thaliana protein match is: COP1-interacting protein-related (TAIR:AT1G72410.1); Has 9949 Blast hits to 7480 proteins in 576 species: Archae - 12; Bacteria - 1007; Metazoa - 3636; Fungi - 982; Plants - 444; Viruses - 50; Other Eukaryotes - 3818 (source: NCBI BLink). | chr1:5947441-5951399 FORWARD LENGTH=1061;| Symbols: | COP1-interacting protein-related | chr1:2725194…	0	0	3	3	1	2	0	0	1	0	0	0	10	6	1	7	3
AT3G04140.1-S569(79.966)	nGVVVQES(79.966)PRc	nGVVVQESPRc	nGVVVQES(79.966)PRc	AT3G04140.1	AT3G04140.1	| Symbols: | Ankyrin repeat family protein | chr3:1087063-1089106 FORWARD LENGTH=656	5	5	4	3	3	3	2	2	6	7	2	1	43	13	7	20	6
AT5G27540.1-C11(57.021)-S14(79.966);AT5G27540.2-C11(57.021)-S14(79.966)	nYAAGAVDC(57.021)PGS(79.966)PKc	nYAAGAVDCPGSPKc	nYAAGAVDC(57.021)PGS(79.966)PKc	AT5G27540.1	AT5G27540.1;AT5G27540.2	| Symbols: MIRO1, emb2473 | MIRO-related GTP-ase 1 | chr5:9722816-9727112 FORWARD LENGTH=648;| Symbols: MIRO1 | MIRO-related GTP-ase 1 | chr5:9722816-9727112 FORWARD LENGTH=648	7	0	5	0	9	0	2	0	4	0	2	0	29	12	8	20	6
AT2G29210.1-S712(79.966)	nHHGSQMS(79.966)PVENSEGRc	nHHGSQMSPVENSEGRc	nHHGSQMS(79.966)PVENSEGRc	AT2G29210.1	AT2G29210.1	| Symbols: | splicing factor PWI domain-containing protein | chr2:12558156-12562168 FORWARD LENGTH=878	3	2	1	0	2	0	3	1	2	1	2	2	19	7	11	18	6
AT4G30160.1-S773(79.966);AT4G30160.2-S782(79.966)	nS(79.966)MSFSPDRc	nSMSFSPDRc	nS(79.966)MSFSPDRc	AT4G30160.1	AT4G30160.1;AT4G30160.2	| Symbols: VLN4, ATVLN4 | villin 4 | chr4:14754528-14759511 FORWARD LENGTH=974;| Symbols: VLN4 | villin 4 | chr4:14754528-14759511 FORWARD LENGTH=983	0	0	0	0	0	2	0	0	0	0	0	0	2	2	0	2	1
AT2G16070.2-C24(57.021)-T31(79.966)-S33(79.966)	nLKISDC(57.021)IDNSSTT(79.966)VS(79.966)DNGDGNEDLSPGEGRc	nLKISDCIDNSSTTVSDNGDGNEDLSPGEGRc	nLKISDC(57.021)IDNSSTT(79.966)VS(79.966)DNGDGNEDLSPGEGRc	AT2G16070.2	AT2G16070.2	| Symbols: PDV2 | plastid division2 | chr2:6984072-6985356 REVERSE LENGTH=307	0	0	1	0	0	0	0	0	0	0	1	0	2	1	1	2	2
AT2G06990.1-T29(79.966)	nSDETPT(79.966)PEPRc	nSDETPTPEPRc	nSDETPT(79.966)PEPRc	AT2G06990.1	AT2G06990.1	| Symbols: HEN2 | RNA helicase, ATP-dependent, SK12/DOB1 protein | chr2:2895135-2900909 FORWARD LENGTH=995	1	0	1	0	1	0	1	0	1	1	1	0	7	3	3	6	6
AT3G25690.1-S472(79.966)-M480(15.995);AT3G25690.2-S472(79.966)-M480(15.995);AT3G25690.3-S331(79.966)-M339(15.995)	nSFYGGS(79.966)PGRLSSSM(15.995)NKc	nSFYGGSPGRLSSSMNKc	nSFYGGS(79.966)PGRLSSSM(15.995)NKc	AT3G25690.1	AT3G25690.1;AT3G25690.2;AT3G25690.3	| Symbols: CHUP1 | Hydroxyproline-rich glycoprotein family protein | chr3:9354061-9357757 FORWARD LENGTH=1004;| Symbols: CHUP1 | Hydroxyproline-rich glycoprotein family protein | chr3:9354061-9357757 FORWARD LENGTH=1004;| Symbols: CHUP1 | Hydroxyproline-rich glycoprotein family protein | chr3:9354061-9357757 FORWARD LENGTH=863	4	3	8	3	5	4	1	2	5	1	1	4	41	22	11	33	6
AT4G31880.1-T557(79.966)-S558(79.966)-S559(79.966);AT4G31880.2-T556(79.966)-S557(79.966)-S558(79.966)	nAIDEESLHT(79.966)S(79.966)S(79.966)GDNEKPAVSSGKc	nAIDEESLHTSSGDNEKPAVSSGKc	nAIDEESLHT(79.966)S(79.966)S(79.966)GDNEKPAVSSGKc	AT4G31880.1	AT4G31880.1;AT4G31880.2	| Symbols: | LOCATED IN: cytosol, chloroplast; EXPRESSED IN: 24 plant structures; EXPRESSED DURING: 14 growth stages; BEST Arabidopsis thaliana protein match is: Tudor/PWWP/MBT superfamily protein (TAIR:AT1G15940.1); Has 137162 Blast hits to 70781 proteins in 2973 species: Archae - 289; Bacteria - 24182; Metazoa - 56725; Fungi - 20130; Plants - 6559; Viruses - 758; Other Eukaryotes - 28519 (sourc…	0	0	2	0	0	0	0	0	2	1	2	0	7	2	4	6	3
AT1G19870.1-S80(79.966)	nTRETLESALLKSPS(79.966)PDNNNVSEKc	nTRETLESALLKSPSPDNNNVSEKc	nTRETLESALLKSPS(79.966)PDNNNVSEKc	AT1G19870.1	AT1G19870.1	| Symbols: iqd32 | IQ-domain 32 | chr1:6895400-6898539 REVERSE LENGTH=794	1	0	2	0	1	0	0	0	0	0	0	0	4	4	0	4	3
ATCG00120.1-S101(79.966)	nIAQIPVS(79.966)EAYLGRc	nIAQIPVSEAYLGRc	nIAQIPVS(79.966)EAYLGRc	ATCG00120.1	ATCG00120.1	| Symbols: ATPA | ATP synthase subunit alpha | chrC:9938-11461 REVERSE LENGTH=507	0	0	0	0	1	1	2	1	1	1	1	1	9	2	5	7	4
AT5G61150.1-M10(15.995)-M11(15.995)-S19(79.966)-C30(57.021);AT5G61150.2-M10(15.995)-M11(15.995)-S19(79.966)-C30(57.021)	nSEM(15.995)M(15.995)LNLFGDNS(79.966)EEEEIESEHEC(57.021)NRRc	nSEMMLNLFGDNSEEEEIESEHECNRRc	nSEM(15.995)M(15.995)LNLFGDNS(79.966)EEEEIESEHEC(57.021)NRRc	AT5G61150.1	AT5G61150.1;AT5G61150.2	| Symbols: VIP4 | leo1-like family protein | chr5:24603846-24607528 REVERSE LENGTH=625;| Symbols: VIP4 | leo1-like family protein | chr5:24603846-24607528 REVERSE LENGTH=623	2	0	0	0	0	0	0	0	0	0	0	0	2	2	0	2	1
AT2G34410.1-S44(79.966);AT2G34410.2-S44(79.966);AT2G34410.3-S44(79.966)	nVHS(79.966)DNNLVELGEVKc	nVHSDNNLVELGEVKc	nVHS(79.966)DNNLVELGEVKc	AT2G34410.1	AT2G34410.1;AT2G34410.2;AT2G34410.3	| Symbols: | O-acetyltransferase family protein | chr2:14518719-14522053 FORWARD LENGTH=540;| Symbols: | O-acetyltransferase family protein | chr2:14518719-14522053 FORWARD LENGTH=540;| Symbols: | O-acetyltransferase family protein | chr2:14518719-14522053 FORWARD LENGTH=527	1	0	1	1	1	0	1	0	1	3	0	1	10	4	5	9	6
AT2G45460.1-C566(57.021)-S581(79.966);AT2G45460.2-C553(57.021)-S568(79.966);AT2G45460.3-C567(57.021)-S582(79.966)	nTLEDEDNC(57.021)DNTSLDIDLNPINRS(79.966)PNRc	nTLEDEDNCDNTSLDIDLNPINRSPNRc	nTLEDEDNC(57.021)DNTSLDIDLNPINRS(79.966)PNRc	AT2G45460.1	AT2G45460.1;AT2G45460.2;AT2G45460.3	| Symbols: | SMAD/FHA domain-containing protein | chr2:18737054-18741690 REVERSE LENGTH=915;| Symbols: | SMAD/FHA domain-containing protein | chr2:18737054-18741690 REVERSE LENGTH=902;| Symbols: | SMAD/FHA domain-containing protein | chr2:18737054-18741690 REVERSE LENGTH=916	2	0	1	0	1	0	2	0	1	0	0	0	7	4	3	7	5
AT3G11720.1-C390(57.021)-S392(79.966);AT3G11720.2-C390(57.021)-S392(79.966);AT3G11720.3-C444(57.021)-S446(79.966)	nFC(57.021)IS(79.966)PEVKc	nFCISPEVKc	nFC(57.021)IS(79.966)PEVKc	AT3G11720.1	AT3G11720.1;AT3G11720.2;AT3G11720.3	| Symbols: | Polyketide cyclase/dehydrase and lipid transport superfamily protein | chr3:3705991-3708310 REVERSE LENGTH=542;| Symbols: | Polyketide cyclase/dehydrase and lipid transport superfamily protein | chr3:3705991-3708310 REVERSE LENGTH=542;| Symbols: | Polyketide cyclase/dehydrase and lipid transport superfamily protein | chr3:3705991-3708721 REVERSE LENGTH=596	0	0	0	0	1	0	0	0	1	0	1	0	3	1	2	3	3
AT1G69420.1-C341(57.021)-T342(79.966);AT1G69420.2-C341(57.021)-T342(79.966);AT4G15080.1-C356(57.021)-T357(79.966)	nGAWC(57.021)T(79.966)PPRc	nGAWCTPPRc	nGAWC(57.021)T(79.966)PPRc	AT4G15080.1	AT1G69420.1;AT1G69420.2;AT4G15080.1	| Symbols: | DHHC-type zinc finger family protein | chr1:26093690-26096736 FORWARD LENGTH=596;| Symbols: | DHHC-type zinc finger family protein | chr1:26093690-26096736 FORWARD LENGTH=596;| Symbols: | DHHC-type zinc finger family protein | chr4:8609085-8612229 REVERSE LENGTH=718	0	0	0	0	1	0	1	0	1	0	0	0	3	1	2	3	3
AT4G38550.1-S41(79.966)	nSTPGSPAHPPGARS(79.966)PPPSYLSNKc;nS(79.966)PPPSYLSNKc;nS(79.966)PPPSYLSNKRc	nSPPPSYLSNKRc;nSPPPSYLSNKc;nSTPGSPAHPPGARSPPPSYLSNKc	nSTPGSPAHPPGARS(79.966)PPPSYLSNKc;nS(79.966)PPPSYLSNKc;nS(79.966)PPPSYLSNKRc	AT4G38550.1	AT4G38550.1	| Symbols: | Arabidopsis phospholipase-like protein (PEARLI 4) family | chr4:18025886-18028546 FORWARD LENGTH=612	6	4	5	2	3	5	1	4	4	5	3	1	43	16	14	30	6
AT1G14850.1-S869(79.966)	nGTVDDIS(79.966)PRc	nGTVDDISPRc	nGTVDDIS(79.966)PRc	AT1G14850.1	AT1G14850.1	| Symbols: NUP155 | nucleoporin 155 | chr1:5116921-5123259 REVERSE LENGTH=1464	1	2	0	0	0	0	0	0	3	1	0	0	7	3	3	6	2
AT4G18810.1-T440(79.966);AT4G18810.2-T440(79.966)	nAYIQDPVT(79.966)PRc	nAYIQDPVTPRc	nAYIQDPVT(79.966)PRc	AT4G18810.1	AT4G18810.1;AT4G18810.2	| Symbols: | NAD(P)-binding Rossmann-fold superfamily protein | chr4:10322622-10325735 REVERSE LENGTH=596;| Symbols: | NAD(P)-binding Rossmann-fold superfamily protein | chr4:10322263-10325735 REVERSE LENGTH=627	2	2	1	1	2	2	3	3	1	2	2	2	23	7	7	14	6
AT2G35530.1-S152(79.966)-S155(79.966)	nSRGS(79.966)LGS(79.966)LNMITGKc	nSRGSLGSLNMITGKc	nSRGS(79.966)LGS(79.966)LNMITGKc	AT2G35530.1	AT2G35530.1	| Symbols: bZIP16, AtbZIP16 | basic region/leucine zipper transcription factor 16 | chr2:14923280-14926025 REVERSE LENGTH=409	0	0	0	0	2	0	0	0	2	0	1	0	5	2	3	5	3
AT5G47690.1-S1235(79.966);AT5G47690.2-S1235(79.966);AT5G47690.3-S1235(79.966)	nNVGDATS(79.966)VVSVPKc	nNVGDATSVVSVPKc	nNVGDATS(79.966)VVSVPKc	AT5G47690.3	AT5G47690.1;AT5G47690.2;AT5G47690.3	| Symbols: | binding | chr5:19317899-19327014 FORWARD LENGTH=1605;| Symbols: | binding | chr5:19317899-19327014 FORWARD LENGTH=1606;| Symbols: | binding | chr5:19317899-19327014 FORWARD LENGTH=1607	1	1	0	0	1	0	0	0	1	0	0	0	4	2	1	3	3
AT2G19385.1-S185(79.966)	nKLETLDETS(79.966)EGEEAKGSDLKc	nKLETLDETSEGEEAKGSDLKc	nKLETLDETS(79.966)EGEEAKGSDLKc	AT2G19385.1	AT2G19385.1	| Symbols: | zinc ion binding | chr2:8387149-8388581 FORWARD LENGTH=275	0	1	0	0	0	0	0	0	0	1	0	0	2	1	1	2	2
AT1G79950.1-S879(79.966)	nLVELS(79.966)DDEETPVERRc;nLVELS(79.966)DDEETPVERc	nLVELSDDEETPVERRc;nLVELSDDEETPVERc	nLVELS(79.966)DDEETPVERRc;nLVELS(79.966)DDEETPVERc	AT1G79950.1	AT1G79950.1	| Symbols: | RAD3-like DNA-binding helicase protein | chr1:30073580-30079537 FORWARD LENGTH=1040	2	1	1	1	2	1	3	0	2	2	1	1	17	5	6	11	6
AT4G21450.1-S294(79.966);AT4G21450.3-S313(79.966)	nYLAQQQGEGADS(79.966)Vc;nERYLAQQQGEGADS(79.966)Vc	nERYLAQQQGEGADSVc;nYLAQQQGEGADSVc	nYLAQQQGEGADS(79.966)Vc;nERYLAQQQGEGADS(79.966)Vc	AT4G21450.1	AT4G21450.1;AT4G21450.3	| Symbols: | PapD-like superfamily protein | chr4:11426136-11428125 FORWARD LENGTH=295;| Symbols: | PapD-like superfamily protein | chr4:11426136-11428125 FORWARD LENGTH=314	4	3	8	3	2	2	4	4	6	3	2	4	45	15	13	28	6
AT4G32410.1-S167(79.966)	nTTS(79.966)GPLGPSDRc	nTTSGPLGPSDRc	nTTS(79.966)GPLGPSDRc	AT4G32410.1	AT4G32410.1	| Symbols: CESA1, RSW1, AtCESA1 | cellulose synthase 1 | chr4:15641009-15646388 REVERSE LENGTH=1081	0	0	0	1	0	1	1	2	0	2	0	0	7	2	5	7	4
AT2G32170.1-S3(79.966)-M7(15.995)-M15(15.995);AT2G32170.2-S3(79.966)-M7(15.995)-M15(15.995)	nVS(79.966)PSEM(15.995)TETAPAIM(15.995)TTESERc	nVSPSEMTETAPAIMTTESERc	nVS(79.966)PSEM(15.995)TETAPAIM(15.995)TTESERc	AT2G32170.1	AT2G32170.1;AT2G32170.2	| Symbols: | S-adenosyl-L-methionine-dependent methyltransferases superfamily protein | chr2:13666476-13670924 FORWARD LENGTH=504;| Symbols: | S-adenosyl-L-methionine-dependent methyltransferases superfamily protein | chr2:13666476-13670924 FORWARD LENGTH=571	2	2	1	0	0	0	2	0	1	2	0	0	10	3	4	7	4
AT5G54430.1-S21(79.966)	nIHHPPS(79.966)PRc	nIHHPPSPRc	nIHHPPS(79.966)PRc	AT5G54430.1	AT5G54430.1	| Symbols: ATPHOS32, PHOS32 | Adenine nucleotide alpha hydrolases-like superfamily protein | chr5:22097563-22099693 REVERSE LENGTH=242	21	26	22	21	13	15	12	9	15	14	14	11	193	47	37	84	6
AT4G12640.1-S133(79.966)	nYES(79.966)PDTYSKc	nYESPDTYSKc	nYES(79.966)PDTYSKc	AT4G12640.1	AT4G12640.1	| Symbols: | RNA recognition motif (RRM)-containing protein | chr4:7462697-7467630 FORWARD LENGTH=823	0	0	2	2	0	0	0	0	0	1	0	0	5	3	1	4	2
AT1G08680.1-S196(79.966);AT1G08680.2-S196(79.966);AT1G08680.4-S196(79.966)	nASSFVYS(79.966)PGRc	nASSFVYSPGRc	nASSFVYS(79.966)PGRc	AT1G08680.1	AT1G08680.1;AT1G08680.2;AT1G08680.4	| Symbols: ZIGA4, AGD14 | ARF GAP-like zinc finger-containing protein ZIGA4 | chr1:2762820-2768387 FORWARD LENGTH=649;| Symbols: ZIGA4 | ARF GAP-like zinc finger-containing protein ZIGA4 | chr1:2762820-2768387 FORWARD LENGTH=648;| Symbols: ZIGA4 | ARF GAP-like zinc finger-containing protein ZIGA4 | chr1:2762820-2768387 FORWARD LENGTH=651	1	2	0	0	0	0	1	2	0	0	0	0	6	3	2	5	2
AT3G20550.1-S280(79.966)	nTYINES(79.966)PIEPQRc	nTYINESPIEPQRc	nTYINES(79.966)PIEPQRc	AT3G20550.1	AT3G20550.1	| Symbols: DDL | SMAD/FHA domain-containing protein | chr3:7174695-7177600 REVERSE LENGTH=314	1	1	0	0	1	1	0	0	0	0	0	0	4	3	0	3	2
AT5G15270.1-S137(79.966)-S140(79.966);AT5G15270.2-S137(79.966)-S140(79.966)	nVVADDARS(79.966)EDS(79.966)PEGEKQVTAKc	nVVADDARSEDSPEGEKQVTAKc	nVVADDARS(79.966)EDS(79.966)PEGEKQVTAKc	AT5G15270.1	AT5G15270.1;AT5G15270.2	| Symbols: | RNA-binding KH domain-containing protein | chr5:4958738-4960947 FORWARD LENGTH=548;| Symbols: | RNA-binding KH domain-containing protein | chr5:4958738-4960947 FORWARD LENGTH=548	2	1	2	3	3	0	1	0	2	0	2	0	16	10	5	15	6
AT5G24460.1-S78(79.966)	nS(79.966)PPPPPPTQRc;nRS(79.966)PPPPPPTQRc	nSPPPPPPTQRc;nRSPPPPPPTQRc	nS(79.966)PPPPPPTQRc;nRS(79.966)PPPPPPTQRc	AT5G24460.1	AT5G24460.1	| Symbols: | unknown protein; INVOLVED IN: biological_process unknown; LOCATED IN: cell wall; EXPRESSED IN: 24 plant structures; EXPRESSED DURING: 15 growth stages; Has 1807 Blast hits to 1807 proteins in 277 species: Archae - 0; Bacteria - 0; Metazoa - 736; Fungi - 347; Plants - 385; Viruses - 0; Other Eukaryotes - 339 (source: NCBI BLink). | chr5:8354815-8355717 FORWARD LENGTH=300	5	5	8	3	8	4	6	4	6	2	3	1	55	29	17	46	6
AT5G14720.1-S549(79.966)	nFKVTSADLS(79.966)PKc;nVTSADLS(79.966)PKc	nFKVTSADLSPKc;nVTSADLSPKc	nFKVTSADLS(79.966)PKc;nVTSADLS(79.966)PKc	AT5G14720.1	AT5G14720.1	| Symbols: | Protein kinase superfamily protein | chr5:4748212-4752642 REVERSE LENGTH=674	7	9	7	9	11	10	7	8	10	13	11	12	114	34	32	66	6
AT2G39010.1-S282(79.966)	nS(79.966)QLHELHAc	nSQLHELHAc	nS(79.966)QLHELHAc	AT2G39010.1	AT2G39010.1	| Symbols: PIP2E, PIP2;6 | plasma membrane intrinsic protein 2E | chr2:16291564-16293746 FORWARD LENGTH=289	0	0	7	8	2	0	0	0	3	3	0	0	23	11	4	15	3
AT1G24180.1-S296(79.966);AT1G59900.1-S292(79.966)	nYHGHS(79.966)MSDPGSTYRc	nYHGHSMSDPGSTYRc	nYHGHS(79.966)MSDPGSTYRc	AT1G24180.1	AT1G24180.1;AT1G59900.1	| Symbols: IAR4 | Thiamin diphosphate-binding fold (THDP-binding) superfamily protein | chr1:8560777-8563382 REVERSE LENGTH=393;| Symbols: AT-E1 ALPHA, E1 ALPHA | pyruvate dehydrogenase complex E1 alpha subunit | chr1:22051368-22053660 FORWARD LENGTH=389	11	1	14	3	16	6	7	1	9	0	12	1	81	46	29	75	6
AT5G15020.1-S416(79.966);AT5G15020.2-S416(79.966)	nSLGS(79.966)EENLSRc	nSLGSEENLSRc	nSLGS(79.966)EENLSRc	AT5G15020.1	AT5G15020.1;AT5G15020.2	| Symbols: SNL2 | SIN3-like 2 | chr5:4859408-4865569 REVERSE LENGTH=1367;| Symbols: SNL2 | SIN3-like 2 | chr5:4859408-4865569 REVERSE LENGTH=1355	4	5	4	3	3	2	4	5	3	3	2	1	39	14	12	26	6
AT4G15130.1-S258(79.966)	nLMRQES(79.966)EENRRc	nLMRQESEENRRc	nLMRQES(79.966)EENRRc	AT4G15130.1	AT4G15130.1	| Symbols: ATCCT2, CCT2 | phosphorylcholine cytidylyltransferase2 | chr4:8637793-8639388 FORWARD LENGTH=304	0	0	0	0	3	2	0	0	3	1	2	0	11	4	6	10	3
AT3G01310.1-M664(15.995)-T671(79.966);AT3G01310.2-M658(15.995)-T665(79.966)	nLLAM(15.995)DEDENLT(79.966)EPYDIIPPYDQAKc	nLLAMDEDENLTEPYDIIPPYDQAKc	nLLAM(15.995)DEDENLT(79.966)EPYDIIPPYDQAKc	AT3G01310.1	AT3G01310.1;AT3G01310.2	| Symbols: | Phosphoglycerate mutase-like family protein | chr3:94343-101603 REVERSE LENGTH=1056;| Symbols: | Phosphoglycerate mutase-like family protein | chr3:94343-101603 REVERSE LENGTH=1050	1	0	1	1	0	0	1	1	0	0	0	0	5	2	1	3	3
AT3G60750.1-S455(79.966)-M463(15.995);AT3G60750.2-S454(79.966)-M462(15.995)	nVVPGFLGGS(79.966)ADLASSNM(15.995)TLLKc	nVVPGFLGGSADLASSNMTLLKc	nVVPGFLGGS(79.966)ADLASSNM(15.995)TLLKc	AT3G60750.1	AT3G60750.1;AT3G60750.2	| Symbols: | Transketolase | chr3:22454004-22456824 FORWARD LENGTH=741;| Symbols: | Transketolase | chr3:22454004-22456824 FORWARD LENGTH=740	1	0	0	0	0	0	0	1	0	0	0	0	2	1	1	2	2
AT1G01790.1-S120(79.966)	nIGESSES(79.966)SDETEATDLKDARc;nIGESSES(79.966)SDETEATDLKc	nIGESSESSDETEATDLKDARc;nIGESSESSDETEATDLKc	nIGESSES(79.966)SDETEATDLKDARc;nIGESSES(79.966)SDETEATDLKc	AT1G01790.1	AT1G01790.1	| Symbols: KEA1, ATKEA1 | K+ efflux antiporter 1 | chr1:284781-290869 FORWARD LENGTH=1193	9	5	7	1	8	0	6	3	6	0	6	2	53	28	15	43	6
AT1G68020.1-S7(79.966);AT1G68020.2-S7(79.966)	nSYS(79.966)NLLELASGDSPTFGRc	nSYSNLLELASGDSPTFGRc	nSYS(79.966)NLLELASGDSPTFGRc	AT1G68020.1	AT1G68020.1;AT1G68020.2	| Symbols: ATTPS6, TPS6 | UDP-Glycosyltransferase / trehalose-phosphatase family protein | chr1:25497493-25499595 FORWARD LENGTH=700;| Symbols: ATTPS6, TPS6 | UDP-Glycosyltransferase / trehalose-phosphatase family protein | chr1:25497493-25500241 FORWARD LENGTH=860	0	1	0	0	0	2	0	0	0	0	0	0	3	3	0	3	2
AT2G36330.1-M8(15.995)-M11(15.995)-S12(79.966)	nTM(15.995)PSM(15.995)S(79.966)PSSVSTEKc	nTMPSMSPSSVSTEKc	nTM(15.995)PSM(15.995)S(79.966)PSSVSTEKc	AT2G36330.1	AT2G36330.1	| Symbols: | Uncharacterised protein family (UPF0497) | chr2:15233620-15235298 FORWARD LENGTH=283	1	0	1	1	0	0	0	1	1	0	0	0	5	2	2	4	4
AT4G00930.1-S943(79.966)-M948(15.995);AT5G37190.1-S686(79.966)-M691(15.995)	nSLDLHPGGS(79.966)IDGSM(15.995)Kc	nSLDLHPGGSIDGSMKc	nSLDLHPGGS(79.966)IDGSM(15.995)Kc	AT4G00930.1	AT4G00930.1;AT5G37190.1	| Symbols: CIP4.1 | COP1-interacting protein 4.1 | chr4:396558-400734 FORWARD LENGTH=1133;| Symbols: CIP4 | COP1-interacting protein 4 | chr5:14723362-14726694 REVERSE LENGTH=876	1	1	0	0	0	0	0	0	0	0	0	0	2	2	0	2	1
AT2G25650.1-S233(79.966)-S235(79.966)	nKAQQLES(79.966)ES(79.966)EEEMLKEHEEPFNENGAENIRc	nKAQQLESESEEEMLKEHEEPFNENGAENIRc	nKAQQLES(79.966)ES(79.966)EEEMLKEHEEPFNENGAENIRc	AT2G25650.1	AT2G25650.1	| Symbols: | DNA-binding storekeeper protein-related transcriptional regulator | chr2:10914765-10916006 FORWARD LENGTH=386	8	2	0	0	3	0	0	2	1	0	0	1	17	12	4	16	5
AT3G17900.1-S209(79.966)	nDLS(79.966)DGESILRc	nDLSDGESILRc	nDLS(79.966)DGESILRc	AT3G17900.1	AT3G17900.1	| Symbols: | unknown protein; FUNCTIONS IN: molecular_function unknown; INVOLVED IN: biological_process unknown; LOCATED IN: cellular_component unknown; EXPRESSED IN: 23 plant structures; EXPRESSED DURING: 13 growth stages; Has 45 Blast hits to 44 proteins in 14 species: Archae - 0; Bacteria - 0; Metazoa - 2; Fungi - 2; Plants - 39; Viruses - 0; Other Eukaryotes - 2 (source: NCBI BLink). | chr3:6…	0	0	0	0	1	0	0	0	2	3	0	0	6	1	4	5	2
AT1G72150.1-T118(79.966)	nEFTAPVT(79.966)PVKEEKTEEKc;nEFTAPVT(79.966)PVKEEKc	nEFTAPVTPVKEEKTEEKc;nEFTAPVTPVKEEKc	nEFTAPVT(79.966)PVKEEKTEEKc;nEFTAPVT(79.966)PVKEEKc	AT1G72150.1	AT1G72150.1	| Symbols: PATL1 | PATELLIN 1 | chr1:27148558-27150652 FORWARD LENGTH=573	8	8	7	3	14	7	7	4	4	3	5	2	72	39	18	57	6
AT3G50820.1-C113(57.021)-S124(79.966);AT5G66570.1-C114(57.021)-S125(79.966)	nGTGTANQC(57.021)PTIDGGSETFS(79.966)FKc	nGTGTANQCPTIDGGSETFSFKc	nGTGTANQC(57.021)PTIDGGSETFS(79.966)FKc	AT3G50820.1	AT3G50820.1;AT5G66570.1	| Symbols: PSBO2, PSBO-2, OEC33 | photosystem II subunit O-2 | chr3:18891008-18892311 REVERSE LENGTH=331;| Symbols: PSBO-1, OEE1, OEE33, OE33, PSBO1, MSP-1 | PS II oxygen-evolving complex 1 | chr5:26568744-26570124 FORWARD LENGTH=332	4	0	2	0	2	0	2	0	2	0	2	0	14	8	6	14	6
AT3G51950.1-S79(79.966);AT3G51950.2-S79(79.966)	nSPWSHQDELIS(79.966)PKc	nSPWSHQDELISPKc	nSPWSHQDELIS(79.966)PKc	AT3G51950.1	AT3G51950.1;AT3G51950.2	| Symbols: | Zinc finger (CCCH-type) family protein / RNA recognition motif (RRM)-containing protein | chr3:19278244-19280407 REVERSE LENGTH=540;| Symbols: | Zinc finger (CCCH-type) family protein / RNA recognition motif (RRM)-containing protein | chr3:19278244-19280407 REVERSE LENGTH=540	0	1	0	0	0	1	0	1	0	0	0	0	3	2	1	3	3
AT3G45190.1-S709(79.966)	nIPNGSSSSEGEIS(79.966)PRc	nIPNGSSSSEGEISPRc	nIPNGSSSSEGEIS(79.966)PRc	AT3G45190.1	AT3G45190.1	| Symbols: | SIT4 phosphatase-associated family protein | chr3:16541994-16548161 REVERSE LENGTH=789	12	11	10	9	22	12	12	10	14	19	5	4	140	45	39	84	6
AT1G06840.1-M779(15.995)-S783(79.966)	nLAPVPDM(15.995)EGIS(79.966)PQHVSTVVKc	nLAPVPDMEGISPQHVSTVVKc	nLAPVPDM(15.995)EGIS(79.966)PQHVSTVVKc	AT1G06840.1	AT1G06840.1	| Symbols: | Leucine-rich repeat protein kinase family protein | chr1:2097854-2103208 REVERSE LENGTH=953	0	0	0	0	0	0	0	0	3	1	0	0	4	0	3	3	1
AT2G32700.1-S339(79.966)-M341(15.995);AT2G32700.2-S339(79.966)-M341(15.995);AT2G32700.3-S339(79.966)-M341(15.995);AT2G32700.4-S339(79.966)-M341(15.995);AT2G32700.5-S339(79.966)-M341(15.995);AT2G32700.6-S339(79.966)-M341(15.995);AT2G32700.7-S358(79.966)-M360(15.995)	nDGQQNANDGSIGS(79.966)PM(15.995)QSSSSKc	nDGQQNANDGSIGSPMQSSSSKc	nDGQQNANDGSIGS(79.966)PM(15.995)QSSSSKc	AT2G32700.1	AT2G32700.1;AT2G32700.2;AT2G32700.3;AT2G32700.4;AT2G32700.5;AT2G32700.6;AT2G32700.7	| Symbols: LUH | LEUNIG_homolog | chr2:13867235-13871844 FORWARD LENGTH=787;| Symbols: LUH | LEUNIG_homolog | chr2:13867235-13871844 FORWARD LENGTH=787;| Symbols: LUH | LEUNIG_homolog | chr2:13867235-13871844 FORWARD LENGTH=787;| Symbols: LUH | LEUNIG_homolog | chr2:13867235-13871844 FORWARD LENGTH=787;| Symbols: LUH | LEUNIG_homolog | chr2:13867235-13871844 FORWARD LENGTH=787;| Symbols: LUH | LE…	4	1	4	1	1	1	4	0	2	1	0	0	19	11	7	18	5
AT1G58200.1-S599(79.966);AT1G58200.2-S599(79.966)	nESVGDPHKAEKDEVS(79.966)DDEATIEQTLKc	nESVGDPHKAEKDEVSDDEATIEQTLKc	nESVGDPHKAEKDEVS(79.966)DDEATIEQTLKc	AT1G58200.1	AT1G58200.1;AT1G58200.2	| Symbols: MSL3 | MSCS-like 3 | chr1:21548370-21552488 REVERSE LENGTH=678;| Symbols: MSL3 | MSCS-like 3 | chr1:21548370-21552488 REVERSE LENGTH=678	2	2	0	0	1	1	1	1	2	0	1	1	12	6	6	12	5
AT1G62050.1-S373(79.966)	nS(79.966)VDVYPSAAPPPPRc	nSVDVYPSAAPPPPRc	nS(79.966)VDVYPSAAPPPPRc	AT1G62050.1	AT1G62050.1	| Symbols: | Ankyrin repeat family protein | chr1:22936323-22938874 REVERSE LENGTH=624	1	1	0	0	0	0	1	1	0	0	0	0	4	1	2	3	2
AT1G72150.1-S9(79.966)	nAQEEVQKS(79.966)ADVAAAPVVKc	nAQEEVQKSADVAAAPVVKc	nAQEEVQKS(79.966)ADVAAAPVVKc	AT1G72150.1	AT1G72150.1	| Symbols: PATL1 | PATELLIN 1 | chr1:27148558-27150652 FORWARD LENGTH=573	1	1	1	0	2	0	1	1	0	0	0	0	7	5	2	7	4
AT4G15880.1-S166(79.966)	nNLQPSFS(79.966)SGVTDVKc	nNLQPSFSSGVTDVKc	nNLQPSFS(79.966)SGVTDVKc	AT4G15880.1	AT4G15880.1	| Symbols: ESD4, ATESD4 | Cysteine proteinases superfamily protein | chr4:9012769-9015797 FORWARD LENGTH=489	0	1	0	2	0	2	0	2	0	1	0	0	8	5	3	8	5
AT3G45090.1-S530(79.966);AT3G45090.2-S511(79.966)	nADIIETGS(79.966)Rc	nADIIETGSRc	nADIIETGS(79.966)Rc	AT3G45090.1	AT3G45090.1;AT3G45090.2	| Symbols: | P-loop containing nucleoside triphosphate hydrolases superfamily protein | chr3:16490752-16494452 REVERSE LENGTH=717;| Symbols: | P-loop containing nucleoside triphosphate hydrolases superfamily protein | chr3:16490752-16494400 REVERSE LENGTH=698	0	0	0	0	0	1	0	1	0	1	0	0	3	1	2	3	3
AT3G60370.1-S163(79.966)	nIDSTYIQGS(79.966)PARc;nRIDSTYIQGS(79.966)PARc	nIDSTYIQGSPARc;nRIDSTYIQGSPARc	nIDSTYIQGS(79.966)PARc;nRIDSTYIQGS(79.966)PARc	AT3G60370.1	AT3G60370.1	| Symbols: | FKBP-like peptidyl-prolyl cis-trans isomerase family protein | chr3:22315000-22316533 REVERSE LENGTH=242	1	1	0	0	1	1	1	2	1	1	0	0	9	4	5	9	4
AT1G05520.1-S238(79.966)	nDNS(79.966)ANFGYSGVNRc	nDNSANFGYSGVNRc	nDNS(79.966)ANFGYSGVNRc	AT1G05520.1	AT1G05520.1	| Symbols: | Sec23/Sec24 protein transport family protein | chr1:1631126-1635703 REVERSE LENGTH=783	1	2	0	0	2	2	0	1	0	0	1	0	9	6	2	8	4
AT5G41950.1-S479(79.966)	nNLS(79.966)GKAETMSTNVERc;nNLS(79.966)GKAETMSTNVERKc	nNLSGKAETMSTNVERc;nNLSGKAETMSTNVERKc	nNLS(79.966)GKAETMSTNVERc;nNLS(79.966)GKAETMSTNVERKc	AT5G41950.1	AT5G41950.1	| Symbols: | Tetratricopeptide repeat (TPR)-like superfamily protein | chr5:16785825-16789360 FORWARD LENGTH=565	12	7	17	5	18	11	15	9	12	2	5	0	113	47	29	76	6
AT3G20390.1-S162(79.966)	nYFPAPS(79.966)PARc	nYFPAPSPARc	nYFPAPS(79.966)PARc	AT3G20390.1	AT3G20390.1	| Symbols: | endoribonuclease L-PSP family protein | chr3:7110227-7111695 REVERSE LENGTH=187	1	1	0	0	0	0	2	0	0	0	0	0	4	1	2	3	2
AT4G10730.1-S514(79.966)	nRAPS(79.966)FSGPLNLPNRc	nRAPSFSGPLNLPNRc	nRAPS(79.966)FSGPLNLPNRc	AT4G10730.1	AT4G10730.1	| Symbols: | Protein kinase superfamily protein | chr4:6609793-6614786 REVERSE LENGTH=711	2	1	2	4	1	3	2	1	2	4	1	2	25	9	7	16	6
AT1G02990.1-S206(79.966);AT1G02990.2-S206(79.966);AT1G02990.3-S246(79.966)	nDQLLS(79.966)PLSDDLIQLGSKc	nDQLLSPLSDDLIQLGSKc	nDQLLS(79.966)PLSDDLIQLGSKc	AT1G02990.1	AT1G02990.1;AT1G02990.2;AT1G02990.3	| Symbols: | BEST Arabidopsis thaliana protein match is: CW-type Zinc Finger (TAIR:AT3G62900.1); Has 5847 Blast hits to 4410 proteins in 438 species: Archae - 17; Bacteria - 452; Metazoa - 2463; Fungi - 354; Plants - 306; Viruses - 11; Other Eukaryotes - 2244 (source: NCBI BLink). | chr1:683065-686884 REVERSE LENGTH=1069;| Symbols: | BEST Arabidopsis thaliana protein match is: CW-type Zinc Finger…	3	1	2	0	3	1	2	0	2	0	1	1	16	8	5	13	6
AT4G36020.1-S128(79.966)-C134(57.021)-C137(57.021)	nS(79.966)RGGEGC(57.021)YNC(57.021)GDTGHFARc	nSRGGEGCYNCGDTGHFARc	nS(79.966)RGGEGC(57.021)YNC(57.021)GDTGHFARc	AT4G36020.1	AT4G36020.1	| Symbols: CSDP1 | cold shock domain protein 1 | chr4:17043443-17044342 REVERSE LENGTH=299	0	0	4	0	0	0	0	0	0	0	0	0	4	4	0	4	1
AT1G31730.1-M13(15.995)-S15(79.966)	nELAM(15.995)GS(79.966)QGGFGQSKc	nELAMGSQGGFGQSKc	nELAM(15.995)GS(79.966)QGGFGQSKc	AT1G31730.1	AT1G31730.1	| Symbols: | Adaptin family protein | chr1:11359907-11363916 FORWARD LENGTH=938	2	1	0	0	0	0	1	0	0	0	0	0	4	2	1	3	2
AT4G24760.1-S354(79.966)	nARKS(79.966)VDWLDRc;nS(79.966)VDWLDRc	nARKSVDWLDRc;nSVDWLDRc	nARKS(79.966)VDWLDRc;nS(79.966)VDWLDRc	AT4G24760.1	AT4G24760.1	| Symbols: | alpha/beta-Hydrolases superfamily protein | chr4:12761482-12763564 REVERSE LENGTH=365	8	8	1	0	3	4	4	3	4	6	1	0	42	14	12	26	6
AT5G09960.1-M29(15.995)-S33(79.966)-M34(15.995)	nGGGTM(15.995)PDYS(79.966)M(15.995)DFTKc	nGGGTMPDYSMDFTKc	nGGGTM(15.995)PDYS(79.966)M(15.995)DFTKc	AT5G09960.1	AT5G09960.1	| Symbols: | FUNCTIONS IN: molecular_function unknown; INVOLVED IN: biological_process unknown; LOCATED IN: plasma membrane; EXPRESSED IN: 22 plant structures; EXPRESSED DURING: 13 growth stages; CONTAINS InterPro DOMAIN/s: RPM1-interacting protein 4, defence response (InterPro:IPR008700); BEST Arabidopsis thaliana protein match is: unknown protein (TAIR:AT5G64850.1); Has 30201 Blast hits to 1732…	1	2	0	0	0	0	2	2	2	0	0	0	9	2	5	7	3
AT1G70100.1-S99(79.966);AT1G70100.2-S99(79.966);AT1G70100.3-S99(79.966);AT1G70100.4-S99(79.966)	nNAS(79.966)FRPNIQNRc	nNASFRPNIQNRc	nNAS(79.966)FRPNIQNRc	AT1G70100.1	AT1G70100.1;AT1G70100.2;AT1G70100.3;AT1G70100.4	| Symbols: | unknown protein; BEST Arabidopsis thaliana protein match is: unknown protein (TAIR:AT1G24160.2); Has 3037 Blast hits to 2309 proteins in 344 species: Archae - 6; Bacteria - 672; Metazoa - 1089; Fungi - 230; Plants - 220; Viruses - 37; Other Eukaryotes - 783 (source: NCBI BLink). | chr1:26403736-26405544 FORWARD LENGTH=467;| Symbols: | unknown protein; BEST Arabidopsis thaliana protei…	6	5	4	2	4	7	9	3	4	3	2	0	49	17	13	30	6
AT5G63320.1-S686(79.966)	nATGTEGDQLPTSMEVMS(79.966)PKc	nATGTEGDQLPTSMEVMSPKc	nATGTEGDQLPTSMEVMS(79.966)PKc	AT5G63320.1	AT5G63320.1	| Symbols: NPX1 | nuclear protein X1 | chr5:25374413-25378783 REVERSE LENGTH=1061	0	0	0	0	1	2	0	0	0	0	1	1	5	2	1	3	2
AT5G40450.1-S897(79.966)	nEETVSVPES(79.966)IELEEQPQEERc	nEETVSVPESIELEEQPQEERc	nEETVSVPES(79.966)IELEEQPQEERc	AT5G40450.1	AT5G40450.1	| Symbols: | unknown protein; FUNCTIONS IN: molecular_function unknown; INVOLVED IN: biological_process unknown; LOCATED IN: chloroplast, plasma membrane; EXPRESSED IN: 24 plant structures; EXPRESSED DURING: 13 growth stages; Has 30201 Blast hits to 17322 proteins in 780 species: Archae - 12; Bacteria - 1396; Metazoa - 17338; Fungi - 3422; Plants - 5037; Viruses - 0; Other Eukaryotes - 2996 (sour…	1	0	0	0	0	0	1	1	0	0	0	0	3	1	2	3	2
AT2G26460.1-T579(79.966)	nEGGDVASLDAAEAQT(79.966)PKc;nEGGDVASLDAAEAQT(79.966)PKRc	nEGGDVASLDAAEAQTPKRc;nEGGDVASLDAAEAQTPKc	nEGGDVASLDAAEAQT(79.966)PKc;nEGGDVASLDAAEAQT(79.966)PKRc	AT2G26460.1	AT2G26460.1	| Symbols: SMU2 | RED family protein | chr2:11255049-11258913 REVERSE LENGTH=585	12	6	10	5	11	4	12	8	7	5	5	2	87	40	33	73	6
AT4G16150.1-S321(79.966)	nDFSATVTDQPGDALLNNGYGS(79.966)QDSFGRc	nDFSATVTDQPGDALLNNGYGSQDSFGRc	nDFSATVTDQPGDALLNNGYGS(79.966)QDSFGRc	AT4G16150.1	AT4G16150.1	| Symbols: | calmodulin binding;transcription regulators | chr4:9148225-9153048 FORWARD LENGTH=923	2	0	0	0	0	0	1	0	0	0	0	0	3	2	1	3	2
AT5G40490.1-S55(79.966)	nETTS(79.966)AEFLKc	nETTSAEFLKc	nETTS(79.966)AEFLKc	AT5G40490.1	AT5G40490.1	| Symbols: | RNA-binding (RRM/RBD/RNP motifs) family protein | chr5:16225483-16227423 FORWARD LENGTH=423	1	0	0	0	2	0	1	1	1	0	1	1	8	3	4	7	5
AT2G20330.1-S127(79.966)-M133(15.995)	nGLGNINDS(79.966)DDEGDM(15.995)IGPPPPPPAARc	nGLGNINDSDDEGDMIGPPPPPPAARc	nGLGNINDS(79.966)DDEGDM(15.995)IGPPPPPPAARc	AT2G20330.1	AT2G20330.1	| Symbols: | Transducin/WD40 repeat-like superfamily protein | chr2:8772888-8775518 REVERSE LENGTH=648	2	1	1	0	0	0	1	1	0	0	0	0	6	4	2	6	3
AT2G46580.1-C128(57.021)-S133(79.966)-C135(57.021)	nLIYVC(57.021)PTPGS(79.966)PC(57.021)NSEQSSQQVKc	nLIYVCPTPGSPCNSEQSSQQVKc	nLIYVC(57.021)PTPGS(79.966)PC(57.021)NSEQSSQQVKc	AT2G46580.1	AT2G46580.1	| Symbols: | Pyridoxamine 5'-phosphate oxidase family protein | chr2:19129409-19130513 REVERSE LENGTH=198	4	0	2	0	1	0	4	0	2	0	2	0	15	7	8	15	6
AT4G15545.1-S217(79.966)	nLTPPGS(79.966)PPILSASGTPKc	nLTPPGSPPILSASGTPKc	nLTPPGS(79.966)PPILSASGTPKc	AT4G15545.1	AT4G15545.1	| Symbols: | unknown protein; BEST Arabidopsis thaliana protein match is: unknown protein (TAIR:AT1G16520.1); Has 30201 Blast hits to 17322 proteins in 780 species: Archae - 12; Bacteria - 1396; Metazoa - 17338; Fungi - 3422; Plants - 5037; Viruses - 0; Other Eukaryotes - 2996 (source: NCBI BLink). | chr4:8875932-8877567 FORWARD LENGTH=337	5	3	2	1	2	1	5	2	1	1	2	2	27	6	7	13	6
AT1G60890.1-M609(15.995)-S610(79.966);AT1G60890.2-M621(15.995)-S622(79.966)	nAPDPLTDILEPPNEM(15.995)S(79.966)DQESDSVGSVDVNLPRc	nAPDPLTDILEPPNEMSDQESDSVGSVDVNLPRc	nAPDPLTDILEPPNEM(15.995)S(79.966)DQESDSVGSVDVNLPRc	AT1G60890.1	AT1G60890.1;AT1G60890.2	| Symbols: | Phosphatidylinositol-4-phosphate 5-kinase family protein | chr1:22412452-22416338 REVERSE LENGTH=769;| Symbols: | Phosphatidylinositol-4-phosphate 5-kinase family protein | chr1:22412452-22416498 REVERSE LENGTH=781	1	0	2	0	0	0	0	0	1	0	0	0	4	3	1	4	3
AT5G12080.1-S57(79.966);AT5G12080.2-S57(79.966);AT5G12080.3-S57(79.966)	nLVGS(79.966)PNKPPRAPNQNNVGLTQRc;nLVGS(79.966)PNKPPRc	nLVGSPNKPPRAPNQNNVGLTQRc;nLVGSPNKPPRc	nLVGS(79.966)PNKPPRAPNQNNVGLTQRc;nLVGS(79.966)PNKPPRc	AT5G12080.1	AT5G12080.1;AT5G12080.2;AT5G12080.3	| Symbols: MSL10, ATMSL10 | mechanosensitive channel of small conductance-like 10 | chr5:3898182-3900923 REVERSE LENGTH=734;| Symbols: MSL10, ATMSL10 | mechanosensitive channel of small conductance-like 10 | chr5:3898182-3900923 REVERSE LENGTH=734;| Symbols: MSL10, ATMSL10 | mechanosensitive channel of small conductance-like 10 | chr5:3898182-3900923 REVERSE LENGTH=734	0	0	1	2	3	0	0	2	0	1	0	0	9	5	3	8	4
AT1G79920.1-S810(79.966)-M821(15.995);AT1G79920.2-S810(79.966)-M821(15.995)	nGGEQADEGKS(79.966)EPEQPASAEAM(15.995)ETENPAEGSTc	nGGEQADEGKSEPEQPASAEAMETENPAEGSTc	nGGEQADEGKS(79.966)EPEQPASAEAM(15.995)ETENPAEGSTc	AT1G79920.1	AT1G79920.1;AT1G79920.2	| Symbols: | Heat shock protein 70 (Hsp 70) family protein | chr1:30058935-30062224 REVERSE LENGTH=831;| Symbols: | Heat shock protein 70 (Hsp 70) family protein | chr1:30058935-30062224 REVERSE LENGTH=831	1	0	3	1	0	1	1	1	4	0	0	0	12	6	6	12	5
AT4G35100.1-S276(79.966);AT4G35100.2-S276(79.966)	nALGSFRS(79.966)NATNc	nALGSFRSNATNc	nALGSFRS(79.966)NATNc	AT4G35100.1	AT4G35100.1;AT4G35100.2	| Symbols: PIP3, PIP3A, PIP2;7, SIMIP | plasma membrane intrinsic protein 3 | chr4:16708672-16709958 FORWARD LENGTH=280;| Symbols: PIP3 | plasma membrane intrinsic protein 3 | chr4:16708672-16709958 FORWARD LENGTH=280	3	0	1	1	2	1	2	1	1	2	3	3	20	7	8	15	6
AT5G36880.2-S5(79.966)	nIGS(79.966)PSSPILSVVSSSGSLDPKc	nIGSPSSPILSVVSSSGSLDPKc	nIGS(79.966)PSSPILSVVSSSGSLDPKc	AT5G36880.2	AT5G36880.2	| Symbols: ACS | acetyl-CoA synthetase | chr5:14534961-14540296 REVERSE LENGTH=743	1	0	0	0	0	0	1	0	0	0	0	0	2	1	1	2	2
AT1G31870.1-S327(79.966);AT1G31870.2-S327(79.966)	nSSNFDSS(79.966)PPRc	nSSNFDSSPPRc	nSSNFDSS(79.966)PPRc	AT1G31870.1	AT1G31870.1;AT1G31870.2	| Symbols: | unknown protein; FUNCTIONS IN: molecular_function unknown; INVOLVED IN: biological_process unknown; LOCATED IN: cytosol, nucleus; EXPRESSED IN: 25 plant structures; EXPRESSED DURING: 15 growth stages; CONTAINS InterPro DOMAIN/s: Protein of unknown function DUF2050, pre-mRNA-splicing factor (InterPro:IPR018609); Has 13303 Blast hits to 9618 proteins in 489 species: Archae - 8; Bacteri…	0	0	2	0	0	0	0	0	1	0	0	0	3	2	1	3	2
AT1G02260.1-S264(79.966)-C273(57.021)	nAGS(79.966)AGESELISC(57.021)NSNASRc	nAGSAGESELISCNSNASRc	nAGS(79.966)AGESELISC(57.021)NSNASRc	AT1G02260.1	AT1G02260.1	| Symbols: | Divalent ion symporter | chr1:440757-442459 REVERSE LENGTH=502	0	0	0	0	0	0	0	0	1	0	1	0	2	0	2	2	2
AT2G28000.1-S90(79.966)	nNVVLDEFGS(79.966)PKVVNDGVTIARc;nNVVLDEFGS(79.966)PKc	nNVVLDEFGSPKc;nNVVLDEFGSPKVVNDGVTIARc	nNVVLDEFGS(79.966)PKVVNDGVTIARc;nNVVLDEFGS(79.966)PKc	AT2G28000.1	AT2G28000.1	| Symbols: CPN60A, CH-CPN60A, SLP | chaperonin-60alpha | chr2:11926603-11929184 FORWARD LENGTH=586	8	6	3	3	9	7	8	8	10	8	8	7	85	20	26	46	6
AT5G63960.1-T16(79.966);AT5G63960.2-T16(79.966)	nKRPPPSNT(79.966)PPPAGKc	nKRPPPSNTPPPAGKc	nKRPPPSNT(79.966)PPPAGKc	AT5G63960.1	AT5G63960.1;AT5G63960.2	| Symbols: | DNA binding;nucleotide binding;nucleic acid binding;DNA-directed DNA polymerases;DNA-directed DNA polymerases | chr5:25599597-25606672 FORWARD LENGTH=1095;| Symbols: | DNA binding;nucleotide binding;nucleic acid binding;DNA-directed DNA polymerases;DNA-directed DNA polymerases | chr5:25599597-25606672 FORWARD LENGTH=1112	0	0	0	0	0	2	0	0	2	0	0	0	4	2	2	4	2
AT1G15940.1-S333(79.966)	nVITANEGLSES(79.966)TDAETASGSTRc	nVITANEGLSESTDAETASGSTRc	nVITANEGLSES(79.966)TDAETASGSTRc	AT1G15940.1	AT1G15940.1	| Symbols: | Tudor/PWWP/MBT superfamily protein | chr1:5473672-5478050 FORWARD LENGTH=990	0	0	1	0	0	1	0	0	1	0	0	0	3	2	1	3	3
AT1G17210.1-S302(79.966)	nNQS(79.966)RLQDPGPSRKc;nNQS(79.966)RLQDPGPSRc	nNQSRLQDPGPSRKc;nNQSRLQDPGPSRc	nNQS(79.966)RLQDPGPSRKc;nNQS(79.966)RLQDPGPSRc	AT1G17210.1	AT1G17210.1	| Symbols: ATILP1, ILP1 | IAP-like protein 1 | chr1:5880502-5884657 REVERSE LENGTH=958	2	0	2	0	4	1	0	0	3	0	4	0	16	8	7	15	5
AT1G27090.1-S7(79.966)	nAATASS(79.966)EASEGPVMGLINKRc	nAATASSEASEGPVMGLINKRc	nAATASS(79.966)EASEGPVMGLINKRc	AT1G27090.1	AT1G27090.1	| Symbols: | glycine-rich protein | chr1:9404041-9406098 REVERSE LENGTH=420	1	0	0	0	1	0	1	0	0	1	0	0	4	2	2	4	4
AT1G31870.1-S128(79.966)-S130(79.966);AT1G31870.2-S128(79.966)-S130(79.966)	nNDS(79.966)PS(79.966)PEPGPRRc;nNDS(79.966)PS(79.966)PEPGPRc;nTRNDS(79.966)PS(79.966)PEPGPRc	nTRNDSPSPEPGPRc;nNDSPSPEPGPRc;nNDSPSPEPGPRRc	nNDS(79.966)PS(79.966)PEPGPRRc;nNDS(79.966)PS(79.966)PEPGPRc;nTRNDS(79.966)PS(79.966)PEPGPRc	AT1G31870.1	AT1G31870.1;AT1G31870.2	| Symbols: | unknown protein; FUNCTIONS IN: molecular_function unknown; INVOLVED IN: biological_process unknown; LOCATED IN: cytosol, nucleus; EXPRESSED IN: 25 plant structures; EXPRESSED DURING: 15 growth stages; CONTAINS InterPro DOMAIN/s: Protein of unknown function DUF2050, pre-mRNA-splicing factor (InterPro:IPR018609); Has 13303 Blast hits to 9618 proteins in 489 species: Archae - 8; Bacteri…	2	1	7	3	1	1	2	1	8	3	4	0	33	14	16	30	6
AT2G35050.1-S555(79.966)	nSLRKS(79.966)EDHVENNLSAKc	nSLRKSEDHVENNLSAKc	nSLRKS(79.966)EDHVENNLSAKc	AT2G35050.1	AT2G35050.1	| Symbols: | Protein kinase superfamily protein with octicosapeptide/Phox/Bem1p domain | chr2:14769708-14774796 FORWARD LENGTH=1257	3	1	0	0	0	2	0	0	1	0	0	0	7	6	1	7	3
AT3G15920.1-S741(79.966)	nEAGTEVDDEEGS(79.966)IDLARc	nEAGTEVDDEEGSIDLARc	nEAGTEVDDEEGS(79.966)IDLARc	AT3G15920.1	AT3G15920.1	| Symbols: | Phox (PX) domain-containing protein | chr3:5383768-5386955 REVERSE LENGTH=755	0	0	0	0	0	0	1	1	0	0	0	0	2	0	2	2	1
AT3G01090.1-T175(79.966)-C177(57.021);AT3G01090.2-T198(79.966)-C200(57.021);AT3G01090.3-T175(79.966)-C177(57.021);AT3G29160.1-T176(79.966)-C178(57.021);AT3G29160.2-T176(79.966)-C178(57.021);AT3G29160.3-T176(79.966)-C178(57.021);AT5G39440.1-T175(79.966)-C177(57.021)	nT(79.966)SC(57.021)GSPNYAAPEVISGKc	nTSCGSPNYAAPEVISGKc	nT(79.966)SC(57.021)GSPNYAAPEVISGKc	AT3G01090.1	AT3G01090.1;AT3G01090.2;AT3G01090.3;AT3G29160.1;AT3G29160.2;AT3G29160.3;AT5G39440.1	| Symbols: AKIN10, SNRK1.1, KIN10 | SNF1 kinase homolog 10 | chr3:31437-33977 REVERSE LENGTH=512;| Symbols: AKIN10, KIN10 | SNF1 kinase homolog 10 | chr3:31437-34143 REVERSE LENGTH=535;| Symbols: AKIN10, KIN10 | SNF1 kinase homolog 10 | chr3:31437-33977 REVERSE LENGTH=512;| Symbols: AKIN11, SNRK1.2, KIN11, ATKIN11 | SNF1 kinase homolog 11 | chr3:11128893-11131510 REVERSE LENGTH=512;| Symbols: AKI…	1	0	1	0	0	0	2	0	1	0	0	0	5	2	3	5	4
AT4G27320.1-T36(79.966)-T38(79.966)	nHSHHHSSSTPSAAT(79.966)PT(79.966)PTAGARc	nHSHHHSSSTPSAATPTPTAGARc	nHSHHHSSSTPSAAT(79.966)PT(79.966)PTAGARc	AT4G27320.1	AT4G27320.1	| Symbols: ATPHOS34, PHOS34 | Adenine nucleotide alpha hydrolases-like superfamily protein | chr4:13678860-13680717 REVERSE LENGTH=260	0	0	1	0	0	2	1	1	2	1	5	3	16	3	10	13	5
AT4G30160.1-M774(15.995)-S775(79.966);AT4G30160.2-M783(15.995)-S784(79.966)	nSM(15.995)S(79.966)FSPDRc	nSMSFSPDRc	nSM(15.995)S(79.966)FSPDRc	AT4G30160.1	AT4G30160.1;AT4G30160.2	| Symbols: VLN4, ATVLN4 | villin 4 | chr4:14754528-14759511 FORWARD LENGTH=974;| Symbols: VLN4 | villin 4 | chr4:14754528-14759511 FORWARD LENGTH=983	1	0	2	1	2	1	0	0	3	1	0	0	11	6	2	8	4
AT1G62020.1-T889(79.966)	nDIEDILAAAEAGEEENDEEGGWGLEDLVLPPELDT(79.966)PKc	nDIEDILAAAEAGEEENDEEGGWGLEDLVLPPELDTPKc	nDIEDILAAAEAGEEENDEEGGWGLEDLVLPPELDT(79.966)PKc	AT1G62020.1	AT1G62020.1	| Symbols: | Coatomer, alpha subunit | chr1:22919814-22923728 FORWARD LENGTH=1216	0	0	0	0	0	0	1	1	1	1	0	0	4	0	4	4	2
AT4G28080.1-C1348(57.021)-S1360(79.966)	nSALASSAC(57.021)TEQINKPTPMLS(79.966)PVSVKc	nSALASSACTEQINKPTPMLSPVSVKc	nSALASSAC(57.021)TEQINKPTPMLS(79.966)PVSVKc	AT4G28080.1	AT4G28080.1	| Symbols: | Tetratricopeptide repeat (TPR)-like superfamily protein | chr4:13948993-13957840 REVERSE LENGTH=1819	0	0	0	0	2	0	0	0	2	0	0	0	4	2	2	4	2
AT1G67230.1-S1001(79.966)	nVAS(79.966)EQQGEVVGQRc	nVASEQQGEVVGQRc	nVAS(79.966)EQQGEVVGQRc	AT1G67230.1	AT1G67230.1	| Symbols: LINC1 | little nuclei1 | chr1:25151561-25156032 REVERSE LENGTH=1132	9	9	3	0	3	1	0	1	3	3	1	0	33	11	5	16	6
AT5G64090.1-S447(79.966)	nKPEILLAS(79.966)Kc;nAKKPEILLAS(79.966)Kc	nKPEILLASKc;nAKKPEILLASKc	nKPEILLAS(79.966)Kc;nAKKPEILLAS(79.966)Kc	AT5G64090.1	AT5G64090.1	| Symbols: | FUNCTIONS IN: molecular_function unknown; INVOLVED IN: biological_process unknown; LOCATED IN: plasma membrane; EXPRESSED IN: 23 plant structures; EXPRESSED DURING: 13 growth stages; CONTAINS InterPro DOMAIN/s: Hyccin (InterPro:IPR018619); BEST Arabidopsis thaliana protein match is: unknown protein (TAIR:AT5G21050.1); Has 1807 Blast hits to 1807 proteins in 277 species: Archae - 0; B…	2	2	2	4	7	6	4	2	1	0	1	2	33	15	9	24	6
AT4G30160.1-M774(15.995)-S777(79.966);AT4G30160.2-M783(15.995)-S786(79.966)	nSM(15.995)SFS(79.966)PDRc;nSM(15.995)SFS(79.966)PDRVRc	nSMSFSPDRVRc;nSMSFSPDRc	nSM(15.995)SFS(79.966)PDRc;nSM(15.995)SFS(79.966)PDRVRc	AT4G30160.1	AT4G30160.1;AT4G30160.2	| Symbols: VLN4, ATVLN4 | villin 4 | chr4:14754528-14759511 FORWARD LENGTH=974;| Symbols: VLN4 | villin 4 | chr4:14754528-14759511 FORWARD LENGTH=983	4	3	5	5	5	7	0	1	11	12	2	2	57	23	15	38	6
AT1G31870.1-S266(79.966)-S268(79.966);AT1G31870.2-S266(79.966)-S268(79.966)	nRYHS(79.966)PS(79.966)PEPARRc;nYHS(79.966)PS(79.966)PEPARRc;nYHS(79.966)PS(79.966)PEPARc	nYHSPSPEPARc;nYHSPSPEPARRc;nRYHSPSPEPARRc	nRYHS(79.966)PS(79.966)PEPARRc;nYHS(79.966)PS(79.966)PEPARRc;nYHS(79.966)PS(79.966)PEPARc	AT1G31870.1	AT1G31870.1;AT1G31870.2	| Symbols: | unknown protein; FUNCTIONS IN: molecular_function unknown; INVOLVED IN: biological_process unknown; LOCATED IN: cytosol, nucleus; EXPRESSED IN: 25 plant structures; EXPRESSED DURING: 15 growth stages; CONTAINS InterPro DOMAIN/s: Protein of unknown function DUF2050, pre-mRNA-splicing factor (InterPro:IPR018609); Has 13303 Blast hits to 9618 proteins in 489 species: Archae - 8; Bacteri…	0	1	7	4	10	3	2	0	9	4	3	2	45	24	18	42	6
AT4G30780.1-S580(79.966)	nFLSNIS(79.966)EEDGDAYNRc	nFLSNISEEDGDAYNRc	nFLSNIS(79.966)EEDGDAYNRc	AT4G30780.1	AT4G30780.1	| Symbols: | unknown protein; BEST Arabidopsis thaliana protein match is: unknown protein (TAIR:AT2G24100.1); Has 109 Blast hits to 109 proteins in 18 species: Archae - 0; Bacteria - 0; Metazoa - 1; Fungi - 0; Plants - 95; Viruses - 0; Other Eukaryotes - 13 (source: NCBI BLink). | chr4:14990523-14992855 FORWARD LENGTH=589	1	1	1	0	0	0	0	0	0	0	0	1	4	2	1	3	3
AT5G41970.1-S42(79.966)	nVYSTATS(79.966)PSPSEISVKKc;nVYSTATS(79.966)PSPSEISVKc	nVYSTATSPSPSEISVKKc;nVYSTATSPSPSEISVKc	nVYSTATS(79.966)PSPSEISVKKc;nVYSTATS(79.966)PSPSEISVKc	AT5G41970.1	AT5G41970.1	| Symbols: | Metal-dependent protein hydrolase | chr5:16791198-16792961 FORWARD LENGTH=373	4	3	3	2	2	1	4	4	3	5	3	3	37	12	14	26	6
AT3G51880.1-S146(79.966);AT3G51880.3-S146(79.966)	nSRSEINDEDEAS(79.966)GEEELLEKc;nSRSEINDEDEAS(79.966)GEEELLEKEAAGDDEEEEEEEDDDDDDDEEEDc;nSEINDEDEAS(79.966)GEEELLEKc	nSEINDEDEASGEEELLEKc;nSRSEINDEDEASGEEELLEKc;nSRSEINDEDEASGEEELLEKEAAGDDEEEEEEEDDDDDDDEEEDc	nSRSEINDEDEAS(79.966)GEEELLEKc;nSRSEINDEDEAS(79.966)GEEELLEKEAAGDDEEEEEEEDDDDDDDEEEDc;nSEINDEDEAS(79.966)GEEELLEKc	AT3G51880.1	AT3G51880.1;AT3G51880.3	| Symbols: HMGB1, NFD1 | high mobility group B1 | chr3:19247241-19248491 REVERSE LENGTH=178;| Symbols: HMGB1, NFD1 | high mobility group B1 | chr3:19247241-19248491 REVERSE LENGTH=178	6	2	2	0	5	0	3	1	2	2	1	1	25	14	8	22	6
AT2G01190.1-S220(79.966)	nGFSDS(79.966)DTNVNRc	nGFSDSDTNVNRc	nGFSDS(79.966)DTNVNRc	AT2G01190.1	AT2G01190.1	| Symbols: | Octicosapeptide/Phox/Bem1p family protein | chr2:115023-117296 FORWARD LENGTH=720	9	6	1	3	9	7	3	2	7	3	1	0	51	13	9	22	6
AT1G59870.1-S825(79.966)	nSLS(79.966)TADGNRc	nSLSTADGNRc	nSLS(79.966)TADGNRc	AT1G59870.1	AT1G59870.1	| Symbols: PEN3, PDR8, ATPDR8, ABCG36, ATABCG36 | ABC-2 and Plant PDR ABC-type transporter family protein | chr1:22034661-22039844 FORWARD LENGTH=1469	0	0	0	1	0	1	0	0	0	1	2	0	5	2	3	5	4
AT2G42975.1-S92(79.966)	nTQLDLLEQLTSTSDGYLS(79.966)DGGGSRc	nTQLDLLEQLTSTSDGYLSDGGGSRc	nTQLDLLEQLTSTSDGYLS(79.966)DGGGSRc	AT2G42975.1	AT2G42975.1	| Symbols: | unknown protein; FUNCTIONS IN: molecular_function unknown; INVOLVED IN: biological_process unknown; LOCATED IN: chloroplast thylakoid membrane, chloroplast; Has 32 Blast hits to 32 proteins in 16 species: Archae - 0; Bacteria - 0; Metazoa - 2; Fungi - 2; Plants - 28; Viruses - 0; Other Eukaryotes - 0 (source: NCBI BLink). | chr2:17873998-17874820 FORWARD LENGTH=187	1	1	5	2	3	2	1	1	4	2	3	0	25	14	9	23	6
AT1G79150.1-S28(79.966)	nVIPPPLLPPDVAEEDIEFS(79.966)DEDLKYVKc;nVIPPPLLPPDVAEEDIEFS(79.966)DEDLKc	nVIPPPLLPPDVAEEDIEFSDEDLKc;nVIPPPLLPPDVAEEDIEFSDEDLKYVKc	nVIPPPLLPPDVAEEDIEFS(79.966)DEDLKYVKc;nVIPPPLLPPDVAEEDIEFS(79.966)DEDLKc	AT1G79150.1	AT1G79150.1	| Symbols: | binding | chr1:29772716-29777874 REVERSE LENGTH=830	11	12	3	1	6	14	9	11	4	0	2	1	74	30	16	46	6
ATCG00490.1-T466(79.966)	nEIT(79.966)FNFPTIDKLDGQEc	nEITFNFPTIDKLDGQEc	nEIT(79.966)FNFPTIDKLDGQEc	ATCG00490.1	ATCG00490.1	| Symbols: RBCL | ribulose-bisphosphate carboxylases | chrC:54958-56397 FORWARD LENGTH=479	3	2	2	2	0	2	2	2	2	1	1	2	21	8	8	16	6
AT3G57660.1-S273(79.966)	nSTSSVENPDGFDDSGIDALS(79.966)EVEDGDKETRc;nKSTSSVENPDGFDDSGIDALS(79.966)EVEDGDKETRc	nKSTSSVENPDGFDDSGIDALSEVEDGDKETRc;nSTSSVENPDGFDDSGIDALSEVEDGDKETRc	nSTSSVENPDGFDDSGIDALS(79.966)EVEDGDKETRc;nKSTSSVENPDGFDDSGIDALS(79.966)EVEDGDKETRc	AT3G57660.1	AT3G57660.1	| Symbols: NRPA1 | nuclear RNA polymerase A1 | chr3:21353746-21362814 FORWARD LENGTH=1670	3	1	1	0	1	0	2	0	2	1	1	0	12	6	5	11	6
AT1G30450.1-M101(15.995)-S111(79.966);AT1G30450.2-M101(15.995)-S111(79.966);AT1G30450.3-M101(15.995)-S111(79.966)	nSM(15.995)TGEQIQAPSS(79.966)PRc	nSMTGEQIQAPSSPRc	nSM(15.995)TGEQIQAPSS(79.966)PRc	AT1G30450.1	AT1G30450.1;AT1G30450.2;AT1G30450.3	| Symbols: CCC1, ATCCC1, HAP5 | cation-chloride co-transporter 1 | chr1:10762905-10769061 FORWARD LENGTH=975;| Symbols: CCC1, ATCCC1, HAP5 | cation-chloride co-transporter 1 | chr1:10762905-10769061 FORWARD LENGTH=975;| Symbols: CCC1, ATCCC1, HAP5 | cation-chloride co-transporter 1 | chr1:10762905-10769061 FORWARD LENGTH=975	1	0	0	2	0	2	0	1	1	1	0	0	8	5	3	8	5
AT1G14380.1-S18(79.966);AT1G14380.2-S18(79.966);AT1G14380.3-S18(79.966)	nTLLLGKKS(79.966)PKc	nTLLLGKKSPKc	nTLLLGKKS(79.966)PKc	AT1G14380.1	AT1G14380.1;AT1G14380.2;AT1G14380.3	| Symbols: IQD28 | IQ-domain 28 | chr1:4918279-4920761 REVERSE LENGTH=664;| Symbols: IQD28 | IQ-domain 28 | chr1:4918279-4920761 REVERSE LENGTH=602;| Symbols: IQD28 | IQ-domain 28 | chr1:4918279-4920761 REVERSE LENGTH=664	0	0	3	5	2	1	0	0	2	1	3	2	19	9	6	15	4
AT4G38600.1-S1132(79.966);AT4G38600.2-S1041(79.966)	nLADS(79.966)VDDDGLATSGRc	nLADSVDDDGLATSGRc	nLADS(79.966)VDDDGLATSGRc	AT4G38600.1	AT4G38600.1;AT4G38600.2	| Symbols: KAK, UPL3 | HEAT repeat ;HECT-domain (ubiquitin-transferase) | chr4:18041503-18049292 REVERSE LENGTH=1888;| Symbols: KAK, UPL3 | HEAT repeat ;HECT-domain (ubiquitin-transferase) | chr4:18041503-18049073 REVERSE LENGTH=1794	1	2	1	0	1	0	1	1	1	1	1	1	11	5	4	9	6
AT3G16560.1-S92(79.966)	nKVPS(79.966)SPALSKc	nKVPSSPALSKc	nKVPS(79.966)SPALSKc	AT3G16560.1	AT3G16560.1	| Symbols: | Protein phosphatase 2C family protein | chr3:5636051-5637702 REVERSE LENGTH=493	0	0	2	1	0	1	0	0	0	1	0	0	5	3	1	4	3
AT1G64780.1-M466(15.995)-M469(15.995)-M471(15.995)-T472(79.966)	nISAEDEM(15.995)AGM(15.995)DM(15.995)T(79.966)Rc	nISAEDEMAGMDMTRc	nISAEDEM(15.995)AGM(15.995)DM(15.995)T(79.966)Rc	AT1G64780.1	AT1G64780.1	| Symbols: ATAMT1;2, AMT1;2 | ammonium transporter 1;2 | chr1:24061021-24062565 REVERSE LENGTH=514	3	1	2	3	1	2	3	2	3	0	1	0	21	9	8	17	6
AT1G66680.1-S35(79.966)	nAAAAVTTTTTDSLAS(79.966)DDDRc	nAAAAVTTTTTDSLASDDDRc	nAAAAVTTTTTDSLAS(79.966)DDDRc	AT1G66680.1	AT1G66680.1	| Symbols: AR401 | S-adenosyl-L-methionine-dependent methyltransferases superfamily protein | chr1:24866352-24868888 REVERSE LENGTH=358	3	2	3	1	1	1	3	1	1	1	1	1	19	6	5	11	6
AT5G08450.1-S119(79.966);AT5G08450.2-S119(79.966);AT5G08450.3-S119(79.966)	nDGERRS(79.966)PLPLVYRc	nDGERRSPLPLVYRc	nDGERRS(79.966)PLPLVYRc	AT5G08450.1	AT5G08450.1;AT5G08450.2;AT5G08450.3	| Symbols: | CONTAINS InterPro DOMAIN/s: Histone deacetylation protein Rxt3 (InterPro:IPR013951); Has 34444 Blast hits to 20801 proteins in 1175 species: Archae - 64; Bacteria - 2390; Metazoa - 15568; Fungi - 3729; Plants - 1886; Viruses - 208; Other Eukaryotes - 10599 (source: NCBI BLink). | chr5:2727970-2732572 REVERSE LENGTH=918;| Symbols: | CONTAINS InterPro DOMAIN/s: Histone deacetylation pr…	0	0	0	0	0	0	0	0	0	0	1	1	2	0	1	1	1
AT5G23430.1-M575(15.995)-S577(79.966);AT5G23430.2-M575(15.995)-S577(79.966)	nM(15.995)GS(79.966)PPRNHDENYDLVSHRc	nMGSPPRNHDENYDLVSHRc	nM(15.995)GS(79.966)PPRNHDENYDLVSHRc	AT5G23430.1	AT5G23430.1;AT5G23430.2	| Symbols: | Transducin/WD40 repeat-like superfamily protein | chr5:7894073-7899862 REVERSE LENGTH=837;| Symbols: | Transducin/WD40 repeat-like superfamily protein | chr5:7894073-7899862 REVERSE LENGTH=836	2	0	1	3	0	0	2	0	0	0	0	0	8	5	2	7	3
AT1G51140.1-S213(79.966)	nAMS(79.966)PISEVDVKPGFSSRc	nAMSPISEVDVKPGFSSRc	nAMS(79.966)PISEVDVKPGFSSRc	AT1G51140.1	AT1G51140.1	| Symbols: | basic helix-loop-helix (bHLH) DNA-binding superfamily protein | chr1:18943802-18945613 REVERSE LENGTH=379	3	1	0	1	3	1	3	2	4	3	2	1	24	8	10	18	6
AT4G31880.1-S436(79.966)-S438(79.966);AT4G31880.2-S435(79.966)-S437(79.966)	nSVQILPSKTSGDETANVSS(79.966)PS(79.966)MAEELPEQSVPKc	nSVQILPSKTSGDETANVSSPSMAEELPEQSVPKc	nSVQILPSKTSGDETANVSS(79.966)PS(79.966)MAEELPEQSVPKc	AT4G31880.1	AT4G31880.1;AT4G31880.2	| Symbols: | LOCATED IN: cytosol, chloroplast; EXPRESSED IN: 24 plant structures; EXPRESSED DURING: 14 growth stages; BEST Arabidopsis thaliana protein match is: Tudor/PWWP/MBT superfamily protein (TAIR:AT1G15940.1); Has 137162 Blast hits to 70781 proteins in 2973 species: Archae - 289; Bacteria - 24182; Metazoa - 56725; Fungi - 20130; Plants - 6559; Viruses - 758; Other Eukaryotes - 28519 (sourc…	1	0	0	0	0	0	0	1	0	0	0	0	2	1	1	2	2
AT2G20320.1-S210(79.966)	nLLEKNSEDNELQS(79.966)PRc	nLLEKNSEDNELQSPRc	nLLEKNSEDNELQS(79.966)PRc	AT2G20320.1	AT2G20320.1	| Symbols: | DENN (AEX-3) domain-containing protein | chr2:8767082-8772271 FORWARD LENGTH=1029	0	0	0	0	0	0	0	0	2	1	0	0	3	0	3	3	1
AT5G01400.1-M1331(15.995)-S1332(79.966);AT5G01400.1-M1346(15.995)-S1347(79.966);AT5G01400.1-M1361(15.995)-S1362(79.966)	nSEM(15.995)S(79.966)QSQNSPIDTGRc	nSEMSQSQNSPIDTGRc	nSEM(15.995)S(79.966)QSQNSPIDTGRc	AT5G01400.1	AT5G01400.1	| Symbols: ESP4 | HEAT repeat-containing protein | chr5:162803-171072 REVERSE LENGTH=1467	1	0	1	0	0	0	0	0	0	0	0	0	2	2	0	2	2
[truncated: 3,669 more rows]

## Sheet: Table S5b
Supplemental Table S5b. A table from gravistimulation membrane fraction contains all non-redundant UPA with q-value <= 0.01 and Mascot delta score >= 10, and repeat at least twice.
[truncated: 3,298 more rows]

## Sheet: Table S5c
Supplemental Table S5c. A table from the gravistimulation experiment (cytosol plus membrane) contains all non-redundant UPA with q-value <= 0.01 and Mascot delta score >= 10, and repeat at least twice.
[truncated: 6,169 more rows]

[truncated: 4 more sheets: Table S5d, Table S5e, Table S5f, Table S5g]
