# Supplementary material for: Deciphering the Protein Phosphorylation Dynamics Triggered by Seconds of Force Stimulation
Source: Mol Cell Proteomics. 2026 Feb 19;25(4):101532. doi: 10.1016/j.mcpro.2026.101532 (PMC13054138; doi:10.1016/j.mcpro.2026.101532)
Supplement: Supplemental Table S6 [file mmc6.xlsx]

## Sheet: Table S6a
Supplemental Table S6a. The inversion significantly regulated phosphoproteinsi.
Protein Groupii	Leading Proteiniii	Abbreviationiv	Subcellular Localizationv	Annotationvi	UPSPvii	Phosphopeptide groupviii	Motif of phosphositenix	Log RatioX	q Valuexi	LIFE scoreXii	Noveltyxiii	GO Categoriesxiv
20-s inversion up-regulated phosphoproteins
AT2G22300.1;AT2G22300.2;AT5G09410.1;AT5G09410.2;AT5G09410.3	AT2G22300.1	CAMTA3	nucleus	| Symbols: CAMTA3, SR1 | signal responsive 1 | chr2:9471599-9476472 FORWARD LENGTH=1032;| Symbols: CAMTA3, SR1 | signal responsive 1 | chr2:9471599-9476472 FORWARD LENGTH=1032;| Symbols: EICBP.B, CAMTA1 | ethylene induced calmodulin binding protein | chr5:2921457-2927291 FORWARD LENGTH=989;| Symbols: EICBP.B, CAMTA1 | ethylene induced calmodulin binding protein | chr5:2921457-2927291 FORWARD LENG…	AT2G22300.1-S964(79.966);AT2G22300.2-S964(79.966);AT5G09410.1-S924(79.966);AT5G09410.2-S942(79.966);AT5G09410.3-S1001(79.966)	nVKpSMVQYPEARc		6.56067	0.000145446	50.03;45.27		binding; protein binding
AT5G63490.1	AT5G63490.1	CBSCBSPB1		| Symbols: | CBS / octicosapeptide/Phox/Bemp1 (PB1) domains-containing protein | chr5:25418716-25421970 REVERSE LENGTH=543	AT5G63490.1-S12(79.966)	nSLpSVTTASLHGKc		3.86414	0.0171466	24.29
AT3G10380.1	AT3G10380.1	SEC8	plasma membrane	| Symbols: SEC8, ATSEC8 | subunit of exocyst complex 8 | chr3:3219922-3228356 REVERSE LENGTH=1053	AT3G10380.1-T250(79.966)	npTLKGDSQFGVRc		3.55516	0.0171466	24.96		plasma membrane; phragmoplast; plasmodesma; cytosol
AT4G26130.1	AT4G26130.1	TREPH2	plasma membrane	| Symbols: | unknown protein; FUNCTIONS IN: molecular_function unknown; INVOLVED IN: biological_process unknown; LOCATED IN: endomembrane system; EXPRESSED IN: 23 plant structures; EXPRESSED DURING: 13 growth stages; BEST Arabidopsis thaliana protein match is: unknown protein (TAIR:AT5G56980.1); Has 121 Blast hits to 116 proteins in 19 species: Archae - 0; Bacteria - 0; Metazoa - 4; Fungi - 0; Pl…	AT4G26130.1-S107(79.966)-M110(15.995)	npSINMPYFKc;nVKpSINMPYFKc		3.35721	7.09407e-05	15.16
					AT4G26130.1-S167(79.966)	npSINMPYFKc;nVKpSINMPYFKc		2.02676	2.14858e-11	7.61
AT3G63260.1;AT3G63260.2	AT3G63260.1	ATMRK1	plasma membrane	| Symbols: ATMRK1 | Protein kinase superfamily protein | chr3:23373090-23374747 REVERSE LENGTH=391;| Symbols: ATMRK1 | Protein kinase superfamily protein | chr3:23373327-23374747 REVERSE LENGTH=344	AT3G63260.1-T41(79.966);AT3G63260.2-T41(79.966)	nADpTLDFSKc		3.15787	0.00436145	39.42		plasma membrane; plasmodesma; ion binding; protein serine/threonine/tyrosine kinase activity; binding; protein kinase activity; phosphotransferase activity, alcohol group as acceptor
AT1G42550.1	AT1G42550.1	PMI1	cytosol	| Symbols: PMI1 | plastid movement impaired1 | chr1:15977131-15979734 FORWARD LENGTH=843	AT1G42550.1-S41(79.966)	nRTNpSLALPRc;nTNpSLALPRc	Rxxp[S/T]	3.04076	1.04785e-09	29.64		nuclear migration along microfilament; chloroplast avoidance movement; response to cadmium ion; plasma membrane; cytosol; intracellular; ion binding
AT4G22290.1	AT4G22290.1	SHOU4L2	plasma membrane	| Symbols: | Ubiquitin-specific protease family C19-related protein | chr4:11783199-11785730 REVERSE LENGTH=445	AT4G22290.1-S150(79.966)	nSGQLDHQLpSNLASSKPKc;nRSGQLDHQLpSNLASSKPKc		2.52135	3.03663e-08	10.42		ion binding; binding
AT3G16270.1	AT3G16270.1	MTV1	nucleus	| Symbols: | ENTH/VHS family protein | chr3:5513701-5516540 FORWARD LENGTH=690	AT3G16270.1-T211(79.966)	nSLpTMENENFSRc		2.50316	0.00148941	22.53		ion binding; binding; protein binding
					AT3G16270.1-T211(79.966)-M212(15.995)	nSLpTMENENFSRc		1.74815	0.0464884	18.25		ion binding; binding; protein binding
AT3G05090.1;AT3G05090.2	AT3G05090.1	LRS1	plasma membrane	| Symbols: LRS1 | Transducin/WD40 repeat-like superfamily protein | chr3:1418573-1422723 REVERSE LENGTH=753;| Symbols: LRS1 | Transducin/WD40 repeat-like superfamily protein | chr3:1418573-1422723 REVERSE LENGTH=753	AT3G05090.1-S379(79.966)-S386(79.966);AT3G05090.2-S379(79.966)-S386(79.966)	nGGpSFLAGNLpSFNRc		2.38779	7.2206e-05	16.08		cytosol
AT5G10470.1;AT5G10470.2	AT5G10470.1	KIN14A		| Symbols: KCA1, KAC1 | kinesin like protein for actin based chloroplast movement 1 | chr5:3290121-3297248 REVERSE LENGTH=1273;| Symbols: KAC1 | kinesin like protein for actin based chloroplast movement 1 | chr5:3290121-3297248 REVERSE LENGTH=1274	AT5G10470.1-S46(79.966);AT5G10470.2-S46(79.966)	nRNpSISTPSLPPKc		2.31769	0.00215465	35		nuclear migration along microfilament; chloroplast avoidance movement; plasma membrane; phragmoplast; cytosol; intracellular; ion binding; protein binding
AT5G50530.1;AT5G50640.1	AT5G50530.1	CBSCBSPB4		| Symbols: | CBS / octicosapeptide/Phox/Bemp1 (PB1) domains-containing protein | chr5:20571876-20574922 REVERSE LENGTH=548;| Symbols: | CBS / octicosapeptide/Phox/Bemp1 (PB1) domains-containing protein | chr5:20605218-20608264 REVERSE LENGTH=548	AT5G50530.1-S18(79.966);AT5G50640.1-S18(79.966)	nSLSFSGHpSFQGRc;nKSLSFSGHpSFQGRc		2.28741	0.0150166	13.82;14.21
AT3G58640.1;AT3G58640.2	AT3G58640.1	RAF15	nucleus	| Symbols: | Mitogen activated protein kinase kinase kinase-related | chr3:21687153-21692675 REVERSE LENGTH=809;| Symbols: | Mitogen activated protein kinase kinase kinase-related | chr3:21687153-21692675 REVERSE LENGTH=809	AT3G58640.1-S371(79.966);AT3G58640.2-S371(79.966)	nTASSSPEHLpSFRc		2.21349	0.00286508	15.17		ion binding; binding; protein kinase activity; protein binding; phosphotransferase activity, alcohol group as acceptor
AT1G21630.1;AT1G21630.2	AT1G21630.1	ATEH2	plasma membrane	| Symbols: | Calcium-binding EF hand family protein | chr1:7581457-7587796 FORWARD LENGTH=1218;| Symbols: | Calcium-binding EF hand family protein | chr1:7581457-7587796 FORWARD LENGTH=1247	AT1G21630.1-S1145(79.966);AT1G21630.2-S1174(79.966)	nYDpSFNAQSYDSSSNNNASETPKc		2.1664	0.00445029	23.15		plasma membrane; ion binding; binding
					AT1G21630.1-S1172(79.966);AT1G21630.2-S1201(79.966)	nYDpSFNAQSYDSSSNNNASETPKc		2.09503	4.73508e-11	22.75		plasma membrane; ion binding; binding
AT5G04870.1	AT5G04870.1	CPK1		| Symbols: CPK1, ATCPK1 | calcium dependent protein kinase 1 | chr5:1417015-1419877 REVERSE LENGTH=610	AT5G04870.1-S605(79.966)	nSFpSIALKLc		2.07669	4.43952e-07	31.34		plasma membrane; ion binding; protein kinase activity; protein binding; phosphotransferase activity, alcohol group as acceptor
AT1G32400.1;AT1G32400.2;AT1G32400.3	AT1G32400.1	TOM2A	vacuole	| Symbols: TOM2A | tobamovirus multiplication 2A | chr1:11689393-11690873 REVERSE LENGTH=280;| Symbols: TOM2A | tobamovirus multiplication 2A | chr1:11689393-11690873 REVERSE LENGTH=280;| Symbols: TOM2A | tobamovirus multiplication 2A | chr1:11689393-11690873 REVERSE LENGTH=280	AT1G32400.1-S260(79.966);AT1G32400.2-S260(79.966);AT1G32400.3-S260(79.966)	nYGLDTSEFTYNPSEpSHRc;nEKYGLDTSEFTYNPSEpSHRc;nYGLDTSEFTYNPSEpSHRFQQMPAQPNEEKc		2.06115	8.23108e-07	8.73		plasmodesma; binding; protein binding
AT4G26070.1;AT4G26070.2;AT4G26070.3;AT4G29810.1	AT4G26070.1	MKK1	cytosol	| Symbols: MEK1, NMAPKK, ATMEK1, MKK1 | MAP kinase/ ERK kinase 1 | chr4:13217797-13219381 FORWARD LENGTH=308;| Symbols: MEK1, NMAPKK, ATMEK1, MKK1 | MAP kinase/ ERK kinase 1 | chr4:13217797-13219695 FORWARD LENGTH=354;| Symbols: MEK1, NMAPKK, ATMEK1, MKK1 | MAP kinase/ ERK kinase 1 | chr4:13217797-13219695 FORWARD LENGTH=354;| Symbols: ATMKK2, MKK2, MK1 | MAP kinase kinase 2 | chr4:14593299-14595…	AT4G26070.1-T29(79.966);AT4G26070.2-T29(79.966);AT4G26070.3-T29(79.966);AT4G29810.1-T31(79.966)	nFLTQSGpTFKDGDLRc	p[S/T]xx[D/E]	1.84771	2.18355e-10	59.67;62.38		ion binding; protein serine/threonine/tyrosine kinase activity; protein kinase activity; protein binding; phosphotransferase activity, alcohol group as acceptor
AT5G26850.1;AT5G26850.2;AT5G26850.3;AT5G26850.4	AT5G26850.1	EFOP4		| Symbols: | Uncharacterized protein | chr5:9445950-9450584 FORWARD LENGTH=983;| Symbols: | Uncharacterized protein | chr5:9445950-9450584 FORWARD LENGTH=983;| Symbols: | Uncharacterized protein | chr5:9445950-9450584 FORWARD LENGTH=983;| Symbols: | Uncharacterized protein | chr5:9445950-9450584 FORWARD LENGTH=983	AT5G26850.1-S594(79.966);AT5G26850.2-S594(79.966);AT5G26850.3-S594(79.966);AT5G26850.4-S594(79.966)	nFHKLNpSIIDRc;nLNpSIIDRc	p[S/T]xx[D/E]	1.77369	0.00546982	6.4		plasma membrane
AT5G11670.1	AT5G11670.1	NADP-ME2		| Symbols: ATNADP-ME2, NADP-ME2 | NADP-malic enzyme 2 | chr5:3754456-3758040 FORWARD LENGTH=588	AT5G11670.1-M579(15.995)-S581(79.966)	nFAESSMYpSPVYRc	p[S/T]P	1.74457	0.000399298	11.75		response to cadmium ion; plasma membrane; plasmodesma; cytosol; ion binding; binding
AT4G15240.1	AT4G15240.1	DUF604	golgi	| Symbols: | Protein of unknown function (DUF604) | chr4:8703518-8705378 REVERSE LENGTH=488	AT4G15240.1-S19(79.966)-M24(15.995)	nRPDSSLSRLDpSLSPEMLFPAKc;nLDpSLSPEMLFPAKc	Rxxp[S/T]	1.73948	8.79534e-08	6.38
AT1G70100.1;AT1G70100.2;AT1G70100.3;AT1G70100.4	AT1G70100.1	F20P5.17	nucleus	| Symbols: | unknown protein; BEST Arabidopsis thaliana protein match is: unknown protein (TAIR:AT1G24160.2); Has 3037 Blast hits to 2309 proteins in 344 species: Archae - 6; Bacteria - 672; Metazoa - 1089; Fungi - 230; Plants - 220; Viruses - 37; Other Eukaryotes - 783 (source: NCBI BLink). | chr1:26403736-26405544 FORWARD LENGTH=467;| Symbols: | unknown protein; BEST Arabidopsis thaliana protei…	AT1G70100.1-S99(79.966);AT1G70100.2-S99(79.966);AT1G70100.3-S99(79.966);AT1G70100.4-S99(79.966)	nNApSFRPNIQNRc		1.70859	0.0478404	5.81
AT1G72160.1	AT1G72160.1	PATL3	cytosol	| Symbols: | Sec14p-like phosphatidylinositol transfer family protein | chr1:27153823-27155609 REVERSE LENGTH=490	AT1G72160.1-M101(15.995)-S108(79.966)	nSMIPQNLGpSFKEESSKc;nKSMIPQNLGpSFKEESSKc;nSMIPQNLGpSFKEESSKLSDLSNSEKc	p[S/T]xx[D/E]	1.33712	6.79816e-18	5.6		plasma membrane
					AT1G72160.1-S108(79.966)	nSMIPQNLGpSFKEESSKc;nKSMIPQNLGpSFKEESSKc;nSMIPQNLGpSFKEESSKLSDLSNSEKc	p[S/T]xx[D/E]	1.33509	2.85016e-38	5.59		plasma membrane
AT3G21175.1;AT3G21175.2;AT3G21175.3	AT3G21175.1	ZML1	nucleus	| Symbols: ZML1, TIFY2B, GATA24 | ZIM-like 1 | chr3:7422832-7424598 FORWARD LENGTH=297;| Symbols: ZML1, GATA24 | ZIM-like 1 | chr3:7422832-7424598 FORWARD LENGTH=295;| Symbols: ZML1, GATA24 | ZIM-like 1 | chr3:7422832-7423765 FORWARD LENGTH=216	AT3G21175.1-S121(79.966);AT3G21175.2-S121(79.966);AT3G21175.3-S121(79.966)	nEVPHTLPTTLGpSPHQNNRc	p[S/T]P	0.996369	0.0478404	5.09		ion binding; binding; protein binding
AT3G13910.1	AT3G13910.1	DUF3511	cytosol	| Symbols: | Protein of unknown function (DUF3511) | chr3:4591124-4591432 REVERSE LENGTH=102	AT3G13910.1-S60(79.966)	nSWpSFSDPESRc	p[S/T]xx[D/E]	0.915252	0.00375206	1.42
AT5G05600.1	AT5G05600.1	MOP10.14		| Symbols: | 2-oxoglutarate (2OG) and Fe(II)-dependent oxygenase superfamily protein | chr5:1672266-1674602 FORWARD LENGTH=371	AT5G05600.1-S29(79.966)	nVQpSLAESNLSSLPDRc	p[S/T]xx[D/E]	0.813902	0.00228142	3.88		cytosol; ion binding
AT3G22190.1;AT3G22190.2	AT3G22190.1	IQD5	cytosol	| Symbols: IQD5 | IQ-domain 5 | chr3:7831280-7833512 REVERSE LENGTH=422;| Symbols: IQD5 | IQ-domain 5 | chr3:7831280-7833512 REVERSE LENGTH=422	AT3G22190.1-S42(79.966);AT3G22190.2-S42(79.966)	nKNpSVDFDFEKFQDGFEDSNTRc		0.768571	0.000145446	17.51		plasma membrane; phragmoplast; binding; protein binding
20-s inversion down-regulated phosphoproteins
AT5G51820.1	AT5G51820.1	PGMP		| Symbols: PGM, ATPGMP, PGM1, STF1 | phosphoglucomutase | chr5:21063531-21067933 REVERSE LENGTH=623	AT5G51820.1-M178(15.995)-S181(79.966)	nANGGFIMSApSHNPGGPEYDWGIKc;nKANGGFIMSApSHNPGGPEYDWGIKc		-0.741956	0.0464884	3.64	published
AT2G46630.1	AT2G46630.1	T3A4.1	mitochondrion	| Symbols: | unknown protein; LOCATED IN: chloroplast; EXPRESSED IN: 22 plant structures; EXPRESSED DURING: 13 growth stages; Has 110095 Blast hits to 59224 proteins in 2216 species: Archae - 177; Bacteria - 15429; Metazoa - 38345; Fungi - 18843; Plants - 13341; Viruses - 3084; Other Eukaryotes - 20876 (source: NCBI BLink). | chr2:19145529-19146713 FORWARD LENGTH=394	AT2G46630.1-S102(79.966)-T105(79.966)-T111(79.966)	nHMpSPPpTPPKAApTPPPPPPRc	p[S/T]P	-0.922224	0.0437169	1.46
AT2G20190.1	AT2G20190.1	CLASP	cytosol	| Symbols: ATCLASP, CLASP | CLIP-associated protein | chr2:8711862-8718813 REVERSE LENGTH=1439	AT2G20190.1-S1051(79.966)	nSYDPSDAIGTSpSEEGYAGASKKc;nSYDPSDAIGTSpSEEGYAGASKc	pSE	-1.45446	0.0268464	26.28
AT2G46020.1;AT2G46020.2	AT2G46020.1	BRM	nucleus	| Symbols: CHR2, ATBRM, BRM, CHA2 | transcription regulatory protein SNF2, putative | chr2:18923304-18931769 FORWARD LENGTH=2192;| Symbols: CHR2, ATBRM, BRM, CHA2 | transcription regulatory protein SNF2, putative | chr2:18923304-18931769 FORWARD LENGTH=2193	AT2G46020.1-S1884(79.966);AT2G46020.2-S1885(79.966)	nETWDGTpSPISSSNAGARc	p[S/T]P	-1.81786	0.0381748	12.55
AT5G46760.1	AT5G46760.1	MYC3		| Symbols: | Basic helix-loop-helix (bHLH) DNA-binding family protein | chr5:18974231-18976009 FORWARD LENGTH=592	AT5G46760.1-S376(79.966)-S379(79.966)	nSAANDpSDHpSDLEASVVKc	pSD	-2.26163	0.000278109	10.37
i	20-s inversion significantly regulated phosphoproteins were determined according to the following criteria:
	1. BH-FDR ≤ 0.05
	2.| Log ratio| ≥ 0.6, |Fold change| ≥ 1.5
	3. Biological replicates =3
	4. Experimental replicates ≥ 4
ii	Identifiers of a group of proteins that the PTM peptide group is associated with (including splicing variants, isoforms, and different proteins that share the same peptides).
iii	Identifiers of the best-scoring protein ( or leading protein) associated with the PTM peptide group.
iv	Protein abbreviation of the leading protein.
v	Subcellular localization from SUBA4.0.
vi	Protein annotation of the leading protein.
vii	Unique PTM site patterns
viii	Phosphopeptide sequences share the same UPSP, and p represents the phosphoylated amino acid.
ix	Motif category of the phosphosites from three major motif catogry: acidophilic (p[S/T][D/E] or p[S/T]xx[D/E]), basophilic (Rxxp[S/T]) and the proline-directed (p[S/T]P
x	Log2 ratio of the phosphorylation level of 20-s inversion treatment group cultivar to the 20-s inversion control group cultivar.
xi	Corrected p value by BH-FDR.
xii	Likelihood of Interaction and Function Evaluation (LIFE) score of quantified phosphoproteins, which were calculated by the relative value of the log-ratio, interaction from STRING database, and Gene ontology enrichment.
xiii	Whether the gene has been previously reported to be related with gravity signaling pathway or not.
xiv	Enrichment Gene Ontology categories of the protein.

## Sheet: Table S6b
Supplemental Table S6b. The STRING annotated interactions between the inversion significantly regulated phosphoprotein.
Protein Abbreviation Ai	Protein Abbreviation Bii	Scoreiii
CAMTA3	CPK1	0.508
PMI1	KIN14A	0.826
PATL3	PMI1	0.731
i	Protein Abbreviation of the intercator A
ii	Protein Abbreviation of the intercator B
iii	STRING confidence score genenrated by STRING automatically. All the scores are larger than 0.4, which means a medium of confidence.
