# Supplementary material for: Deciphering the Protein Phosphorylation Dynamics Triggered by Seconds of Force Stimulation
Source: Mol Cell Proteomics. 2026 Feb 19;25(4):101532. doi: 10.1016/j.mcpro.2026.101532 (PMC13054138; doi:10.1016/j.mcpro.2026.101532)
Supplement: Supplemental Table S7 [file mmc7.xlsx]

## Sheet: Table S7a
Supplemental Table S7a. The gravistimulation significantly regulated phosphoproteinsi.
Protein Groupii	Leading Proteiniii	Abbreviationiv	Subcellular Localizationv	Annotationvi	UPSPvii	Phosphopeptide groupviii	Motif of phosphositenix	Log RatioX	q Valuexi	LIFE scoreXii	Noveltyxiii	GO Categoriesxiv
30-s gravistimulation up-regulated phosphoproteins
AT1G80490.1;AT1G80490.2	AT1G80490.1	TPR1	golgi	| Symbols: TPR1 | TOPLESS-related 1 | chr1:30261094-30266446 REVERSE LENGTH=1119;| Symbols: TPR1 | TOPLESS-related 1 | chr1:30261094-30266446 REVERSE LENGTH=1120	AT1G80490.1-T285(79.966);AT1G80490.2-T286(79.966)	nHPRpTPPSNSAVDYPSGDSDHVSKRc	p[S/T]P	9.32435	0.000480035	33.62		nucleus
AT1G08930.1;AT1G08930.2	AT1G08930.1	ERD6	endoplasmic reticulum	| Symbols: ERD6 | Major facilitator superfamily protein | chr1:2873604-2876979 FORWARD LENGTH=496;| Symbols: ERD6 | Major facilitator superfamily protein | chr1:2873604-2876979 FORWARD LENGTH=496	AT1G08930.1-S6(79.966)-M7(15.995);AT1G08930.2-S6(79.966)-M7(15.995)	nQKpSMEKGLLRc		8.89044	0.03533	53.57		response to water deprivation; membrane
AT1G59870.1	AT1G59870.1	ABCG36	plasma membrane	| Symbols: PEN3, PDR8, ATPDR8, ABCG36, ATABCG36 | ABC-2 and Plant PDR ABC-type transporter family protein | chr1:22034661-22039844 FORWARD LENGTH=1469	AT1G59870.1-S825(79.966)	nSLpSTADGNRc	p[S/T]xx[D/E]	4.72163	0.0124773	55.07		response to bacterium; response to water deprivation; negative regulation of defense response; response to molecule of bacterial origin; plasma membrane; membrane; ATP binding
AT1G16860.1	AT1G16860.1	SHOU4L	plasma membrane	| Symbols: | Ubiquitin-specific protease family C19-related protein | chr1:5768280-5770183 FORWARD LENGTH=474	AT1G16860.1-M94(15.995)-S105(79.966)-M106(15.995)	nMSGSLASAGSVpSMKc;nMSGSLASAGSVpSMKKc		4.65365	0.00616102	15.43		plasma membrane; membrane
AT4G26130.1	AT4G26130.1	TREPH2	plasma membrane	| Symbols: | unknown protein; FUNCTIONS IN: molecular_function unknown; INVOLVED IN: biological_process unknown; LOCATED IN: endomembrane system; EXPRESSED IN: 23 plant structures; EXPRESSED DURING: 13 growth stages; BEST Arabidopsis thaliana protein match is: unknown protein (TAIR:AT5G56980.1); Has 121 Blast hits to 116 proteins in 19 species: Archae - 0; Bacteria - 0; Metazoa - 4; Fungi - 0; Pl…	AT4G26130.1-S107(79.966)-M110(15.995)	nVKpSIKLPSLYRc		4.60686	0.000859204	15.53		membrane
					AT4G26130.1-S167(79.966)	nVKpSIKLPSLYRc		2.31214	9.70238e-07	6.73		membrane
AT5G56980.1	AT5G56980.1	GREPH1		| Symbols: | unknown protein; FUNCTIONS IN: molecular_function unknown; INVOLVED IN: biological_process unknown; LOCATED IN: endomembrane system; EXPRESSED IN: 18 plant structures; EXPRESSED DURING: 12 growth stages; BEST Arabidopsis thaliana protein match is: unknown protein (TAIR:AT4G26130.1); Has 30201 Blast hits to 17322 proteins in 780 species: Archae - 12; Bacteria - 1396; Metazoa - 17338; …	AT5G56980.1-S240(79.966)	nAPpSILERc	p[S/T]xx[D/E]	4.48274	1.47932e-05	16.66		response to bacterium; membrane
AT5G64090.1	AT5G64090.1	HYC2		| Symbols: | FUNCTIONS IN: molecular_function unknown; INVOLVED IN: biological_process unknown; LOCATED IN: plasma membrane; EXPRESSED IN: 23 plant structures; EXPRESSED DURING: 13 growth stages; CONTAINS InterPro DOMAIN/s: Hyccin (InterPro:IPR018619); BEST Arabidopsis thaliana protein match is: unknown protein (TAIR:AT5G21050.1); Has 1807 Blast hits to 1807 proteins in 277 species: Archae - 0; B…	AT5G64090.1-S430(79.966)	nTVAAETVNGSpSNVNTPSKc		4.20656	0.0363115	14.24		plasma membrane; cytosol; plastid
AT1G15400.1;AT1G15400.2;AT1G15400.3;AT1G80180.1	AT1G15400.1	MASS2	plasma membrane	| Symbols: | unknown protein; FUNCTIONS IN: molecular_function unknown; INVOLVED IN: biological_process unknown; LOCATED IN: plasma membrane; EXPRESSED IN: 23 plant structures; EXPRESSED DURING: 13 growth stages; BEST Arabidopsis thaliana protein match is: unknown protein (TAIR:AT1G80180.1); Has 82 Blast hits to 82 proteins in 16 species: Archae - 0; Bacteria - 4; Metazoa - 0; Fungi - 0; Plants -…	AT1G15400.1-S10(79.966);AT1G15400.2-S10(79.966);AT1G15400.3-S10(79.966);AT1G80180.1-S10(79.966)	nSTIpSFRRc		4.04748	0.00305966	15.67;17.08		plasma membrane; nucleus
AT5G57110.1;AT5G57110.2	AT5G57110.1	ACA8		| Symbols: ACA8, AT-ACA8 | autoinhibited Ca2+ -ATPase, isoform 8 | chr5:23109729-23116857 REVERSE LENGTH=1074;| Symbols: ACA8, AT-ACA8 | autoinhibited Ca2+ -ATPase, isoform 8 | chr5:23109729-23116857 REVERSE LENGTH=1074	AT5G57110.1-S57(79.966);AT5G57110.2-S57(79.966)	nAALVLNApSRRc;nKAALVLNApSRRc;nKAALVLNApSRc		3.53172	0.0119525	23.83		calcium ion transmembrane transport; plasma membrane; membrane; plasmodesma; ATP binding; zinc ion binding; calmodulin binding
AT4G21160.1;AT4G21160.2;AT4G21160.3;AT4G21160.4	AT4G21160.1	ZAC	cytosol	| Symbols: ZAC, AGD12 | Calcium-dependent ARF-type GTPase activating protein family | chr4:11284694-11286532 FORWARD LENGTH=337;| Symbols: ZAC | Calcium-dependent ARF-type GTPase activating protein family | chr4:11284694-11286532 FORWARD LENGTH=337;| Symbols: ZAC | Calcium-dependent ARF-type GTPase activating protein family | chr4:11284694-11286532 FORWARD LENGTH=337;| Symbols: ZAC | Calcium-depe…	AT4G21160.1-S155(79.966);AT4G21160.2-S155(79.966);AT4G21160.3-S155(79.966);AT4G21160.4-S155(79.966)	nGSSTKTPAFLSSSLpSKKc;nTPAFLSSSLpSKKc		3.4319	2.12936e-06	21.27	published	plasma membrane; membrane; Golgi apparatus; GTPase activator activity
AT4G22290.1	AT4G22290.1	SHOU4L2	plasma membrane	| Symbols: | Ubiquitin-specific protease family C19-related protein | chr4:11783199-11785730 REVERSE LENGTH=445	AT4G22290.1-S150(79.966)	nSGQLDHQLpSNLASSKPKc;nRSGQLDHQLpSNLASSKPKc		3.25031	0.00150826	10.06		membrane; nucleus; zinc ion binding
AT1G11310.1	AT1G11310.1	MLO2	plasma membrane	| Symbols: MLO2, ATMLO2, PMR2 | Seven transmembrane MLO family protein | chr1:3800899-3803870 REVERSE LENGTH=573	AT1G11310.1-S570(79.966)	nSLRDFpSFKKc	Rxxp[S/T]	2.83969	0.00616102	24.53		negative regulation of defense response; plasma membrane; membrane; plasmodesma; Golgi apparatus; calmodulin binding
AT3G09920.1;AT3G09920.2;AT3G09920.3	AT3G09920.1	PIP5K9	cytosol	| Symbols: PIP5K9 | phosphatidyl inositol monophosphate 5 kinase | chr3:3040426-3043676 REVERSE LENGTH=815;| Symbols: PIP5K9 | phosphatidyl inositol monophosphate 5 kinase | chr3:3040426-3043676 REVERSE LENGTH=815;| Symbols: PIP5K9 | phosphatidyl inositol monophosphate 5 kinase | chr3:3040426-3043676 REVERSE LENGTH=815	AT3G09920.1-S11(79.966);AT3G09920.2-S11(79.966);AT3G09920.3-S11(79.966)	nGAVpSFAERc	p[S/T]xx[D/E]	2.83605	0.0112921	19.88		phosphatidylinositol metabolic process; cytosol; membrane; nucleus; 1-phosphatidylinositol-4-phosphate 5-kinase activity; ATP binding
AT3G62700.1	AT3G62700.1	ABCC14	vacuole	| Symbols: ATMRP10, MRP10, ABCC14 | multidrug resistance-associated protein 10 | chr3:23190428-23195727 REVERSE LENGTH=1539	AT3G62700.1-S894(79.966)	nSIpSIESPRc;nSIpSIESPRQPKc		2.80566	0.00054677	19.83		cytosol; membrane; Golgi apparatus; ATP binding
AT1G42550.1	AT1G42550.1	PMI1	cytosol	| Symbols: PMI1 | plastid movement impaired1 | chr1:15977131-15979734 FORWARD LENGTH=843	AT1G42550.1-S415(79.966)-M418(15.995)	nRTNpSLALPRc;nTNpSLALPRc		2.7379	0.029477	30.47		nuclear migration along microfilament; chloroplast avoidance movement; plasma membrane; cytosol; nucleus; zinc ion binding
					AT1G42550.1-S41(79.966)	nRTNpSLALPRc;nTNpSLALPRc		2.08735	0.00186164	27.97		nuclear migration along microfilament; chloroplast avoidance movement; plasma membrane; cytosol; nucleus; zinc ion binding
AT1G17210.1	AT1G17210.1	ATILP1	nucleus	| Symbols: ATILP1, ILP1 | IAP-like protein 1 | chr1:5880502-5884657 REVERSE LENGTH=958	AT1G17210.1-S302(79.966)	nNQpSRLQDPGPSRKc;nNQpSRLQDPGPSRc		2.67873	0.0199668	12.33		phragmoplast; nucleus; zinc ion binding
AT1G21630.1;AT1G21630.2	AT1G21630.1	ATEH2	plasma membrane	| Symbols: | Calcium-binding EF hand family protein | chr1:7581457-7587796 FORWARD LENGTH=1218;| Symbols: | Calcium-binding EF hand family protein | chr1:7581457-7587796 FORWARD LENGTH=1247	AT1G21630.1-S1172(79.966);AT1G21630.2-S1201(79.966)	nASLTRFDpSIGSTRc;nFDpSIGSTRc	Rxxp[S/T]	2.67609	2.56488e-05	43.31		plasma membrane; nucleus
AT5G03040.1;AT5G03040.2;AT5G03040.3	AT5G03040.1	iqd2		| Symbols: iqd2 | IQ-domain 2 | chr5:710380-712406 REVERSE LENGTH=461;| Symbols: iqd2 | IQ-domain 2 | chr5:710380-712406 REVERSE LENGTH=461;| Symbols: iqd2 | IQ-domain 2 | chr5:710380-712406 REVERSE LENGTH=461	AT5G03040.1-S296(79.966);AT5G03040.2-S296(79.966);AT5G03040.3-S296(79.966)	nWMAGRPLESSEKEQSNSNNDNAApSVKc;nEQSNSNNDNAApSVKGSINRNEAAKc		2.67337	0.00380049	10.59		plasma membrane; nucleus; plastid; calmodulin binding
AT5G50530.1;AT5G50640.1	AT5G50530.1	CBSCBSPB4		| Symbols: | CBS / octicosapeptide/Phox/Bemp1 (PB1) domains-containing protein | chr5:20571876-20574922 REVERSE LENGTH=548;| Symbols: | CBS / octicosapeptide/Phox/Bemp1 (PB1) domains-containing protein | chr5:20605218-20608264 REVERSE LENGTH=548	AT5G50530.1-S18(79.966);AT5G50640.1-S18(79.966)	nSLSFSGHpSFQGRc;nKSLSFSGHpSFQGRc		2.65571	3.87658e-08	7.78;8.13		membrane; plastid
AT5G10470.1;AT5G10470.2	AT5G10470.1	KIN14A		| Symbols: KCA1, KAC1 | kinesin like protein for actin based chloroplast movement 1 | chr5:3290121-3297248 REVERSE LENGTH=1273;| Symbols: KAC1 | kinesin like protein for actin based chloroplast movement 1 | chr5:3290121-3297248 REVERSE LENGTH=1274	AT5G10470.1-S46(79.966);AT5G10470.2-S46(79.966)	nRNpSISTPSLPPKc		2.47085	0.0061103	44.08		nuclear migration along microfilament; chloroplast avoidance movement; pl; asma membrane; cytosol; phragmoplast; nucleus; ATP binding
AT5G44290.1;AT5G44290.2;AT5G44290.3;AT5G44290.4	AT5G44290.1	K9L2.5		| Symbols: | Protein kinase superfamily protein | chr5:17840750-17843190 REVERSE LENGTH=644;| Symbols: | Protein kinase superfamily protein | chr5:17840750-17843190 REVERSE LENGTH=644;| Symbols: | Protein kinase superfamily protein | chr5:17840750-17843190 REVERSE LENGTH=644;| Symbols: | Protein kinase superfamily protein | chr5:17840750-17843190 REVERSE LENGTH=644	AT5G44290.1-T583(79.966)-M584(15.995);AT5G44290.2-T583(79.966)-M584(15.995);AT5G44290.3-T583(79.966)-M584(15.995);AT5G44290.4-T583(79.966)-M584(15.995)	nTFNRADpTMDNSKRc	Rxxp[S/T]	2.39818	0.0290665	12.65		plasma membrane; nucleus; plastid; ATP binding
AT2G35110.1;AT2G35110.2	AT2G35110.1	GRL	endoplasmic reticulum	| Symbols: GRL, NAP1, NAPP | transcription activators | chr2:14795970-14803525 REVERSE LENGTH=1425;| Symbols: GRL, NAP1, NAPP | transcription activators | chr2:14795970-14803525 REVERSE LENGTH=1396	AT2G35110.1-S789(79.966);AT2G35110.2-S760(79.966)	nISAPSVKpSPRc	p[S/T]P	2.33225	0.0171266	20.14		plasma membrane; cytosol; nucleus
AT4G26070.1;AT4G26070.2;AT4G26070.3;AT4G29810.1	AT4G26070.1	MKK1	cytosol	| Symbols: MEK1, NMAPKK, ATMEK1, MKK1 | MAP kinase/ ERK kinase 1 | chr4:13217797-13219381 FORWARD LENGTH=308;| Symbols: MEK1, NMAPKK, ATMEK1, MKK1 | MAP kinase/ ERK kinase 1 | chr4:13217797-13219695 FORWARD LENGTH=354;| Symbols: MEK1, NMAPKK, ATMEK1, MKK1 | MAP kinase/ ERK kinase 1 | chr4:13217797-13219695 FORWARD LENGTH=354;| Symbols: ATMKK2, MKK2, MK1 | MAP kinase kinase 2 | chr4:14593299-14595…	AT4G26070.1-T29(79.966);AT4G26070.2-T29(79.966);AT4G26070.3-T29(79.966);AT4G29810.1-T31(79.966)	nFLTQSGpTFKDGDLRc	p[S/T]xx[D/E]	2.23503	2.9861e-06	46.47;48.05		response to water deprivation; response to molecule of bacterial origin; nucleus; ATP binding
AT3G16270.1	AT3G16270.1	MTV1	nucleus	| Symbols: | ENTH/VHS family protein | chr3:5513701-5516540 FORWARD LENGTH=690	AT3G16270.1-T211(79.966)	nSLpTMENENFSRc		2.22512	2.56488e-05	17.49		nucleus
					AT3G16270.1-T211(79.966)-M212(15.995)	nSLpTMENENFSRc		1.52508	0.00457709	14.81		nucleus
AT3G05090.1;AT3G05090.2	AT3G05090.1	LRS1	plasma membrane	| Symbols: LRS1 | Transducin/WD40 repeat-like superfamily protein | chr3:1418573-1422723 REVERSE LENGTH=753;| Symbols: LRS1 | Transducin/WD40 repeat-like superfamily protein | chr3:1418573-1422723 REVERSE LENGTH=753	AT3G05090.1-S379(79.966)-S386(79.966);AT3G05090.2-S379(79.966)-S386(79.966)	nGGpSFLAGNLpSFNRc		2.21245	1.22175e-17	22.93		cytosol; nucleus
					AT3G05090.1-S386(79.966);AT3G05090.2-S386(79.966)	nGGpSFLAGNLpSFNRc		1.11225	0.03533	18.71		cytosol; nucleus
AT5G01020.1	AT5G01020.1	PBL8		| Symbols: | Protein kinase superfamily protein | chr5:6309-8270 REVERSE LENGTH=410	AT5G01020.1-S31(79.966)	nSVpSDLSDPSTPRc	pSD	1.75404	0.017597	11.5		plasma membrane; ATP binding
AT2G38670.1	AT2G38670.1	PECT1	mitochondrion	| Symbols: PECT1 | phosphorylethanolamine cytidylyltransferase 1 | chr2:16168979-16171680 FORWARD LENGTH=421	AT2G38670.1-S416(79.966)	nKYYEQKpSFVSGDc;nYYEQKpSFVSGDc		1.74764	0.00039162	19.45		membrane; nucleus; Golgi apparatus
AT4G15240.1	AT4G15240.1	DUF604	golgi	| Symbols: | Protein of unknown function (DUF604) | chr4:8703518-8705378 REVERSE LENGTH=488	AT4G15240.1-S19(79.966)-M24(15.995)	nLDpSLSPEMLFPAKc		1.62185	2.12936e-06	5.81		membrane; Golgi apparatus
AT3G10380.1	AT3G10380.1	SEC8	plasma membrane	| Symbols: SEC8, ATSEC8 | subunit of exocyst complex 8 | chr3:3219922-3228356 REVERSE LENGTH=1053	AT3G10380.1-T250(79.966)	npTLKGDSQFGVRc		1.61938	0.000859204	16.83		plasma membrane; cytosol; phragmoplast; nucleus; plasmodesma
AT5G55860.1	AT5G55860.1	TREPH1		| Symbols: | Plant protein of unknown function (DUF827) | chr5:22610146-22612166 FORWARD LENGTH=649	AT5G55860.1-S625(79.966)	nKVLMPNLpSGIFNRc;nVLMPNLpSGIFNRc		1.60951	2.25726e-06	5.08		plastid
AT3G07020.1;AT3G07020.2	AT3G07020.1	UGT80A2	plasma membrane	| Symbols: | UDP-Glycosyltransferase superfamily protein | chr3:2217841-2221590 REVERSE LENGTH=637;| Symbols: | UDP-Glycosyltransferase superfamily protein | chr3:2218120-2221590 REVERSE LENGTH=637	AT3G07020.1-T82(79.966);AT3G07020.2-T82(79.966)	nVWpTMPLEGSSSSDKAESSSTNQPRc		1.60669	0.0031464	10.47		plasma membrane; cytosol; membrane; nucleus
AT4G17890.1	AT4G17890.1	AGD8	golgi	| Symbols: AGD8 | ARF-GAP domain 8 | chr4:9937121-9939146 FORWARD LENGTH=413	AT4G17890.1-S402(79.966)	nLGTLApSGIFSDIQDRc		1.55792	0.00842794	12.78		nucleus; GTPase activator activity
AT3G10260.1;AT3G10260.2;AT3G10260.3	AT3G10260.1	RTNLB8	plasma membrane	| Symbols: | Reticulon family protein | chr3:3171413-3172508 REVERSE LENGTH=247;| Symbols: | Reticulon family protein | chr3:3171413-3172508 REVERSE LENGTH=247;| Symbols: | Reticulon family protein | chr3:3171413-3172568 REVERSE LENGTH=267	AT3G10260.1-S238(79.966);AT3G10260.2-S238(79.966);AT3G10260.3-S258(79.966)	nKLDTGFLSRIPpSGKc;nLDTGFLSRIPpSGKc;nIPpSGKFGLKc	Rxxp[S/T]	1.39752	3.82452e-07	4.03		response to bacterium; cytosol; nucleus
AT5G05600.1	AT5G05600.1	JAO2		| Symbols: | 2-oxoglutarate (2OG) and Fe(II)-dependent oxygenase superfamily protein | chr5:1672266-1674602 FORWARD LENGTH=371	AT5G05600.1-S29(79.966)	nVQpSLAESNLSSLPDRc	p[S/T]xx[D/E]	1.14976	0.00816736	13.21		cytosol
AT1G72160.1	AT1G72160.1	PATL3	cytosol	| Symbols: | Sec14p-like phosphatidylinositol transfer family protein | chr1:27153823-27155609 REVERSE LENGTH=490	AT1G72160.1-M101(15.995)-S108(79.966)	nSMIPQNLGpSFKEESSKLSDLSNSEKc;nKSMIPQNLGpSFKEESSKc;nSMIPQNLGpSFKEESSKc	p[S/T]xx[D/E]	1.03333	8.81982e-10	6.32		plasma membrane; membrane
				| Symbols: | Sec14p-like phosphatidylinositol transfer family protein | chr1:27153823-27155609 REVERSE LENGTH=490	AT1G72160.1-S108(79.966)	nSMIPQNLGpSFKEESSKLSDLSNSEKc;nKSMIPQNLGpSFKEESSKc;nSMIPQNLGpSFKEESSKc	p[S/T]xx[D/E]	1.01482	1.25855e-18	6.25		plasma membrane; membrane
AT2G43210.1;AT2G43210.2	AT2G43210.1	PUX11	nucleus	| Symbols: | Ubiquitin-like superfamily protein | chr2:17960942-17963560 FORWARD LENGTH=531;| Symbols: | Ubiquitin-like superfamily protein | chr2:17960942-17963560 FORWARD LENGTH=531	AT2G43210.1-S280(79.966);AT2G43210.2-S280(79.966)	nQGTVINEEDSGVGVpSGRc		0.96864	0.0305512	1.31
AT1G35720.1	AT1G35720.1	ANNAT1	peroxisome	| Symbols: ANNAT1, OXY5, ATOXY5 | annexin 1 | chr1:13225304-13226939 FORWARD LENGTH=317	AT1G35720.1-S14(79.966)	nVSDSVPAPpSDDAEQLRc	pSD	0.918283	0.0454939	21.7		response to water deprivation; calcium ion transmembrane transport; plasma membrane; cytosol; membrane; nucleus; plasmodesma; ATP binding; zinc ion binding
AT4G27450.1	AT4G27450.1	HUP54	cytosol	| Symbols: | Aluminium induced protein with YGL and LRDR motifs | chr4:13727665-13728683 REVERSE LENGTH=250	AT4G27450.1-S238(79.966)	nVDVYNRVNpSIPRc	Rxxp[S/T]	0.776145	0.00576381	6.63		plasma membrane; plasmodesma
AT5G09960.1	AT5G09960.1	MYH9.17		| Symbols: | FUNCTIONS IN: molecular_function unknown; INVOLVED IN: biological_process unknown; LOCATED IN: plasma membrane; EXPRESSED IN: 22 plant structures; EXPRESSED DURING: 13 growth stages; CONTAINS InterPro DOMAIN/s: RPM1-interacting protein 4, defence response (InterPro:IPR008700); BEST Arabidopsis thaliana protein match is: unknown protein (TAIR:AT5G64850.1); Has 30201 Blast hits to 1732…	AT5G09960.1-S54(79.966)	nDPSRApSLGNEEELIKPPESATSTAELTTVQSENQRc;nApSLGNEEELIKPPESATSTAELTTVQSENQRc		0.686978	0.00119743	0.53		plasma membrane; nucleus
AT1G60890.1;AT1G60890.2	AT1G60890.1	PIP5K8	cytosol	| Symbols: | Phosphatidylinositol-4-phosphate 5-kinase family protein | chr1:22412452-22416338 REVERSE LENGTH=769;| Symbols: | Phosphatidylinositol-4-phosphate 5-kinase family protein | chr1:22412452-22416498 REVERSE LENGTH=781	AT1G60890.1-M609(15.995)-S610(79.966);AT1G60890.2-M621(15.995)-S622(79.966)	nAPDPLTDILEPPNEMpSDQESDSVGSVDVNLPRc	pSD	0.672845	0.0228567	12.08		phosphatidylinositol metabolic process; plasma membrane; membrane; 1-phosphatidylinositol-4-phosphate 5-kinase activity; ATP binding
AT5G57830.1	AT5G57830.1	MTI20.7	nucleus	| Symbols: | Protein of unknown function, DUF593 | chr5:23429406-23430860 REVERSE LENGTH=387	AT5G57830.1-S154(79.966)	nNLpSSPFDGISSERc		0.651823	0.0060212	1.08		membrane; nucleus
AT3G56850.1	AT3G56850.1	AREB3	nucleus	| Symbols: AREB3, DPBF3 | ABA-responsive element binding protein 3 | chr3:21046554-21047894 REVERSE LENGTH=297	AT3G56850.1-S43(79.966)-M44(15.995)	nALGpSMNLDELLKc		0.643085	0.00039162	0.07		nucleus
30-s gravistimulation down-regulated phosphoproteins
AT5G25070.1	AT5G25070.1	T11H3.80		| Symbols: | unknown protein; FUNCTIONS IN: molecular_function unknown; INVOLVED IN: biological_process unknown; LOCATED IN: cellular_component unknown; EXPRESSED IN: 23 plant structures; EXPRESSED DURING: 13 growth stages; Has 1807 Blast hits to 1807 proteins in 277 species: Archae - 0; Bacteria - 0; Metazoa - 736; Fungi - 347; Plants - 385; Viruses - 0; Other Eukaryotes - 339 (source: NCBI BLin…	AT5G25070.1-S669(79.966)	nSAALELpSDLEEANLLLEEAQEAESEAEKLKc	pSD	-0.758017	0.0153906	8.71
AT3G12810.1	AT3G12810.1	PIE1	nucleus	| Symbols: PIE1, SRCAP, chr13 | SNF2 domain-containing protein / helicase domain-containing protein | chr3:4065636-4073992 FORWARD LENGTH=2055	AT3G12810.1-T1578(79.966)	nDLIVDpTDEEKTSKc	pTD	-1.54789	0.0444758	16.2
AT5G15030.1;AT5G15030.2	AT5G15030.1	F2G14.150	endoplasmic reticulum	| Symbols: | Paired amphipathic helix (PAH2) superfamily protein | chr5:4866954-4869133 REVERSE LENGTH=271;| Symbols: | Paired amphipathic helix (PAH2) superfamily protein | chr5:4866954-4869043 REVERSE LENGTH=307	AT5G15030.1-S171(79.966);AT5G15030.2-S207(79.966)	nRIGDKEIDGSGSQNQHPVGpSPRc;nIGDKEIDGSGSQNQHPVGpSPRc	p[S/T]P	-2.28474	0.00704374	15
AT5G63630.1	AT5G63630.1	RH31		| Symbols: | P-loop containing nucleoside triphosphate hydrolases superfamily protein | chr5:25472598-25476402 REVERSE LENGTH=788	AT5G63630.1-S175(79.966)	nGILKpSDDEDEEDRSRc	pSD	-2.64321	0.0345714	7.73
AT4G28990.1;AT4G28990.2	AT4G28990.1	F19B15.20	nucleus	| Symbols: | RNA-binding protein-related | chr4:14291205-14293018 FORWARD LENGTH=347;| Symbols: | RNA-binding protein-related | chr4:14291205-14293018 FORWARD LENGTH=395	AT4G28990.1-S275(79.966);AT4G28990.2-S323(79.966)	nRPPLpSPPRc;nRPPLpSPPRGGRc	p[S/T]P	-2.86965	0.03533	8.6
i	30-s gravistimulation significantly regulated phosphoproteins were determined according to the following criteria:
	1. BH-FDR ≤ 0.05
	2.| Log ratio| ≥ 0.6, |Fold change| ≥ 1.5
	3. Biological replicates =3
	4. Experimental replicates ≥ 4
ii	Identifiers of a group of proteins that the PTM peptide group is associated with (including splicing variants, isoforms, and different proteins that share the same peptides).
iii	Identifiers of the best-scoring protein ( or leading protein) associated with the PTM peptide group.
iv	Protein abbreviation of the leading protein.
v	Subcellular localization from SUBA4.0.
vi	Protein annotation of the leading protein.
vii	Unique PTM site patterns
viii	Phosphopeptide sequences share the same UPSP, and p represents the phosphoylated amino acid.
ix	Motif category of the phosphosites from three major motif catogry: acidophilic (p[S/T][D/E] or p[S/T]xx[D/E]), basophilic (Rxxp[S/T]) and the proline-directed (p[S/T]P
x	Log2 ratio of the phosphorylation level of the 30-s gravistimulation treatment group cultivar to the 30-s gravistimulation control group cultivar.
xi	Corrected p value by BH-FDR.
xii	Likelihood of Interaction and Function Evaluation (LIFE) score of quantified phosphoproteins, which are calculated by the relative value of the log-ratio, interaction from STRING database, and Gene ontology enrichment.
xiii	Whether the gene has been previously reported to be related with gravity signaling pathway or not.
xiv	Enrichment Gene Ontology categories of the protein.

## Sheet: Table S7b
Supplemental Table S7b. The STRING annotated interactions between the gravistimulation significantly regulated phosphoprotein.
Protein Abbreviation Ai	Protein Abbreviation Bii	Scoreiii
ABCC14	ABCG36	0.526
KIN14A	PMI1	0.826
PECT1	UGT80A2	0.41
PATL3	PMI1	0.731
i	Protein Abbreviation of the intercator A
ii	Protein Abbreviation of the intercator B
iii	STRING confidence score genenrated by STRING automatically. All the scores are larger than 0.4, which means a medium of confidence.
